# Supplementary material for: Comparative Genome and Transcriptome Integration Studies Reveal the Mechanism of Pectoral Muscle Development and Function in Pigeons
Source: Front Genet. 2021 Dec 21;12:735795. doi: 10.3389/fgene.2021.735795 (PMC8721168; doi:10.3389/fgene.2021.735795)
Supplement: Supplementary file 1 [file DataSheet1.ZIP]

Archive with 17 entries (17 files):
- Supplementary material/Figure S1 Regional distribution statistics of reference genome mapped..png
- Supplementary material/Table S1 Statistics of the output of sequencing data of three pigeon breeds..xlsx
- Supplementary material/Table S10 EU.VS.HF. GO enrichment..xlsx
- Supplementary material/Table S11 SK.VS.HF. GO enrichment..xlsx
- Supplementary material/Table S12 EU.VS.SK. GO enrichment..xlsx
- Supplementary material/Table S13 EU.VS.HF. KEGG enrichment..xlsx
- Supplementary material/Table S14 SK.VS.HF. KEGG enrichment..xlsx
- Supplementary material/Table S15 EU.VS.SK. KEGG enrichment..xlsx
- Supplementary material/Table S16 Primers used for the validation of DEGs by qRT-PCR..xlsx
- Supplementary material/Table S2 Sequencing depth and coverage of three pigeon breeds..xlsx
- Supplementary material/Table S3 SNP test results statistics..xlsx
- Supplementary material/Table S4 Results of FST & a╚a╨ analysis among three pigeon breeds..xlsx
- Supplementary material/Table S5 Quality control of breast muscle transcriptome sequencing data of three pigeon breeds..xlsx
- Supplementary material/Table S6 Comparison of reference genomes of breast muscle transcriptome in three pigeon breeds..xlsx
- Supplementary material/Table S7 Differential expression profile of breast muscle transcriptome of Euro-pigeon and High flyers..xlsx
- Supplementary material/Table S8 Differential expression profile of breast muscle transcriptome of Silver King and High flyers..xlsx
- Supplementary material/Table S9 Differential expression profile of breast muscle transcriptome of Euro-pigeon and Silver King..xlsx
