# Supplementary material for: Comparative Genome and Transcriptome Integration Studies Reveal the Mechanism of Pectoral Muscle Development and Function in Pigeons
Source: Front Genet. 2021 Dec 21;12:735795. doi: 10.3389/fgene.2021.735795 (PMC8721168; doi:10.3389/fgene.2021.735795)
Supplement: Supplementary file 1 [file DataSheet1.ZIP › Supplementary material/Table S1 Statistics of the output of sequencing data of three pigeon breeds..xlsx]

## Sheet: Sheet1
Sample	Raw Base(bp)	Clean Base(bp)	Effective	Error	Q20(%)	Q30(%)	GC
			Rate(%)	Rate(%)			Content(%)
EU1	8238306000	8225531100	99.84	0.04	96.51	91.5	42.84
EU2	8016253200	7999397700	99.79	0.04	96.72	91.91	42.4
EU3	7583408400	7572976500	99.86	0.04	96.78	92.03	42.76
EU4	7485402000	7472543700	99.83	0.04	96.41	91.25	42.93
EU5	7038314100	7028506800	99.86	0.05	94.43	87.28	42.68
EU6	6935727900	6925071300	99.85	0.05	93.56	85.65	42.38
EU7	7059368100	7049454000	99.86	0.05	94.2	87.06	42.45
EU8	11931846600	11912340000	99.84	0.05	95.17	88.47	42.58
SK1	8340899700	8326289700	99.82	0.04	96.62	91.32	42.54
SK2	8325037200	8315087400	99.88	0.04	96.69	91.38	42.28
SK3	8483224200	8465780100	99.79	0.04	96.5	91.05	43.11
SK4	9896576100	9878433600	99.82	0.04	96.19	90.44	42.46
SK5	9265233900	9250932900	99.85	0.04	96.57	91.17	42.32
SK6	9546173100	9524572800	99.77	0.04	96.46	91.28	42.33
SK7	9671370900	9656735700	99.85	0.04	96.47	90.89	42.69
SK8	10541397000	10524738600	99.84	0.04	96.45	90.97	42.32
HF1	9731117400	9714913500	99.83	0.04	96.73	91.46	42.58
HF2	6806598200	6806098200	99.86	0.05	94.83	88	43.56
HF3	10322777100	10301906400	99.8	0.04	96.62	91.39	42.86
HF4	9691873200	9675743100	99.83	0.04	96.7	91.42	42.5
HF5	8884274100	8868497400	99.82	0.04	96.48	91.05	42.62
HF6	8938865100	8922127500	99.81	0.04	96.69	91.56	42.69
HF7	6872430000	6863970300	99.88	0.05	94.41	87.19	42.72
