# Supplementary material for: Comparative Genome and Transcriptome Integration Studies Reveal the Mechanism of Pectoral Muscle Development and Function in Pigeons
Source: Front Genet. 2021 Dec 21;12:735795. doi: 10.3389/fgene.2021.735795 (PMC8721168; doi:10.3389/fgene.2021.735795)
Supplement: Supplementary file 1 [file DataSheet1.ZIP › Supplementary material/Table S10 EU.VS.HF. GO enrichment..xlsx]

## Sheet: Sheet1
GO_ID	GO_Term	GO_function	GO_class	S gene number	TS gene number	B gene number	TB gene number	pvalue
GO:0005886	plasma membrane	cellular_component	4	119	871	1477	15874	1.01265e-05
GO:0005604	basement membrane	cellular_component	6	12	871	54	15874	2.79418e-05
GO:0005520	insulin-like growth factor binding	molecular_function	6	6	871	13	15874	3.29906e-05
GO:0003774	motor activity	molecular_function	9	12	871	58	15874	5.93397e-05
GO:2000145	regulation of cell motility	biological_process	6	5	871	10	15874	9.8298e-05
GO:0038084	vascular endothelial growth factor signaling pathway	biological_process	8	4	871	6	15874	0.00012354
GO:0042613	MHC class II protein complex	cellular_component	7	4	871	6	15874	0.00012354
GO:0005021	vascular endothelial growth factor-activated receptor activity	molecular_function	10	4	871	6	15874	0.00012354
GO:0006955	immune response	biological_process	4	18	871	125	15874	0.000158631
GO:0004305	ethanolamine kinase activity	molecular_function	7	3	871	3	15874	0.000164657
GO:0043619	regulation of transcription from RNA polymerase II promoter in response to oxidative stress	biological_process	11	3	871	3	15874	0.000164657
GO:0003779	actin binding	molecular_function	6	25	871	212	15874	0.000255887
GO:0032982	myosin filament	cellular_component	5	5	871	12	15874	0.000281674
GO:0001525	angiogenesis	biological_process	5	15	871	102	15874	0.000433806
GO:0007160	cell-matrix adhesion	biological_process	6	10	871	54	15874	0.000621078
GO:0002504	antigen processing and presentation of peptide or polysaccharide antigen via MHC class II	biological_process	5	3	871	4	15874	0.000631612
GO:0060143	positive regulation of syncytium formation by plasma membrane fusion	biological_process	7	3	871	4	15874	0.000631612
GO:0051045	negative regulation of membrane protein ectodomain proteolysis	biological_process	9	3	871	4	15874	0.000631612
GO:0007422	peripheral nervous system development	biological_process	6	4	871	9	15874	0.000908232
GO:0005576	extracellular region	cellular_component	3	34	871	351	15874	0.000938796
GO:0001558	regulation of cell growth	biological_process	6	7	871	30	15874	0.000979124
GO:0016459	myosin complex	cellular_component	4	10	871	59	15874	0.00127305
GO:0010575	positive regulation of vascular endothelial growth factor production	biological_process	8	5	871	16	15874	0.00129243
GO:0009986	cell surface	cellular_component	4	26	871	250	15874	0.00132313
GO:0006518	peptide metabolic process	biological_process	7	4	871	10	15874	0.00144819
GO:0042289	MHC class II protein binding	molecular_function	7	3	871	5	15874	0.00151444
GO:0006646	phosphatidylethanolamine biosynthetic process	biological_process	10	3	871	5	15874	0.00151444
GO:0060087	relaxation of vascular smooth muscle	biological_process	8	3	871	5	15874	0.00151444
GO:0010886	positive regulation of cholesterol storage	biological_process	7	3	871	5	15874	0.00151444
GO:0010243	response to organonitrogen compound	biological_process	6	3	871	5	15874	0.00151444
GO:0030049	muscle filament sliding	biological_process	8	3	871	5	15874	0.00151444
GO:0031994	insulin-like growth factor I binding	molecular_function	7	3	871	5	15874	0.00151444
GO:0010649	regulation of cell communication by electrical coupling	biological_process	7	3	871	5	15874	0.00151444
GO:0046513	ceramide biosynthetic process	biological_process	10	5	871	17	15874	0.00174894
GO:0005615	extracellular space	cellular_component	4	56	871	686	15874	0.00186537
GO:0045202	synapse	cellular_component	3	15	871	118	15874	0.00199553
GO:0035023	regulation of Rho protein signal transduction	biological_process	11	11	871	73	15874	0.0020003
GO:0001656	metanephros development	biological_process	7	4	871	11	15874	0.0021774
GO:0031430	M band	cellular_component	5	4	871	11	15874	0.0021774
GO:0004185	serine-type carboxypeptidase activity	molecular_function	9	4	871	11	15874	0.0021774
GO:0006936	muscle contraction	biological_process	6	6	871	26	15874	0.00239651
GO:0016021	integral component of membrane	cellular_component	5	190	871	2885	15874	0.00283845
GO:0072001	renal system development	biological_process	6	3	871	6	15874	0.00290535
GO:0033270	paranode region of axon	cellular_component	6	3	871	6	15874	0.00290535
GO:0043951	negative regulation of cAMP-mediated signaling	biological_process	10	3	871	6	15874	0.00290535
GO:0051258	protein polymerization	biological_process	8	3	871	6	15874	0.00290535
GO:0010519	negative regulation of phospholipase activity	biological_process	9	2	871	2	15874	0.00300741
GO:0042611	MHC protein complex	cellular_component	6	2	871	2	15874	0.00300741
GO:0006601	creatine biosynthetic process	biological_process	7	2	871	2	15874	0.00300741
GO:0071877	regulation of adenylate cyclase-inhibiting adrenergic receptor signaling pathway	biological_process	9	2	871	2	15874	0.00300741
GO:0043218	compact myelin	cellular_component	4	2	871	2	15874	0.00300741
GO:0031103	axon regeneration	biological_process	7	2	871	2	15874	0.00300741
GO:0034157	positive regulation of toll-like receptor 7 signaling pathway	biological_process	10	2	871	2	15874	0.00300741
GO:0030221	basophil differentiation	biological_process	9	2	871	2	15874	0.00300741
GO:0034165	positive regulation of toll-like receptor 9 signaling pathway	biological_process	10	2	871	2	15874	0.00300741
GO:0034242	negative regulation of syncytium formation by plasma membrane fusion	biological_process	7	2	871	2	15874	0.00300741
GO:0042284	sphingolipid delta-4 desaturase activity	molecular_function	6	2	871	2	15874	0.00300741
GO:0007268	chemical synaptic transmission	biological_process	9	12	871	88	15874	0.00302831
GO:0009897	external side of plasma membrane	cellular_component	5	13	871	101	15874	0.00347052
GO:0046034	ATP metabolic process	biological_process	4	5	871	20	15874	0.00382075
GO:0045648	positive regulation of erythrocyte differentiation	biological_process	9	5	871	20	15874	0.00382075
GO:0006633	fatty acid biosynthetic process	biological_process	10	5	871	20	15874	0.00382075
GO:0060326	cell chemotaxis	biological_process	6	5	871	20	15874	0.00382075
GO:0043547	positive regulation of GTPase activity	biological_process	8	30	871	326	15874	0.00391893
GO:0005581	collagen trimer	cellular_component	4	8	871	48	15874	0.00425082
GO:0014070	response to organic cyclic compound	biological_process	6	4	871	13	15874	0.00431999
GO:0019838	growth factor binding	molecular_function	5	4	871	13	15874	0.00431999
GO:0048709	oligodendrocyte differentiation	biological_process	7	4	871	13	15874	0.00431999
GO:0048546	digestive tract morphogenesis	biological_process	6	4	871	13	15874	0.00431999
GO:0030833	regulation of actin filament polymerization	biological_process	8	4	871	13	15874	0.00431999
GO:0001837	epithelial to mesenchymal transition	biological_process	7	4	871	13	15874	0.00431999
GO:0008009	chemokine activity	molecular_function	8	5	871	21	15874	0.00479148
GO:0038128	ERBB2 signaling pathway	biological_process	9	3	871	7	15874	0.00487757
GO:0030375	thyroid hormone receptor coactivator activity	molecular_function	7	3	871	7	15874	0.00487757
GO:0006941	striated muscle contraction	biological_process	7	3	871	7	15874	0.00487757
GO:0030517	negative regulation of axon extension	biological_process	8	3	871	7	15874	0.00487757
GO:2000178	negative regulation of neural precursor cell proliferation	biological_process	8	3	871	7	15874	0.00487757
GO:0001886	endothelial cell morphogenesis	biological_process	9	3	871	7	15874	0.00487757
GO:0045121	membrane raft	cellular_component	6	11	871	83	15874	0.00552838
GO:0046928	regulation of neurotransmitter secretion	biological_process	6	4	871	14	15874	0.00578825
GO:0030247	polysaccharide binding	molecular_function	5	4	871	14	15874	0.00578825
GO:0005509	calcium ion binding	molecular_function	7	46	871	572	15874	0.00600705
GO:0008076	voltage-gated potassium channel complex	cellular_component	9	8	871	51	15874	0.00620916
GO:0052689	carboxylic ester hydrolase activity	molecular_function	6	6	871	32	15874	0.00712912
GO:0060291	long-term synaptic potentiation	biological_process	10	5	871	23	15874	0.00723497
GO:0005829	cytosol	cellular_component	6	78	871	1080	15874	0.00731757
GO:2000310	regulation of NMDA receptor activity	biological_process	10	3	871	8	15874	0.00748765
GO:2000249	regulation of actin cytoskeleton reorganization	biological_process	8	3	871	8	15874	0.00748765
GO:0031432	titin binding	molecular_function	6	3	871	8	15874	0.00748765
GO:0051968	positive regulation of synaptic transmission, glutamatergic	biological_process	9	3	871	8	15874	0.00748765
GO:0071347	cellular response to interleukin-1	biological_process	8	6	871	33	15874	0.00831781
GO:0016887	ATPase activity	molecular_function	9	13	871	112	15874	0.00833758
GO:0002020	protease binding	molecular_function	6	7	871	43	15874	0.00834823
GO:0004924	oncostatin-M receptor activity	molecular_function	7	2	871	3	15874	0.0086929
GO:0030144	alpha-1,6-mannosylglycoprotein 6-beta-N-acetylglucosaminyltransferase activity	molecular_function	8	2	871	3	15874	0.0086929
GO:0006686	sphingomyelin biosynthetic process	biological_process	9	2	871	3	15874	0.0086929
GO:0051612	negative regulation of serotonin uptake	biological_process	9	2	871	3	15874	0.0086929
GO:0090245	axis elongation involved in somitogenesis	biological_process	7	2	871	3	15874	0.0086929
GO:0061299	retina vasculature morphogenesis in camera-type eye	biological_process	5	2	871	3	15874	0.0086929
GO:2000969	positive regulation of AMPA receptor activity	biological_process	10	2	871	3	15874	0.0086929
GO:0042541	hemoglobin biosynthetic process	biological_process	8	2	871	3	15874	0.0086929
GO:0060018	astrocyte fate commitment	biological_process	7	2	871	3	15874	0.0086929
GO:0044320	cellular response to leptin stimulus	biological_process	7	2	871	3	15874	0.0086929
GO:0035435	phosphate ion transmembrane transport	biological_process	10	2	871	3	15874	0.0086929
GO:1902766	skeletal muscle satellite cell migration	biological_process	7	2	871	3	15874	0.0086929
GO:0014029	neural crest formation	biological_process	8	2	871	3	15874	0.0086929
GO:0030911	TPR domain binding	molecular_function	6	2	871	3	15874	0.0086929
GO:2000553	positive regulation of T-helper 2 cell cytokine production	biological_process	12	2	871	3	15874	0.0086929
GO:0031995	insulin-like growth factor II binding	molecular_function	7	2	871	3	15874	0.0086929
GO:0086097	phospholipase C-activating angiotensin-activated signaling pathway	biological_process	7	2	871	3	15874	0.0086929
GO:0010573	vascular endothelial growth factor production	biological_process	5	2	871	3	15874	0.0086929
GO:0038165	oncostatin-M-mediated signaling pathway	biological_process	7	2	871	3	15874	0.0086929
GO:0072643	interferon-gamma secretion	biological_process	12	2	871	3	15874	0.0086929
GO:0006898	receptor-mediated endocytosis	biological_process	8	9	871	65	15874	0.00873112
GO:0005089	Rho guanyl-nucleotide exchange factor activity	molecular_function	9	9	871	66	15874	0.00963182
GO:0004089	carbonate dehydratase activity	molecular_function	7	4	871	16	15874	0.00964224
GO:0002027	regulation of heart rate	biological_process	9	4	871	16	15874	0.00964224
GO:0009888	tissue development	biological_process	5	4	871	16	15874	0.00964224
GO:0005251	delayed rectifier potassium channel activity	molecular_function	10	6	871	34	15874	0.00964227
GO:0005178	integrin binding	molecular_function	6	8	871	55	15874	0.00980038
GO:0005768	endosome	cellular_component	7	14	871	127	15874	0.0098561
GO:0010951	negative regulation of endopeptidase activity	biological_process	11	11	871	90	15874	0.0100903
GO:0033627	cell adhesion mediated by integrin	biological_process	5	3	871	9	15874	0.0107774
GO:0019432	triglyceride biosynthetic process	biological_process	10	3	871	9	15874	0.0107774
GO:0010880	regulation of release of sequestered calcium ion into cytosol by sarcoplasmic reticulum	biological_process	8	3	871	9	15874	0.0107774
GO:0048168	regulation of neuronal synaptic plasticity	biological_process	10	3	871	9	15874	0.0107774
GO:0034113	heterotypic cell-cell adhesion	biological_process	6	3	871	9	15874	0.0107774
GO:0008191	metalloendopeptidase inhibitor activity	molecular_function	8	3	871	9	15874	0.0107774
GO:0043410	positive regulation of MAPK cascade	biological_process	11	7	871	46	15874	0.0120359
GO:0050790	regulation of catalytic activity	biological_process	5	7	871	46	15874	0.0120359
GO:0097192	extrinsic apoptotic signaling pathway in absence of ligand	biological_process	6	4	871	17	15874	0.012071
GO:0002040	sprouting angiogenesis	biological_process	6	4	871	17	15874	0.012071
GO:0048469	cell maturation	biological_process	5	4	871	17	15874	0.012071
GO:0031225	anchored component of membrane	cellular_component	5	5	871	26	15874	0.0123483
GO:0048146	positive regulation of fibroblast proliferation	biological_process	8	5	871	26	15874	0.0123483
GO:0008144	drug binding	molecular_function	4	5	871	26	15874	0.0123483
GO:0005902	microvillus	cellular_component	7	6	871	36	15874	0.0127294
GO:0016477	cell migration	biological_process	6	12	871	106	15874	0.013277
GO:0007155	cell adhesion	biological_process	4	17	871	173	15874	0.0143645
GO:0043588	skin development	biological_process	6	5	871	27	15874	0.0144864
GO:0006730	one-carbon metabolic process	biological_process	5	5	871	27	15874	0.0144864
GO:0014066	regulation of phosphatidylinositol 3-kinase signaling	biological_process	9	3	871	10	15874	0.0147756
GO:0048041	focal adhesion assembly	biological_process	9	3	871	10	15874	0.0147756
GO:0048870	cell motility	biological_process	5	3	871	10	15874	0.0147756
GO:0021794	thalamus development	biological_process	5	3	871	10	15874	0.0147756
GO:0048333	mesodermal cell differentiation	biological_process	6	3	871	10	15874	0.0147756
GO:0010906	regulation of glucose metabolic process	biological_process	9	3	871	10	15874	0.0147756
GO:2000378	negative regulation of reactive oxygen species metabolic process	biological_process	8	3	871	10	15874	0.0147756
GO:0048010	vascular endothelial growth factor receptor signaling pathway	biological_process	8	4	871	18	15874	0.0148589
GO:0035264	multicellular organism growth	biological_process	4	7	871	48	15874	0.0150694
GO:0005516	calmodulin binding	molecular_function	5	10	871	83	15874	0.0151841
GO:0010642	negative regulation of platelet-derived growth factor receptor signaling pathway	biological_process	9	2	871	4	15874	0.0167542
GO:2000483	negative regulation of interleukin-8 secretion	biological_process	9	2	871	4	15874	0.0167542
GO:0046007	negative regulation of activated T cell proliferation	biological_process	12	2	871	4	15874	0.0167542
GO:0086002	cardiac muscle cell action potential involved in contraction	biological_process	8	2	871	4	15874	0.0167542
GO:0004965	G-protein coupled GABA receptor activity	molecular_function	7	2	871	4	15874	0.0167542
GO:1900020	positive regulation of protein kinase C activity	biological_process	13	2	871	4	15874	0.0167542
GO:0010917	negative regulation of mitochondrial membrane potential	biological_process	7	2	871	4	15874	0.0167542
GO:0006957	complement activation, alternative pathway	biological_process	6	2	871	4	15874	0.0167542
GO:1900165	negative regulation of interleukin-6 secretion	biological_process	9	2	871	4	15874	0.0167542
GO:0001922	B-1 B cell homeostasis	biological_process	7	2	871	4	15874	0.0167542
GO:1901985	positive regulation of protein acetylation	biological_process	10	2	871	4	15874	0.0167542
GO:0035088	establishment or maintenance of apical/basal cell polarity	biological_process	6	2	871	4	15874	0.0167542
GO:0044232	organelle membrane contact site	cellular_component	4	2	871	4	15874	0.0167542
GO:0002175	protein localization to paranode region of axon	biological_process	7	2	871	4	15874	0.0167542
GO:1903753	negative regulation of p38MAPK cascade	biological_process	13	2	871	4	15874	0.0167542
GO:0002685	regulation of leukocyte migration	biological_process	6	2	871	4	15874	0.0167542
GO:0014701	junctional sarcoplasmic reticulum membrane	cellular_component	7	2	871	4	15874	0.0167542
GO:0086036	regulation of cardiac muscle cell membrane potential	biological_process	6	2	871	4	15874	0.0167542
GO:0033018	sarcoplasmic reticulum lumen	cellular_component	8	2	871	4	15874	0.0167542
GO:0017034	Rap guanyl-nucleotide exchange factor activity	molecular_function	9	2	871	4	15874	0.0167542
GO:1901222	regulation of NIK/NF-kappaB signaling	biological_process	9	2	871	4	15874	0.0167542
GO:0030235	nitric-oxide synthase regulator activity	molecular_function	5	2	871	4	15874	0.0167542
GO:0072383	plus-end-directed vesicle transport along microtubule	biological_process	11	2	871	4	15874	0.0167542
GO:0005859	muscle myosin complex	cellular_component	6	2	871	4	15874	0.0167542
GO:0006110	regulation of glycolytic process	biological_process	10	2	871	4	15874	0.0167542
GO:0008091	spectrin	cellular_component	6	2	871	4	15874	0.0167542
GO:0014808	release of sequestered calcium ion into cytosol by sarcoplasmic reticulum	biological_process	12	2	871	4	15874	0.0167542
GO:0010996	response to auditory stimulus	biological_process	6	2	871	4	15874	0.0167542
GO:0043567	regulation of insulin-like growth factor receptor signaling pathway	biological_process	8	2	871	4	15874	0.0167542
GO:0035067	negative regulation of histone acetylation	biological_process	11	2	871	4	15874	0.0167542
GO:0043129	surfactant homeostasis	biological_process	9	2	871	4	15874	0.0167542
GO:0036151	phosphatidylcholine acyl-chain remodeling	biological_process	10	2	871	4	15874	0.0167542
GO:0033138	positive regulation of peptidyl-serine phosphorylation	biological_process	11	7	871	49	15874	0.016774
GO:0045177	apical part of cell	cellular_component	4	7	871	49	15874	0.016774
GO:0045785	positive regulation of cell adhesion	biological_process	6	4	871	19	15874	0.0180214
GO:0046677	response to antibiotic	biological_process	5	4	871	19	15874	0.0180214
GO:0043025	neuronal cell body	cellular_component	5	13	871	124	15874	0.0185439
GO:0005811	lipid droplet	cellular_component	6	6	871	39	15874	0.0185654
GO:0001503	ossification	biological_process	4	5	871	29	15874	0.0194763
GO:0035035	histone acetyltransferase binding	molecular_function	6	3	871	11	15874	0.0194999
GO:0005244	voltage-gated ion channel activity	molecular_function	9	3	871	11	15874	0.0194999
GO:2000273	positive regulation of receptor activity	biological_process	9	3	871	11	15874	0.0194999
GO:0031589	cell-substrate adhesion	biological_process	5	3	871	11	15874	0.0194999
GO:0031674	I band	cellular_component	5	3	871	11	15874	0.0194999
GO:0042692	muscle cell differentiation	biological_process	6	3	871	11	15874	0.0194999
GO:0006301	postreplication repair	biological_process	9	3	871	11	15874	0.0194999
GO:0031629	synaptic vesicle fusion to presynaptic active zone membrane	biological_process	9	3	871	11	15874	0.0194999
GO:0043209	myelin sheath	cellular_component	4	12	871	112	15874	0.0198211
GO:0070374	positive regulation of ERK1 and ERK2 cascade	biological_process	12	11	871	100	15874	0.0210352
GO:0050840	extracellular matrix binding	molecular_function	4	4	871	20	15874	0.0215716
GO:0006096	glycolytic process	biological_process	10	4	871	20	15874	0.0215716
GO:0031514	motile cilium	cellular_component	5	5	871	30	15874	0.0223462
GO:0016311	dephosphorylation	biological_process	7	7	871	52	15874	0.0226973
GO:0008021	synaptic vesicle	cellular_component	4	7	871	52	15874	0.0226973
GO:0004842	ubiquitin-protein transferase activity	molecular_function	6	20	871	225	15874	0.0230367
GO:0040018	positive regulation of multicellular organism growth	biological_process	8	4	871	21	15874	0.0255198
GO:0050873	brown fat cell differentiation	biological_process	7	4	871	21	15874	0.0255198
GO:0033142	progesterone receptor binding	molecular_function	9	2	871	5	15874	0.026914
GO:0010744	positive regulation of macrophage derived foam cell differentiation	biological_process	8	2	871	5	15874	0.026914
GO:0050868	negative regulation of T cell activation	biological_process	9	2	871	5	15874	0.026914
GO:0014706	striated muscle tissue development	biological_process	7	2	871	5	15874	0.026914
GO:0048752	semicircular canal morphogenesis	biological_process	6	2	871	5	15874	0.026914
GO:0060452	positive regulation of cardiac muscle contraction	biological_process	10	2	871	5	15874	0.026914
GO:0008142	oxysterol binding	molecular_function	7	2	871	5	15874	0.026914
GO:0043583	ear development	biological_process	7	2	871	5	15874	0.026914
GO:0035265	organ growth	biological_process	4	2	871	5	15874	0.026914
GO:0051220	cytoplasmic sequestering of protein	biological_process	6	2	871	5	15874	0.026914
GO:0060907	positive regulation of macrophage cytokine production	biological_process	9	2	871	5	15874	0.026914
GO:0048265	response to pain	biological_process	6	2	871	5	15874	0.026914
GO:0005315	inorganic phosphate transmembrane transporter activity	molecular_function	7	2	871	5	15874	0.026914
GO:0060316	positive regulation of ryanodine-sensitive calcium-release channel activity	biological_process	11	2	871	5	15874	0.026914
GO:0019227	neuronal action potential propagation	biological_process	6	2	871	5	15874	0.026914
GO:0005041	low-density lipoprotein particle receptor activity	molecular_function	5	2	871	5	15874	0.026914
GO:0030035	microspike assembly	biological_process	8	2	871	5	15874	0.026914
GO:0032693	negative regulation of interleukin-10 production	biological_process	8	2	871	5	15874	0.026914
GO:0045920	negative regulation of exocytosis	biological_process	8	2	871	5	15874	0.026914
GO:0019934	cGMP-mediated signaling	biological_process	8	2	871	5	15874	0.026914
GO:0051026	chiasma assembly	biological_process	6	2	871	5	15874	0.026914
GO:0045333	cellular respiration	biological_process	7	2	871	5	15874	0.026914
GO:0034765	regulation of ion transmembrane transport	biological_process	8	8	871	66	15874	0.0273823
GO:0030018	Z disc	cellular_component	5	8	871	66	15874	0.0273823
GO:0042472	inner ear morphogenesis	biological_process	6	5	871	32	15874	0.0288742
GO:0048306	calcium-dependent protein binding	molecular_function	5	5	871	32	15874	0.0288742
GO:0043086	negative regulation of catalytic activity	biological_process	6	5	871	32	15874	0.0288742
GO:0007409	axonogenesis	biological_process	9	8	871	67	15874	0.0296577
GO:0000146	microfilament motor activity	molecular_function	10	3	871	13	15874	0.0311495
GO:2000463	positive regulation of excitatory postsynaptic potential	biological_process	9	3	871	13	15874	0.0311495
GO:0035257	nuclear hormone receptor binding	molecular_function	7	3	871	13	15874	0.0311495
GO:0045178	basal part of cell	cellular_component	4	3	871	13	15874	0.0311495
GO:0005201	extracellular matrix structural constituent	molecular_function	4	6	871	44	15874	0.0319324
GO:0009898	cytoplasmic side of plasma membrane	cellular_component	5	5	871	33	15874	0.032545
GO:0005925	focal adhesion	cellular_component	7	22	871	263	15874	0.0325458
GO:0004181	metallocarboxypeptidase activity	molecular_function	9	4	871	23	15874	0.0346404
GO:0034599	cellular response to oxidative stress	biological_process	6	4	871	23	15874	0.0346404
GO:0042552	myelination	biological_process	6	4	871	23	15874	0.0346404
GO:0050829	defense response to Gram-negative bacterium	biological_process	9	4	871	23	15874	0.0346404
GO:0006879	cellular iron ion homeostasis	biological_process	12	4	871	23	15874	0.0346404
GO:0019216	regulation of lipid metabolic process	biological_process	7	4	871	23	15874	0.0346404
GO:0048565	digestive tract development	biological_process	6	4	871	23	15874	0.0346404
GO:0071260	cellular response to mechanical stimulus	biological_process	6	4	871	23	15874	0.0346404
GO:0045214	sarcomere organization	biological_process	9	4	871	23	15874	0.0346404
GO:0006631	fatty acid metabolic process	biological_process	9	4	871	23	15874	0.0346404
GO:0071805	potassium ion transmembrane transport	biological_process	10	8	871	70	15874	0.0372552
GO:0005614	interstitial matrix	cellular_component	6	3	871	14	15874	0.0380662
GO:0030322	stabilization of membrane potential	biological_process	6	3	871	14	15874	0.0380662
GO:0061028	establishment of endothelial barrier	biological_process	8	3	871	14	15874	0.0380662
GO:0014065	phosphatidylinositol 3-kinase signaling	biological_process	8	3	871	14	15874	0.0380662
GO:1900042	positive regulation of interleukin-2 secretion	biological_process	9	2	871	6	15874	0.0389184
GO:0001817	regulation of cytokine production	biological_process	6	2	871	6	15874	0.0389184
GO:0071437	invadopodium	cellular_component	6	2	871	6	15874	0.0389184
GO:0016208	AMP binding	molecular_function	5	2	871	6	15874	0.0389184
GO:0031668	cellular response to extracellular stimulus	biological_process	5	2	871	6	15874	0.0389184
GO:0030913	paranodal junction assembly	biological_process	8	2	871	6	15874	0.0389184
GO:0031133	regulation of axon diameter	biological_process	7	2	871	6	15874	0.0389184
GO:0051549	positive regulation of keratinocyte migration	biological_process	10	2	871	6	15874	0.0389184
GO:0031214	biomineral tissue development	biological_process	6	2	871	6	15874	0.0389184
GO:0003014	renal system process	biological_process	5	2	871	6	15874	0.0389184
GO:0015057	thrombin-activated receptor activity	molecular_function	7	2	871	6	15874	0.0389184
GO:0044224	juxtaparanode region of axon	cellular_component	6	2	871	6	15874	0.0389184
GO:0030695	GTPase regulator activity	molecular_function	6	2	871	6	15874	0.0389184
GO:0043548	phosphatidylinositol 3-kinase binding	molecular_function	5	2	871	6	15874	0.0389184
GO:0016831	carboxy-lyase activity	molecular_function	6	2	871	6	15874	0.0389184
GO:1900121	negative regulation of receptor binding	biological_process	8	2	871	6	15874	0.0389184
GO:0010960	magnesium ion homeostasis	biological_process	10	2	871	6	15874	0.0389184
GO:0071493	cellular response to UV-B	biological_process	9	2	871	6	15874	0.0389184
GO:0035878	nail development	biological_process	5	2	871	6	15874	0.0389184
GO:0045162	clustering of voltage-gated sodium channels	biological_process	7	2	871	6	15874	0.0389184
GO:0035338	long-chain fatty-acyl-CoA biosynthetic process	biological_process	10	2	871	6	15874	0.0389184
GO:0002042	cell migration involved in sprouting angiogenesis	biological_process	11	2	871	6	15874	0.0389184
GO:0004035	alkaline phosphatase activity	molecular_function	8	2	871	6	15874	0.0389184
GO:0000900	translation repressor activity, mRNA regulatory element binding	molecular_function	5	2	871	6	15874	0.0389184
GO:0006929	substrate-dependent cell migration	biological_process	7	2	871	6	15874	0.0389184
GO:0060009	Sertoli cell development	biological_process	7	2	871	6	15874	0.0389184
GO:0043297	apical junction assembly	biological_process	8	2	871	6	15874	0.0389184
GO:0090527	actin filament reorganization	biological_process	7	2	871	6	15874	0.0389184
GO:0022010	central nervous system myelination	biological_process	7	2	871	6	15874	0.0389184
GO:0001757	somite specification	biological_process	6	2	871	6	15874	0.0389184
GO:0002755	MyD88-dependent toll-like receptor signaling pathway	biological_process	9	2	871	6	15874	0.0389184
GO:1990124	messenger ribonucleoprotein complex	cellular_component	5	2	871	6	15874	0.0389184
GO:0030949	positive regulation of vascular endothelial growth factor receptor signaling pathway	biological_process	9	2	871	6	15874	0.0389184
GO:0030054	cell junction	cellular_component	3	18	871	209	15874	0.039108
GO:0031623	receptor internalization	biological_process	9	4	871	24	15874	0.0398216
GO:0001822	kidney development	biological_process	6	5	871	35	15874	0.0407243
GO:0030335	positive regulation of cell migration	biological_process	8	10	871	98	15874	0.0423203
GO:0005044	scavenger receptor activity	molecular_function	4	6	871	47	15874	0.0423591
GO:0043235	receptor complex	cellular_component	4	9	871	85	15874	0.0430271
GO:0006629	lipid metabolic process	biological_process	5	7	871	60	15874	0.0451443
GO:0010811	positive regulation of cell-substrate adhesion	biological_process	7	5	871	36	15874	0.0452396
GO:0005912	adherens junction	cellular_component	5	4	871	25	15874	0.0454192
GO:0043621	protein self-association	molecular_function	5	4	871	25	15874	0.0454192
GO:0016339	calcium-dependent cell-cell adhesion via plasma membrane cell adhesion molecules	biological_process	7	3	871	15	15874	0.0456941
GO:0022841	potassium ion leak channel activity	molecular_function	9	3	871	15	15874	0.0456941
GO:0007026	negative regulation of microtubule depolymerization	biological_process	10	3	871	15	15874	0.0456941
GO:2001240	negative regulation of extrinsic apoptotic signaling pathway in absence of ligand	biological_process	10	3	871	15	15874	0.0456941
GO:0008360	regulation of cell shape	biological_process	8	9	871	88	15874	0.0517719
GO:0019752	carboxylic acid metabolic process	biological_process	7	2	871	7	15874	0.0525347
GO:0046883	regulation of hormone secretion	biological_process	7	2	871	7	15874	0.0525347
GO:2000766	negative regulation of cytoplasmic translation	biological_process	11	2	871	7	15874	0.0525347
GO:1903078	positive regulation of protein localization to plasma membrane	biological_process	10	2	871	7	15874	0.0525347
GO:0008195	phosphatidate phosphatase activity	molecular_function	8	2	871	7	15874	0.0525347
GO:0021954	central nervous system neuron development	biological_process	7	2	871	7	15874	0.0525347
GO:0034185	apolipoprotein binding	molecular_function	5	2	871	7	15874	0.0525347
GO:0030665	clathrin-coated vesicle membrane	cellular_component	8	2	871	7	15874	0.0525347
GO:0048671	negative regulation of collateral sprouting	biological_process	8	2	871	7	15874	0.0525347
GO:0048009	insulin-like growth factor receptor signaling pathway	biological_process	8	2	871	7	15874	0.0525347
GO:0000302	response to reactive oxygen species	biological_process	6	2	871	7	15874	0.0525347
GO:0009062	fatty acid catabolic process	biological_process	10	2	871	7	15874	0.0525347
GO:0055119	relaxation of cardiac muscle	biological_process	7	2	871	7	15874	0.0525347
GO:0033690	positive regulation of osteoblast proliferation	biological_process	8	2	871	7	15874	0.0525347
GO:0031227	intrinsic component of endoplasmic reticulum membrane	cellular_component	6	2	871	7	15874	0.0525347
GO:0030056	hemidesmosome	cellular_component	5	2	871	7	15874	0.0525347
GO:0090399	replicative senescence	biological_process	6	2	871	7	15874	0.0525347
GO:0061337	cardiac conduction	biological_process	9	2	871	7	15874	0.0525347
GO:0033674	positive regulation of kinase activity	biological_process	11	2	871	7	15874	0.0525347
GO:1901017	negative regulation of potassium ion transmembrane transporter activity	biological_process	8	2	871	7	15874	0.0525347
GO:0050795	regulation of behavior	biological_process	5	2	871	7	15874	0.0525347
GO:0038191	neuropilin binding	molecular_function	6	3	871	16	15874	0.0540138
GO:0043029	T cell homeostasis	biological_process	6	3	871	16	15874	0.0540138
GO:0030017	sarcomere	cellular_component	5	3	871	16	15874	0.0540138
GO:0045931	positive regulation of mitotic cell cycle	biological_process	8	3	871	16	15874	0.0540138
GO:0048786	presynaptic active zone	cellular_component	4	3	871	16	15874	0.0540138
GO:0003009	skeletal muscle contraction	biological_process	8	3	871	16	15874	0.0540138
GO:0006939	smooth muscle contraction	biological_process	7	3	871	16	15874	0.0540138
GO:0071392	cellular response to estradiol stimulus	biological_process	7	3	871	16	15874	0.0540138
GO:0042149	cellular response to glucose starvation	biological_process	9	3	871	16	15874	0.0540138
GO:0009925	basal plasma membrane	cellular_component	5	3	871	16	15874	0.0540138
GO:0033137	negative regulation of peptidyl-serine phosphorylation	biological_process	11	3	871	16	15874	0.0540138
GO:0006644	phospholipid metabolic process	biological_process	7	3	871	16	15874	0.0540138
GO:0061642	chemoattraction of axon	biological_process	7	1	871	1	15874	0.0548696
GO:0008238	exopeptidase activity	molecular_function	7	1	871	1	15874	0.0548696
GO:0097186	amelogenesis	biological_process	8	1	871	1	15874	0.0548696
GO:0060312	regulation of blood vessel remodeling	biological_process	7	1	871	1	15874	0.0548696
GO:0050031	L-pipecolate oxidase activity	molecular_function	7	1	871	1	15874	0.0548696
GO:0046498	S-adenosylhomocysteine metabolic process	biological_process	6	1	871	1	15874	0.0548696
GO:0008481	sphinganine kinase activity	molecular_function	8	1	871	1	15874	0.0548696
GO:0097451	glial limiting end-foot	cellular_component	9	1	871	1	15874	0.0548696
GO:0060574	intestinal epithelial cell maturation	biological_process	8	1	871	1	15874	0.0548696
GO:0031764	type 1 galanin receptor binding	molecular_function	9	1	871	1	15874	0.0548696
GO:0008115	sarcosine oxidase activity	molecular_function	7	1	871	1	15874	0.0548696
GO:1901387	positive regulation of voltage-gated calcium channel activity	biological_process	9	1	871	1	15874	0.0548696
GO:0046331	lateral inhibition	biological_process	7	1	871	1	15874	0.0548696
GO:0042658	MHC class II protein binding, via antigen binding groove	molecular_function	8	1	871	1	15874	0.0548696
GO:0072014	proximal tubule development	biological_process	8	1	871	1	15874	0.0548696
GO:0070193	synaptonemal complex organization	biological_process	7	1	871	1	15874	0.0548696
GO:0003860	3-hydroxyisobutyryl-CoA hydrolase activity	molecular_function	8	1	871	1	15874	0.0548696
GO:2000405	negative regulation of T cell migration	biological_process	9	1	871	1	15874	0.0548696
GO:0060330	regulation of response to interferon-gamma	biological_process	8	1	871	1	15874	0.0548696
GO:2000108	positive regulation of leukocyte apoptotic process	biological_process	10	1	871	1	15874	0.0548696
GO:0051790	short-chain fatty acid biosynthetic process	biological_process	11	1	871	1	15874	0.0548696
GO:0050725	positive regulation of interleukin-1 beta biosynthetic process	biological_process	10	1	871	1	15874	0.0548696
GO:0035854	eosinophil fate commitment	biological_process	6	1	871	1	15874	0.0548696
GO:1903284	positive regulation of glutathione peroxidase activity	biological_process	8	1	871	1	15874	0.0548696
GO:0050812	regulation of acyl-CoA biosynthetic process	biological_process	9	1	871	1	15874	0.0548696
GO:0003830	beta-1,4-mannosylglycoprotein 4-beta-N-acetylglucosaminyltransferase activity	molecular_function	8	1	871	1	15874	0.0548696
GO:0050748	negative regulation of lipoprotein metabolic process	biological_process	8	1	871	1	15874	0.0548696
GO:0033193	Lsd1/2 complex	cellular_component	4	1	871	1	15874	0.0548696
GO:0035118	embryonic pectoral fin morphogenesis	biological_process	7	1	871	1	15874	0.0548696
GO:0010940	positive regulation of necrotic cell death	biological_process	8	1	871	1	15874	0.0548696
GO:0034146	toll-like receptor 5 signaling pathway	biological_process	9	1	871	1	15874	0.0548696
GO:0071663	positive regulation of granzyme B production	biological_process	9	1	871	1	15874	0.0548696
GO:0070076	histone lysine demethylation	biological_process	12	1	871	1	15874	0.0548696
GO:0098626	methylseleninic acid reductase activity	molecular_function	6	1	871	1	15874	0.0548696
GO:0015801	aromatic amino acid transport	biological_process	11	1	871	1	15874	0.0548696
GO:0004117	calmodulin-dependent cyclic-nucleotide phosphodiesterase activity	molecular_function	10	1	871	1	15874	0.0548696
GO:0035261	external genitalia morphogenesis	biological_process	6	1	871	1	15874	0.0548696
GO:2000977	regulation of forebrain neuron differentiation	biological_process	10	1	871	1	15874	0.0548696
GO:0060571	morphogenesis of an epithelial fold	biological_process	7	1	871	1	15874	0.0548696
GO:0060300	regulation of cytokine activity	biological_process	9	1	871	1	15874	0.0548696
GO:0002635	negative regulation of germinal center formation	biological_process	10	1	871	1	15874	0.0548696
GO:0004103	choline kinase activity	molecular_function	7	1	871	1	15874	0.0548696
GO:0002553	histamine secretion by mast cell	biological_process	9	1	871	1	15874	0.0548696
GO:0035691	macrophage migration inhibitory factor signaling pathway	biological_process	7	1	871	1	15874	0.0548696
GO:0036458	hepatocyte growth factor binding	molecular_function	6	1	871	1	15874	0.0548696
GO:0097102	endothelial tip cell fate specification	biological_process	8	1	871	1	15874	0.0548696
GO:0038131	neuregulin receptor activity	molecular_function	6	1	871	1	15874	0.0548696
GO:0060974	cell migration involved in heart formation	biological_process	8	1	871	1	15874	0.0548696
GO:0060872	semicircular canal development	biological_process	6	1	871	1	15874	0.0548696
GO:0071818	BAT3 complex	cellular_component	5	1	871	1	15874	0.0548696
GO:0035373	chondroitin sulfate proteoglycan binding	molecular_function	6	1	871	1	15874	0.0548696
GO:0008942	nitrite reductase [NAD(P)H] activity	molecular_function	7	1	871	1	15874	0.0548696
GO:0036152	phosphatidylethanolamine acyl-chain remodeling	biological_process	10	1	871	1	15874	0.0548696
GO:0032029	myosin tail binding	molecular_function	8	1	871	1	15874	0.0548696
GO:0098773	skin epidermis development	biological_process	7	1	871	1	15874	0.0548696
GO:0014048	regulation of glutamate secretion	biological_process	9	1	871	1	15874	0.0548696
GO:0004531	deoxyribonuclease II activity	molecular_function	10	1	871	1	15874	0.0548696
GO:0006667	sphinganine metabolic process	biological_process	8	1	871	1	15874	0.0548696
GO:0098815	modulation of excitatory postsynaptic potential	biological_process	8	1	871	1	15874	0.0548696
GO:0009444	pyruvate oxidation	biological_process	10	1	871	1	15874	0.0548696
GO:0010701	positive regulation of norepinephrine secretion	biological_process	10	1	871	1	15874	0.0548696
GO:0035644	phosphoanandamide dephosphorylation	biological_process	8	1	871	1	15874	0.0548696
GO:0019912	cyclin-dependent protein kinase activating kinase activity	molecular_function	8	1	871	1	15874	0.0548696
GO:0052725	inositol-1,3,4-trisphosphate 6-kinase activity	molecular_function	8	1	871	1	15874	0.0548696
GO:0047325	inositol tetrakisphosphate 1-kinase activity	molecular_function	8	1	871	1	15874	0.0548696
GO:0097154	GABAergic neuron differentiation	biological_process	7	1	871	1	15874	0.0548696
GO:2000334	positive regulation of blood microparticle formation	biological_process	7	1	871	1	15874	0.0548696
GO:0051388	positive regulation of neurotrophin TRK receptor signaling pathway	biological_process	9	1	871	1	15874	0.0548696
GO:0035516	oxidative DNA demethylase activity	molecular_function	5	1	871	1	15874	0.0548696
GO:0030550	acetylcholine receptor inhibitor activity	molecular_function	6	1	871	1	15874	0.0548696
GO:0010664	negative regulation of striated muscle cell apoptotic process	biological_process	11	1	871	1	15874	0.0548696
GO:0060279	positive regulation of ovulation	biological_process	7	1	871	1	15874	0.0548696
GO:1902388	ceramide 1-phosphate transporter activity	molecular_function	7	1	871	1	15874	0.0548696
GO:0090657	telomeric loop disassembly	biological_process	9	1	871	1	15874	0.0548696
GO:0071600	otic vesicle morphogenesis	biological_process	7	1	871	1	15874	0.0548696
GO:1902203	negative regulation of hepatocyte growth factor receptor signaling pathway	biological_process	9	1	871	1	15874	0.0548696
GO:0046890	regulation of lipid biosynthetic process	biological_process	7	1	871	1	15874	0.0548696
GO:0070512	positive regulation of histone H4-K20 methylation	biological_process	12	1	871	1	15874	0.0548696
GO:1902159	regulation of cyclic nucleotide-gated ion channel activity	biological_process	8	1	871	1	15874	0.0548696
GO:0006638	neutral lipid metabolic process	biological_process	7	1	871	1	15874	0.0548696
GO:1902078	positive regulation of lateral motor column neuron migration	biological_process	11	1	871	1	15874	0.0548696
GO:0047568	3-oxo-5-beta-steroid 4-dehydrogenase activity	molecular_function	7	1	871	1	15874	0.0548696
GO:1990379	lipid transport across blood brain barrier	biological_process	8	1	871	1	15874	0.0548696
GO:0005367	myo-inositol:sodium symporter activity	molecular_function	9	1	871	1	15874	0.0548696
GO:0001949	sebaceous gland cell differentiation	biological_process	8	1	871	1	15874	0.0548696
GO:2001246	negative regulation of phosphatidylcholine biosynthetic process	biological_process	8	1	871	1	15874	0.0548696
GO:0030167	proteoglycan catabolic process	biological_process	9	1	871	1	15874	0.0548696
GO:0070123	transforming growth factor beta receptor activity, type III	molecular_function	11	1	871	1	15874	0.0548696
GO:0001774	microglial cell activation	biological_process	7	1	871	1	15874	0.0548696
GO:0042128	nitrate assimilation	biological_process	8	1	871	1	15874	0.0548696
GO:0098902	regulation of membrane depolarization during action potential	biological_process	7	1	871	1	15874	0.0548696
GO:0070287	ferritin receptor activity	molecular_function	4	1	871	1	15874	0.0548696
GO:0002684	positive regulation of immune system process	biological_process	6	1	871	1	15874	0.0548696
GO:0001846	opsonin binding	molecular_function	5	1	871	1	15874	0.0548696
GO:0098625	methylselenol reductase activity	molecular_function	6	1	871	1	15874	0.0548696
GO:0030258	lipid modification	biological_process	7	1	871	1	15874	0.0548696
GO:0000824	inositol tetrakisphosphate 3-kinase activity	molecular_function	8	1	871	1	15874	0.0548696
GO:1902362	melanocyte apoptotic process	biological_process	7	1	871	1	15874	0.0548696
GO:0086011	membrane repolarization during action potential	biological_process	9	1	871	1	15874	0.0548696
GO:2000346	negative regulation of hepatocyte proliferation	biological_process	9	1	871	1	15874	0.0548696
GO:0030504	inorganic diphosphate transmembrane transporter activity	molecular_function	8	1	871	1	15874	0.0548696
GO:1904715	negative regulation of chaperone-mediated autophagy	biological_process	10	1	871	1	15874	0.0548696
GO:0033488	cholesterol biosynthetic process via 24,25-dihydrolanosterol	biological_process	10	1	871	1	15874	0.0548696
GO:0004014	adenosylmethionine decarboxylase activity	molecular_function	7	1	871	1	15874	0.0548696
GO:1905208	negative regulation of cardiocyte differentiation	biological_process	8	1	871	1	15874	0.0548696
GO:0032848	negative regulation of cellular pH reduction	biological_process	7	1	871	1	15874	0.0548696
GO:0047493	ceramide cholinephosphotransferase activity	molecular_function	7	1	871	1	15874	0.0548696
GO:0000254	C-4 methylsterol oxidase activity	molecular_function	7	1	871	1	15874	0.0548696
GO:0017050	D-erythro-sphingosine kinase activity	molecular_function	7	1	871	1	15874	0.0548696
GO:1904434	positive regulation of ferrous iron binding	biological_process	7	1	871	1	15874	0.0548696
GO:0071726	cellular response to diacyl bacterial lipopeptide	biological_process	10	1	871	1	15874	0.0548696
GO:0043362	nucleate erythrocyte maturation	biological_process	7	1	871	1	15874	0.0548696
GO:1903285	positive regulation of hydrogen peroxide catabolic process	biological_process	10	1	871	1	15874	0.0548696
GO:0070350	regulation of white fat cell proliferation	biological_process	8	1	871	1	15874	0.0548696
GO:0021511	spinal cord patterning	biological_process	6	1	871	1	15874	0.0548696
GO:2000563	positive regulation of CD4-positive, alpha-beta T cell proliferation	biological_process	13	1	871	1	15874	0.0548696
GO:2000412	positive regulation of thymocyte migration	biological_process	10	1	871	1	15874	0.0548696
GO:0045799	positive regulation of chromatin assembly or disassembly	biological_process	11	1	871	1	15874	0.0548696
GO:0035549	positive regulation of interferon-beta secretion	biological_process	10	1	871	1	15874	0.0548696
GO:0042758	long-chain fatty acid catabolic process	biological_process	11	1	871	1	15874	0.0548696
GO:0080132	fatty acid alpha-hydroxylase activity	molecular_function	5	1	871	1	15874	0.0548696
GO:0060688	regulation of morphogenesis of a branching structure	biological_process	7	1	871	1	15874	0.0548696
GO:0038027	apolipoprotein A-I-mediated signaling pathway	biological_process	6	1	871	1	15874	0.0548696
GO:0017099	very-long-chain-acyl-CoA dehydrogenase activity	molecular_function	8	1	871	1	15874	0.0548696
GO:0044128	positive regulation of growth of symbiont in host	biological_process	7	1	871	1	15874	0.0548696
GO:0060856	establishment of blood-brain barrier	biological_process	6	1	871	1	15874	0.0548696
GO:0012510	trans-Golgi network transport vesicle membrane	cellular_component	8	1	871	1	15874	0.0548696
GO:1900169	regulation of glucocorticoid mediated signaling pathway	biological_process	8	1	871	1	15874	0.0548696
GO:0070495	negative regulation of thrombin-activated receptor signaling pathway	biological_process	10	1	871	1	15874	0.0548696
GO:0050220	prostaglandin-E synthase activity	molecular_function	6	1	871	1	15874	0.0548696
GO:0021514	ventral spinal cord interneuron differentiation	biological_process	7	1	871	1	15874	0.0548696
GO:2000558	positive regulation of immunoglobulin production in mucosal tissue	biological_process	10	1	871	1	15874	0.0548696
GO:0014042	positive regulation of neuron maturation	biological_process	11	1	871	1	15874	0.0548696
GO:1903589	positive regulation of blood vessel endothelial cell proliferation involved in sprouting angiogenesis	biological_process	10	1	871	1	15874	0.0548696
GO:0015874	norepinephrine transport	biological_process	9	1	871	1	15874	0.0548696
GO:0043375	CD8-positive, alpha-beta T cell lineage commitment	biological_process	8	1	871	1	15874	0.0548696
GO:0043247	telomere maintenance in response to DNA damage	biological_process	9	1	871	1	15874	0.0548696
GO:0071281	cellular response to iron ion	biological_process	8	1	871	1	15874	0.0548696
GO:0052726	inositol-1,3,4-trisphosphate 5-kinase activity	molecular_function	8	1	871	1	15874	0.0548696
GO:0004466	long-chain-acyl-CoA dehydrogenase activity	molecular_function	7	1	871	1	15874	0.0548696
GO:0051878	lateral element assembly	biological_process	6	1	871	1	15874	0.0548696
GO:0031711	bradykinin receptor binding	molecular_function	7	1	871	1	15874	0.0548696
GO:0038089	positive regulation of cell migration by vascular endothelial growth factor signaling pathway	biological_process	9	1	871	1	15874	0.0548696
GO:0010523	negative regulation of calcium ion transport into cytosol	biological_process	7	1	871	1	15874	0.0548696
GO:0034755	iron ion transmembrane transport	biological_process	11	1	871	1	15874	0.0548696
GO:0097498	endothelial tube lumen extension	biological_process	9	1	871	1	15874	0.0548696
GO:0050780	dopamine receptor binding	molecular_function	7	1	871	1	15874	0.0548696
GO:0033269	internode region of axon	cellular_component	6	1	871	1	15874	0.0548696
GO:0061629	RNA polymerase II sequence-specific DNA binding transcription factor binding	molecular_function	7	1	871	1	15874	0.0548696
GO:0002830	positive regulation of type 2 immune response	biological_process	8	1	871	1	15874	0.0548696
GO:2000536	negative regulation of entry of bacterium into host cell	biological_process	7	1	871	1	15874	0.0548696
GO:0008579	JUN kinase phosphatase activity	molecular_function	10	1	871	1	15874	0.0548696
GO:0048753	pigment granule organization	biological_process	7	1	871	1	15874	0.0548696
GO:0042775	mitochondrial ATP synthesis coupled electron transport	biological_process	9	1	871	1	15874	0.0548696
GO:0019144	ADP-sugar diphosphatase activity	molecular_function	8	1	871	1	15874	0.0548696
GO:0071025	RNA surveillance	biological_process	10	1	871	1	15874	0.0548696
GO:0046882	negative regulation of follicle-stimulating hormone secretion	biological_process	10	1	871	1	15874	0.0548696
GO:1990712	HFE-transferrin receptor complex	cellular_component	6	1	871	1	15874	0.0548696
GO:0071670	smooth muscle cell chemotaxis	biological_process	9	1	871	1	15874	0.0548696
GO:1902548	negative regulation of cellular response to vascular endothelial growth factor stimulus	biological_process	8	1	871	1	15874	0.0548696
GO:0008443	phosphofructokinase activity	molecular_function	7	1	871	1	15874	0.0548696
GO:0035693	NOS2-CD74 complex	cellular_component	4	1	871	1	15874	0.0548696
GO:0071976	cell gliding	biological_process	6	1	871	1	15874	0.0548696
GO:1902523	positive regulation of protein K63-linked ubiquitination	biological_process	13	1	871	1	15874	0.0548696
GO:0035745	T-helper 2 cell cytokine production	biological_process	8	1	871	1	15874	0.0548696
GO:0003011	involuntary skeletal muscle contraction	biological_process	9	1	871	1	15874	0.0548696
GO:0006030	chitin metabolic process	biological_process	7	1	871	1	15874	0.0548696
GO:0045623	negative regulation of T-helper cell differentiation	biological_process	8	1	871	1	15874	0.0548696
GO:1902722	positive regulation of prolactin secretion	biological_process	11	1	871	1	15874	0.0548696
GO:0033514	L-lysine catabolic process to acetyl-CoA via L-pipecolate	biological_process	10	1	871	1	15874	0.0548696
GO:1902741	positive regulation of interferon-alpha secretion	biological_process	10	1	871	1	15874	0.0548696
GO:0035459	cargo loading into vesicle	biological_process	6	1	871	1	15874	0.0548696
GO:0045495	pole plasm	cellular_component	6	1	871	1	15874	0.0548696
GO:0051610	serotonin uptake	biological_process	8	1	871	1	15874	0.0548696
GO:0003006	developmental process involved in reproduction	biological_process	4	1	871	1	15874	0.0548696
GO:0031449	regulation of slow-twitch skeletal muscle fiber contraction	biological_process	12	1	871	1	15874	0.0548696
GO:0001596	angiotensin type I receptor activity	molecular_function	8	1	871	1	15874	0.0548696
GO:1901509	regulation of endothelial tube morphogenesis	biological_process	8	1	871	1	15874	0.0548696
GO:2000098	negative regulation of smooth muscle cell-matrix adhesion	biological_process	9	1	871	1	15874	0.0548696
GO:0042612	MHC class I protein complex	cellular_component	7	1	871	1	15874	0.0548696
GO:0004104	cholinesterase activity	molecular_function	7	1	871	1	15874	0.0548696
GO:0047150	betaine-homocysteine S-methyltransferase activity	molecular_function	8	1	871	1	15874	0.0548696
GO:0060853	Notch signaling pathway involved in arterial endothelial cell fate commitment	biological_process	7	1	871	1	15874	0.0548696
GO:0002882	positive regulation of chronic inflammatory response to non-antigenic stimulus	biological_process	11	1	871	1	15874	0.0548696
GO:0051622	negative regulation of norepinephrine uptake	biological_process	7	1	871	1	15874	0.0548696
GO:0046449	creatinine metabolic process	biological_process	8	1	871	1	15874	0.0548696
GO:0030200	heparan sulfate proteoglycan catabolic process	biological_process	10	1	871	1	15874	0.0548696
GO:0052591	sn-glycerol-3-phosphate:ubiquinone-8 oxidoreductase activity	molecular_function	9	1	871	1	15874	0.0548696
GO:0051541	elastin metabolic process	biological_process	8	1	871	1	15874	0.0548696
GO:0004144	diacylglycerol O-acyltransferase activity	molecular_function	9	1	871	1	15874	0.0548696
GO:2000303	regulation of ceramide biosynthetic process	biological_process	8	1	871	1	15874	0.0548696
GO:0071688	striated muscle myosin thick filament assembly	biological_process	7	1	871	1	15874	0.0548696
GO:1902204	positive regulation of hepatocyte growth factor receptor signaling pathway	biological_process	9	1	871	1	15874	0.0548696
GO:0002792	negative regulation of peptide secretion	biological_process	9	1	871	1	15874	0.0548696
GO:1903385	regulation of homophilic cell adhesion	biological_process	7	1	871	1	15874	0.0548696
GO:1903237	negative regulation of leukocyte tethering or rolling	biological_process	9	1	871	1	15874	0.0548696
GO:1903748	negative regulation of establishment of protein localization to mitochondrion	biological_process	9	1	871	1	15874	0.0548696
GO:0038097	positive regulation of mast cell activation by Fc-epsilon receptor signaling pathway	biological_process	8	1	871	1	15874	0.0548696
GO:0019867	outer membrane	cellular_component	4	1	871	1	15874	0.0548696
GO:0060217	hemangioblast cell differentiation	biological_process	7	1	871	1	15874	0.0548696
GO:0038098	sequestering of BMP from receptor via BMP binding	biological_process	12	1	871	1	15874	0.0548696
GO:0032019	mitochondrial cloud	cellular_component	6	1	871	1	15874	0.0548696
GO:0023041	neuronal signal transduction	biological_process	5	1	871	1	15874	0.0548696
GO:0035782	mature natural killer cell chemotaxis	biological_process	8	1	871	1	15874	0.0548696
GO:0015732	prostaglandin transport	biological_process	9	1	871	1	15874	0.0548696
GO:0021688	cerebellar molecular layer formation	biological_process	5	1	871	1	15874	0.0548696
GO:0032769	negative regulation of monooxygenase activity	biological_process	8	1	871	1	15874	0.0548696
GO:0045160	myosin I complex	cellular_component	6	1	871	1	15874	0.0548696
GO:0035092	sperm chromatin condensation	biological_process	9	1	871	1	15874	0.0548696
GO:0015888	thiamine transport	biological_process	7	1	871	1	15874	0.0548696
GO:0097489	multivesicular body, internal vesicle lumen	cellular_component	6	1	871	1	15874	0.0548696
GO:0005600	collagen type XIII trimer	cellular_component	6	1	871	1	15874	0.0548696
GO:0070206	protein trimerization	biological_process	8	1	871	1	15874	0.0548696
GO:0021822	negative regulation of cell motility involved in cerebral cortex radial glia guided migration	biological_process	12	1	871	1	15874	0.0548696
GO:0003056	regulation of vascular smooth muscle contraction	biological_process	10	1	871	1	15874	0.0548696
GO:0031240	external side of cell outer membrane	cellular_component	5	1	871	1	15874	0.0548696
GO:0006808	regulation of nitrogen utilization	biological_process	5	1	871	1	15874	0.0548696
GO:0008398	sterol 14-demethylase activity	molecular_function	7	1	871	1	15874	0.0548696
GO:0005335	serotonin:sodium symporter activity	molecular_function	6	1	871	1	15874	0.0548696
GO:0030261	chromosome condensation	biological_process	9	1	871	1	15874	0.0548696
GO:0060588	negative regulation of lipoprotein lipid oxidation	biological_process	10	1	871	1	15874	0.0548696
GO:2001113	negative regulation of cellular response to hepatocyte growth factor stimulus	biological_process	8	1	871	1	15874	0.0548696
GO:0070481	nuclear-transcribed mRNA catabolic process, non-stop decay	biological_process	12	1	871	1	15874	0.0548696
GO:0061138	morphogenesis of a branching epithelium	biological_process	6	1	871	1	15874	0.0548696
GO:0004998	transferrin receptor activity	molecular_function	4	1	871	1	15874	0.0548696
GO:0016248	channel inhibitor activity	molecular_function	5	1	871	1	15874	0.0548696
GO:1902387	ceramide 1-phosphate binding	molecular_function	6	1	871	1	15874	0.0548696
GO:0032369	negative regulation of lipid transport	biological_process	8	1	871	1	15874	0.0548696
GO:0022898	regulation of transmembrane transporter activity	biological_process	6	1	871	1	15874	0.0548696
GO:0060193	positive regulation of lipase activity	biological_process	8	1	871	1	15874	0.0548696
GO:0034684	integrin alphav-beta5 complex	cellular_component	6	1	871	1	15874	0.0548696
GO:2000775	histone H3-S10 phosphorylation involved in chromosome condensation	biological_process	13	1	871	1	15874	0.0548696
GO:0030299	intestinal cholesterol absorption	biological_process	10	1	871	1	15874	0.0548696
GO:0046930	pore complex	cellular_component	5	1	871	1	15874	0.0548696
GO:0019303	D-ribose catabolic process	biological_process	9	1	871	1	15874	0.0548696
GO:0047159	1-alkenylglycerophosphocholine O-acyltransferase activity	molecular_function	8	1	871	1	15874	0.0548696
GO:0017077	oxidative phosphorylation uncoupler activity	molecular_function	5	1	871	1	15874	0.0548696
GO:0002554	serotonin secretion by platelet	biological_process	10	1	871	1	15874	0.0548696
GO:0010845	positive regulation of reciprocal meiotic recombination	biological_process	11	1	871	1	15874	0.0548696
GO:1903800	positive regulation of production of miRNAs involved in gene silencing by miRNA	biological_process	9	1	871	1	15874	0.0548696
GO:0006557	S-adenosylmethioninamine biosynthetic process	biological_process	7	1	871	1	15874	0.0548696
GO:0015068	glycine amidinotransferase activity	molecular_function	7	1	871	1	15874	0.0548696
GO:0050976	detection of mechanical stimulus involved in sensory perception of touch	biological_process	7	1	871	1	15874	0.0548696
GO:1902253	regulation of intrinsic apoptotic signaling pathway by p53 class mediator	biological_process	10	1	871	1	15874	0.0548696
GO:0032765	positive regulation of mast cell cytokine production	biological_process	9	1	871	1	15874	0.0548696
GO:0032437	cuticular plate	cellular_component	6	1	871	1	15874	0.0548696
GO:0035867	alphav-beta3 integrin-IGF-1-IGF1R complex	cellular_component	6	1	871	1	15874	0.0548696
GO:0014728	regulation of the force of skeletal muscle contraction	biological_process	12	1	871	1	15874	0.0548696
GO:0000170	sphingosine hydroxylase activity	molecular_function	5	1	871	1	15874	0.0548696
GO:0001971	negative regulation of activation of membrane attack complex	biological_process	9	1	871	1	15874	0.0548696
GO:0044029	hypomethylation of CpG island	biological_process	11	1	871	1	15874	0.0548696
GO:0004347	glucose-6-phosphate isomerase activity	molecular_function	7	1	871	1	15874	0.0548696
GO:0043509	activin A complex	cellular_component	5	1	871	1	15874	0.0548696
GO:0001544	initiation of primordial ovarian follicle growth	biological_process	5	1	871	1	15874	0.0548696
GO:0047191	1-alkylglycerophosphocholine O-acyltransferase activity	molecular_function	8	1	871	1	15874	0.0548696
GO:0035692	macrophage migration inhibitory factor receptor complex	cellular_component	5	1	871	1	15874	0.0548696
GO:0015918	sterol transport	biological_process	8	1	871	1	15874	0.0548696
GO:0021502	neural fold elevation formation	biological_process	5	1	871	1	15874	0.0548696
GO:0048625	myoblast fate commitment	biological_process	6	1	871	1	15874	0.0548696
GO:0045925	positive regulation of female receptivity	biological_process	8	1	871	1	15874	0.0548696
GO:0000246	delta24(24-1) sterol reductase activity	molecular_function	7	1	871	1	15874	0.0548696
GO:0070892	lipoteichoic acid receptor activity	molecular_function	7	1	871	1	15874	0.0548696
GO:0070435	Shc-EGFR complex	cellular_component	6	1	871	1	15874	0.0548696
GO:0015173	aromatic amino acid transmembrane transporter activity	molecular_function	8	1	871	1	15874	0.0548696
GO:1902239	negative regulation of intrinsic apoptotic signaling pathway in response to osmotic stress by p53 class mediator	biological_process	11	1	871	1	15874	0.0548696
GO:0010559	regulation of glycoprotein biosynthetic process	biological_process	8	1	871	1	15874	0.0548696
GO:1900227	positive regulation of NLRP3 inflammasome complex assembly	biological_process	8	1	871	1	15874	0.0548696
GO:0090083	regulation of inclusion body assembly	biological_process	6	1	871	1	15874	0.0548696
GO:0035681	toll-like receptor 15 signaling pathway	biological_process	9	1	871	1	15874	0.0548696
GO:0009191	ribonucleoside diphosphate catabolic process	biological_process	10	1	871	1	15874	0.0548696
GO:0032957	inositol trisphosphate metabolic process	biological_process	8	1	871	1	15874	0.0548696
GO:0097106	postsynaptic density organization	biological_process	7	1	871	1	15874	0.0548696
GO:1900625	positive regulation of monocyte aggregation	biological_process	9	1	871	1	15874	0.0548696
GO:1904506	negative regulation of telomere maintenance in response to DNA damage	biological_process	11	1	871	1	15874	0.0548696
GO:0030731	guanidinoacetate N-methyltransferase activity	molecular_function	8	1	871	1	15874	0.0548696
GO:0060668	regulation of branching involved in salivary gland morphogenesis by extracellular matrix-epithelial cell signaling	biological_process	6	1	871	1	15874	0.0548696
GO:0048178	negative regulation of hepatocyte growth factor biosynthetic process	biological_process	9	1	871	1	15874	0.0548696
GO:0051148	negative regulation of muscle cell differentiation	biological_process	8	1	871	1	15874	0.0548696
GO:0010909	positive regulation of heparan sulfate proteoglycan biosynthetic process	biological_process	10	1	871	1	15874	0.0548696
GO:0015114	phosphate ion transmembrane transporter activity	molecular_function	8	1	871	1	15874	0.0548696
GO:0030222	eosinophil differentiation	biological_process	9	1	871	1	15874	0.0548696
GO:0034683	integrin alphav-beta3 complex	cellular_component	6	1	871	1	15874	0.0548696
GO:1904437	positive regulation of transferrin receptor binding	biological_process	9	1	871	1	15874	0.0548696
GO:0060375	regulation of mast cell differentiation	biological_process	9	1	871	1	15874	0.0548696
GO:0009048	dosage compensation by inactivation of X chromosome	biological_process	10	1	871	1	15874	0.0548696
GO:0010517	regulation of phospholipase activity	biological_process	8	1	871	1	15874	0.0548696
GO:2000331	regulation of terminal button organization	biological_process	9	1	871	1	15874	0.0548696
GO:0035794	positive regulation of mitochondrial membrane permeability	biological_process	9	1	871	1	15874	0.0548696
GO:0032971	regulation of muscle filament sliding	biological_process	9	1	871	1	15874	0.0548696
GO:1904535	positive regulation of telomeric loop disassembly	biological_process	11	1	871	1	15874	0.0548696
GO:0005943	phosphatidylinositol 3-kinase complex, class IA	cellular_component	9	1	871	1	15874	0.0548696
GO:0048635	negative regulation of muscle organ development	biological_process	8	1	871	1	15874	0.0548696
GO:0035718	macrophage migration inhibitory factor binding	molecular_function	6	1	871	1	15874	0.0548696
GO:0045604	regulation of epidermal cell differentiation	biological_process	8	1	871	1	15874	0.0548696
GO:0008207	C21-steroid hormone metabolic process	biological_process	7	1	871	1	15874	0.0548696
GO:2000566	positive regulation of CD8-positive, alpha-beta T cell proliferation	biological_process	13	1	871	1	15874	0.0548696
GO:0034656	nucleobase-containing small molecule catabolic process	biological_process	8	1	871	1	15874	0.0548696
GO:1902389	ceramide 1-phosphate transport	biological_process	9	1	871	1	15874	0.0548696
GO:0036149	phosphatidylinositol acyl-chain remodeling	biological_process	10	1	871	1	15874	0.0548696
GO:0046880	regulation of follicle-stimulating hormone secretion	biological_process	9	1	871	1	15874	0.0548696
GO:2000425	regulation of apoptotic cell clearance	biological_process	8	1	871	1	15874	0.0548696
GO:0051585	negative regulation of dopamine uptake involved in synaptic transmission	biological_process	11	1	871	1	15874	0.0548696
GO:0044380	protein localization to cytoskeleton	biological_process	8	1	871	1	15874	0.0548696
GO:0015248	sterol transporter activity	molecular_function	5	1	871	1	15874	0.0548696
GO:0008201	heparin binding	molecular_function	6	9	871	89	15874	0.0549275
GO:0030175	filopodium	cellular_component	7	5	871	38	15874	0.0551312
GO:0050919	negative chemotaxis	biological_process	6	4	871	27	15874	0.0578574
GO:0030890	positive regulation of B cell proliferation	biological_process	11	4	871	27	15874	0.0578574
GO:0004364	glutathione transferase activity	molecular_function	6	4	871	27	15874	0.0578574
GO:0016310	phosphorylation	biological_process	7	10	871	104	15874	0.0591481
GO:0005887	integral component of plasma membrane	cellular_component	6	49	871	712	15874	0.0596133
GO:0031463	Cul3-RING ubiquitin ligase complex	cellular_component	7	7	871	64	15874	0.0603594
GO:0045211	postsynaptic membrane	cellular_component	5	10	871	105	15874	0.0623223
GO:0031941	filamentous actin	cellular_component	4	3	871	17	15874	0.0630015
GO:0008305	integrin complex	cellular_component	5	3	871	17	15874	0.0630015
GO:0017080	sodium channel regulator activity	molecular_function	5	3	871	17	15874	0.0630015
GO:0060612	adipose tissue development	biological_process	7	3	871	17	15874	0.0630015
GO:0048661	positive regulation of smooth muscle cell proliferation	biological_process	8	3	871	17	15874	0.0630015
GO:0030331	estrogen receptor binding	molecular_function	9	3	871	17	15874	0.0630015
GO:0006094	gluconeogenesis	biological_process	9	3	871	17	15874	0.0630015
GO:0007229	integrin-mediated signaling pathway	biological_process	6	6	871	52	15874	0.06402
GO:0051117	ATPase binding	molecular_function	6	5	871	40	15874	0.0661727
GO:0071456	cellular response to hypoxia	biological_process	6	5	871	40	15874	0.0661727
GO:0007416	synapse assembly	biological_process	6	5	871	40	15874	0.0661727
GO:0071625	vocalization behavior	biological_process	4	2	871	8	15874	0.0675504
GO:0045179	apical cortex	cellular_component	9	2	871	8	15874	0.0675504
GO:0008016	regulation of heart contraction	biological_process	8	2	871	8	15874	0.0675504
GO:0021819	layer formation in cerebral cortex	biological_process	5	2	871	8	15874	0.0675504
GO:0097009	energy homeostasis	biological_process	5	2	871	8	15874	0.0675504
GO:0045744	negative regulation of G-protein coupled receptor protein signaling pathway	biological_process	9	2	871	8	15874	0.0675504
GO:0010614	negative regulation of cardiac muscle hypertrophy	biological_process	10	2	871	8	15874	0.0675504
GO:0071850	mitotic cell cycle arrest	biological_process	6	2	871	8	15874	0.0675504
GO:0045780	positive regulation of bone resorption	biological_process	9	2	871	8	15874	0.0675504
GO:0014002	astrocyte development	biological_process	7	2	871	8	15874	0.0675504
GO:0030162	regulation of proteolysis	biological_process	8	2	871	8	15874	0.0675504
GO:0048665	neuron fate specification	biological_process	6	2	871	8	15874	0.0675504
GO:2000649	regulation of sodium ion transmembrane transporter activity	biological_process	8	2	871	8	15874	0.0675504
GO:0005068	transmembrane receptor protein tyrosine kinase adaptor activity	molecular_function	8	2	871	8	15874	0.0675504
GO:0045787	positive regulation of cell cycle	biological_process	7	2	871	8	15874	0.0675504
GO:0035162	embryonic hemopoiesis	biological_process	8	2	871	8	15874	0.0675504
GO:0046934	phosphatidylinositol-4,5-bisphosphate 3-kinase activity	molecular_function	8	2	871	8	15874	0.0675504
GO:0043523	regulation of neuron apoptotic process	biological_process	9	2	871	8	15874	0.0675504
GO:0005184	neuropeptide hormone activity	molecular_function	8	2	871	8	15874	0.0675504
GO:0006699	bile acid biosynthetic process	biological_process	8	2	871	8	15874	0.0675504
GO:0030194	positive regulation of blood coagulation	biological_process	8	2	871	8	15874	0.0675504
GO:0008135	translation factor activity, RNA binding	molecular_function	7	2	871	8	15874	0.0675504
GO:0035005	1-phosphatidylinositol-4-phosphate 3-kinase activity	molecular_function	8	2	871	8	15874	0.0675504
GO:0010033	response to organic substance	biological_process	5	2	871	8	15874	0.0675504
GO:0042953	lipoprotein transport	biological_process	10	2	871	8	15874	0.0675504
GO:0006198	cAMP catabolic process	biological_process	12	2	871	8	15874	0.0675504
GO:0014850	response to muscle activity	biological_process	5	2	871	8	15874	0.0675504
GO:0032486	Rap protein signal transduction	biological_process	8	2	871	8	15874	0.0675504
GO:0031284	positive regulation of guanylate cyclase activity	biological_process	8	2	871	8	15874	0.0675504
GO:0042629	mast cell granule	cellular_component	9	2	871	8	15874	0.0675504
GO:0031672	A band	cellular_component	5	2	871	8	15874	0.0675504
GO:0005641	nuclear envelope lumen	cellular_component	6	2	871	8	15874	0.0675504
GO:0016491	oxidoreductase activity	molecular_function	4	9	871	93	15874	0.068782
GO:0045766	positive regulation of angiogenesis	biological_process	8	6	871	53	15874	0.0690068
GO:0043524	negative regulation of neuron apoptotic process	biological_process	10	8	871	80	15874	0.0715738
GO:0051056	regulation of small GTPase mediated signal transduction	biological_process	9	4	871	29	15874	0.0719247
GO:0051087	chaperone binding	molecular_function	5	5	871	41	15874	0.072122
GO:0007568	aging	biological_process	4	3	871	18	15874	0.07263
GO:0010800	positive regulation of peptidyl-threonine phosphorylation	biological_process	11	3	871	18	15874	0.07263
GO:0002931	response to ischemia	biological_process	5	3	871	18	15874	0.07263
GO:0016787	hydrolase activity	molecular_function	4	11	871	123	15874	0.0750767
GO:0035556	intracellular signal transduction	biological_process	5	22	871	289	15874	0.0755287
GO:0005911	cell-cell junction	cellular_component	4	9	871	95	15874	0.0764589
GO:0051219	phosphoprotein binding	molecular_function	5	4	871	30	15874	0.0795522
GO:0007154	cell communication	biological_process	4	4	871	30	15874	0.0795522
GO:0032956	regulation of actin cytoskeleton organization	biological_process	7	4	871	30	15874	0.0795522
GO:0051015	actin filament binding	molecular_function	7	10	871	110	15874	0.0798251
GO:0021549	cerebellum development	biological_process	5	3	871	19	15874	0.0828691
GO:0008625	extrinsic apoptotic signaling pathway via death domain receptors	biological_process	7	3	871	19	15874	0.0828691
GO:0035987	endodermal cell differentiation	biological_process	6	3	871	19	15874	0.0828691
GO:0008219	cell death	biological_process	4	3	871	19	15874	0.0828691
GO:0050729	positive regulation of inflammatory response	biological_process	9	3	871	19	15874	0.0828691
GO:0004867	serine-type endopeptidase inhibitor activity	molecular_function	8	7	871	69	15874	0.083317
GO:1901224	positive regulation of NIK/NF-kappaB signaling	biological_process	10	2	871	9	15874	0.0837712
GO:0005539	glycosaminoglycan binding	molecular_function	5	2	871	9	15874	0.0837712
GO:0002224	toll-like receptor signaling pathway	biological_process	8	2	871	9	15874	0.0837712
GO:0004745	retinol dehydrogenase activity	molecular_function	7	2	871	9	15874	0.0837712
GO:0006665	sphingolipid metabolic process	biological_process	8	2	871	9	15874	0.0837712
GO:0044319	wound healing, spreading of cells	biological_process	7	2	871	9	15874	0.0837712
GO:0051085	chaperone cofactor-dependent protein refolding	biological_process	7	2	871	9	15874	0.0837712
GO:0007616	long-term memory	biological_process	6	2	871	9	15874	0.0837712
GO:2000177	regulation of neural precursor cell proliferation	biological_process	7	2	871	9	15874	0.0837712
GO:0046847	filopodium assembly	biological_process	8	2	871	9	15874	0.0837712
GO:0071310	cellular response to organic substance	biological_process	6	2	871	9	15874	0.0837712
GO:0050884	neuromuscular process controlling posture	biological_process	7	2	871	9	15874	0.0837712
GO:0046512	sphingosine biosynthetic process	biological_process	9	2	871	9	15874	0.0837712
GO:0050650	chondroitin sulfate proteoglycan biosynthetic process	biological_process	10	2	871	9	15874	0.0837712
GO:0048568	embryonic organ development	biological_process	6	2	871	9	15874	0.0837712
GO:0048599	oocyte development	biological_process	6	2	871	9	15874	0.0837712
GO:2000009	negative regulation of protein localization to cell surface	biological_process	7	2	871	9	15874	0.0837712
GO:0070182	DNA polymerase binding	molecular_function	6	2	871	9	15874	0.0837712
GO:0060216	definitive hemopoiesis	biological_process	8	2	871	9	15874	0.0837712
GO:0051127	positive regulation of actin nucleation	biological_process	10	2	871	9	15874	0.0837712
GO:0060306	regulation of membrane repolarization	biological_process	9	2	871	9	15874	0.0837712
GO:0070493	thrombin-activated receptor signaling pathway	biological_process	6	2	871	9	15874	0.0837712
GO:0001755	neural crest cell migration	biological_process	8	5	871	43	15874	0.0848651
GO:0005622	intracellular	cellular_component	4	34	871	486	15874	0.0867942
GO:0009408	response to heat	biological_process	5	4	871	31	15874	0.0875634
GO:0007266	Rho protein signal transduction	biological_process	8	4	871	31	15874	0.0875634
GO:0034446	substrate adhesion-dependent cell spreading	biological_process	8	4	871	31	15874	0.0875634
GO:0010628	positive regulation of gene expression	biological_process	8	11	871	128	15874	0.0932866
GO:0002548	monocyte chemotaxis	biological_process	6	3	871	20	15874	0.0936864
GO:0030534	adult behavior	biological_process	4	3	871	20	15874	0.0936864
GO:0071346	cellular response to interferon-gamma	biological_process	8	3	871	20	15874	0.0936864
GO:0045739	positive regulation of DNA repair	biological_process	10	3	871	20	15874	0.0936864
GO:0032870	cellular response to hormone stimulus	biological_process	6	3	871	20	15874	0.0936864
GO:0070534	protein K63-linked ubiquitination	biological_process	13	3	871	20	15874	0.0936864
GO:0005891	voltage-gated calcium channel complex	cellular_component	9	3	871	20	15874	0.0936864
GO:0005261	cation channel activity	molecular_function	7	3	871	20	15874	0.0936864
GO:0045746	negative regulation of Notch signaling pathway	biological_process	9	3	871	20	15874	0.0936864
GO:0007411	axon guidance	biological_process	6	8	871	85	15874	0.0941816
GO:0051607	defense response to virus	biological_process	5	5	871	45	15874	0.0987078
GO:0021542	dentate gyrus development	biological_process	5	2	871	10	15874	0.10102
GO:0042574	retinal metabolic process	biological_process	11	2	871	10	15874	0.10102
GO:0006637	acyl-CoA metabolic process	biological_process	7	2	871	10	15874	0.10102
GO:0001836	release of cytochrome c from mitochondria	biological_process	8	2	871	10	15874	0.10102
GO:2000811	negative regulation of anoikis	biological_process	10	2	871	10	15874	0.10102
GO:0030224	monocyte differentiation	biological_process	8	2	871	10	15874	0.10102
GO:0033268	node of Ranvier	cellular_component	6	2	871	10	15874	0.10102
GO:0009410	response to xenobiotic stimulus	biological_process	5	2	871	10	15874	0.10102
GO:0007202	activation of phospholipase C activity	biological_process	11	2	871	10	15874	0.10102
GO:0050998	nitric-oxide synthase binding	molecular_function	6	2	871	10	15874	0.10102
GO:0045664	regulation of neuron differentiation	biological_process	9	2	871	10	15874	0.10102
GO:0048646	anatomical structure formation involved in morphogenesis	biological_process	4	2	871	10	15874	0.10102
GO:0043277	apoptotic cell clearance	biological_process	8	2	871	10	15874	0.10102
GO:0046827	positive regulation of protein export from nucleus	biological_process	10	2	871	10	15874	0.10102
GO:0032924	activin receptor signaling pathway	biological_process	8	2	871	10	15874	0.10102
GO:0046854	phosphatidylinositol phosphorylation	biological_process	10	4	871	33	15874	0.104693
GO:0048812	neuron projection morphogenesis	biological_process	8	4	871	33	15874	0.104693
GO:0005070	SH3/SH2 adaptor activity	molecular_function	7	3	871	21	15874	0.105047
GO:0030215	semaphorin receptor binding	molecular_function	6	3	871	21	15874	0.105047
GO:0001541	ovarian follicle development	biological_process	6	3	871	21	15874	0.105047
GO:0006487	protein N-linked glycosylation	biological_process	10	3	871	21	15874	0.105047
GO:0043010	camera-type eye development	biological_process	8	3	871	21	15874	0.105047
GO:0098655	cation transmembrane transport	biological_process	8	5	871	46	15874	0.106029
GO:0001887	selenium compound metabolic process	biological_process	5	1	871	2	15874	0.106732
GO:0010040	response to iron(II) ion	biological_process	8	1	871	2	15874	0.106732
GO:0002248	connective tissue replacement involved in inflammatory response wound healing	biological_process	6	1	871	2	15874	0.106732
GO:0072070	loop of Henle development	biological_process	8	1	871	2	15874	0.106732
GO:0045040	protein import into mitochondrial outer membrane	biological_process	7	1	871	2	15874	0.106732
GO:2000278	regulation of DNA biosynthetic process	biological_process	9	1	871	2	15874	0.106732
GO:0034686	integrin alphav-beta8 complex	cellular_component	6	1	871	2	15874	0.106732
GO:0044342	type B pancreatic cell proliferation	biological_process	5	1	871	2	15874	0.106732
GO:0045608	negative regulation of inner ear auditory receptor cell differentiation	biological_process	8	1	871	2	15874	0.106732
GO:0043117	positive regulation of vascular permeability	biological_process	8	1	871	2	15874	0.106732
GO:0019254	carnitine metabolic process, CoA-linked	biological_process	8	1	871	2	15874	0.106732
GO:0030305	heparanase activity	molecular_function	7	1	871	2	15874	0.106732
GO:0032754	positive regulation of interleukin-5 production	biological_process	8	1	871	2	15874	0.106732
GO:0005171	hepatocyte growth factor receptor binding	molecular_function	7	1	871	2	15874	0.106732
GO:0016267	O-glycan processing, core 1	biological_process	12	1	871	2	15874	0.106732
GO:0003419	growth plate cartilage chondrocyte proliferation	biological_process	4	1	871	2	15874	0.106732
GO:0097090	presynaptic membrane organization	biological_process	6	1	871	2	15874	0.106732
GO:0051656	establishment of organelle localization	biological_process	5	1	871	2	15874	0.106732
GO:0051792	medium-chain fatty acid biosynthetic process	biological_process	11	1	871	2	15874	0.106732
GO:0060959	cardiac neuron development	biological_process	7	1	871	2	15874	0.106732
GO:0031256	leading edge membrane	cellular_component	5	1	871	2	15874	0.106732
GO:0033326	cerebrospinal fluid secretion	biological_process	8	1	871	2	15874	0.106732
GO:0043331	response to dsRNA	biological_process	7	1	871	2	15874	0.106732
GO:0045069	regulation of viral genome replication	biological_process	9	1	871	2	15874	0.106732
GO:1900746	regulation of vascular endothelial growth factor signaling pathway	biological_process	8	1	871	2	15874	0.106732
GO:0051155	positive regulation of striated muscle cell differentiation	biological_process	9	1	871	2	15874	0.106732
GO:0071729	beak morphogenesis	biological_process	5	1	871	2	15874	0.106732
GO:0032958	inositol phosphate biosynthetic process	biological_process	8	1	871	2	15874	0.106732
GO:0071276	cellular response to cadmium ion	biological_process	8	1	871	2	15874	0.106732
GO:0021940	positive regulation of cerebellar granule cell precursor proliferation	biological_process	9	1	871	2	15874	0.106732
GO:0032808	lacrimal gland development	biological_process	7	1	871	2	15874	0.106732
GO:0043568	positive regulation of insulin-like growth factor receptor signaling pathway	biological_process	9	1	871	2	15874	0.106732
GO:0003208	cardiac ventricle morphogenesis	biological_process	6	1	871	2	15874	0.106732
GO:0002456	T cell mediated immunity	biological_process	7	1	871	2	15874	0.106732
GO:0015319	sodium:inorganic phosphate symporter activity	molecular_function	8	1	871	2	15874	0.106732
GO:0032206	positive regulation of telomere maintenance	biological_process	10	1	871	2	15874	0.106732
GO:0071870	cellular response to catecholamine stimulus	biological_process	8	1	871	2	15874	0.106732
GO:2001236	regulation of extrinsic apoptotic signaling pathway	biological_process	9	1	871	2	15874	0.106732
GO:0051351	positive regulation of ligase activity	biological_process	7	1	871	2	15874	0.106732
GO:0004473	malate dehydrogenase (decarboxylating) (NADP+) activity	molecular_function	8	1	871	2	15874	0.106732
GO:0006657	CDP-choline pathway	biological_process	11	1	871	2	15874	0.106732
GO:0045761	regulation of adenylate cyclase activity	biological_process	7	1	871	2	15874	0.106732
GO:0005457	GDP-fucose transmembrane transporter activity	molecular_function	8	1	871	2	15874	0.106732
GO:0030505	inorganic diphosphate transport	biological_process	9	1	871	2	15874	0.106732
GO:1902379	chemoattractant activity involved in axon guidance	molecular_function	8	1	871	2	15874	0.106732
GO:0046671	negative regulation of retinal cell programmed cell death	biological_process	9	1	871	2	15874	0.106732
GO:0002693	positive regulation of cellular extravasation	biological_process	8	1	871	2	15874	0.106732
GO:1904017	cellular response to Thyroglobulin triiodothyronine	biological_process	6	1	871	2	15874	0.106732
GO:0019222	regulation of metabolic process	biological_process	5	1	871	2	15874	0.106732
GO:1903556	negative regulation of tumor necrosis factor superfamily cytokine production	biological_process	8	1	871	2	15874	0.106732
GO:0060535	trachea cartilage morphogenesis	biological_process	7	1	871	2	15874	0.106732
GO:0036477	somatodendritic compartment	cellular_component	5	1	871	2	15874	0.106732
GO:0098915	membrane repolarization during ventricular cardiac muscle cell action potential	biological_process	11	1	871	2	15874	0.106732
GO:1903208	negative regulation of hydrogen peroxide-induced neuron death	biological_process	10	1	871	2	15874	0.106732
GO:0045163	clustering of voltage-gated potassium channels	biological_process	7	1	871	2	15874	0.106732
GO:0061182	negative regulation of chondrocyte development	biological_process	9	1	871	2	15874	0.106732
GO:0004124	cysteine synthase activity	molecular_function	6	1	871	2	15874	0.106732
GO:0032648	regulation of interferon-beta production	biological_process	8	1	871	2	15874	0.106732
GO:0008898	S-adenosylmethionine-homocysteine S-methyltransferase activity	molecular_function	8	1	871	2	15874	0.106732
GO:0031315	extrinsic component of mitochondrial outer membrane	cellular_component	6	1	871	2	15874	0.106732
GO:0009646	response to absence of light	biological_process	8	1	871	2	15874	0.106732
GO:0046500	S-adenosylmethionine metabolic process	biological_process	7	1	871	2	15874	0.106732
GO:0043512	inhibin A complex	cellular_component	5	1	871	2	15874	0.106732
GO:0002067	glandular epithelial cell differentiation	biological_process	8	1	871	2	15874	0.106732
GO:0042288	MHC class I protein binding	molecular_function	7	1	871	2	15874	0.106732
GO:0045715	negative regulation of low-density lipoprotein particle receptor biosynthetic process	biological_process	10	1	871	2	15874	0.106732
GO:0032488	Cdc42 protein signal transduction	biological_process	9	1	871	2	15874	0.106732
GO:0008381	mechanosensitive ion channel activity	molecular_function	8	1	871	2	15874	0.106732
GO:0032591	dendritic spine membrane	cellular_component	7	1	871	2	15874	0.106732
GO:0004465	lipoprotein lipase activity	molecular_function	8	1	871	2	15874	0.106732
GO:0046511	sphinganine biosynthetic process	biological_process	9	1	871	2	15874	0.106732
GO:0038085	vascular endothelial growth factor binding	molecular_function	6	1	871	2	15874	0.106732
GO:0030427	site of polarized growth	cellular_component	4	1	871	2	15874	0.106732
GO:0055129	L-proline biosynthetic process	biological_process	13	1	871	2	15874	0.106732
GO:0072368	regulation of lipid transport by negative regulation of transcription from RNA polymerase II promoter	biological_process	11	1	871	2	15874	0.106732
GO:0005900	oncostatin-M receptor complex	cellular_component	6	1	871	2	15874	0.106732
GO:0031436	BRCA1-BARD1 complex	cellular_component	7	1	871	2	15874	0.106732
GO:0071709	membrane assembly	biological_process	6	1	871	2	15874	0.106732
GO:0061572	actin filament bundle organization	biological_process	7	1	871	2	15874	0.106732
GO:0010810	regulation of cell-substrate adhesion	biological_process	6	1	871	2	15874	0.106732
GO:0070080	titin Z domain binding	molecular_function	6	1	871	2	15874	0.106732
GO:0014819	regulation of skeletal muscle contraction	biological_process	10	1	871	2	15874	0.106732
GO:0072602	interleukin-4 secretion	biological_process	12	1	871	2	15874	0.106732
GO:0046902	regulation of mitochondrial membrane permeability	biological_process	8	1	871	2	15874	0.106732
GO:0065010	extracellular membrane-bounded organelle	cellular_component	5	1	871	2	15874	0.106732
GO:0035128	post-embryonic forelimb morphogenesis	biological_process	8	1	871	2	15874	0.106732
GO:0014015	positive regulation of gliogenesis	biological_process	10	1	871	2	15874	0.106732
GO:0048633	positive regulation of skeletal muscle tissue growth	biological_process	8	1	871	2	15874	0.106732
GO:0042851	L-alanine metabolic process	biological_process	12	1	871	2	15874	0.106732
GO:0045927	positive regulation of growth	biological_process	6	1	871	2	15874	0.106732
GO:0017110	nucleoside-diphosphatase activity	molecular_function	8	1	871	2	15874	0.106732
GO:0034356	NAD biosynthesis via nicotinamide riboside salvage pathway	biological_process	11	1	871	2	15874	0.106732
GO:0032430	positive regulation of phospholipase A2 activity	biological_process	10	1	871	2	15874	0.106732
GO:0007386	compartment pattern specification	biological_process	7	1	871	2	15874	0.106732
GO:0004679	AMP-activated protein kinase activity	molecular_function	9	1	871	2	15874	0.106732
GO:0021693	cerebellar Purkinje cell layer structural organization	biological_process	5	1	871	2	15874	0.106732
GO:0035726	common myeloid progenitor cell proliferation	biological_process	4	1	871	2	15874	0.106732
GO:0010883	regulation of lipid storage	biological_process	5	1	871	2	15874	0.106732
GO:0019885	antigen processing and presentation of endogenous peptide antigen via MHC class I	biological_process	7	1	871	2	15874	0.106732
GO:0002312	B cell activation involved in immune response	biological_process	8	1	871	2	15874	0.106732
GO:0010907	positive regulation of glucose metabolic process	biological_process	10	1	871	2	15874	0.106732
GO:0017121	phospholipid scrambling	biological_process	7	1	871	2	15874	0.106732
GO:0035552	oxidative single-stranded DNA demethylation	biological_process	7	1	871	2	15874	0.106732
GO:0019427	acetyl-CoA biosynthetic process from acetate	biological_process	8	1	871	2	15874	0.106732
GO:0060026	convergent extension	biological_process	7	1	871	2	15874	0.106732
GO:0005464	UDP-xylose transmembrane transporter activity	molecular_function	8	1	871	2	15874	0.106732
GO:0048156	tau protein binding	molecular_function	6	1	871	2	15874	0.106732
GO:0004021	L-alanine:2-oxoglutarate aminotransferase activity	molecular_function	8	1	871	2	15874	0.106732
GO:0014802	terminal cisterna	cellular_component	7	1	871	2	15874	0.106732
GO:0010710	regulation of collagen catabolic process	biological_process	7	1	871	2	15874	0.106732
GO:0097250	mitochondrial respiratory chain supercomplex assembly	biological_process	7	1	871	2	15874	0.106732
GO:0035520	monoubiquitinated protein deubiquitination	biological_process	10	1	871	2	15874	0.106732
GO:0097485	neuron projection guidance	biological_process	5	1	871	2	15874	0.106732
GO:0016263	glycoprotein-N-acetylgalactosamine 3-beta-galactosyltransferase activity	molecular_function	9	1	871	2	15874	0.106732
GO:2000860	positive regulation of aldosterone secretion	biological_process	12	1	871	2	15874	0.106732
GO:1903751	negative regulation of intrinsic apoptotic signaling pathway in response to hydrogen peroxide	biological_process	10	1	871	2	15874	0.106732
GO:0019911	structural constituent of myelin sheath	molecular_function	4	1	871	2	15874	0.106732
GO:0042245	RNA repair	biological_process	9	1	871	2	15874	0.106732
GO:2000809	positive regulation of synaptic vesicle clustering	biological_process	7	1	871	2	15874	0.106732
GO:0070086	ubiquitin-dependent endocytosis	biological_process	8	1	871	2	15874	0.106732
GO:0055064	chloride ion homeostasis	biological_process	10	1	871	2	15874	0.106732
GO:0071638	negative regulation of monocyte chemotactic protein-1 production	biological_process	9	1	871	2	15874	0.106732
GO:2000538	positive regulation of B cell chemotaxis	biological_process	10	1	871	2	15874	0.106732
GO:0045586	regulation of gamma-delta T cell differentiation	biological_process	10	1	871	2	15874	0.106732
GO:0045182	translation regulator activity	molecular_function	3	1	871	2	15874	0.106732
GO:0033605	positive regulation of catecholamine secretion	biological_process	9	1	871	2	15874	0.106732
GO:0097114	NMDA glutamate receptor clustering	biological_process	8	1	871	2	15874	0.106732
GO:1904031	positive regulation of cyclin-dependent protein kinase activity	biological_process	12	1	871	2	15874	0.106732
GO:0032270	positive regulation of cellular protein metabolic process	biological_process	8	1	871	2	15874	0.106732
GO:0030050	vesicle transport along actin filament	biological_process	6	1	871	2	15874	0.106732
GO:0051987	positive regulation of attachment of spindle microtubules to kinetochore	biological_process	8	1	871	2	15874	0.106732
GO:1990569	UDP-N-acetylglucosamine transmembrane transport	biological_process	9	1	871	2	15874	0.106732
GO:0006535	cysteine biosynthetic process from serine	biological_process	12	1	871	2	15874	0.106732
GO:0044065	regulation of respiratory system process	biological_process	7	1	871	2	15874	0.106732
GO:0060431	primary lung bud formation	biological_process	8	1	871	2	15874	0.106732
GO:0005330	dopamine:sodium symporter activity	molecular_function	7	1	871	2	15874	0.106732
GO:1902990	mitotic telomere maintenance via semi-conservative replication	biological_process	10	1	871	2	15874	0.106732
GO:0007098	centrosome cycle	biological_process	5	1	871	2	15874	0.106732
GO:1903621	protein localization to photoreceptor connecting cilium	biological_process	10	1	871	2	15874	0.106732
GO:0043006	activation of phospholipase A2 activity by calcium-mediated signaling	biological_process	8	1	871	2	15874	0.106732
GO:0090266	regulation of mitotic cell cycle spindle assembly checkpoint	biological_process	12	1	871	2	15874	0.106732
GO:0032053	ciliary basal body organization	biological_process	6	1	871	2	15874	0.106732
GO:0086080	protein binding involved in heterotypic cell-cell adhesion	molecular_function	6	1	871	2	15874	0.106732
GO:0036505	prosaposin receptor activity	molecular_function	7	1	871	2	15874	0.106732
GO:0042701	progesterone secretion	biological_process	7	1	871	2	15874	0.106732
GO:0071615	oxidative deethylation	biological_process	5	1	871	2	15874	0.106732
GO:0071492	cellular response to UV-A	biological_process	9	1	871	2	15874	0.106732
GO:0001547	antral ovarian follicle growth	biological_process	5	1	871	2	15874	0.106732
GO:0043415	positive regulation of skeletal muscle tissue regeneration	biological_process	8	1	871	2	15874	0.106732
GO:0015798	myo-inositol transport	biological_process	9	1	871	2	15874	0.106732
GO:0060539	diaphragm development	biological_process	8	1	871	2	15874	0.106732
GO:0016920	pyroglutamyl-peptidase activity	molecular_function	9	1	871	2	15874	0.106732
GO:0019956	chemokine binding	molecular_function	6	1	871	2	15874	0.106732
GO:0045345	positive regulation of MHC class I biosynthetic process	biological_process	9	1	871	2	15874	0.106732
GO:0001562	response to protozoan	biological_process	7	1	871	2	15874	0.106732
GO:0003882	CDP-diacylglycerol-serine O-phosphatidyltransferase activity	molecular_function	8	1	871	2	15874	0.106732
GO:0002820	negative regulation of adaptive immune response	biological_process	8	1	871	2	15874	0.106732
GO:0006597	spermine biosynthetic process	biological_process	11	1	871	2	15874	0.106732
GO:0061302	smooth muscle cell-matrix adhesion	biological_process	7	1	871	2	15874	0.106732
GO:0004923	leukemia inhibitory factor receptor activity	molecular_function	8	1	871	2	15874	0.106732
GO:0050702	interleukin-1 beta secretion	biological_process	13	1	871	2	15874	0.106732
GO:0014707	branchiomeric skeletal muscle development	biological_process	7	1	871	2	15874	0.106732
GO:0002415	immunoglobulin transcytosis in epithelial cells mediated by polymeric immunoglobulin receptor	biological_process	9	1	871	2	15874	0.106732
GO:0032528	microvillus organization	biological_process	7	1	871	2	15874	0.106732
GO:0071886	1-(4-iodo-2,5-dimethoxyphenyl)propan-2-amine binding	molecular_function	5	1	871	2	15874	0.106732
GO:0070557	PCNA-p21 complex	cellular_component	4	1	871	2	15874	0.106732
GO:0071816	tail-anchored membrane protein insertion into ER membrane	biological_process	10	1	871	2	15874	0.106732
GO:2000324	positive regulation of glucocorticoid receptor signaling pathway	biological_process	10	1	871	2	15874	0.106732
GO:0071206	establishment of protein localization to juxtaparanode region of axon	biological_process	7	1	871	2	15874	0.106732
GO:0071280	cellular response to copper ion	biological_process	8	1	871	2	15874	0.106732
GO:0055096	low-density lipoprotein particle mediated signaling	biological_process	6	1	871	2	15874	0.106732
GO:0015783	GDP-fucose transmembrane transport	biological_process	10	1	871	2	15874	0.106732
GO:0051546	keratinocyte migration	biological_process	9	1	871	2	15874	0.106732
GO:0010716	negative regulation of extracellular matrix disassembly	biological_process	9	1	871	2	15874	0.106732
GO:1901581	negative regulation of telomeric RNA transcription from RNA pol II promoter	biological_process	11	1	871	2	15874	0.106732
GO:0002313	mature B cell differentiation involved in immune response	biological_process	9	1	871	2	15874	0.106732
GO:1990416	cellular response to brain-derived neurotrophic factor stimulus	biological_process	9	1	871	2	15874	0.106732
GO:0004478	methionine adenosyltransferase activity	molecular_function	6	1	871	2	15874	0.106732
GO:0004315	3-oxoacyl-[acyl-carrier-protein] synthase activity	molecular_function	8	1	871	2	15874	0.106732
GO:0051208	sequestering of calcium ion	biological_process	5	1	871	2	15874	0.106732
GO:0034123	positive regulation of toll-like receptor signaling pathway	biological_process	9	1	871	2	15874	0.106732
GO:0097484	dendrite extension	biological_process	7	1	871	2	15874	0.106732
GO:0051434	BH3 domain binding	molecular_function	7	1	871	2	15874	0.106732
GO:1903070	negative regulation of ER-associated ubiquitin-dependent protein catabolic process	biological_process	13	1	871	2	15874	0.106732
GO:0035526	retrograde transport, plasma membrane to Golgi	biological_process	7	1	871	2	15874	0.106732
GO:0031766	type 3 galanin receptor binding	molecular_function	9	1	871	2	15874	0.106732
GO:0071253	connexin binding	molecular_function	5	1	871	2	15874	0.106732
GO:0045607	regulation of inner ear auditory receptor cell differentiation	biological_process	9	1	871	2	15874	0.106732
GO:0000711	meiotic DNA repair synthesis	biological_process	10	1	871	2	15874	0.106732
GO:0060053	neurofilament cytoskeleton	cellular_component	8	1	871	2	15874	0.106732
GO:1902031	regulation of NADP metabolic process	biological_process	6	1	871	2	15874	0.106732
GO:1904378	maintenance of unfolded protein involved in ERAD pathway	biological_process	7	1	871	2	15874	0.106732
GO:0061609	fructose-1-phosphate aldolase activity	molecular_function	7	1	871	2	15874	0.106732
GO:0052650	NADP-retinol dehydrogenase activity	molecular_function	9	1	871	2	15874	0.106732
GO:0021681	cerebellar granular layer development	biological_process	5	1	871	2	15874	0.106732
GO:0004947	bradykinin receptor activity	molecular_function	7	1	871	2	15874	0.106732
GO:0005592	collagen type XI trimer	cellular_component	6	1	871	2	15874	0.106732
GO:0051695	actin filament uncapping	biological_process	10	1	871	2	15874	0.106732
GO:1902282	voltage-gated potassium channel activity involved in ventricular cardiac muscle cell action potential repolarization	molecular_function	11	1	871	2	15874	0.106732
GO:1901979	regulation of inward rectifier potassium channel activity	biological_process	9	1	871	2	15874	0.106732
GO:0071218	cellular response to misfolded protein	biological_process	7	1	871	2	15874	0.106732
GO:0005462	UDP-N-acetylglucosamine transmembrane transporter activity	molecular_function	8	1	871	2	15874	0.106732
GO:0033280	response to vitamin D	biological_process	7	1	871	2	15874	0.106732
GO:0044393	microspike	cellular_component	6	1	871	2	15874	0.106732
GO:0070326	very-low-density lipoprotein particle receptor binding	molecular_function	7	1	871	2	15874	0.106732
GO:0090281	negative regulation of calcium ion import	biological_process	10	1	871	2	15874	0.106732
GO:0004743	pyruvate kinase activity	molecular_function	7	1	871	2	15874	0.106732
GO:0001552	ovarian follicle atresia	biological_process	5	1	871	2	15874	0.106732
GO:2000556	positive regulation of T-helper 1 cell cytokine production	biological_process	12	1	871	2	15874	0.106732
GO:0008068	extracellularly glutamate-gated chloride channel activity	molecular_function	11	1	871	2	15874	0.106732
GO:0042132	fructose 1,6-bisphosphate 1-phosphatase activity	molecular_function	10	1	871	2	15874	0.106732
GO:0000303	response to superoxide	biological_process	8	1	871	2	15874	0.106732
GO:2000653	regulation of genetic imprinting	biological_process	8	1	871	2	15874	0.106732
GO:0015949	nucleobase-containing small molecule interconversion	biological_process	8	1	871	2	15874	0.106732
GO:0043237	laminin-1 binding	molecular_function	6	1	871	2	15874	0.106732
GO:0001826	inner cell mass cell differentiation	biological_process	6	1	871	2	15874	0.106732
GO:1903672	positive regulation of sprouting angiogenesis	biological_process	9	1	871	2	15874	0.106732
GO:0021545	cranial nerve development	biological_process	6	1	871	2	15874	0.106732
GO:2000291	regulation of myoblast proliferation	biological_process	7	1	871	2	15874	0.106732
GO:0033128	negative regulation of histone phosphorylation	biological_process	11	1	871	2	15874	0.106732
GO:0035634	response to stilbenoid	biological_process	7	1	871	2	15874	0.106732
GO:2000343	positive regulation of chemokine (C-X-C motif) ligand 2 production	biological_process	9	1	871	2	15874	0.106732
GO:0002438	acute inflammatory response to antigenic stimulus	biological_process	8	1	871	2	15874	0.106732
GO:1901898	negative regulation of relaxation of cardiac muscle	biological_process	8	1	871	2	15874	0.106732
GO:0061092	positive regulation of phospholipid translocation	biological_process	8	1	871	2	15874	0.106732
GO:0045723	positive regulation of fatty acid biosynthetic process	biological_process	9	1	871	2	15874	0.106732
GO:0014031	mesenchymal cell development	biological_process	6	1	871	2	15874	0.106732
GO:1904430	negative regulation of t-circle formation	biological_process	11	1	871	2	15874	0.106732
GO:0097325	melanocyte proliferation	biological_process	5	1	871	2	15874	0.106732
GO:2000810	regulation of bicellular tight junction assembly	biological_process	7	1	871	2	15874	0.106732
GO:0003338	metanephros morphogenesis	biological_process	7	1	871	2	15874	0.106732
GO:0007320	insemination	biological_process	5	1	871	2	15874	0.106732
GO:0002021	response to dietary excess	biological_process	7	1	871	2	15874	0.106732
GO:0031765	type 2 galanin receptor binding	molecular_function	9	1	871	2	15874	0.106732
GO:0008295	spermidine biosynthetic process	biological_process	11	1	871	2	15874	0.106732
GO:0035515	oxidative RNA demethylase activity	molecular_function	5	1	871	2	15874	0.106732
GO:0003846	2-acylglycerol O-acyltransferase activity	molecular_function	9	1	871	2	15874	0.106732
GO:0048408	epidermal growth factor binding	molecular_function	6	1	871	2	15874	0.106732
GO:0005042	netrin receptor activity	molecular_function	6	1	871	2	15874	0.106732
GO:0005006	epidermal growth factor-activated receptor activity	molecular_function	10	1	871	2	15874	0.106732
GO:0048143	astrocyte activation	biological_process	6	1	871	2	15874	0.106732
GO:0070098	chemokine-mediated signaling pathway	biological_process	7	4	871	34	15874	0.113786
GO:0005901	caveola	cellular_component	8	4	871	34	15874	0.113786
GO:0042493	response to drug	biological_process	5	6	871	61	15874	0.116629
GO:0006836	neurotransmitter transport	biological_process	6	3	871	22	15874	0.116917
GO:0071944	cell periphery	cellular_component	4	3	871	22	15874	0.116917
GO:0061098	positive regulation of protein tyrosine kinase activity	biological_process	12	3	871	22	15874	0.116917
GO:0000086	G2/M transition of mitotic cell cycle	biological_process	7	3	871	22	15874	0.116917
GO:0034605	cellular response to heat	biological_process	6	3	871	22	15874	0.116917
GO:0030864	cortical actin cytoskeleton	cellular_component	8	3	871	22	15874	0.116917
GO:0071773	cellular response to BMP stimulus	biological_process	8	2	871	11	15874	0.119136
GO:0035640	exploration behavior	biological_process	4	2	871	11	15874	0.119136
GO:0050482	arachidonic acid secretion	biological_process	9	2	871	11	15874	0.119136
GO:0008306	associative learning	biological_process	6	2	871	11	15874	0.119136
GO:0048260	positive regulation of receptor-mediated endocytosis	biological_process	9	2	871	11	15874	0.119136
GO:0032331	negative regulation of chondrocyte differentiation	biological_process	8	2	871	11	15874	0.119136
GO:0001516	prostaglandin biosynthetic process	biological_process	11	2	871	11	15874	0.119136
GO:0031295	T cell costimulation	biological_process	5	2	871	11	15874	0.119136
GO:0005528	FK506 binding	molecular_function	6	2	871	11	15874	0.119136
GO:0033077	T cell differentiation in thymus	biological_process	9	2	871	11	15874	0.119136
GO:0090303	positive regulation of wound healing	biological_process	9	2	871	11	15874	0.119136
GO:0010765	positive regulation of sodium ion transport	biological_process	10	2	871	11	15874	0.119136
GO:0014911	positive regulation of smooth muscle cell migration	biological_process	9	2	871	11	15874	0.119136
GO:0017166	vinculin binding	molecular_function	6	2	871	11	15874	0.119136
GO:0001782	B cell homeostasis	biological_process	6	2	871	11	15874	0.119136
GO:0008092	cytoskeletal protein binding	molecular_function	5	4	871	35	15874	0.123213
GO:0001701	in utero embryonic development	biological_process	8	4	871	35	15874	0.123213
GO:0007613	memory	biological_process	5	4	871	35	15874	0.123213
GO:0030139	endocytic vesicle	cellular_component	7	4	871	35	15874	0.123213
GO:0031012	extracellular matrix	cellular_component	4	8	871	91	15874	0.12608
GO:0005506	iron ion binding	molecular_function	8	9	871	106	15874	0.127632
GO:0007264	small GTPase mediated signal transduction	biological_process	6	15	871	198	15874	0.128629
GO:0005158	insulin receptor binding	molecular_function	6	3	871	23	15874	0.129258
GO:0071356	cellular response to tumor necrosis factor	biological_process	8	5	871	49	15874	0.129516
GO:0042060	wound healing	biological_process	6	4	871	36	15874	0.13296
GO:0035914	skeletal muscle cell differentiation	biological_process	6	4	871	36	15874	0.13296
GO:0031625	ubiquitin protein ligase binding	molecular_function	7	14	871	184	15874	0.135155
GO:0030246	carbohydrate binding	molecular_function	4	7	871	78	15874	0.135487
GO:0030170	pyridoxal phosphate binding	molecular_function	6	5	871	50	15874	0.137829
GO:0005215	transporter activity	molecular_function	3	6	871	64	15874	0.13785
GO:0032743	positive regulation of interleukin-2 production	biological_process	8	2	871	12	15874	0.137971
GO:0042327	positive regulation of phosphorylation	biological_process	10	2	871	12	15874	0.137971
GO:0002052	positive regulation of neuroblast proliferation	biological_process	10	2	871	12	15874	0.137971
GO:0070328	triglyceride homeostasis	biological_process	9	2	871	12	15874	0.137971
GO:0048020	CCR chemokine receptor binding	molecular_function	8	2	871	12	15874	0.137971
GO:0043525	positive regulation of neuron apoptotic process	biological_process	10	2	871	12	15874	0.137971
GO:0045662	negative regulation of myoblast differentiation	biological_process	8	2	871	12	15874	0.137971
GO:0097150	neuronal stem cell population maintenance	biological_process	5	2	871	12	15874	0.137971
GO:0097060	synaptic membrane	cellular_component	4	2	871	12	15874	0.137971
GO:0055072	iron ion homeostasis	biological_process	11	2	871	12	15874	0.137971
GO:0045332	phospholipid translocation	biological_process	9	2	871	12	15874	0.137971
GO:0005942	phosphatidylinositol 3-kinase complex	cellular_component	7	2	871	12	15874	0.137971
GO:0071542	dopaminergic neuron differentiation	biological_process	7	2	871	12	15874	0.137971
GO:0033209	tumor necrosis factor-mediated signaling pathway	biological_process	7	3	871	24	15874	0.142035
GO:0003730	mRNA 3'-UTR binding	molecular_function	8	3	871	24	15874	0.142035
GO:0048843	negative regulation of axon extension involved in axon guidance	biological_process	9	3	871	24	15874	0.142035
GO:0071526	semaphorin-plexin signaling pathway	biological_process	6	3	871	24	15874	0.142035
GO:0001707	mesoderm formation	biological_process	6	3	871	24	15874	0.142035
GO:0034220	ion transmembrane transport	biological_process	7	7	871	79	15874	0.142098
GO:0018108	peptidyl-tyrosine phosphorylation	biological_process	10	7	871	79	15874	0.142098
GO:0009887	animal organ morphogenesis	biological_process	5	4	871	37	15874	0.143011
GO:0031594	neuromuscular junction	cellular_component	4	4	871	37	15874	0.143011
GO:0050731	positive regulation of peptidyl-tyrosine phosphorylation	biological_process	11	4	871	38	15874	0.153349
GO:0005623	cell	cellular_component	3	10	871	126	15874	0.154111
GO:0005544	calcium-dependent phospholipid binding	molecular_function	6	5	871	52	15874	0.15513
GO:0086010	membrane depolarization during action potential	biological_process	7	3	871	25	15874	0.15521
GO:0030522	intracellular receptor signaling pathway	biological_process	5	3	871	25	15874	0.15521
GO:0006310	DNA recombination	biological_process	8	3	871	25	15874	0.15521
GO:0048704	embryonic skeletal system morphogenesis	biological_process	7	3	871	25	15874	0.15521
GO:0035690	cellular response to drug	biological_process	6	3	871	25	15874	0.15521
GO:0009967	positive regulation of signal transduction	biological_process	8	3	871	25	15874	0.15521
GO:0090292	nuclear matrix anchoring at nuclear membrane	biological_process	8	1	871	3	15874	0.155751
GO:0010759	positive regulation of macrophage chemotaxis	biological_process	9	1	871	3	15874	0.155751
GO:0002315	marginal zone B cell differentiation	biological_process	10	1	871	3	15874	0.155751
GO:0021521	ventral spinal cord interneuron specification	biological_process	7	1	871	3	15874	0.155751
GO:0050856	regulation of T cell receptor signaling pathway	biological_process	9	1	871	3	15874	0.155751
GO:0010888	negative regulation of lipid storage	biological_process	6	1	871	3	15874	0.155751
GO:0072513	positive regulation of secondary heart field cardioblast proliferation	biological_process	11	1	871	3	15874	0.155751
GO:0070997	neuron death	biological_process	5	1	871	3	15874	0.155751
GO:0006116	NADH oxidation	biological_process	5	1	871	3	15874	0.155751
GO:1990430	extracellular matrix protein binding	molecular_function	5	1	871	3	15874	0.155751
GO:0045582	positive regulation of T cell differentiation	biological_process	10	1	871	3	15874	0.155751
GO:0035989	tendon development	biological_process	7	1	871	3	15874	0.155751
GO:0004586	ornithine decarboxylase activity	molecular_function	7	1	871	3	15874	0.155751
GO:0010828	positive regulation of glucose transmembrane transport	biological_process	9	1	871	3	15874	0.155751
GO:0031102	neuron projection regeneration	biological_process	6	1	871	3	15874	0.155751
GO:2000620	positive regulation of histone H4-K16 acetylation	biological_process	13	1	871	3	15874	0.155751
GO:0035065	regulation of histone acetylation	biological_process	10	1	871	3	15874	0.155751
GO:0006475	internal protein amino acid acetylation	biological_process	11	1	871	3	15874	0.155751
GO:0070988	demethylation	biological_process	4	1	871	3	15874	0.155751
GO:0048539	bone marrow development	biological_process	6	1	871	3	15874	0.155751
GO:0097104	postsynaptic membrane assembly	biological_process	7	1	871	3	15874	0.155751
GO:0038064	collagen receptor activity	molecular_function	6	1	871	3	15874	0.155751
GO:0046321	positive regulation of fatty acid oxidation	biological_process	10	1	871	3	15874	0.155751
GO:0010725	regulation of primitive erythrocyte differentiation	biological_process	9	1	871	3	15874	0.155751
GO:0031052	chromosome breakage	biological_process	7	1	871	3	15874	0.155751
GO:0036122	BMP binding	molecular_function	6	1	871	3	15874	0.155751
GO:0010921	regulation of phosphatase activity	biological_process	10	1	871	3	15874	0.155751
GO:2001206	positive regulation of osteoclast development	biological_process	9	1	871	3	15874	0.155751
GO:2001181	positive regulation of interleukin-10 secretion	biological_process	9	1	871	3	15874	0.155751
GO:2000479	regulation of cAMP-dependent protein kinase activity	biological_process	12	1	871	3	15874	0.155751
GO:0050921	positive regulation of chemotaxis	biological_process	8	1	871	3	15874	0.155751
GO:1903599	positive regulation of autophagy of mitochondrion	biological_process	10	1	871	3	15874	0.155751
GO:0021902	commitment of neuronal cell to specific neuron type in forebrain	biological_process	8	1	871	3	15874	0.155751
GO:0006651	diacylglycerol biosynthetic process	biological_process	10	1	871	3	15874	0.155751
GO:0042698	ovulation cycle	biological_process	4	1	871	3	15874	0.155751
GO:0071371	cellular response to gonadotropin stimulus	biological_process	7	1	871	3	15874	0.155751
GO:0034753	nuclear aryl hydrocarbon receptor complex	cellular_component	6	1	871	3	15874	0.155751
GO:0097411	hypoxia-inducible factor-1alpha signaling pathway	biological_process	5	1	871	3	15874	0.155751
GO:0009651	response to salt stress	biological_process	6	1	871	3	15874	0.155751
GO:0050966	detection of mechanical stimulus involved in sensory perception of pain	biological_process	7	1	871	3	15874	0.155751
GO:0036294	cellular response to decreased oxygen levels	biological_process	7	1	871	3	15874	0.155751
GO:0045667	regulation of osteoblast differentiation	biological_process	7	1	871	3	15874	0.155751
GO:0052548	regulation of endopeptidase activity	biological_process	10	1	871	3	15874	0.155751
GO:0090287	regulation of cellular response to growth factor stimulus	biological_process	6	1	871	3	15874	0.155751
GO:0070966	nuclear-transcribed mRNA catabolic process, no-go decay	biological_process	12	1	871	3	15874	0.155751
GO:0015271	outward rectifier potassium channel activity	molecular_function	10	1	871	3	15874	0.155751
GO:1900041	negative regulation of interleukin-2 secretion	biological_process	9	1	871	3	15874	0.155751
GO:0070294	renal sodium ion absorption	biological_process	7	1	871	3	15874	0.155751
GO:0034666	integrin alpha2-beta1 complex	cellular_component	6	1	871	3	15874	0.155751
GO:0047184	1-acylglycerophosphocholine O-acyltransferase activity	molecular_function	8	1	871	3	15874	0.155751
GO:0003987	acetate-CoA ligase activity	molecular_function	7	1	871	3	15874	0.155751
GO:0030219	megakaryocyte differentiation	biological_process	7	1	871	3	15874	0.155751
GO:0090118	receptor-mediated endocytosis involved in cholesterol transport	biological_process	9	1	871	3	15874	0.155751
GO:0038007	netrin-activated signaling pathway	biological_process	6	1	871	3	15874	0.155751
GO:0016151	nickel cation binding	molecular_function	8	1	871	3	15874	0.155751
GO:0017089	glycolipid transporter activity	molecular_function	5	1	871	3	15874	0.155751
GO:0007501	mesodermal cell fate specification	biological_process	6	1	871	3	15874	0.155751
GO:0004471	malate dehydrogenase (decarboxylating) (NAD+) activity	molecular_function	8	1	871	3	15874	0.155751
GO:1900273	positive regulation of long-term synaptic potentiation	biological_process	9	1	871	3	15874	0.155751
GO:0035553	oxidative single-stranded RNA demethylation	biological_process	11	1	871	3	15874	0.155751
GO:0000147	actin cortical patch assembly	biological_process	6	1	871	3	15874	0.155751
GO:0097493	structural molecule activity conferring elasticity	molecular_function	4	1	871	3	15874	0.155751
GO:0015616	DNA translocase activity	molecular_function	12	1	871	3	15874	0.155751
GO:0014894	response to denervation involved in regulation of muscle adaptation	biological_process	7	1	871	3	15874	0.155751
GO:0035574	histone H4-K20 demethylation	biological_process	13	1	871	3	15874	0.155751
GO:0061743	motor learning	biological_process	6	1	871	3	15874	0.155751
GO:0046886	positive regulation of hormone biosynthetic process	biological_process	9	1	871	3	15874	0.155751
GO:0045581	negative regulation of T cell differentiation	biological_process	10	1	871	3	15874	0.155751
GO:0097237	cellular response to toxic substance	biological_process	6	1	871	3	15874	0.155751
GO:0050773	regulation of dendrite development	biological_process	11	1	871	3	15874	0.155751
GO:0022612	gland morphogenesis	biological_process	6	1	871	3	15874	0.155751
GO:0071286	cellular response to magnesium ion	biological_process	8	1	871	3	15874	0.155751
GO:0032432	actin filament bundle	cellular_component	6	1	871	3	15874	0.155751
GO:0009086	methionine biosynthetic process	biological_process	11	1	871	3	15874	0.155751
GO:0061002	negative regulation of dendritic spine morphogenesis	biological_process	11	1	871	3	15874	0.155751
GO:0003956	NAD(P)+-protein-arginine ADP-ribosyltransferase activity	molecular_function	7	1	871	3	15874	0.155751
GO:0060171	stereocilium membrane	cellular_component	7	1	871	3	15874	0.155751
GO:0090370	negative regulation of cholesterol efflux	biological_process	11	1	871	3	15874	0.155751
GO:1900119	positive regulation of execution phase of apoptosis	biological_process	10	1	871	3	15874	0.155751
GO:0071621	granulocyte chemotaxis	biological_process	6	1	871	3	15874	0.155751
GO:0042026	protein refolding	biological_process	5	1	871	3	15874	0.155751
GO:0004735	pyrroline-5-carboxylate reductase activity	molecular_function	7	1	871	3	15874	0.155751
GO:0014047	glutamate secretion	biological_process	11	1	871	3	15874	0.155751
GO:1901255	nucleotide-excision repair involved in interstrand cross-link repair	biological_process	10	1	871	3	15874	0.155751
GO:0033522	histone H2A ubiquitination	biological_process	13	1	871	3	15874	0.155751
GO:0006900	vesicle budding from membrane	biological_process	7	1	871	3	15874	0.155751
GO:0015770	sucrose transport	biological_process	10	1	871	3	15874	0.155751
GO:0033179	proton-transporting V-type ATPase, V0 domain	cellular_component	6	1	871	3	15874	0.155751
GO:0048050	post-embryonic eye morphogenesis	biological_process	7	1	871	3	15874	0.155751
GO:1901981	phosphatidylinositol phosphate binding	molecular_function	7	1	871	3	15874	0.155751
GO:0006556	S-adenosylmethionine biosynthetic process	biological_process	8	1	871	3	15874	0.155751
GO:0060005	vestibular reflex	biological_process	6	1	871	3	15874	0.155751
GO:0060315	negative regulation of ryanodine-sensitive calcium-release channel activity	biological_process	11	1	871	3	15874	0.155751
GO:0097151	positive regulation of inhibitory postsynaptic potential	biological_process	9	1	871	3	15874	0.155751
GO:1901185	negative regulation of ERBB signaling pathway	biological_process	9	1	871	3	15874	0.155751
GO:0015884	folic acid transport	biological_process	11	1	871	3	15874	0.155751
GO:0048630	skeletal muscle tissue growth	biological_process	5	1	871	3	15874	0.155751
GO:0010513	positive regulation of phosphatidylinositol biosynthetic process	biological_process	10	1	871	3	15874	0.155751
GO:0044194	cytolytic granule	cellular_component	9	1	871	3	15874	0.155751
GO:0045822	negative regulation of heart contraction	biological_process	9	1	871	3	15874	0.155751
GO:0061419	positive regulation of transcription from RNA polymerase II promoter in response to hypoxia	biological_process	12	1	871	3	15874	0.155751
GO:0043496	regulation of protein homodimerization activity	biological_process	7	1	871	3	15874	0.155751
GO:0021533	cell differentiation in hindbrain	biological_process	6	1	871	3	15874	0.155751
GO:0070603	SWI/SNF superfamily-type complex	cellular_component	7	1	871	3	15874	0.155751
GO:0001520	outer dense fiber	cellular_component	5	1	871	3	15874	0.155751
GO:0014809	regulation of skeletal muscle contraction by regulation of release of sequestered calcium ion	biological_process	9	1	871	3	15874	0.155751
GO:0046373	L-arabinose metabolic process	biological_process	9	1	871	3	15874	0.155751
GO:2000721	positive regulation of transcription from RNA polymerase II promoter involved in smooth muscle cell differentiation	biological_process	11	1	871	3	15874	0.155751
GO:0004459	L-lactate dehydrogenase activity	molecular_function	7	1	871	3	15874	0.155751
GO:2000253	positive regulation of feeding behavior	biological_process	7	1	871	3	15874	0.155751
GO:0061298	retina vasculature development in camera-type eye	biological_process	7	1	871	3	15874	0.155751
GO:0044308	axonal spine	cellular_component	6	1	871	3	15874	0.155751
GO:0008063	Toll signaling pathway	biological_process	6	1	871	3	15874	0.155751
GO:0043068	positive regulation of programmed cell death	biological_process	8	1	871	3	15874	0.155751
GO:0050688	regulation of defense response to virus	biological_process	7	1	871	3	15874	0.155751
GO:1903715	regulation of aerobic respiration	biological_process	9	1	871	3	15874	0.155751
GO:0030031	cell projection assembly	biological_process	6	1	871	3	15874	0.155751
GO:1902895	positive regulation of pri-miRNA transcription by RNA polymerase II	biological_process	11	1	871	3	15874	0.155751
GO:0006582	melanin metabolic process	biological_process	7	1	871	3	15874	0.155751
GO:0032911	negative regulation of transforming growth factor beta1 production	biological_process	9	1	871	3	15874	0.155751
GO:1902309	negative regulation of peptidyl-serine dephosphorylation	biological_process	11	1	871	3	15874	0.155751
GO:0042171	lysophosphatidic acid acyltransferase activity	molecular_function	8	1	871	3	15874	0.155751
GO:0006574	valine catabolic process	biological_process	11	1	871	3	15874	0.155751
GO:0008454	alpha-1,3-mannosylglycoprotein 4-beta-N-acetylglucosaminyltransferase activity	molecular_function	8	1	871	3	15874	0.155751
GO:0008242	omega peptidase activity	molecular_function	8	1	871	3	15874	0.155751
GO:0071447	cellular response to hydroperoxide	biological_process	7	1	871	3	15874	0.155751
GO:0033031	positive regulation of neutrophil apoptotic process	biological_process	7	1	871	3	15874	0.155751
GO:0032482	Rab protein signal transduction	biological_process	8	1	871	3	15874	0.155751
GO:0002138	retinoic acid biosynthetic process	biological_process	11	1	871	3	15874	0.155751
GO:0086006	voltage-gated sodium channel activity involved in cardiac muscle cell action potential	molecular_function	10	1	871	3	15874	0.155751
GO:0043734	DNA-N1-methyladenine dioxygenase activity	molecular_function	7	1	871	3	15874	0.155751
GO:0070061	fructose binding	molecular_function	6	1	871	3	15874	0.155751
GO:0043367	CD4-positive, alpha-beta T cell differentiation	biological_process	10	1	871	3	15874	0.155751
GO:0035575	histone demethylase activity (H4-K20 specific	molecular_function	6	1	871	3	15874	0.155751
GO:0031933	telomeric heterochromatin	cellular_component	8	1	871	3	15874	0.155751
GO:1900748	positive regulation of vascular endothelial growth factor signaling pathway	biological_process	9	1	871	3	15874	0.155751
GO:0042415	norepinephrine metabolic process	biological_process	9	1	871	3	15874	0.155751
GO:0002221	pattern recognition receptor signaling pathway	biological_process	7	1	871	3	15874	0.155751
GO:0097477	lateral motor column neuron migration	biological_process	10	1	871	3	15874	0.155751
GO:0004687	myosin light chain kinase activity	molecular_function	9	1	871	3	15874	0.155751
GO:0097350	neutrophil clearance	biological_process	5	1	871	3	15874	0.155751
GO:0086012	membrane depolarization during cardiac muscle cell action potential	biological_process	8	1	871	3	15874	0.155751
GO:0046836	glycolipid transport	biological_process	8	1	871	3	15874	0.155751
GO:0016286	small conductance calcium-activated potassium channel activity	molecular_function	10	1	871	3	15874	0.155751
GO:1900158	negative regulation of bone mineralization involved in bone maturation	biological_process	9	1	871	3	15874	0.155751
GO:0036006	cellular response to macrophage colony-stimulating factor stimulus	biological_process	8	1	871	3	15874	0.155751
GO:0021800	cerebral cortex tangential migration	biological_process	10	1	871	3	15874	0.155751
GO:0015267	channel activity	molecular_function	6	1	871	3	15874	0.155751
GO:0045656	negative regulation of monocyte differentiation	biological_process	10	1	871	3	15874	0.155751
GO:0070345	negative regulation of fat cell proliferation	biological_process	8	1	871	3	15874	0.155751
GO:0033387	putrescine biosynthetic process from ornithine	biological_process	11	1	871	3	15874	0.155751
GO:0030485	smooth muscle contractile fiber	cellular_component	7	1	871	3	15874	0.155751
GO:0003073	regulation of systemic arterial blood pressure	biological_process	6	1	871	3	15874	0.155751
GO:0001542	ovulation from ovarian follicle	biological_process	5	1	871	3	15874	0.155751
GO:1902608	positive regulation of large conductance calcium-activated potassium channel activity	biological_process	9	1	871	3	15874	0.155751
GO:0032652	regulation of interleukin-1 production	biological_process	7	1	871	3	15874	0.155751
GO:0051666	actin cortical patch localization	biological_process	5	1	871	3	15874	0.155751
GO:0016401	palmitoyl-CoA oxidase activity	molecular_function	8	1	871	3	15874	0.155751
GO:0070508	cholesterol import	biological_process	10	1	871	3	15874	0.155751
GO:0051861	glycolipid binding	molecular_function	5	1	871	3	15874	0.155751
GO:0032026	response to magnesium ion	biological_process	7	1	871	3	15874	0.155751
GO:0014036	neural crest cell fate specification	biological_process	7	1	871	3	15874	0.155751
GO:0001223	transcription coactivator binding	molecular_function	7	1	871	3	15874	0.155751
GO:0046881	positive regulation of follicle-stimulating hormone secretion	biological_process	10	1	871	3	15874	0.155751
GO:0051302	regulation of cell division	biological_process	6	1	871	3	15874	0.155751
GO:0043549	regulation of kinase activity	biological_process	10	1	871	3	15874	0.155751
GO:0048861	leukemia inhibitory factor signaling pathway	biological_process	7	1	871	3	15874	0.155751
GO:0004332	fructose-bisphosphate aldolase activity	molecular_function	7	1	871	3	15874	0.155751
GO:0030548	acetylcholine receptor regulator activity	molecular_function	6	1	871	3	15874	0.155751
GO:0008506	sucrose:proton symporter activity	molecular_function	8	1	871	3	15874	0.155751
GO:1903377	negative regulation of oxidative stress-induced neuron intrinsic apoptotic signaling pathway	biological_process	11	1	871	3	15874	0.155751
GO:0070433	negative regulation of nucleotide-binding oligomerization domain containing 2 signaling pathway	biological_process	8	1	871	3	15874	0.155751
GO:0002326	B cell lineage commitment	biological_process	6	1	871	3	15874	0.155751
GO:0070252	actin-mediated cell contraction	biological_process	6	1	871	3	15874	0.155751
GO:0000819	sister chromatid segregation	biological_process	7	1	871	3	15874	0.155751
GO:0032286	central nervous system myelin maintenance	biological_process	8	1	871	3	15874	0.155751
GO:0033192	calmodulin-dependent protein phosphatase activity	molecular_function	11	1	871	3	15874	0.155751
GO:0006344	maintenance of chromatin silencing	biological_process	7	1	871	3	15874	0.155751
GO:0051005	negative regulation of lipoprotein lipase activity	biological_process	9	1	871	3	15874	0.155751
GO:0019068	virion assembly	biological_process	7	1	871	3	15874	0.155751
GO:0008035	high-density lipoprotein particle binding	molecular_function	7	1	871	3	15874	0.155751
GO:2000503	positive regulation of natural killer cell chemotaxis	biological_process	10	1	871	3	15874	0.155751
GO:0048710	regulation of astrocyte differentiation	biological_process	11	1	871	3	15874	0.155751
GO:0006072	glycerol-3-phosphate metabolic process	biological_process	8	1	871	3	15874	0.155751
GO:0038065	collagen-activated signaling pathway	biological_process	6	1	871	3	15874	0.155751
GO:0021747	cochlear nucleus development	biological_process	6	1	871	3	15874	0.155751
GO:0051006	positive regulation of lipoprotein lipase activity	biological_process	9	1	871	3	15874	0.155751
GO:0015349	thyroid hormone transmembrane transporter activity	molecular_function	7	1	871	3	15874	0.155751
GO:0003872	6-phosphofructokinase activity	molecular_function	8	1	871	3	15874	0.155751
GO:0018401	peptidyl-proline hydroxylation to 4-hydroxy-L-proline	biological_process	7	1	871	3	15874	0.155751
GO:0038039	G-protein coupled receptor heterodimeric complex	cellular_component	8	1	871	3	15874	0.155751
GO:0050920	regulation of chemotaxis	biological_process	7	1	871	3	15874	0.155751
GO:0034706	sodium channel complex	cellular_component	8	1	871	3	15874	0.155751
GO:0070543	response to linoleic acid	biological_process	7	1	871	3	15874	0.155751
GO:0004971	AMPA glutamate receptor activity	molecular_function	8	1	871	3	15874	0.155751
GO:0032651	regulation of interleukin-1 beta production	biological_process	8	1	871	3	15874	0.155751
GO:0032937	SREBP-SCAP-Insig complex	cellular_component	7	1	871	3	15874	0.155751
GO:0070244	negative regulation of thymocyte apoptotic process	biological_process	13	1	871	3	15874	0.155751
GO:0006089	lactate metabolic process	biological_process	9	1	871	3	15874	0.155751
GO:0010890	positive regulation of sequestering of triglyceride	biological_process	7	1	871	3	15874	0.155751
GO:0010873	positive regulation of cholesterol esterification	biological_process	10	1	871	3	15874	0.155751
GO:0043270	positive regulation of ion transport	biological_process	8	1	871	3	15874	0.155751
GO:1900016	negative regulation of cytokine production involved in inflammatory response	biological_process	8	1	871	3	15874	0.155751
GO:0071223	cellular response to lipoteichoic acid	biological_process	8	1	871	3	15874	0.155751
GO:0010803	regulation of tumor necrosis factor-mediated signaling pathway	biological_process	9	1	871	3	15874	0.155751
GO:0090310	negative regulation of methylation-dependent chromatin silencing	biological_process	8	1	871	3	15874	0.155751
GO:0042473	outer ear morphogenesis	biological_process	6	1	871	3	15874	0.155751
GO:0000110	nucleotide-excision repair factor 1 complex	cellular_component	7	1	871	3	15874	0.155751
GO:0007163	establishment or maintenance of cell polarity	biological_process	4	2	871	13	15874	0.157393
GO:0040014	regulation of multicellular organism growth	biological_process	7	2	871	13	15874	0.157393
GO:0007158	neuron cell-cell adhesion	biological_process	6	2	871	13	15874	0.157393
GO:0090314	positive regulation of protein targeting to membrane	biological_process	11	2	871	13	15874	0.157393
GO:0060047	heart contraction	biological_process	7	2	871	13	15874	0.157393
GO:0022857	transmembrane transporter activity	molecular_function	4	2	871	13	15874	0.157393
GO:0004709	MAP kinase kinase kinase activity	molecular_function	9	2	871	13	15874	0.157393
GO:0048247	lymphocyte chemotaxis	biological_process	6	2	871	13	15874	0.157393
GO:0009612	response to mechanical stimulus	biological_process	5	2	871	13	15874	0.157393
GO:0042043	neurexin family protein binding	molecular_function	6	2	871	13	15874	0.157393
GO:0030330	DNA damage response, signal transduction by p53 class mediator	biological_process	8	2	871	13	15874	0.157393
GO:0030217	T cell differentiation	biological_process	8	2	871	13	15874	0.157393
GO:0045429	positive regulation of nitric oxide biosynthetic process	biological_process	9	2	871	13	15874	0.157393
GO:0045807	positive regulation of endocytosis	biological_process	8	2	871	13	15874	0.157393
GO:0019903	protein phosphatase binding	molecular_function	7	4	871	39	15874	0.16396
GO:0071230	cellular response to amino acid stimulus	biological_process	7	3	871	26	15874	0.168746
GO:0042470	melanosome	cellular_component	8	3	871	26	15874	0.168746
GO:0001938	positive regulation of endothelial cell proliferation	biological_process	9	3	871	26	15874	0.168746
GO:0001658	branching involved in ureteric bud morphogenesis	biological_process	7	3	871	26	15874	0.168746
GO:0042734	presynaptic membrane	cellular_component	5	3	871	26	15874	0.168746
GO:0004222	metalloendopeptidase activity	molecular_function	8	8	871	98	15874	0.16945
GO:0006469	negative regulation of protein kinase activity	biological_process	11	5	871	54	15874	0.173274
GO:0008584	male gonad development	biological_process	7	4	871	40	15874	0.174825
GO:0070536	protein K63-linked deubiquitination	biological_process	10	2	871	14	15874	0.177281
GO:0043679	axon terminus	cellular_component	6	2	871	14	15874	0.177281
GO:0002009	morphogenesis of an epithelium	biological_process	6	2	871	14	15874	0.177281
GO:0001963	synaptic transmission, dopaminergic	biological_process	10	2	871	14	15874	0.177281
GO:0016303	1-phosphatidylinositol-3-kinase activity	molecular_function	8	2	871	14	15874	0.177281
GO:0035774	positive regulation of insulin secretion involved in cellular response to glucose stimulus	biological_process	12	2	871	14	15874	0.177281
GO:0098794	postsynapse	cellular_component	4	2	871	14	15874	0.177281
GO:0008307	structural constituent of muscle	molecular_function	4	2	871	14	15874	0.177281
GO:0030295	protein kinase activator activity	molecular_function	7	2	871	14	15874	0.177281
GO:0036092	phosphatidylinositol-3-phosphate biosynthetic process	biological_process	11	2	871	14	15874	0.177281
GO:0090023	positive regulation of neutrophil chemotaxis	biological_process	10	2	871	14	15874	0.177281
GO:0007405	neuroblast proliferation	biological_process	5	2	871	14	15874	0.177281
GO:0045736	negative regulation of cyclin-dependent protein serine/threonine kinase activity	biological_process	13	2	871	14	15874	0.177281
GO:0051281	positive regulation of release of sequestered calcium ion into cytosol	biological_process	15	2	871	14	15874	0.177281
GO:0030593	neutrophil chemotaxis	biological_process	7	3	871	27	15874	0.182607
GO:0019894	kinesin binding	molecular_function	6	3	871	27	15874	0.182607
GO:0048015	phosphatidylinositol-mediated signaling	biological_process	7	3	871	27	15874	0.182607
GO:0071320	cellular response to cAMP	biological_process	9	3	871	27	15874	0.182607
GO:0051496	positive regulation of stress fiber assembly	biological_process	8	3	871	27	15874	0.182607
GO:0045499	chemorepellent activity	molecular_function	7	3	871	27	15874	0.182607
GO:0051216	cartilage development	biological_process	6	3	871	27	15874	0.182607
GO:0042391	regulation of membrane potential	biological_process	5	5	871	55	15874	0.182638
GO:0044325	ion channel binding	molecular_function	5	6	871	70	15874	0.185118
GO:0045111	intermediate filament cytoskeleton	cellular_component	7	4	871	41	15874	0.185928
GO:0048468	cell development	biological_process	5	4	871	41	15874	0.185928
GO:0007166	cell surface receptor signaling pathway	biological_process	5	10	871	132	15874	0.18868
GO:0046983	protein dimerization activity	molecular_function	5	8	871	101	15874	0.189869
GO:0050727	regulation of inflammatory response	biological_process	8	3	871	28	15874	0.196757
GO:0001085	RNA polymerase II transcription factor binding	molecular_function	6	3	871	28	15874	0.196757
GO:0045600	positive regulation of fat cell differentiation	biological_process	8	3	871	28	15874	0.196757
GO:0031966	mitochondrial membrane	cellular_component	5	3	871	28	15874	0.196757
GO:0046777	protein autophosphorylation	biological_process	10	8	871	102	15874	0.196897
GO:0004672	protein kinase activity	molecular_function	7	8	871	102	15874	0.196897
GO:0000980	RNA polymerase II distal enhancer sequence-specific DNA binding	molecular_function	10	4	871	42	15874	0.197252
GO:0006919	activation of cysteine-type endopeptidase activity involved in apoptotic process	biological_process	11	4	871	42	15874	0.197252
GO:0001725	stress fiber	cellular_component	7	4	871	42	15874	0.197252
GO:0004003	ATP-dependent DNA helicase activity	molecular_function	11	2	871	15	15874	0.197525
GO:0009409	response to cold	biological_process	5	2	871	15	15874	0.197525
GO:0032720	negative regulation of tumor necrosis factor production	biological_process	9	2	871	15	15874	0.197525
GO:0019915	lipid storage	biological_process	5	2	871	15	15874	0.197525
GO:0001530	lipopolysaccharide binding	molecular_function	5	2	871	15	15874	0.197525
GO:0016922	ligand-dependent nuclear receptor binding	molecular_function	8	2	871	15	15874	0.197525
GO:0042474	middle ear morphogenesis	biological_process	6	2	871	15	15874	0.197525
GO:1902042	negative regulation of extrinsic apoptotic signaling pathway via death domain receptors	biological_process	11	2	871	15	15874	0.197525
GO:0042572	retinol metabolic process	biological_process	11	2	871	15	15874	0.197525
GO:0055010	ventricular cardiac muscle tissue morphogenesis	biological_process	8	2	871	15	15874	0.197525
GO:0050804	modulation of chemical synaptic transmission	biological_process	8	2	871	15	15874	0.197525
GO:0002102	podosome	cellular_component	4	2	871	15	15874	0.197525
GO:0019228	neuronal action potential	biological_process	7	2	871	15	15874	0.197525
GO:0008198	ferrous iron binding	molecular_function	9	2	871	15	15874	0.197525
GO:0007165	signal transduction	biological_process	4	26	871	397	15874	0.200456
GO:0007626	locomotory behavior	biological_process	4	5	871	57	15874	0.2019
GO:0016301	kinase activity	molecular_function	6	5	871	57	15874	0.2019
GO:0004689	phosphorylase kinase activity	molecular_function	10	1	871	4	15874	0.202084
GO:0001162	RNA polymerase II intronic transcription regulatory region sequence-specific DNA binding	molecular_function	10	1	871	4	15874	0.202084
GO:0050072	m7G(5')pppN diphosphatase activity	molecular_function	8	1	871	4	15874	0.202084
GO:0010961	cellular magnesium ion homeostasis	biological_process	11	1	871	4	15874	0.202084
GO:0051963	regulation of synapse assembly	biological_process	6	1	871	4	15874	0.202084
GO:0045545	syndecan binding	molecular_function	6	1	871	4	15874	0.202084
GO:0031702	type 1 angiotensin receptor binding	molecular_function	8	1	871	4	15874	0.202084
GO:0031628	opioid receptor binding	molecular_function	7	1	871	4	15874	0.202084
GO:0044332	Wnt signaling pathway involved in dorsal/ventral axis specification	biological_process	8	1	871	4	15874	0.202084
GO:0010668	ectodermal cell differentiation	biological_process	6	1	871	4	15874	0.202084
GO:0009331	glycerol-3-phosphate dehydrogenase complex	cellular_component	6	1	871	4	15874	0.202084
GO:0071028	nuclear mRNA surveillance	biological_process	12	1	871	4	15874	0.202084
GO:0085029	extracellular matrix assembly	biological_process	6	1	871	4	15874	0.202084
GO:0086009	membrane repolarization	biological_process	8	1	871	4	15874	0.202084
GO:1903061	positive regulation of protein lipidation	biological_process	9	1	871	4	15874	0.202084
GO:0051770	positive regulation of nitric-oxide synthase biosynthetic process	biological_process	9	1	871	4	15874	0.202084
GO:0043586	tongue development	biological_process	7	1	871	4	15874	0.202084
GO:0090084	negative regulation of inclusion body assembly	biological_process	8	1	871	4	15874	0.202084
GO:0004656	procollagen-proline 4-dioxygenase activity	molecular_function	9	1	871	4	15874	0.202084
GO:0010499	proteasomal ubiquitin-independent protein catabolic process	biological_process	9	1	871	4	15874	0.202084
GO:0014807	regulation of somitogenesis	biological_process	7	1	871	4	15874	0.202084
GO:0030267	glyoxylate reductase (NADP) activity	molecular_function	7	1	871	4	15874	0.202084
GO:0004118	cGMP-stimulated cyclic-nucleotide phosphodiesterase activity	molecular_function	10	1	871	4	15874	0.202084
GO:0032963	collagen metabolic process	biological_process	4	1	871	4	15874	0.202084
GO:0035242	protein-arginine omega-N asymmetric methyltransferase activity	molecular_function	9	1	871	4	15874	0.202084
GO:1900271	regulation of long-term synaptic potentiation	biological_process	10	1	871	4	15874	0.202084
GO:0038026	reelin-mediated signaling pathway	biological_process	6	1	871	4	15874	0.202084
GO:0030957	Tat protein binding	molecular_function	8	1	871	4	15874	0.202084
GO:0004945	angiotensin type II receptor activity	molecular_function	8	1	871	4	15874	0.202084
GO:0033147	negative regulation of intracellular estrogen receptor signaling pathway	biological_process	10	1	871	4	15874	0.202084
GO:0097094	craniofacial suture morphogenesis	biological_process	5	1	871	4	15874	0.202084
GO:0050851	antigen receptor-mediated signaling pathway	biological_process	7	1	871	4	15874	0.202084
GO:2000406	positive regulation of T cell migration	biological_process	9	1	871	4	15874	0.202084
GO:0050869	negative regulation of B cell activation	biological_process	9	1	871	4	15874	0.202084
GO:0046834	lipid phosphorylation	biological_process	8	1	871	4	15874	0.202084
GO:0004594	pantothenate kinase activity	molecular_function	7	1	871	4	15874	0.202084
GO:0098542	defense response to other organism	biological_process	6	1	871	4	15874	0.202084
GO:0006029	proteoglycan metabolic process	biological_process	8	1	871	4	15874	0.202084
GO:0043576	regulation of respiratory gaseous exchange	biological_process	6	1	871	4	15874	0.202084
GO:0071557	histone H3-K27 demethylation	biological_process	13	1	871	4	15874	0.202084
GO:0014816	skeletal muscle satellite cell differentiation	biological_process	7	1	871	4	15874	0.202084
GO:0033033	negative regulation of myeloid cell apoptotic process	biological_process	10	1	871	4	15874	0.202084
GO:0050891	multicellular organismal water homeostasis	biological_process	8	1	871	4	15874	0.202084
GO:0030673	axolemma	cellular_component	7	1	871	4	15874	0.202084
GO:0032364	oxygen homeostasis	biological_process	8	1	871	4	15874	0.202084
GO:0016853	isomerase activity	molecular_function	4	1	871	4	15874	0.202084
GO:0010669	epithelial structure maintenance	biological_process	8	1	871	4	15874	0.202084
GO:0097755	positive regulation of blood vessel diameter	biological_process	9	1	871	4	15874	0.202084
GO:0034351	negative regulation of glial cell apoptotic process	biological_process	10	1	871	4	15874	0.202084
GO:0015018	galactosylgalactosylxylosylprotein 3-beta-glucuronosyltransferase activity	molecular_function	8	1	871	4	15874	0.202084
GO:0046790	virion binding	molecular_function	4	1	871	4	15874	0.202084
GO:0002606	positive regulation of dendritic cell antigen processing and presentation	biological_process	8	1	871	4	15874	0.202084
GO:0033572	transferrin transport	biological_process	11	1	871	4	15874	0.202084
GO:0043457	regulation of cellular respiration	biological_process	8	1	871	4	15874	0.202084
GO:0050544	arachidonic acid binding	molecular_function	8	1	871	4	15874	0.202084
GO:1904504	positive regulation of lipophagy	biological_process	11	1	871	4	15874	0.202084
GO:0012501	programmed cell death	biological_process	5	1	871	4	15874	0.202084
GO:0031545	peptidyl-proline 4-dioxygenase activity	molecular_function	8	1	871	4	15874	0.202084
GO:0010820	positive regulation of T cell chemotaxis	biological_process	10	1	871	4	15874	0.202084
GO:0051373	FATZ binding	molecular_function	6	1	871	4	15874	0.202084
GO:0046923	ER retention sequence binding	molecular_function	7	1	871	4	15874	0.202084
GO:0050916	sensory perception of sweet taste	biological_process	9	1	871	4	15874	0.202084
GO:0008429	phosphatidylethanolamine binding	molecular_function	6	1	871	4	15874	0.202084
GO:0007041	lysosomal transport	biological_process	7	1	871	4	15874	0.202084
GO:0000774	adenyl-nucleotide exchange factor activity	molecular_function	8	1	871	4	15874	0.202084
GO:0004551	nucleotide diphosphatase activity	molecular_function	8	1	871	4	15874	0.202084
GO:1901380	negative regulation of potassium ion transmembrane transport	biological_process	11	1	871	4	15874	0.202084
GO:0097381	photoreceptor disc membrane	cellular_component	4	1	871	4	15874	0.202084
GO:1904262	negative regulation of TORC1 signaling	biological_process	11	1	871	4	15874	0.202084
GO:1903206	negative regulation of hydrogen peroxide-induced cell death	biological_process	10	1	871	4	15874	0.202084
GO:0010745	negative regulation of macrophage derived foam cell differentiation	biological_process	8	1	871	4	15874	0.202084
GO:0050913	sensory perception of bitter taste	biological_process	9	1	871	4	15874	0.202084
GO:0042311	vasodilation	biological_process	10	1	871	4	15874	0.202084
GO:0097119	postsynaptic density protein 95 clustering	biological_process	8	1	871	4	15874	0.202084
GO:0048644	muscle organ morphogenesis	biological_process	6	1	871	4	15874	0.202084
GO:0085020	protein K6-linked ubiquitination	biological_process	13	1	871	4	15874	0.202084
GO:0004865	protein serine/threonine phosphatase inhibitor activity	molecular_function	8	1	871	4	15874	0.202084
GO:1902723	negative regulation of skeletal muscle satellite cell proliferation	biological_process	9	1	871	4	15874	0.202084
GO:0000942	condensed nuclear chromosome outer kinetochore	cellular_component	5	1	871	4	15874	0.202084
GO:0097440	apical dendrite	cellular_component	7	1	871	4	15874	0.202084
GO:0071947	protein deubiquitination involved in ubiquitin-dependent protein catabolic process	biological_process	10	1	871	4	15874	0.202084
GO:0042308	negative regulation of protein import into nucleus	biological_process	10	1	871	4	15874	0.202084
GO:0034197	triglyceride transport	biological_process	9	1	871	4	15874	0.202084
GO:0090382	phagosome maturation	biological_process	6	1	871	4	15874	0.202084
GO:0001956	positive regulation of neurotransmitter secretion	biological_process	7	1	871	4	15874	0.202084
GO:1990000	amyloid fibril formation	biological_process	7	1	871	4	15874	0.202084
GO:0060168	positive regulation of adenosine receptor signaling pathway	biological_process	10	1	871	4	15874	0.202084
GO:0071394	cellular response to testosterone stimulus	biological_process	7	1	871	4	15874	0.202084
GO:0007288	sperm axoneme assembly	biological_process	5	1	871	4	15874	0.202084
GO:0060100	positive regulation of phagocytosis, engulfment	biological_process	9	1	871	4	15874	0.202084
GO:0043584	nose development	biological_process	7	1	871	4	15874	0.202084
GO:2000107	negative regulation of leukocyte apoptotic process	biological_process	10	1	871	4	15874	0.202084
GO:0001642	group III metabotropic glutamate receptor activity	molecular_function	9	1	871	4	15874	0.202084
GO:0031232	extrinsic component of external side of plasma membrane	cellular_component	6	1	871	4	15874	0.202084
GO:0030314	junctional membrane complex	cellular_component	4	1	871	4	15874	0.202084
GO:0005149	interleukin-1 receptor binding	molecular_function	7	1	871	4	15874	0.202084
GO:1902259	regulation of delayed rectifier potassium channel activity	biological_process	9	1	871	4	15874	0.202084
GO:0051574	positive regulation of histone H3-K9 methylation	biological_process	12	1	871	4	15874	0.202084
GO:0017059	serine C-palmitoyltransferase complex	cellular_component	8	1	871	4	15874	0.202084
GO:0050999	regulation of nitric-oxide synthase activity	biological_process	8	1	871	4	15874	0.202084
GO:0070852	cell body fiber	cellular_component	6	1	871	4	15874	0.202084
GO:0000801	central element	cellular_component	7	1	871	4	15874	0.202084
GO:0003344	pericardium morphogenesis	biological_process	8	1	871	4	15874	0.202084
GO:0016618	hydroxypyruvate reductase activity	molecular_function	7	1	871	4	15874	0.202084
GO:0031258	lamellipodium membrane	cellular_component	6	1	871	4	15874	0.202084
GO:0060449	bud elongation involved in lung branching	biological_process	8	1	871	4	15874	0.202084
GO:0042605	peptide antigen binding	molecular_function	5	1	871	4	15874	0.202084
GO:0030250	guanylate cyclase activator activity	molecular_function	6	1	871	4	15874	0.202084
GO:0001952	regulation of cell-matrix adhesion	biological_process	7	1	871	4	15874	0.202084
GO:0001609	G-protein coupled adenosine receptor activity	molecular_function	7	1	871	4	15874	0.202084
GO:0060244	negative regulation of cell proliferation involved in contact inhibition	biological_process	8	1	871	4	15874	0.202084
GO:0016462	pyrophosphatase activity	molecular_function	7	1	871	4	15874	0.202084
GO:0016576	histone dephosphorylation	biological_process	10	1	871	4	15874	0.202084
GO:0001945	lymph vessel development	biological_process	5	1	871	4	15874	0.202084
GO:0072678	T cell migration	biological_process	6	1	871	4	15874	0.202084
GO:0051583	dopamine uptake involved in synaptic transmission	biological_process	11	1	871	4	15874	0.202084
GO:1901031	regulation of response to reactive oxygen species	biological_process	8	1	871	4	15874	0.202084
GO:0001892	embryonic placenta development	biological_process	5	1	871	4	15874	0.202084
GO:0007182	common-partner SMAD protein phosphorylation	biological_process	10	1	871	4	15874	0.202084
GO:0008517	folic acid transmembrane transporter activity	molecular_function	8	1	871	4	15874	0.202084
GO:0006659	phosphatidylserine biosynthetic process	biological_process	7	1	871	4	15874	0.202084
GO:0030479	actin cortical patch	cellular_component	6	1	871	4	15874	0.202084
GO:0044030	regulation of DNA methylation	biological_process	9	1	871	4	15874	0.202084
GO:0045842	positive regulation of mitotic metaphase/anaphase transition	biological_process	12	1	871	4	15874	0.202084
GO:0046556	alpha-L-arabinofuranosidase activity	molecular_function	7	1	871	4	15874	0.202084
GO:0015204	urea transmembrane transporter activity	molecular_function	6	1	871	4	15874	0.202084
GO:0004527	exonuclease activity	molecular_function	7	1	871	4	15874	0.202084
GO:0070120	ciliary neurotrophic factor-mediated signaling pathway	biological_process	7	1	871	4	15874	0.202084
GO:0060335	positive regulation of interferon-gamma-mediated signaling pathway	biological_process	10	1	871	4	15874	0.202084
GO:0015379	potassium:chloride symporter activity	molecular_function	10	1	871	4	15874	0.202084
GO:0010324	membrane invagination	biological_process	6	1	871	4	15874	0.202084
GO:0090050	positive regulation of cell migration involved in sprouting angiogenesis	biological_process	12	1	871	4	15874	0.202084
GO:0010891	negative regulation of sequestering of triglyceride	biological_process	7	1	871	4	15874	0.202084
GO:0045821	positive regulation of glycolytic process	biological_process	11	1	871	4	15874	0.202084
GO:0070742	C2H2 zinc finger domain binding	molecular_function	6	1	871	4	15874	0.202084
GO:2001259	positive regulation of cation channel activity	biological_process	8	1	871	4	15874	0.202084
GO:0005001	transmembrane receptor protein tyrosine phosphatase activity	molecular_function	10	1	871	4	15874	0.202084
GO:0097159	organic cyclic compound binding	molecular_function	4	1	871	4	15874	0.202084
GO:0048194	Golgi vesicle budding	biological_process	8	1	871	4	15874	0.202084
GO:0070876	SOSS complex	cellular_component	4	1	871	4	15874	0.202084
GO:0008607	phosphorylase kinase regulator activity	molecular_function	7	1	871	4	15874	0.202084
GO:0008469	histone-arginine N-methyltransferase activity	molecular_function	9	1	871	4	15874	0.202084
GO:0035313	wound healing, spreading of epidermal cells	biological_process	8	1	871	4	15874	0.202084
GO:0042998	positive regulation of Golgi to plasma membrane protein transport	biological_process	10	1	871	4	15874	0.202084
GO:0000802	transverse filament	cellular_component	7	1	871	4	15874	0.202084
GO:0042987	amyloid precursor protein catabolic process	biological_process	8	1	871	4	15874	0.202084
GO:0032930	positive regulation of superoxide anion generation	biological_process	10	1	871	4	15874	0.202084
GO:0034219	carbohydrate transmembrane transport	biological_process	8	1	871	4	15874	0.202084
GO:0016176	superoxide-generating NADPH oxidase activator activity	molecular_function	6	1	871	4	15874	0.202084
GO:0071313	cellular response to caffeine	biological_process	7	1	871	4	15874	0.202084
GO:2001137	positive regulation of endocytic recycling	biological_process	9	1	871	4	15874	0.202084
GO:0061470	T follicular helper cell differentiation	biological_process	13	1	871	4	15874	0.202084
GO:0070989	oxidative demethylation	biological_process	5	1	871	4	15874	0.202084
GO:0008502	melatonin receptor activity	molecular_function	7	1	871	4	15874	0.202084
GO:0071872	cellular response to epinephrine stimulus	biological_process	9	1	871	4	15874	0.202084
GO:0005964	phosphorylase kinase complex	cellular_component	6	1	871	4	15874	0.202084
GO:0031062	positive regulation of histone methylation	biological_process	11	1	871	4	15874	0.202084
GO:0045088	regulation of innate immune response	biological_process	7	1	871	4	15874	0.202084
GO:0060732	positive regulation of inositol phosphate biosynthetic process	biological_process	10	1	871	4	15874	0.202084
GO:0032461	positive regulation of protein oligomerization	biological_process	8	1	871	4	15874	0.202084
GO:2001046	positive regulation of integrin-mediated signaling pathway	biological_process	9	1	871	4	15874	0.202084
GO:0010459	negative regulation of heart rate	biological_process	10	1	871	4	15874	0.202084
GO:0032000	positive regulation of fatty acid beta-oxidation	biological_process	9	1	871	4	15874	0.202084
GO:0001763	morphogenesis of a branching structure	biological_process	5	1	871	4	15874	0.202084
GO:0014823	response to activity	biological_process	4	1	871	4	15874	0.202084
GO:0071225	cellular response to muramyl dipeptide	biological_process	7	1	871	4	15874	0.202084
GO:0042627	chylomicron	cellular_component	5	1	871	4	15874	0.202084
GO:0071257	cellular response to electrical stimulus	biological_process	6	1	871	4	15874	0.202084
GO:0004464	leukotriene-C4 synthase activity	molecular_function	6	1	871	4	15874	0.202084
GO:0033503	HULC complex	cellular_component	6	1	871	4	15874	0.202084
GO:0051464	positive regulation of cortisol secretion	biological_process	12	1	871	4	15874	0.202084
GO:0016758	transferase activity, transferring hexosyl groups	molecular_function	6	1	871	4	15874	0.202084
GO:0032909	regulation of transforming growth factor beta2 production	biological_process	8	1	871	4	15874	0.202084
GO:0071558	histone demethylase activity (H3-K27 specific)	molecular_function	6	1	871	4	15874	0.202084
GO:0051205	protein insertion into membrane	biological_process	8	1	871	4	15874	0.202084
GO:0061029	eyelid development in camera-type eye	biological_process	5	1	871	4	15874	0.202084
GO:0002906	negative regulation of mature B cell apoptotic process	biological_process	7	1	871	4	15874	0.202084
GO:0007084	mitotic nuclear envelope reassembly	biological_process	8	1	871	4	15874	0.202084
GO:0019834	phospholipase A2 inhibitor activity	molecular_function	8	1	871	4	15874	0.202084
GO:0070295	renal water absorption	biological_process	7	1	871	4	15874	0.202084
GO:0030917	midbrain-hindbrain boundary development	biological_process	5	1	871	4	15874	0.202084
GO:0007127	meiosis I	biological_process	7	1	871	4	15874	0.202084
GO:0003876	AMP deaminase activity	molecular_function	8	1	871	4	15874	0.202084
GO:0043306	positive regulation of mast cell degranulation	biological_process	10	1	871	4	15874	0.202084
GO:0045944	positive regulation of transcription by RNA polymerase II	biological_process	10	36	871	568	15874	0.205439
GO:0015629	actin cytoskeleton	cellular_component	7	10	871	135	15874	0.207161
GO:0035335	peptidyl-tyrosine dephosphorylation	biological_process	10	7	871	88	15874	0.207958
GO:0045444	fat cell differentiation	biological_process	6	4	871	43	15874	0.208778
GO:0021766	hippocampus development	biological_process	5	3	871	29	15874	0.211161
GO:0019005	SCF ubiquitin ligase complex	cellular_component	7	3	871	29	15874	0.211161
GO:0017148	negative regulation of translation	biological_process	10	3	871	29	15874	0.211161
GO:0030374	ligand-dependent nuclear receptor transcription coactivator activity	molecular_function	6	3	871	29	15874	0.211161
GO:0050830	defense response to Gram-positive bacterium	biological_process	9	3	871	29	15874	0.211161
GO:0016328	lateral plasma membrane	cellular_component	5	3	871	29	15874	0.211161
GO:0055085	transmembrane transport	biological_process	6	11	871	152	15874	0.213252
GO:0006366	transcription by RNA polymerase II	biological_process	9	16	871	234	15874	0.215595
GO:0030198	extracellular matrix organization	biological_process	6	7	871	89	15874	0.215903
GO:0046718	viral entry into host cell	biological_process	9	2	871	16	15874	0.218027
GO:0030705	cytoskeleton-dependent intracellular transport	biological_process	7	2	871	16	15874	0.218027
GO:0051491	positive regulation of filopodium assembly	biological_process	11	2	871	16	15874	0.218027
GO:0035307	positive regulation of protein dephosphorylation	biological_process	10	2	871	16	15874	0.218027
GO:0061025	membrane fusion	biological_process	6	2	871	16	15874	0.218027
GO:0030863	cortical cytoskeleton	cellular_component	7	2	871	16	15874	0.218027
GO:0030552	cAMP binding	molecular_function	7	2	871	16	15874	0.218027
GO:0051894	positive regulation of focal adhesion assembly	biological_process	9	2	871	16	15874	0.218027
GO:0071158	positive regulation of cell cycle arrest	biological_process	9	2	871	16	15874	0.218027
GO:0001958	endochondral ossification	biological_process	6	2	871	16	15874	0.218027
GO:0070888	E-box binding	molecular_function	11	2	871	16	15874	0.218027
GO:0004190	aspartic-type endopeptidase activity	molecular_function	8	2	871	16	15874	0.218027
GO:2000379	positive regulation of reactive oxygen species metabolic process	biological_process	8	2	871	16	15874	0.218027
GO:0046676	negative regulation of insulin secretion	biological_process	11	2	871	16	15874	0.218027
GO:0098609	cell-cell adhesion	biological_process	5	2	871	16	15874	0.218027
GO:0051721	protein phosphatase 2A binding	molecular_function	8	2	871	16	15874	0.218027
GO:0002244	hematopoietic progenitor cell differentiation	biological_process	6	4	871	44	15874	0.220491
GO:0004725	protein tyrosine phosphatase activity	molecular_function	9	7	871	90	15874	0.223957
GO:0051603	proteolysis involved in cellular protein catabolic process	biological_process	8	3	871	30	15874	0.225784
GO:0006749	glutathione metabolic process	biological_process	8	3	871	30	15874	0.225784
GO:0009566	fertilization	biological_process	4	3	871	30	15874	0.225784
GO:0010008	endosome membrane	cellular_component	8	5	871	60	15874	0.231977
GO:0010468	regulation of gene expression	biological_process	7	5	871	60	15874	0.231977
GO:0010634	positive regulation of epithelial cell migration	biological_process	9	2	871	17	15874	0.238697
GO:0042542	response to hydrogen peroxide	biological_process	7	2	871	17	15874	0.238697
GO:0016573	histone acetylation	biological_process	10	2	871	17	15874	0.238697
GO:0015914	phospholipid transport	biological_process	8	2	871	17	15874	0.238697
GO:0034198	cellular response to amino acid starvation	biological_process	9	2	871	17	15874	0.238697
GO:0048278	vesicle docking	biological_process	6	2	871	17	15874	0.238697
GO:0060048	cardiac muscle contraction	biological_process	8	2	871	17	15874	0.238697
GO:0043542	endothelial cell migration	biological_process	9	2	871	17	15874	0.238697
GO:0010508	positive regulation of autophagy	biological_process	9	2	871	17	15874	0.238697
GO:0030318	melanocyte differentiation	biological_process	7	2	871	17	15874	0.238697
GO:0051879	Hsp90 protein binding	molecular_function	6	2	871	17	15874	0.238697
GO:2001235	positive regulation of apoptotic signaling pathway	biological_process	9	2	871	17	15874	0.238697
GO:0030506	ankyrin binding	molecular_function	6	2	871	17	15874	0.238697
GO:0005254	chloride channel activity	molecular_function	8	3	871	31	15874	0.240594
GO:0030216	keratinocyte differentiation	biological_process	8	3	871	31	15874	0.240594
GO:0019902	phosphatase binding	molecular_function	6	3	871	31	15874	0.240594
GO:0030027	lamellipodium	cellular_component	6	8	871	108	15874	0.241139
GO:0048263	determination of dorsal identity	biological_process	7	1	871	5	15874	0.245876
GO:0015698	inorganic anion transport	biological_process	8	1	871	5	15874	0.245876
GO:0004931	extracellularly ATP-gated cation channel activity	molecular_function	10	1	871	5	15874	0.245876
GO:0036002	pre-mRNA binding	molecular_function	7	1	871	5	15874	0.245876
GO:0050848	regulation of calcium-mediated signaling	biological_process	9	1	871	5	15874	0.245876
GO:0072711	cellular response to hydroxyurea	biological_process	7	1	871	5	15874	0.245876
GO:0045650	negative regulation of macrophage differentiation	biological_process	10	1	871	5	15874	0.245876
GO:0008061	chitin binding	molecular_function	5	1	871	5	15874	0.245876
GO:0032410	negative regulation of transporter activity	biological_process	6	1	871	5	15874	0.245876
GO:0045056	transcytosis	biological_process	7	1	871	5	15874	0.245876
GO:0008406	gonad development	biological_process	6	1	871	5	15874	0.245876
GO:0045636	positive regulation of melanocyte differentiation	biological_process	9	1	871	5	15874	0.245876
GO:0032534	regulation of microvillus assembly	biological_process	10	1	871	5	15874	0.245876
GO:0004758	serine C-palmitoyltransferase activity	molecular_function	9	1	871	5	15874	0.245876
GO:0007435	salivary gland morphogenesis	biological_process	7	1	871	5	15874	0.245876
GO:0043295	glutathione binding	molecular_function	6	1	871	5	15874	0.245876
GO:0015280	ligand-gated sodium channel activity	molecular_function	9	1	871	5	15874	0.245876
GO:0042759	long-chain fatty acid biosynthetic process	biological_process	11	1	871	5	15874	0.245876
GO:0005332	gamma-aminobutyric acid:sodium symporter activity	molecular_function	8	1	871	5	15874	0.245876
GO:0047617	acyl-CoA hydrolase activity	molecular_function	8	1	871	5	15874	0.245876
GO:0016589	NURF complex	cellular_component	9	1	871	5	15874	0.245876
GO:0010739	positive regulation of protein kinase A signaling	biological_process	10	1	871	5	15874	0.245876
GO:0009792	embryo development ending in birth or egg hatching	biological_process	6	1	871	5	15874	0.245876
GO:0030148	sphingolipid biosynthetic process	biological_process	9	1	871	5	15874	0.245876
GO:0032414	positive regulation of ion transmembrane transporter activity	biological_process	7	1	871	5	15874	0.245876
GO:0032793	positive regulation of CREB transcription factor activity	biological_process	7	1	871	5	15874	0.245876
GO:2001054	negative regulation of mesenchymal cell apoptotic process	biological_process	10	1	871	5	15874	0.245876
GO:0015793	glycerol transport	biological_process	8	1	871	5	15874	0.245876
GO:0035089	establishment of apical/basal cell polarity	biological_process	7	1	871	5	15874	0.245876
GO:0038036	sphingosine-1-phosphate receptor activity	molecular_function	8	1	871	5	15874	0.245876
GO:0071438	invadopodium membrane	cellular_component	6	1	871	5	15874	0.245876
GO:0030204	chondroitin sulfate metabolic process	biological_process	6	1	871	5	15874	0.245876
GO:0072687	meiotic spindle	cellular_component	7	1	871	5	15874	0.245876
GO:0086004	regulation of cardiac muscle cell contraction	biological_process	11	1	871	5	15874	0.245876
GO:0070180	large ribosomal subunit rRNA binding	molecular_function	8	1	871	5	15874	0.245876
GO:0042417	dopamine metabolic process	biological_process	9	1	871	5	15874	0.245876
GO:0070208	protein heterotrimerization	biological_process	9	1	871	5	15874	0.245876
GO:0022414	reproductive process	biological_process	3	1	871	5	15874	0.245876
GO:0044255	cellular lipid metabolic process	biological_process	6	1	871	5	15874	0.245876
GO:0021796	cerebral cortex regionalization	biological_process	6	1	871	5	15874	0.245876
GO:0071549	cellular response to dexamethasone stimulus	biological_process	7	1	871	5	15874	0.245876
GO:0032050	clathrin heavy chain binding	molecular_function	6	1	871	5	15874	0.245876
GO:0030388	fructose 1,6-bisphosphate metabolic process	biological_process	7	1	871	5	15874	0.245876
GO:0014033	neural crest cell differentiation	biological_process	7	1	871	5	15874	0.245876
GO:1901018	positive regulation of potassium ion transmembrane transporter activity	biological_process	8	1	871	5	15874	0.245876
GO:1902230	negative regulation of intrinsic apoptotic signaling pathway in response to DNA damage	biological_process	9	1	871	5	15874	0.245876
GO:0008239	dipeptidyl-peptidase activity	molecular_function	9	1	871	5	15874	0.245876
GO:0001916	positive regulation of T cell mediated cytotoxicity	biological_process	8	1	871	5	15874	0.245876
GO:0050974	detection of mechanical stimulus involved in sensory perception	biological_process	6	1	871	5	15874	0.245876
GO:0004322	ferroxidase activity	molecular_function	7	1	871	5	15874	0.245876
GO:0010457	centriole-centriole cohesion	biological_process	5	1	871	5	15874	0.245876
GO:0016075	rRNA catabolic process	biological_process	11	1	871	5	15874	0.245876
GO:0071376	cellular response to corticotropin-releasing hormone stimulus	biological_process	8	1	871	5	15874	0.245876
GO:0001614	purinergic nucleotide receptor activity	molecular_function	7	1	871	5	15874	0.245876
GO:0070141	response to UV-A	biological_process	8	1	871	5	15874	0.245876
GO:0045236	CXCR chemokine receptor binding	molecular_function	8	1	871	5	15874	0.245876
GO:0051693	actin filament capping	biological_process	10	1	871	5	15874	0.245876
GO:0048743	positive regulation of skeletal muscle fiber development	biological_process	9	1	871	5	15874	0.245876
GO:0030497	fatty acid elongation	biological_process	11	1	871	5	15874	0.245876
GO:0021853	cerebral cortex GABAergic interneuron migration	biological_process	12	1	871	5	15874	0.245876
GO:0060339	negative regulation of type I interferon-mediated signaling pathway	biological_process	10	1	871	5	15874	0.245876
GO:0007006	mitochondrial membrane organization	biological_process	7	1	871	5	15874	0.245876
GO:0034372	very-low-density lipoprotein particle remodeling	biological_process	10	1	871	5	15874	0.245876
GO:1900740	positive regulation of protein insertion into mitochondrial membrane involved in apoptotic signaling pathway	biological_process	11	1	871	5	15874	0.245876
GO:2000121	regulation of removal of superoxide radicals	biological_process	9	1	871	5	15874	0.245876
GO:0046069	cGMP catabolic process	biological_process	12	1	871	5	15874	0.245876
GO:2000144	positive regulation of DNA-templated transcription, initiation	biological_process	10	1	871	5	15874	0.245876
GO:0031639	plasminogen activation	biological_process	10	1	871	5	15874	0.245876
GO:0033564	anterior/posterior axon guidance	biological_process	7	1	871	5	15874	0.245876
GO:0008354	germ cell migration	biological_process	7	1	871	5	15874	0.245876
GO:2000617	positive regulation of histone H3-K9 acetylation	biological_process	12	1	871	5	15874	0.245876
GO:0090394	negative regulation of excitatory postsynaptic potential	biological_process	9	1	871	5	15874	0.245876
GO:0002087	regulation of respiratory gaseous exchange by neurological system process	biological_process	8	1	871	5	15874	0.245876
GO:0046620	regulation of organ growth	biological_process	7	1	871	5	15874	0.245876
GO:0043515	kinetochore binding	molecular_function	5	1	871	5	15874	0.245876
GO:0090336	positive regulation of brown fat cell differentiation	biological_process	9	1	871	5	15874	0.245876
GO:0070579	methylcytosine dioxygenase activity	molecular_function	7	1	871	5	15874	0.245876
GO:0071321	cellular response to cGMP	biological_process	9	1	871	5	15874	0.245876
GO:0045926	negative regulation of growth	biological_process	6	1	871	5	15874	0.245876
GO:0090009	primitive streak formation	biological_process	5	1	871	5	15874	0.245876
GO:0006090	pyruvate metabolic process	biological_process	9	1	871	5	15874	0.245876
GO:0071918	urea transmembrane transport	biological_process	9	1	871	5	15874	0.245876
GO:0034993	meiotic nuclear membrane microtubule tethering complex	cellular_component	8	1	871	5	15874	0.245876
GO:2000147	positive regulation of cell motility	biological_process	7	1	871	5	15874	0.245876
GO:0010039	response to iron ion	biological_process	7	1	871	5	15874	0.245876
GO:0097011	cellular response to granulocyte macrophage colony-stimulating factor stimulus	biological_process	8	1	871	5	15874	0.245876
GO:0017081	chloride channel regulator activity	molecular_function	5	1	871	5	15874	0.245876
GO:0031017	exocrine pancreas development	biological_process	7	1	871	5	15874	0.245876
GO:2000036	regulation of stem cell population maintenance	biological_process	6	1	871	5	15874	0.245876
GO:0051428	peptide hormone receptor binding	molecular_function	7	1	871	5	15874	0.245876
GO:0015812	gamma-aminobutyric acid transport	biological_process	7	1	871	5	15874	0.245876
GO:0003964	RNA-directed DNA polymerase activity	molecular_function	8	1	871	5	15874	0.245876
GO:0042581	specific granule	cellular_component	9	1	871	5	15874	0.245876
GO:0008199	ferric iron binding	molecular_function	9	1	871	5	15874	0.245876
GO:0098639	collagen binding involved in cell-matrix adhesion	molecular_function	6	1	871	5	15874	0.245876
GO:0090036	regulation of protein kinase C signaling	biological_process	9	1	871	5	15874	0.245876
GO:0047631	ADP-ribose diphosphatase activity	molecular_function	8	1	871	5	15874	0.245876
GO:0005583	fibrillar collagen trimer	cellular_component	5	1	871	5	15874	0.245876
GO:0010898	positive regulation of triglyceride catabolic process	biological_process	9	1	871	5	15874	0.245876
GO:0001961	positive regulation of cytokine-mediated signaling pathway	biological_process	9	1	871	5	15874	0.245876
GO:0060052	neurofilament cytoskeleton organization	biological_process	8	1	871	5	15874	0.245876
GO:1990050	phosphatidic acid transporter activity	molecular_function	6	1	871	5	15874	0.245876
GO:0014839	myoblast migration involved in skeletal muscle regeneration	biological_process	9	1	871	5	15874	0.245876
GO:0046965	retinoid X receptor binding	molecular_function	9	1	871	5	15874	0.245876
GO:0005127	ciliary neurotrophic factor receptor binding	molecular_function	7	1	871	5	15874	0.245876
GO:0006910	phagocytosis, recognition	biological_process	5	1	871	5	15874	0.245876
GO:0061564	axon development	biological_process	8	1	871	5	15874	0.245876
GO:0033089	positive regulation of T cell differentiation in thymus	biological_process	11	1	871	5	15874	0.245876
GO:0005542	folic acid binding	molecular_function	5	1	871	5	15874	0.245876
GO:0044183	protein binding involved in protein folding	molecular_function	3	1	871	5	15874	0.245876
GO:0005751	mitochondrial respiratory chain complex IV	cellular_component	6	1	871	5	15874	0.245876
GO:0051057	positive regulation of small GTPase mediated signal transduction	biological_process	10	1	871	5	15874	0.245876
GO:2001022	positive regulation of response to DNA damage stimulus	biological_process	7	1	871	5	15874	0.245876
GO:0070087	chromo shadow domain binding	molecular_function	6	1	871	5	15874	0.245876
GO:2000270	negative regulation of fibroblast apoptotic process	biological_process	10	1	871	5	15874	0.245876
GO:0043203	axon hillock	cellular_component	6	1	871	5	15874	0.245876
GO:0010631	epithelial cell migration	biological_process	8	1	871	5	15874	0.245876
GO:0016126	sterol biosynthetic process	biological_process	8	1	871	5	15874	0.245876
GO:0070198	protein localization to chromosome, telomeric region	biological_process	9	1	871	5	15874	0.245876
GO:0070330	aromatase activity	molecular_function	7	1	871	5	15874	0.245876
GO:0032411	positive regulation of transporter activity	biological_process	6	1	871	5	15874	0.245876
GO:0042416	dopamine biosynthetic process	biological_process	10	1	871	5	15874	0.245876
GO:0060340	positive regulation of type I interferon-mediated signaling pathway	biological_process	10	1	871	5	15874	0.245876
GO:0019215	intermediate filament binding	molecular_function	5	1	871	5	15874	0.245876
GO:0021517	ventral spinal cord development	biological_process	5	1	871	5	15874	0.245876
GO:0035970	peptidyl-threonine dephosphorylation	biological_process	10	1	871	5	15874	0.245876
GO:0060119	inner ear receptor cell development	biological_process	7	1	871	5	15874	0.245876
GO:0055078	sodium ion homeostasis	biological_process	10	1	871	5	15874	0.245876
GO:0004366	glycerol-3-phosphate O-acyltransferase activity	molecular_function	8	1	871	5	15874	0.245876
GO:0060074	synapse maturation	biological_process	5	1	871	5	15874	0.245876
GO:0043495	protein membrane anchor	molecular_function	6	1	871	5	15874	0.245876
GO:0005432	calcium:sodium antiporter activity	molecular_function	10	1	871	5	15874	0.245876
GO:0043030	regulation of macrophage activation	biological_process	7	1	871	5	15874	0.245876
GO:0090037	positive regulation of protein kinase C signaling	biological_process	10	1	871	5	15874	0.245876
GO:0010172	embryonic body morphogenesis	biological_process	6	1	871	5	15874	0.245876
GO:0040012	regulation of locomotion	biological_process	5	1	871	5	15874	0.245876
GO:0000978	RNA polymerase II proximal promoter sequence-specific DNA binding	molecular_function	10	12	871	174	15874	0.247675
GO:0001228	transcriptional activator activity, RNA polymerase II transcription regulatory region sequence-specific DNA binding	molecular_function	6	5	871	62	15874	0.252694
GO:0005741	mitochondrial outer membrane	cellular_component	6	5	871	62	15874	0.252694
GO:0005789	endoplasmic reticulum membrane	cellular_component	5	15	871	225	15874	0.254392
GO:0042127	regulation of cell proliferation	biological_process	6	9	871	126	15874	0.25508
GO:0000910	cytokinesis	biological_process	5	3	871	32	15874	0.255557
GO:0050679	positive regulation of epithelial cell proliferation	biological_process	8	3	871	32	15874	0.255557
GO:0051897	positive regulation of protein kinase B signaling	biological_process	10	4	871	47	15874	0.256572
GO:0006950	response to stress	biological_process	4	2	871	18	15874	0.259456
GO:0001676	long-chain fatty acid metabolic process	biological_process	10	2	871	18	15874	0.259456
GO:0005977	glycogen metabolic process	biological_process	9	2	871	18	15874	0.259456
GO:0032755	positive regulation of interleukin-6 production	biological_process	8	2	871	18	15874	0.259456
GO:0001654	eye development	biological_process	7	2	871	18	15874	0.259456
GO:0045930	negative regulation of mitotic cell cycle	biological_process	8	2	871	18	15874	0.259456
GO:0048873	homeostasis of number of cells within a tissue	biological_process	8	2	871	18	15874	0.259456
GO:2001244	positive regulation of intrinsic apoptotic signaling pathway	biological_process	10	2	871	18	15874	0.259456
GO:0061024	membrane organization	biological_process	5	2	871	18	15874	0.259456
GO:0009058	biosynthetic process	biological_process	4	2	871	18	15874	0.259456
GO:0006493	protein O-linked glycosylation	biological_process	10	2	871	18	15874	0.259456
GO:0007274	neuromuscular synaptic transmission	biological_process	10	2	871	18	15874	0.259456
GO:0004012	phospholipid-translocating ATPase activity	molecular_function	6	2	871	18	15874	0.259456
GO:0016324	apical plasma membrane	cellular_component	5	9	871	127	15874	0.262359
GO:0005856	cytoskeleton	cellular_component	6	13	871	194	15874	0.268083
GO:0007156	homophilic cell adhesion via plasma membrane adhesion molecules	biological_process	7	9	871	128	15874	0.269703
GO:0005667	transcription factor complex	cellular_component	4	9	871	128	15874	0.269703
GO:0032088	negative regulation of NF-kappaB transcription factor activity	biological_process	7	3	871	33	15874	0.270644
GO:0097110	scaffold protein binding	molecular_function	5	3	871	33	15874	0.270644
GO:0007612	learning	biological_process	5	3	871	33	15874	0.270644
GO:0007399	nervous system development	biological_process	6	8	871	112	15874	0.272323
GO:0007010	cytoskeleton organization	biological_process	6	5	871	64	15874	0.273845
GO:0007605	sensory perception of sound	biological_process	8	6	871	80	15874	0.275047
GO:0006904	vesicle docking involved in exocytosis	biological_process	7	2	871	19	15874	0.280231
GO:0001786	phosphatidylserine binding	molecular_function	6	2	871	19	15874	0.280231
GO:0030016	myofibril	cellular_component	7	2	871	19	15874	0.280231
GO:0016791	phosphatase activity	molecular_function	7	2	871	19	15874	0.280231
GO:0043280	positive regulation of cysteine-type endopeptidase activity involved in apoptotic process	biological_process	10	2	871	19	15874	0.280231
GO:0071363	cellular response to growth factor stimulus	biological_process	7	2	871	19	15874	0.280231
GO:0031418	L-ascorbic acid binding	molecular_function	6	2	871	19	15874	0.280231
GO:0070979	protein K11-linked ubiquitination	biological_process	13	2	871	19	15874	0.280231
GO:0034097	response to cytokine	biological_process	6	2	871	19	15874	0.280231
GO:2000352	negative regulation of endothelial cell apoptotic process	biological_process	11	2	871	19	15874	0.280231
GO:0060079	excitatory postsynaptic potential	biological_process	7	2	871	19	15874	0.280231
GO:0005543	phospholipid binding	molecular_function	5	4	871	49	15874	0.281243
GO:0005783	endoplasmic reticulum	cellular_component	6	28	871	453	15874	0.28308
GO:0006935	chemotaxis	biological_process	5	3	871	34	15874	0.285823
GO:0004860	protein kinase inhibitor activity	molecular_function	7	3	871	34	15874	0.285823
GO:0008286	insulin receptor signaling pathway	biological_process	8	3	871	34	15874	0.285823
GO:0005524	ATP binding	molecular_function	5	65	871	1102	15874	0.285959
GO:0060042	retina morphogenesis in camera-type eye	biological_process	5	1	871	6	15874	0.287267
GO:0044387	negative regulation of protein kinase activity by regulation of protein phosphorylation	biological_process	12	1	871	6	15874	0.287267
GO:0035767	endothelial cell chemotaxis	biological_process	10	1	871	6	15874	0.287267
GO:0090091	positive regulation of extracellular matrix disassembly	biological_process	9	1	871	6	15874	0.287267
GO:0090277	positive regulation of peptide hormone secretion	biological_process	10	1	871	6	15874	0.287267
GO:0032264	IMP salvage	biological_process	13	1	871	6	15874	0.287267
GO:0019217	regulation of fatty acid metabolic process	biological_process	8	1	871	6	15874	0.287267
GO:0001661	conditioned taste aversion	biological_process	5	1	871	6	15874	0.287267
GO:0035871	protein K11-linked deubiquitination	biological_process	10	1	871	6	15874	0.287267
GO:0046325	negative regulation of glucose import	biological_process	10	1	871	6	15874	0.287267
GO:0002481	antigen processing and presentation of exogenous protein antigen via MHC class Ib, TAP-dependent	biological_process	8	1	871	6	15874	0.287267
GO:0001527	microfibril	cellular_component	5	1	871	6	15874	0.287267
GO:0070531	BRCA1-A complex	cellular_component	4	1	871	6	15874	0.287267
GO:0004966	galanin receptor activity	molecular_function	8	1	871	6	15874	0.287267
GO:0046903	secretion	biological_process	6	1	871	6	15874	0.287267
GO:0004703	G-protein coupled receptor kinase activity	molecular_function	9	1	871	6	15874	0.287267
GO:0008179	adenylate cyclase binding	molecular_function	6	1	871	6	15874	0.287267
GO:2001222	regulation of neuron migration	biological_process	8	1	871	6	15874	0.287267
GO:0002089	lens morphogenesis in camera-type eye	biological_process	5	1	871	6	15874	0.287267
GO:1903546	protein localization to photoreceptor outer segment	biological_process	10	1	871	6	15874	0.287267
GO:0016702	oxidoreductase activity, acting on single donors with incorporation of molecular oxygen, incorporation of two atoms of oxygen	molecular_function	6	1	871	6	15874	0.287267
GO:0070327	thyroid hormone transport	biological_process	7	1	871	6	15874	0.287267
GO:1904153	negative regulation of retrograde protein transport, ER to cytosol	biological_process	11	1	871	6	15874	0.287267
GO:0031115	negative regulation of microtubule polymerization	biological_process	10	1	871	6	15874	0.287267
GO:0048311	mitochondrion distribution	biological_process	7	1	871	6	15874	0.287267
GO:0006812	cation transport	biological_process	7	1	871	6	15874	0.287267
GO:0003254	regulation of membrane depolarization	biological_process	6	1	871	6	15874	0.287267
GO:0004950	chemokine receptor activity	molecular_function	8	1	871	6	15874	0.287267
GO:0032584	growth cone membrane	cellular_component	5	1	871	6	15874	0.287267
GO:0031253	cell projection membrane	cellular_component	5	1	871	6	15874	0.287267
GO:0038096	Fc-gamma receptor signaling pathway involved in phagocytosis	biological_process	8	1	871	6	15874	0.287267
GO:0034101	erythrocyte homeostasis	biological_process	5	1	871	6	15874	0.287267
GO:0035631	CD40 receptor complex	cellular_component	6	1	871	6	15874	0.287267
GO:0006515	protein quality control for misfolded or incompletely synthesized proteins	biological_process	9	1	871	6	15874	0.287267
GO:0005771	multivesicular body	cellular_component	9	1	871	6	15874	0.287267
GO:0006851	mitochondrial calcium ion transmembrane transport	biological_process	12	1	871	6	15874	0.287267
GO:0048679	regulation of axon regeneration	biological_process	7	1	871	6	15874	0.287267
GO:0032835	glomerulus development	biological_process	5	1	871	6	15874	0.287267
GO:0006020	inositol metabolic process	biological_process	7	1	871	6	15874	0.287267
GO:0031301	integral component of organelle membrane	cellular_component	6	1	871	6	15874	0.287267
GO:0032874	positive regulation of stress-activated MAPK cascade	biological_process	12	1	871	6	15874	0.287267
GO:0070072	vacuolar proton-transporting V-type ATPase complex assembly	biological_process	10	1	871	6	15874	0.287267
GO:0016079	synaptic vesicle exocytosis	biological_process	9	1	871	6	15874	0.287267
GO:0035590	purinergic nucleotide receptor signaling pathway	biological_process	7	1	871	6	15874	0.287267
GO:0043422	protein kinase B binding	molecular_function	8	1	871	6	15874	0.287267
GO:0031528	microvillus membrane	cellular_component	6	1	871	6	15874	0.287267
GO:0008209	androgen metabolic process	biological_process	7	1	871	6	15874	0.287267
GO:0032695	negative regulation of interleukin-12 production	biological_process	8	1	871	6	15874	0.287267
GO:0043497	regulation of protein heterodimerization activity	biological_process	7	1	871	6	15874	0.287267
GO:0004861	cyclin-dependent protein serine/threonine kinase inhibitor activity	molecular_function	8	1	871	6	15874	0.287267
GO:0005113	patched binding	molecular_function	6	1	871	6	15874	0.287267
GO:1902260	negative regulation of delayed rectifier potassium channel activity	biological_process	10	1	871	6	15874	0.287267
GO:0051482	positive regulation of cytosolic calcium ion concentration involved in phospholipase C-activating G-protein coupled signaling pathway	biological_process	14	1	871	6	15874	0.287267
GO:0006839	mitochondrial transport	biological_process	6	1	871	6	15874	0.287267
GO:0006707	cholesterol catabolic process	biological_process	9	1	871	6	15874	0.287267
GO:0060487	lung epithelial cell differentiation	biological_process	7	1	871	6	15874	0.287267
GO:0045627	positive regulation of T-helper 1 cell differentiation	biological_process	11	1	871	6	15874	0.287267
GO:0048762	mesenchymal cell differentiation	biological_process	6	1	871	6	15874	0.287267
GO:1902475	L-alpha-amino acid transmembrane transport	biological_process	12	1	871	6	15874	0.287267
GO:0060218	hematopoietic stem cell differentiation	biological_process	7	1	871	6	15874	0.287267
GO:0045814	negative regulation of gene expression, epigenetic	biological_process	9	1	871	6	15874	0.287267
GO:0002026	regulation of the force of heart contraction	biological_process	9	1	871	6	15874	0.287267
GO:0051131	chaperone-mediated protein complex assembly	biological_process	8	1	871	6	15874	0.287267
GO:0008603	cAMP-dependent protein kinase regulator activity	molecular_function	7	1	871	6	15874	0.287267
GO:0021587	cerebellum morphogenesis	biological_process	5	1	871	6	15874	0.287267
GO:1902751	positive regulation of cell cycle G2/M phase transition	biological_process	10	1	871	6	15874	0.287267
GO:0030898	actin-dependent ATPase activity	molecular_function	11	1	871	6	15874	0.287267
GO:0030915	Smc5-Smc6 complex	cellular_component	6	1	871	6	15874	0.287267
GO:0035469	determination of pancreatic left/right asymmetry	biological_process	8	1	871	6	15874	0.287267
GO:0008090	retrograde axonal transport	biological_process	11	1	871	6	15874	0.287267
GO:0010832	negative regulation of myotube differentiation	biological_process	10	1	871	6	15874	0.287267
GO:0043303	mast cell degranulation	biological_process	9	1	871	6	15874	0.287267
GO:0050917	sensory perception of umami taste	biological_process	9	1	871	6	15874	0.287267
GO:0048712	negative regulation of astrocyte differentiation	biological_process	12	1	871	6	15874	0.287267
GO:0031087	deadenylation-independent decapping of nuclear-transcribed mRNA	biological_process	9	1	871	6	15874	0.287267
GO:0048048	embryonic eye morphogenesis	biological_process	7	1	871	6	15874	0.287267
GO:0016747	transferase activity, transferring acyl groups other than amino-acyl groups	molecular_function	6	1	871	6	15874	0.287267
GO:0009378	four-way junction helicase activity	molecular_function	11	1	871	6	15874	0.287267
GO:0045629	negative regulation of T-helper 2 cell differentiation	biological_process	9	1	871	6	15874	0.287267
GO:0008440	inositol-1,4,5-trisphosphate 3-kinase activity	molecular_function	8	1	871	6	15874	0.287267
GO:0000715	nucleotide-excision repair, DNA damage recognition	biological_process	7	1	871	6	15874	0.287267
GO:0043560	insulin receptor substrate binding	molecular_function	5	1	871	6	15874	0.287267
GO:0050927	positive regulation of positive chemotaxis	biological_process	9	1	871	6	15874	0.287267
GO:0097120	receptor localization to synapse	biological_process	7	1	871	6	15874	0.287267
GO:0010870	positive regulation of receptor biosynthetic process	biological_process	9	1	871	6	15874	0.287267
GO:0034145	positive regulation of toll-like receptor 4 signaling pathway	biological_process	10	1	871	6	15874	0.287267
GO:0060371	regulation of atrial cardiac muscle cell membrane depolarization	biological_process	7	1	871	6	15874	0.287267
GO:0004791	thioredoxin-disulfide reductase activity	molecular_function	7	1	871	6	15874	0.287267
GO:0003323	type B pancreatic cell development	biological_process	9	1	871	6	15874	0.287267
GO:0001665	alpha-N-acetylgalactosaminide alpha-2,6-sialyltransferase activity	molecular_function	7	1	871	6	15874	0.287267
GO:0006654	phosphatidic acid biosynthetic process	biological_process	10	1	871	6	15874	0.287267
GO:0031581	hemidesmosome assembly	biological_process	8	1	871	6	15874	0.287267
GO:0071467	cellular response to pH	biological_process	6	1	871	6	15874	0.287267
GO:0030214	hyaluronan catabolic process	biological_process	9	1	871	6	15874	0.287267
GO:0006002	fructose 6-phosphate metabolic process	biological_process	7	1	871	6	15874	0.287267
GO:0032897	negative regulation of viral transcription	biological_process	9	1	871	6	15874	0.287267
GO:0051573	negative regulation of histone H3-K9 methylation	biological_process	12	1	871	6	15874	0.287267
GO:0003857	3-hydroxyacyl-CoA dehydrogenase activity	molecular_function	7	1	871	6	15874	0.287267
GO:0031340	positive regulation of vesicle fusion	biological_process	9	1	871	6	15874	0.287267
GO:0034361	very-low-density lipoprotein particle	cellular_component	6	1	871	6	15874	0.287267
GO:0071681	cellular response to indole-3-methanol	biological_process	7	1	871	6	15874	0.287267
GO:0017128	phospholipid scramblase activity	molecular_function	6	1	871	6	15874	0.287267
GO:0000791	euchromatin	cellular_component	7	1	871	6	15874	0.287267
GO:0016574	histone ubiquitination	biological_process	12	1	871	6	15874	0.287267
GO:0016614	oxidoreductase activity, acting on CH-OH group of donors	molecular_function	5	1	871	6	15874	0.287267
GO:1902725	negative regulation of satellite cell differentiation	biological_process	9	1	871	6	15874	0.287267
GO:0072178	nephric duct morphogenesis	biological_process	8	1	871	6	15874	0.287267
GO:0051924	regulation of calcium ion transport	biological_process	9	1	871	6	15874	0.287267
GO:0060576	intestinal epithelial cell development	biological_process	8	1	871	6	15874	0.287267
GO:0043249	erythrocyte maturation	biological_process	6	1	871	6	15874	0.287267
GO:0031092	platelet alpha granule membrane	cellular_component	8	1	871	6	15874	0.287267
GO:0050909	sensory perception of taste	biological_process	8	1	871	6	15874	0.287267
GO:2001223	negative regulation of neuron migration	biological_process	9	1	871	6	15874	0.287267
GO:0016024	CDP-diacylglycerol biosynthetic process	biological_process	11	1	871	6	15874	0.287267
GO:0015016	[heparan sulfate]-glucosamine N-sulfotransferase activity	molecular_function	8	1	871	6	15874	0.287267
GO:0043116	negative regulation of vascular permeability	biological_process	8	1	871	6	15874	0.287267
GO:0006309	apoptotic DNA fragmentation	biological_process	10	1	871	6	15874	0.287267
GO:0034452	dynactin binding	molecular_function	6	1	871	6	15874	0.287267
GO:0097178	ruffle assembly	biological_process	8	1	871	6	15874	0.287267
GO:0051572	negative regulation of histone H3-K4 methylation	biological_process	12	1	871	6	15874	0.287267
GO:0035372	protein localization to microtubule	biological_process	10	1	871	6	15874	0.287267
GO:0010977	negative regulation of neuron projection development	biological_process	11	2	871	20	15874	0.300958
GO:0072593	reactive oxygen species metabolic process	biological_process	5	2	871	20	15874	0.300958
GO:0043014	alpha-tubulin binding	molecular_function	7	2	871	20	15874	0.300958
GO:0086091	regulation of heart rate by cardiac conduction	biological_process	10	2	871	20	15874	0.300958
GO:0051291	protein heterooligomerization	biological_process	8	2	871	20	15874	0.300958
GO:0048666	neuron development	biological_process	6	2	871	20	15874	0.300958
GO:0046627	negative regulation of insulin receptor signaling pathway	biological_process	9	2	871	20	15874	0.300958
GO:0007205	protein kinase C-activating G-protein coupled receptor signaling pathway	biological_process	6	2	871	20	15874	0.300958
GO:0070059	intrinsic apoptotic signaling pathway in response to endoplasmic reticulum stress	biological_process	7	2	871	20	15874	0.300958
GO:0015701	bicarbonate transport	biological_process	9	2	871	20	15874	0.300958
GO:0000794	condensed nuclear chromosome	cellular_component	8	2	871	20	15874	0.300958
GO:0048705	skeletal system morphogenesis	biological_process	6	2	871	20	15874	0.300958
GO:0034707	chloride channel complex	cellular_component	7	2	871	20	15874	0.300958
GO:0046966	thyroid hormone receptor binding	molecular_function	8	2	871	20	15874	0.300958
GO:0032007	negative regulation of TOR signaling	biological_process	10	2	871	20	15874	0.300958
GO:0043408	regulation of MAPK cascade	biological_process	10	3	871	35	15874	0.301068
GO:0010212	response to ionizing radiation	biological_process	6	3	871	35	15874	0.301068
GO:0046330	positive regulation of JNK cascade	biological_process	13	3	871	35	15874	0.301068
GO:0055114	oxidation-reduction process	biological_process	4	29	871	476	15874	0.305577
GO:0042593	glucose homeostasis	biological_process	8	4	871	51	15874	0.306254
GO:0007507	heart development	biological_process	6	7	871	100	15874	0.309278
GO:0043005	neuron projection	cellular_component	5	9	871	134	15874	0.314921
GO:0001889	liver development	biological_process	7	3	871	36	15874	0.316351
GO:0006302	double-strand break repair	biological_process	9	3	871	36	15874	0.316351
GO:0000979	RNA polymerase II core promoter sequence-specific DNA binding	molecular_function	10	3	871	36	15874	0.316351
GO:0016485	protein processing	biological_process	8	4	871	52	15874	0.318847
GO:0004114	3',5'-cyclic-nucleotide phosphodiesterase activity	molecular_function	9	2	871	21	15874	0.32158
GO:0043627	response to estrogen	biological_process	4	2	871	21	15874	0.32158
GO:0009411	response to UV	biological_process	7	2	871	21	15874	0.32158
GO:0050896	response to stimulus	biological_process	3	2	871	21	15874	0.32158
GO:0008146	sulfotransferase activity	molecular_function	6	2	871	21	15874	0.32158
GO:0019933	cAMP-mediated signaling	biological_process	8	2	871	21	15874	0.32158
GO:0051453	regulation of intracellular pH	biological_process	12	2	871	21	15874	0.32158
GO:0004890	GABA-A receptor activity	molecular_function	7	2	871	21	15874	0.32158
GO:0010595	positive regulation of endothelial cell migration	biological_process	10	2	871	21	15874	0.32158
GO:0048706	embryonic skeletal system development	biological_process	7	2	871	21	15874	0.32158
GO:0000186	activation of MAPKK activity	biological_process	13	2	871	21	15874	0.32158
GO:0030154	cell differentiation	biological_process	5	11	871	169	15874	0.323736
GO:0050709	negative regulation of protein secretion	biological_process	10	1	871	7	15874	0.32639
GO:0032287	peripheral nervous system myelin maintenance	biological_process	8	1	871	7	15874	0.32639
GO:0006307	DNA dealkylation involved in DNA repair	biological_process	10	1	871	7	15874	0.32639
GO:0061072	iris morphogenesis	biological_process	5	1	871	7	15874	0.32639
GO:0090043	regulation of tubulin deacetylation	biological_process	10	1	871	7	15874	0.32639
GO:0048495	Roundabout binding	molecular_function	6	1	871	7	15874	0.32639
GO:0030225	macrophage differentiation	biological_process	8	1	871	7	15874	0.32639
GO:0035909	aorta morphogenesis	biological_process	8	1	871	7	15874	0.32639
GO:0019370	leukotriene biosynthetic process	biological_process	10	1	871	7	15874	0.32639
GO:0045879	negative regulation of smoothened signaling pathway	biological_process	9	1	871	7	15874	0.32639
GO:0043009	chordate embryonic development	biological_process	7	1	871	7	15874	0.32639
GO:0043194	axon initial segment	cellular_component	6	1	871	7	15874	0.32639
GO:0060080	inhibitory postsynaptic potential	biological_process	7	1	871	7	15874	0.32639
GO:0050930	induction of positive chemotaxis	biological_process	10	1	871	7	15874	0.32639
GO:0017022	myosin binding	molecular_function	6	1	871	7	15874	0.32639
GO:0003841	1-acylglycerol-3-phosphate O-acyltransferase activity	molecular_function	9	1	871	7	15874	0.32639
GO:0090331	negative regulation of platelet aggregation	biological_process	10	1	871	7	15874	0.32639
GO:0035253	ciliary rootlet	cellular_component	6	1	871	7	15874	0.32639
GO:0035020	regulation of Rac protein signal transduction	biological_process	11	1	871	7	15874	0.32639
GO:0033135	regulation of peptidyl-serine phosphorylation	biological_process	10	1	871	7	15874	0.32639
GO:1902166	negative regulation of intrinsic apoptotic signaling pathway in response to DNA damage by p53 class mediator	biological_process	10	1	871	7	15874	0.32639
GO:0033617	mitochondrial respiratory chain complex IV assembly	biological_process	10	1	871	7	15874	0.32639
GO:0007398	ectoderm development	biological_process	6	1	871	7	15874	0.32639
GO:0031267	small GTPase binding	molecular_function	7	1	871	7	15874	0.32639
GO:0042582	azurophil granule	cellular_component	10	1	871	7	15874	0.32639
GO:0045947	negative regulation of translational initiation	biological_process	11	1	871	7	15874	0.32639
GO:0031588	nucleotide-activated protein kinase complex	cellular_component	5	1	871	7	15874	0.32639
GO:0044539	long-chain fatty acid import	biological_process	10	1	871	7	15874	0.32639
GO:0016064	immunoglobulin mediated immune response	biological_process	8	1	871	7	15874	0.32639
GO:0031005	filamin binding	molecular_function	6	1	871	7	15874	0.32639
GO:0097431	mitotic spindle pole	cellular_component	7	1	871	7	15874	0.32639
GO:0010571	positive regulation of nuclear cell cycle DNA replication	biological_process	9	1	871	7	15874	0.32639
GO:0019886	antigen processing and presentation of exogenous peptide antigen via MHC class II	biological_process	7	1	871	7	15874	0.32639
GO:0034383	low-density lipoprotein particle clearance	biological_process	5	1	871	7	15874	0.32639
GO:0005159	insulin-like growth factor receptor binding	molecular_function	6	1	871	7	15874	0.32639
GO:0051864	histone demethylase activity (H3-K36 specific	molecular_function	7	1	871	7	15874	0.32639
GO:0001946	lymphangiogenesis	biological_process	5	1	871	7	15874	0.32639
GO:0006000	fructose metabolic process	biological_process	8	1	871	7	15874	0.32639
GO:0051382	kinetochore assembly	biological_process	8	1	871	7	15874	0.32639
GO:0015250	water channel activity	molecular_function	7	1	871	7	15874	0.32639
GO:0007035	vacuolar acidification	biological_process	13	1	871	7	15874	0.32639
GO:0071385	cellular response to glucocorticoid stimulus	biological_process	9	1	871	7	15874	0.32639
GO:0071803	positive regulation of podosome assembly	biological_process	8	1	871	7	15874	0.32639
GO:0045059	positive thymic T cell selection	biological_process	6	1	871	7	15874	0.32639
GO:0006826	iron ion transport	biological_process	10	1	871	7	15874	0.32639
GO:0014883	transition between fast and slow fiber	biological_process	8	1	871	7	15874	0.32639
[truncated: 1,118 more rows]
