# Supplementary material for: Comparative Genome and Transcriptome Integration Studies Reveal the Mechanism of Pectoral Muscle Development and Function in Pigeons
Source: Front Genet. 2021 Dec 21;12:735795. doi: 10.3389/fgene.2021.735795 (PMC8721168; doi:10.3389/fgene.2021.735795)
Supplement: Supplementary file 1 [file DataSheet1.ZIP › Supplementary material/Table S11 SK.VS.HF. GO enrichment..xlsx]

## Sheet: Sheet1
GO_ID	GO_Term	GO_function	GO_class	S gene number	TS gene number	B gene number	TB gene number	pvalue
GO:0010951	negative regulation of endopeptidase activity	biological_process	11	28	1148	90	15874	1.63736e-11
GO:0072562	blood microparticle	cellular_component	4	18	1148	48	15874	2.33284e-09
GO:0051258	protein polymerization	biological_process	8	6	1148	6	15874	1.41338e-07
GO:0003779	actin binding	molecular_function	6	37	1148	212	15874	4.63703e-07
GO:0005615	extracellular space	cellular_component	4	83	1148	686	15874	2.17985e-06
GO:0004867	serine-type endopeptidase inhibitor activity	molecular_function	8	17	1148	69	15874	5.86258e-06
GO:0006936	muscle contraction	biological_process	6	10	1148	26	15874	6.84475e-06
GO:0042730	fibrinolysis	biological_process	9	6	1148	9	15874	9.81058e-06
GO:0007422	peripheral nervous system development	biological_process	6	6	1148	9	15874	9.81058e-06
GO:0003774	motor activity	molecular_function	9	15	1148	58	15874	1.09119e-05
GO:0036094	small molecule binding	molecular_function	4	5	1148	6	15874	1.1067e-05
GO:0004866	endopeptidase inhibitor activity	molecular_function	7	7	1148	14	15874	2.21827e-05
GO:0086002	cardiac muscle cell action potential involved in contraction	biological_process	8	4	1148	4	15874	2.72216e-05
GO:0001525	angiogenesis	biological_process	5	20	1148	102	15874	3.57701e-05
GO:0030375	thyroid hormone receptor coactivator activity	molecular_function	7	5	1148	7	15874	3.64138e-05
GO:0006633	fatty acid biosynthetic process	biological_process	10	8	1148	20	15874	4.18915e-05
GO:0006955	immune response	biological_process	4	22	1148	125	15874	8.34324e-05
GO:0032982	myosin filament	cellular_component	5	6	1148	12	15874	8.92462e-05
GO:0005509	calcium ion binding	molecular_function	7	66	1148	572	15874	0.00010338
GO:0017080	sodium channel regulator activity	molecular_function	5	7	1148	17	15874	0.000103612
GO:0005576	extracellular region	cellular_component	3	45	1148	351	15874	0.000125112
GO:0042289	MHC class II protein binding	molecular_function	7	4	1148	5	15874	0.000128259
GO:0030049	muscle filament sliding	biological_process	8	4	1148	5	15874	0.000128259
GO:0070062	extracellular exosome	cellular_component	7	154	1148	1619	15874	0.000185399
GO:0016459	myosin complex	cellular_component	4	13	1148	59	15874	0.000244245
GO:0016491	oxidoreductase activity	molecular_function	4	17	1148	93	15874	0.000325948
GO:0005579	membrane attack complex	cellular_component	6	4	1148	6	15874	0.000362643
GO:0042613	MHC class II protein complex	cellular_component	7	4	1148	6	15874	0.000362643
GO:2000145	regulation of cell motility	biological_process	6	5	1148	10	15874	0.000363286
GO:0060018	astrocyte fate commitment	biological_process	7	3	1148	3	15874	0.000377323
GO:0086097	phospholipase C-activating angiotensin-activated signaling pathway	biological_process	7	3	1148	3	15874	0.000377323
GO:0043209	myelin sheath	cellular_component	4	19	1148	112	15874	0.00040365
GO:2000273	positive regulation of receptor activity	biological_process	9	5	1148	11	15874	0.000626411
GO:0031589	cell-substrate adhesion	biological_process	5	5	1148	11	15874	0.000626411
GO:0001503	ossification	biological_process	4	8	1148	29	15874	0.000794863
GO:0006094	gluconeogenesis	biological_process	9	6	1148	17	15874	0.000872586
GO:0001558	regulation of cell growth	biological_process	6	8	1148	30	15874	0.00101598
GO:0005886	plasma membrane	cellular_component	4	137	1148	1477	15874	0.00120065
GO:0002504	antigen processing and presentation of peptide or polysaccharide antigen via MHC class II	biological_process	5	3	1148	4	15874	0.00142763
GO:0060143	positive regulation of syncytium formation by plasma membrane fusion	biological_process	7	3	1148	4	15874	0.00142763
GO:0006957	complement activation, alternative pathway	biological_process	6	3	1148	4	15874	0.00142763
GO:0060417	yolk	cellular_component	6	3	1148	4	15874	0.00142763
GO:0003203	endocardial cushion morphogenesis	biological_process	7	3	1148	4	15874	0.00142763
GO:0086036	regulation of cardiac muscle cell membrane potential	biological_process	6	3	1148	4	15874	0.00142763
GO:0014808	release of sequestered calcium ion into cytosol by sarcoplasmic reticulum	biological_process	12	3	1148	4	15874	0.00142763
GO:0051045	negative regulation of membrane protein ectodomain proteolysis	biological_process	9	3	1148	4	15874	0.00142763
GO:2000649	regulation of sodium ion transmembrane transporter activity	biological_process	8	4	1148	8	15874	0.00150393
GO:0048709	oligodendrocyte differentiation	biological_process	7	5	1148	13	15874	0.00154416
GO:0006956	complement activation	biological_process	5	5	1148	13	15874	0.00154416
GO:0050766	positive regulation of phagocytosis	biological_process	8	5	1148	14	15874	0.00225999
GO:0002009	morphogenesis of an epithelium	biological_process	6	5	1148	14	15874	0.00225999
GO:0001974	blood vessel remodeling	biological_process	5	5	1148	14	15874	0.00225999
GO:0009897	external side of plasma membrane	cellular_component	5	16	1148	101	15874	0.00234774
GO:0006953	acute-phase response	biological_process	8	4	1148	9	15874	0.00255256
GO:0002020	protease binding	molecular_function	6	9	1148	43	15874	0.003146
GO:0042572	retinol metabolic process	biological_process	11	5	1148	15	15874	0.00318993
GO:0004869	cysteine-type endopeptidase inhibitor activity	molecular_function	8	5	1148	15	15874	0.00318993
GO:0060087	relaxation of vascular smooth muscle	biological_process	8	3	1148	5	15874	0.00337668
GO:0010886	positive regulation of cholesterol storage	biological_process	7	3	1148	5	15874	0.00337668
GO:0031639	plasminogen activation	biological_process	10	3	1148	5	15874	0.00337668
GO:0004075	biotin carboxylase activity	molecular_function	6	3	1148	5	15874	0.00337668
GO:0010243	response to organonitrogen compound	biological_process	6	3	1148	5	15874	0.00337668
GO:0045603	positive regulation of endothelial cell differentiation	biological_process	9	3	1148	5	15874	0.00337668
GO:0019227	neuronal action potential propagation	biological_process	6	3	1148	5	15874	0.00337668
GO:0030035	microspike assembly	biological_process	8	3	1148	5	15874	0.00337668
GO:0031994	insulin-like growth factor I binding	molecular_function	7	3	1148	5	15874	0.00337668
GO:0010649	regulation of cell communication by electrical coupling	biological_process	7	3	1148	5	15874	0.00337668
GO:0061098	positive regulation of protein tyrosine kinase activity	biological_process	12	6	1148	22	15874	0.00384962
GO:0005504	fatty acid binding	molecular_function	5	4	1148	10	15874	0.00401207
GO:0010575	positive regulation of vascular endothelial growth factor production	biological_process	8	5	1148	16	15874	0.00436663
GO:0004252	serine-type endopeptidase activity	molecular_function	8	15	1148	99	15874	0.00487592
GO:0034599	cellular response to oxidative stress	biological_process	6	6	1148	23	15874	0.00489446
GO:0005667	transcription factor complex	cellular_component	4	18	1148	128	15874	0.00490683
GO:0010628	positive regulation of gene expression	biological_process	8	18	1148	128	15874	0.00490683
GO:0030175	filopodium	cellular_component	7	8	1148	38	15874	0.00507147
GO:0042359	vitamin D metabolic process	biological_process	7	2	1148	2	15874	0.00522589
GO:0010519	negative regulation of phospholipase activity	biological_process	9	2	1148	2	15874	0.00522589
GO:1902118	calcidiol binding	molecular_function	5	2	1148	2	15874	0.00522589
GO:0042611	MHC protein complex	cellular_component	6	2	1148	2	15874	0.00522589
GO:0002141	stereocilia ankle link	cellular_component	6	2	1148	2	15874	0.00522589
GO:0006601	creatine biosynthetic process	biological_process	7	2	1148	2	15874	0.00522589
GO:0031315	extrinsic component of mitochondrial outer membrane	cellular_component	6	2	1148	2	15874	0.00522589
GO:0070168	negative regulation of biomineral tissue development	biological_process	7	2	1148	2	15874	0.00522589
GO:0004465	lipoprotein lipase activity	molecular_function	8	2	1148	2	15874	0.00522589
GO:0071877	regulation of adenylate cyclase-inhibiting adrenergic receptor signaling pathway	biological_process	9	2	1148	2	15874	0.00522589
GO:0071709	membrane assembly	biological_process	6	2	1148	2	15874	0.00522589
GO:0070080	titin Z domain binding	molecular_function	6	2	1148	2	15874	0.00522589
GO:0043218	compact myelin	cellular_component	4	2	1148	2	15874	0.00522589
GO:0031103	axon regeneration	biological_process	7	2	1148	2	15874	0.00522589
GO:0046902	regulation of mitochondrial membrane permeability	biological_process	8	2	1148	2	15874	0.00522589
GO:0004679	AMP-activated protein kinase activity	molecular_function	9	2	1148	2	15874	0.00522589
GO:0043415	positive regulation of skeletal muscle tissue regeneration	biological_process	8	2	1148	2	15874	0.00522589
GO:0030221	basophil differentiation	biological_process	9	2	1148	2	15874	0.00522589
GO:0010760	negative regulation of macrophage chemotaxis	biological_process	9	2	1148	2	15874	0.00522589
GO:0051434	BH3 domain binding	molecular_function	7	2	1148	2	15874	0.00522589
GO:0052650	NADP-retinol dehydrogenase activity	molecular_function	9	2	1148	2	15874	0.00522589
GO:0051695	actin filament uncapping	biological_process	10	2	1148	2	15874	0.00522589
GO:0042132	fructose 1,6-bisphosphate 1-phosphatase activity	molecular_function	10	2	1148	2	15874	0.00522589
GO:0034242	negative regulation of syncytium formation by plasma membrane fusion	biological_process	7	2	1148	2	15874	0.00522589
GO:0035754	B cell chemotaxis	biological_process	7	2	1148	2	15874	0.00522589
GO:0097192	extrinsic apoptotic signaling pathway in absence of ligand	biological_process	6	5	1148	17	15874	0.00582248
GO:0051897	positive regulation of protein kinase B signaling	biological_process	10	9	1148	47	15874	0.00586445
GO:0001656	metanephros development	biological_process	7	4	1148	11	15874	0.00594674
GO:0035035	histone acetyltransferase binding	molecular_function	6	4	1148	11	15874	0.00594674
GO:0071773	cellular response to BMP stimulus	biological_process	8	4	1148	11	15874	0.00594674
GO:0010765	positive regulation of sodium ion transport	biological_process	10	4	1148	11	15874	0.00594674
GO:0005811	lipid droplet	cellular_component	6	8	1148	39	15874	0.00598436
GO:0071437	invadopodium	cellular_component	6	3	1148	6	15874	0.00639071
GO:0016208	AMP binding	molecular_function	5	3	1148	6	15874	0.00639071
GO:0030913	paranodal junction assembly	biological_process	8	3	1148	6	15874	0.00639071
GO:0006812	cation transport	biological_process	7	3	1148	6	15874	0.00639071
GO:0038084	vascular endothelial growth factor signaling pathway	biological_process	8	3	1148	6	15874	0.00639071
GO:0060487	lung epithelial cell differentiation	biological_process	7	3	1148	6	15874	0.00639071
GO:0045162	clustering of voltage-gated sodium channels	biological_process	7	3	1148	6	15874	0.00639071
GO:0005021	vascular endothelial growth factor-activated receptor activity	molecular_function	10	3	1148	6	15874	0.00639071
GO:0033270	paranode region of axon	cellular_component	6	3	1148	6	15874	0.00639071
GO:0060009	Sertoli cell development	biological_process	7	3	1148	6	15874	0.00639071
GO:0034361	very-low-density lipoprotein particle	cellular_component	6	3	1148	6	15874	0.00639071
GO:0005577	fibrinogen complex	cellular_component	4	3	1148	6	15874	0.00639071
GO:0005887	integral component of plasma membrane	cellular_component	6	69	1148	712	15874	0.00757004
GO:0033138	positive regulation of peptidyl-serine phosphorylation	biological_process	11	9	1148	49	15874	0.00776902
GO:0071347	cellular response to interleukin-1	biological_process	8	7	1148	33	15874	0.00821853
GO:0050910	detection of mechanical stimulus involved in sensory perception of sound	biological_process	6	4	1148	12	15874	0.00841506
GO:0048146	positive regulation of fibroblast proliferation	biological_process	8	6	1148	26	15874	0.00926993
GO:0014068	positive regulation of phosphatidylinositol 3-kinase signaling	biological_process	10	8	1148	42	15874	0.00947787
GO:0001937	negative regulation of endothelial cell proliferation	biological_process	9	5	1148	19	15874	0.00969664
GO:0043491	protein kinase B signaling	biological_process	6	5	1148	19	15874	0.00969664
GO:0046677	response to antibiotic	biological_process	5	5	1148	19	15874	0.00969664
GO:0034097	response to cytokine	biological_process	6	5	1148	19	15874	0.00969664
GO:0001946	lymphangiogenesis	biological_process	5	3	1148	7	15874	0.0105855
GO:0030517	negative regulation of axon extension	biological_process	8	3	1148	7	15874	0.0105855
GO:0048671	negative regulation of collateral sprouting	biological_process	8	3	1148	7	15874	0.0105855
GO:0055119	relaxation of cardiac muscle	biological_process	7	3	1148	7	15874	0.0105855
GO:0019433	triglyceride catabolic process	biological_process	10	3	1148	7	15874	0.0105855
GO:0001886	endothelial cell morphogenesis	biological_process	9	3	1148	7	15874	0.0105855
GO:0006536	glutamate metabolic process	biological_process	11	3	1148	7	15874	0.0105855
GO:0001964	startle response	biological_process	5	3	1148	7	15874	0.0105855
GO:0005921	gap junction	cellular_component	5	3	1148	7	15874	0.0105855
GO:1901017	negative regulation of potassium ion transmembrane transporter activity	biological_process	8	3	1148	7	15874	0.0105855
GO:0000146	microfilament motor activity	molecular_function	10	4	1148	13	15874	0.0114688
GO:0014070	response to organic cyclic compound	biological_process	6	4	1148	13	15874	0.0114688
GO:0019838	growth factor binding	molecular_function	5	4	1148	13	15874	0.0114688
GO:0048546	digestive tract morphogenesis	biological_process	6	4	1148	13	15874	0.0114688
GO:0030833	regulation of actin filament polymerization	biological_process	8	4	1148	13	15874	0.0114688
GO:0010977	negative regulation of neuron projection development	biological_process	11	5	1148	20	15874	0.0121738
GO:0086091	regulation of heart rate by cardiac conduction	biological_process	10	5	1148	20	15874	0.0121738
GO:0046034	ATP metabolic process	biological_process	4	5	1148	20	15874	0.0121738
GO:0060326	cell chemotaxis	biological_process	6	5	1148	20	15874	0.0121738
GO:0051015	actin filament binding	molecular_function	7	15	1148	110	15874	0.0127304
GO:0010811	positive regulation of cell-substrate adhesion	biological_process	7	7	1148	36	15874	0.0133002
GO:0005902	microvillus	cellular_component	7	7	1148	36	15874	0.0133002
GO:0005604	basement membrane	cellular_component	6	9	1148	54	15874	0.0145716
GO:0004305	ethanolamine kinase activity	molecular_function	7	2	1148	3	15874	0.014923
GO:0004924	oncostatin-M receptor activity	molecular_function	7	2	1148	3	15874	0.014923
GO:0006686	sphingomyelin biosynthetic process	biological_process	9	2	1148	3	15874	0.014923
GO:0070988	demethylation	biological_process	4	2	1148	3	15874	0.014923
GO:0051612	negative regulation of serotonin uptake	biological_process	9	2	1148	3	15874	0.014923
GO:0061299	retina vasculature morphogenesis in camera-type eye	biological_process	5	2	1148	3	15874	0.014923
GO:2000969	positive regulation of AMPA receptor activity	biological_process	10	2	1148	3	15874	0.014923
GO:0047184	1-acylglycerophosphocholine O-acyltransferase activity	molecular_function	8	2	1148	3	15874	0.014923
GO:0014894	response to denervation involved in regulation of muscle adaptation	biological_process	7	2	1148	3	15874	0.014923
GO:0022612	gland morphogenesis	biological_process	6	2	1148	3	15874	0.014923
GO:0071286	cellular response to magnesium ion	biological_process	8	2	1148	3	15874	0.014923
GO:0007379	segment specification	biological_process	5	2	1148	3	15874	0.014923
GO:0035435	phosphate ion transmembrane transport	biological_process	10	2	1148	3	15874	0.014923
GO:1902766	skeletal muscle satellite cell migration	biological_process	7	2	1148	3	15874	0.014923
GO:0060315	negative regulation of ryanodine-sensitive calcium-release channel activity	biological_process	11	2	1148	3	15874	0.014923
GO:0061298	retina vasculature development in camera-type eye	biological_process	7	2	1148	3	15874	0.014923
GO:0031995	insulin-like growth factor II binding	molecular_function	7	2	1148	3	15874	0.014923
GO:0086006	voltage-gated sodium channel activity involved in cardiac muscle cell action potential	molecular_function	10	2	1148	3	15874	0.014923
GO:0086012	membrane depolarization during cardiac muscle cell action potential	biological_process	8	2	1148	3	15874	0.014923
GO:0010573	vascular endothelial growth factor production	biological_process	5	2	1148	3	15874	0.014923
GO:0001542	ovulation from ovarian follicle	biological_process	5	2	1148	3	15874	0.014923
GO:0038165	oncostatin-M-mediated signaling pathway	biological_process	7	2	1148	3	15874	0.014923
GO:0014036	neural crest cell fate specification	biological_process	7	2	1148	3	15874	0.014923
GO:0048861	leukemia inhibitory factor signaling pathway	biological_process	7	2	1148	3	15874	0.014923
GO:0004658	propionyl-CoA carboxylase activity	molecular_function	7	2	1148	3	15874	0.014923
GO:0033189	response to vitamin A	biological_process	9	2	1148	3	15874	0.014923
GO:0051006	positive regulation of lipoprotein lipase activity	biological_process	9	2	1148	3	15874	0.014923
GO:0048245	eosinophil chemotaxis	biological_process	7	2	1148	3	15874	0.014923
GO:0043619	regulation of transcription from RNA polymerase II promoter in response to oxidative stress	biological_process	11	2	1148	3	15874	0.014923
GO:0010873	positive regulation of cholesterol esterification	biological_process	10	2	1148	3	15874	0.014923
GO:0030168	platelet activation	biological_process	5	5	1148	21	15874	0.015047
GO:0030247	polysaccharide binding	molecular_function	5	4	1148	14	15874	0.0151523
GO:0061028	establishment of endothelial barrier	biological_process	8	4	1148	14	15874	0.0151523
GO:0035023	regulation of Rho protein signal transduction	biological_process	11	11	1148	73	15874	0.0153161
GO:2000249	regulation of actin cytoskeleton reorganization	biological_process	8	3	1148	8	15874	0.0160345
GO:0050786	RAGE receptor binding	molecular_function	6	3	1148	8	15874	0.0160345
GO:0002377	immunoglobulin production	biological_process	5	3	1148	8	15874	0.0160345
GO:0042761	very long-chain fatty acid biosynthetic process	biological_process	11	3	1148	8	15874	0.0160345
GO:0050730	regulation of peptidyl-tyrosine phosphorylation	biological_process	10	3	1148	8	15874	0.0160345
GO:0030194	positive regulation of blood coagulation	biological_process	8	3	1148	8	15874	0.0160345
GO:0035005	1-phosphatidylinositol-4-phosphate 3-kinase activity	molecular_function	8	3	1148	8	15874	0.0160345
GO:0030502	negative regulation of bone mineralization	biological_process	8	3	1148	8	15874	0.0160345
GO:0030449	regulation of complement activation	biological_process	7	3	1148	8	15874	0.0160345
GO:0051968	positive regulation of synaptic transmission, glutamatergic	biological_process	9	3	1148	8	15874	0.0160345
GO:0042629	mast cell granule	cellular_component	9	3	1148	8	15874	0.0160345
GO:0043410	positive regulation of MAPK cascade	biological_process	11	8	1148	46	15874	0.0162452
GO:0071944	cell periphery	cellular_component	4	5	1148	22	15874	0.0183403
GO:0002062	chondrocyte differentiation	biological_process	6	5	1148	22	15874	0.0183403
GO:0019825	oxygen binding	molecular_function	5	4	1148	15	15874	0.0195023
GO:2001240	negative regulation of extrinsic apoptotic signaling pathway in absence of ligand	biological_process	10	4	1148	15	15874	0.0195023
GO:0016021	integral component of membrane	cellular_component	5	235	1148	2885	15874	0.02103
GO:0019902	phosphatase binding	molecular_function	6	6	1148	31	15874	0.0217983
GO:0004745	retinol dehydrogenase activity	molecular_function	7	3	1148	9	15874	0.0227755
GO:0051085	chaperone cofactor-dependent protein refolding	biological_process	7	3	1148	9	15874	0.0227755
GO:0006958	complement activation, classical pathway	biological_process	6	3	1148	9	15874	0.0227755
GO:0019208	phosphatase regulator activity	molecular_function	5	3	1148	9	15874	0.0227755
GO:2000009	negative regulation of protein localization to cell surface	biological_process	7	3	1148	9	15874	0.0227755
GO:1901379	regulation of potassium ion transmembrane transport	biological_process	10	3	1148	9	15874	0.0227755
GO:0060306	regulation of membrane repolarization	biological_process	9	3	1148	9	15874	0.0227755
GO:0008191	metalloendopeptidase inhibitor activity	molecular_function	8	3	1148	9	15874	0.0227755
GO:0045177	apical part of cell	cellular_component	4	8	1148	49	15874	0.0232187
GO:0009986	cell surface	cellular_component	4	27	1148	250	15874	0.0237881
GO:0045907	positive regulation of vasoconstriction	biological_process	10	4	1148	16	15874	0.0245475
GO:0005328	neurotransmitter:sodium symporter activity	molecular_function	5	4	1148	16	15874	0.0245475
GO:0003009	skeletal muscle contraction	biological_process	8	4	1148	16	15874	0.0245475
GO:0002027	regulation of heart rate	biological_process	9	4	1148	16	15874	0.0245475
GO:0006644	phospholipid metabolic process	biological_process	7	4	1148	16	15874	0.0245475
GO:0015459	potassium channel regulator activity	molecular_function	6	5	1148	24	15874	0.0262705
GO:0044325	ion channel binding	molecular_function	5	10	1148	70	15874	0.0283838
GO:0010961	cellular magnesium ion homeostasis	biological_process	11	2	1148	4	15874	0.0284184
GO:0045545	syndecan binding	molecular_function	6	2	1148	4	15874	0.0284184
GO:0034116	positive regulation of heterotypic cell-cell adhesion	biological_process	8	2	1148	4	15874	0.0284184
GO:0042805	actinin binding	molecular_function	6	2	1148	4	15874	0.0284184
GO:0046007	negative regulation of activated T cell proliferation	biological_process	12	2	1148	4	15874	0.0284184
GO:0072307	regulation of metanephric nephron tubule epithelial cell differentiation	biological_process	10	2	1148	4	15874	0.0284184
GO:0043576	regulation of respiratory gaseous exchange	biological_process	6	2	1148	4	15874	0.0284184
GO:1901985	positive regulation of protein acetylation	biological_process	10	2	1148	4	15874	0.0284184
GO:0033033	negative regulation of myeloid cell apoptotic process	biological_process	10	2	1148	4	15874	0.0284184
GO:0030673	axolemma	cellular_component	7	2	1148	4	15874	0.0284184
GO:0016853	isomerase activity	molecular_function	4	2	1148	4	15874	0.0284184
GO:0035088	establishment or maintenance of apical/basal cell polarity	biological_process	6	2	1148	4	15874	0.0284184
GO:0050544	arachidonic acid binding	molecular_function	8	2	1148	4	15874	0.0284184
GO:0012501	programmed cell death	biological_process	5	2	1148	4	15874	0.0284184
GO:0051373	FATZ binding	molecular_function	6	2	1148	4	15874	0.0284184
GO:0043114	regulation of vascular permeability	biological_process	7	2	1148	4	15874	0.0284184
GO:0048251	elastic fiber assembly	biological_process	7	2	1148	4	15874	0.0284184
GO:0048644	muscle organ morphogenesis	biological_process	6	2	1148	4	15874	0.0284184
GO:0051918	negative regulation of fibrinolysis	biological_process	9	2	1148	4	15874	0.0284184
GO:0002175	protein localization to paranode region of axon	biological_process	7	2	1148	4	15874	0.0284184
GO:2000107	negative regulation of leukocyte apoptotic process	biological_process	10	2	1148	4	15874	0.0284184
GO:0060449	bud elongation involved in lung branching	biological_process	8	2	1148	4	15874	0.0284184
GO:0014701	junctional sarcoplasmic reticulum membrane	cellular_component	7	2	1148	4	15874	0.0284184
GO:0072678	T cell migration	biological_process	6	2	1148	4	15874	0.0284184
GO:0033018	sarcoplasmic reticulum lumen	cellular_component	8	2	1148	4	15874	0.0284184
GO:0017034	Rap guanyl-nucleotide exchange factor activity	molecular_function	9	2	1148	4	15874	0.0284184
GO:0015204	urea transmembrane transporter activity	molecular_function	6	2	1148	4	15874	0.0284184
GO:2001259	positive regulation of cation channel activity	biological_process	8	2	1148	4	15874	0.0284184
GO:0097159	organic cyclic compound binding	molecular_function	4	2	1148	4	15874	0.0284184
GO:0031998	regulation of fatty acid beta-oxidation	biological_process	8	2	1148	4	15874	0.0284184
GO:0070876	SOSS complex	cellular_component	4	2	1148	4	15874	0.0284184
GO:0035313	wound healing, spreading of epidermal cells	biological_process	8	2	1148	4	15874	0.0284184
GO:0030235	nitric-oxide synthase regulator activity	molecular_function	5	2	1148	4	15874	0.0284184
GO:0072383	plus-end-directed vesicle transport along microtubule	biological_process	11	2	1148	4	15874	0.0284184
GO:0071313	cellular response to caffeine	biological_process	7	2	1148	4	15874	0.0284184
GO:2001137	positive regulation of endocytic recycling	biological_process	9	2	1148	4	15874	0.0284184
GO:1990696	USH2 complex	cellular_component	4	2	1148	4	15874	0.0284184
GO:0006110	regulation of glycolytic process	biological_process	10	2	1148	4	15874	0.0284184
GO:0008091	spectrin	cellular_component	6	2	1148	4	15874	0.0284184
GO:0010459	negative regulation of heart rate	biological_process	10	2	1148	4	15874	0.0284184
GO:0060411	cardiac septum morphogenesis	biological_process	5	2	1148	4	15874	0.0284184
GO:0042627	chylomicron	cellular_component	5	2	1148	4	15874	0.0284184
GO:0043567	regulation of insulin-like growth factor receptor signaling pathway	biological_process	8	2	1148	4	15874	0.0284184
GO:0043129	surfactant homeostasis	biological_process	9	2	1148	4	15874	0.0284184
GO:0036151	phosphatidylcholine acyl-chain remodeling	biological_process	10	2	1148	4	15874	0.0284184
GO:0008076	voltage-gated potassium channel complex	cellular_component	9	8	1148	51	15874	0.0288961
GO:0030318	melanocyte differentiation	biological_process	7	4	1148	17	15874	0.030309
GO:0030331	estrogen receptor binding	molecular_function	9	4	1148	17	15874	0.030309
GO:0030506	ankyrin binding	molecular_function	6	4	1148	17	15874	0.030309
GO:2000811	negative regulation of anoikis	biological_process	10	3	1148	10	15874	0.0308169
GO:0048041	focal adhesion assembly	biological_process	9	3	1148	10	15874	0.0308169
GO:0033268	node of Ranvier	cellular_component	6	3	1148	10	15874	0.0308169
GO:0043277	apoptotic cell clearance	biological_process	8	3	1148	10	15874	0.0308169
GO:0021794	thalamus development	biological_process	5	3	1148	10	15874	0.0308169
GO:0046827	positive regulation of protein export from nucleus	biological_process	10	3	1148	10	15874	0.0308169
GO:0010906	regulation of glucose metabolic process	biological_process	9	3	1148	10	15874	0.0308169
GO:2000378	negative regulation of reactive oxygen species metabolic process	biological_process	8	3	1148	10	15874	0.0308169
GO:0048704	embryonic skeletal system morphogenesis	biological_process	7	5	1148	25	15874	0.0309418
GO:0004896	cytokine receptor activity	molecular_function	6	5	1148	25	15874	0.0309418
GO:0043547	positive regulation of GTPase activity	biological_process	8	33	1148	326	15874	0.0313918
GO:0045766	positive regulation of angiogenesis	biological_process	8	8	1148	53	15874	0.0354639
GO:0031225	anchored component of membrane	cellular_component	5	5	1148	26	15874	0.0361018
GO:0001658	branching involved in ureteric bud morphogenesis	biological_process	7	5	1148	26	15874	0.0361018
GO:0005516	calmodulin binding	molecular_function	5	11	1148	83	15874	0.0362611
GO:0009306	protein secretion	biological_process	10	4	1148	18	15874	0.0368004
GO:1903506	regulation of nucleic acid-templated transcription	biological_process	9	4	1148	18	15874	0.0368004
GO:0001822	kidney development	biological_process	6	6	1148	35	15874	0.0376544
GO:0055114	oxidation-reduction process	biological_process	4	45	1148	476	15874	0.0389631
GO:0007160	cell-matrix adhesion	biological_process	6	8	1148	54	15874	0.0390973
GO:0005215	transporter activity	molecular_function	3	9	1148	64	15874	0.0398415
GO:0060088	auditory receptor cell stereocilium organization	biological_process	9	3	1148	11	15874	0.0401432
GO:0016616	oxidoreductase activity, acting on the CH-OH group of donors, NAD or NADP as acceptor	molecular_function	6	3	1148	11	15874	0.0401432
GO:0005244	voltage-gated ion channel activity	molecular_function	9	3	1148	11	15874	0.0401432
GO:0019882	antigen processing and presentation	biological_process	4	3	1148	11	15874	0.0401432
GO:0031430	M band	cellular_component	5	3	1148	11	15874	0.0401432
GO:0048260	positive regulation of receptor-mediated endocytosis	biological_process	9	3	1148	11	15874	0.0401432
GO:0032331	negative regulation of chondrocyte differentiation	biological_process	8	3	1148	11	15874	0.0401432
GO:0090190	positive regulation of branching involved in ureteric bud morphogenesis	biological_process	10	3	1148	11	15874	0.0401432
GO:0002076	osteoblast development	biological_process	6	3	1148	11	15874	0.0401432
GO:0006103	2-oxoglutarate metabolic process	biological_process	9	3	1148	11	15874	0.0401432
GO:0005102	receptor binding	molecular_function	5	18	1148	160	15874	0.0408518
GO:0004364	glutathione transferase activity	molecular_function	6	5	1148	27	15874	0.0417601
GO:0006730	one-carbon metabolic process	biological_process	5	5	1148	27	15874	0.0417601
GO:0005506	iron ion binding	molecular_function	8	13	1148	106	15874	0.0420723
GO:0042060	wound healing	biological_process	6	6	1148	36	15874	0.0425253
GO:0007017	microtubule-based process	biological_process	4	6	1148	36	15874	0.0425253
GO:0003333	amino acid transmembrane transport	biological_process	11	4	1148	19	15874	0.0440281
GO:0035987	endodermal cell differentiation	biological_process	6	4	1148	19	15874	0.0440281
GO:2000352	negative regulation of endothelial cell apoptotic process	biological_process	11	4	1148	19	15874	0.0440281
GO:0033142	progesterone receptor binding	molecular_function	9	2	1148	5	15874	0.0451129
GO:0050848	regulation of calcium-mediated signaling	biological_process	9	2	1148	5	15874	0.0451129
GO:0045636	positive regulation of melanocyte differentiation	biological_process	9	2	1148	5	15874	0.0451129
GO:0010744	positive regulation of macrophage derived foam cell differentiation	biological_process	8	2	1148	5	15874	0.0451129
GO:0042759	long-chain fatty acid biosynthetic process	biological_process	11	2	1148	5	15874	0.0451129
GO:0014706	striated muscle tissue development	biological_process	7	2	1148	5	15874	0.0451129
GO:0006646	phosphatidylethanolamine biosynthetic process	biological_process	10	2	1148	5	15874	0.0451129
GO:0030148	sphingolipid biosynthetic process	biological_process	9	2	1148	5	15874	0.0451129
GO:0048752	semicircular canal morphogenesis	biological_process	6	2	1148	5	15874	0.0451129
GO:2001054	negative regulation of mesenchymal cell apoptotic process	biological_process	10	2	1148	5	15874	0.0451129
GO:0060452	positive regulation of cardiac muscle contraction	biological_process	10	2	1148	5	15874	0.0451129
GO:0031643	positive regulation of myelination	biological_process	7	2	1148	5	15874	0.0451129
GO:1901018	positive regulation of potassium ion transmembrane transporter activity	biological_process	8	2	1148	5	15874	0.0451129
GO:0004749	ribose phosphate diphosphokinase activity	molecular_function	7	2	1148	5	15874	0.0451129
GO:0071376	cellular response to corticotropin-releasing hormone stimulus	biological_process	8	2	1148	5	15874	0.0451129
GO:0043583	ear development	biological_process	7	2	1148	5	15874	0.0451129
GO:0030497	fatty acid elongation	biological_process	11	2	1148	5	15874	0.0451129
GO:0034364	high-density lipoprotein particle	cellular_component	5	2	1148	5	15874	0.0451129
GO:0034372	very-low-density lipoprotein particle remodeling	biological_process	10	2	1148	5	15874	0.0451129
GO:2000144	positive regulation of DNA-templated transcription, initiation	biological_process	10	2	1148	5	15874	0.0451129
GO:0033564	anterior/posterior axon guidance	biological_process	7	2	1148	5	15874	0.0451129
GO:0051180	vitamin transport	biological_process	6	2	1148	5	15874	0.0451129
GO:0045926	negative regulation of growth	biological_process	6	2	1148	5	15874	0.0451129
GO:0071918	urea transmembrane transport	biological_process	9	2	1148	5	15874	0.0451129
GO:0010039	response to iron ion	biological_process	7	2	1148	5	15874	0.0451129
GO:0017081	chloride channel regulator activity	molecular_function	5	2	1148	5	15874	0.0451129
GO:0001555	oocyte growth	biological_process	5	2	1148	5	15874	0.0451129
GO:0008366	axon ensheathment	biological_process	5	2	1148	5	15874	0.0451129
GO:0016528	sarcoplasm	cellular_component	6	2	1148	5	15874	0.0451129
GO:0090036	regulation of protein kinase C signaling	biological_process	9	2	1148	5	15874	0.0451129
GO:0005315	inorganic phosphate transmembrane transporter activity	molecular_function	7	2	1148	5	15874	0.0451129
GO:0010898	positive regulation of triglyceride catabolic process	biological_process	9	2	1148	5	15874	0.0451129
GO:0001961	positive regulation of cytokine-mediated signaling pathway	biological_process	9	2	1148	5	15874	0.0451129
GO:0060316	positive regulation of ryanodine-sensitive calcium-release channel activity	biological_process	11	2	1148	5	15874	0.0451129
GO:0046965	retinoid X receptor binding	molecular_function	9	2	1148	5	15874	0.0451129
GO:0033089	positive regulation of T cell differentiation in thymus	biological_process	11	2	1148	5	15874	0.0451129
GO:2000270	negative regulation of fibroblast apoptotic process	biological_process	10	2	1148	5	15874	0.0451129
GO:0070198	protein localization to chromosome, telomeric region	biological_process	9	2	1148	5	15874	0.0451129
GO:0032411	positive regulation of transporter activity	biological_process	6	2	1148	5	15874	0.0451129
GO:0048771	tissue remodeling	biological_process	4	2	1148	5	15874	0.0451129
GO:0042416	dopamine biosynthetic process	biological_process	10	2	1148	5	15874	0.0451129
GO:0007565	female pregnancy	biological_process	5	2	1148	5	15874	0.0451129
GO:0005089	Rho guanyl-nucleotide exchange factor activity	molecular_function	9	9	1148	66	15874	0.0471694
GO:0030018	Z disc	cellular_component	5	9	1148	66	15874	0.0471694
GO:0005546	phosphatidylinositol-4,5-bisphosphate binding	molecular_function	9	6	1148	37	15874	0.0477739
GO:0050727	regulation of inflammatory response	biological_process	8	5	1148	28	15874	0.0479234
GO:0005245	voltage-gated calcium channel activity	molecular_function	9	5	1148	28	15874	0.0479234
GO:0004222	metalloendopeptidase activity	molecular_function	8	12	1148	98	15874	0.049982
GO:0008361	regulation of cell size	biological_process	6	3	1148	12	15874	0.0507193
GO:0015347	sodium-independent organic anion transmembrane transporter activity	molecular_function	8	3	1148	12	15874	0.0507193
GO:0001158	enhancer sequence-specific DNA binding	molecular_function	9	3	1148	12	15874	0.0507193
GO:0070328	triglyceride homeostasis	biological_process	9	3	1148	12	15874	0.0507193
GO:0030667	secretory granule membrane	cellular_component	7	3	1148	12	15874	0.0507193
GO:0005942	phosphatidylinositol 3-kinase complex	cellular_component	7	3	1148	12	15874	0.0507193
GO:0005452	inorganic anion exchanger activity	molecular_function	8	3	1148	12	15874	0.0507193
GO:0030534	adult behavior	biological_process	4	4	1148	20	15874	0.0519917
GO:0046966	thyroid hormone receptor binding	molecular_function	8	4	1148	20	15874	0.0519917
GO:0008360	regulation of cell shape	biological_process	8	11	1148	88	15874	0.0520668
GO:0007268	chemical synaptic transmission	biological_process	9	11	1148	88	15874	0.0520668
GO:0006366	transcription by RNA polymerase II	biological_process	9	24	1148	234	15874	0.0525647
GO:0051056	regulation of small GTPase mediated signal transduction	biological_process	9	5	1148	29	15874	0.0545952
GO:0008201	heparin binding	molecular_function	6	11	1148	89	15874	0.0557073
GO:0015630	microtubule cytoskeleton	cellular_component	7	11	1148	89	15874	0.0557073
GO:0018108	peptidyl-tyrosine phosphorylation	biological_process	10	10	1148	79	15874	0.0579111
GO:0005938	cell cortex	cellular_component	7	9	1148	69	15874	0.0597487
GO:0008146	sulfotransferase activity	molecular_function	6	4	1148	21	15874	0.0606846
GO:0001541	ovarian follicle development	biological_process	6	4	1148	21	15874	0.0606846
GO:0007623	circadian rhythm	biological_process	4	5	1148	30	15874	0.0617763
GO:0032956	regulation of actin cytoskeleton organization	biological_process	7	5	1148	30	15874	0.0617763
GO:0009566	fertilization	biological_process	4	5	1148	30	15874	0.0617763
GO:0005520	insulin-like growth factor binding	molecular_function	6	3	1148	13	15874	0.0624944
GO:0043252	sodium-independent organic anion transport	biological_process	9	3	1148	13	15874	0.0624944
GO:0045429	positive regulation of nitric oxide biosynthetic process	biological_process	9	3	1148	13	15874	0.0624944
GO:0043025	neuronal cell body	cellular_component	5	14	1148	124	15874	0.0640265
GO:0090277	positive regulation of peptide hormone secretion	biological_process	10	2	1148	6	15874	0.064474
GO:0030857	negative regulation of epithelial cell differentiation	biological_process	8	2	1148	6	15874	0.064474
GO:0035871	protein K11-linked deubiquitination	biological_process	10	2	1148	6	15874	0.064474
GO:0002481	antigen processing and presentation of exogenous protein antigen via MHC class Ib, TAP-dependent	biological_process	8	2	1148	6	15874	0.064474
GO:0031668	cellular response to extracellular stimulus	biological_process	5	2	1148	6	15874	0.064474
GO:2001222	regulation of neuron migration	biological_process	8	2	1148	6	15874	0.064474
GO:1903546	protein localization to photoreceptor outer segment	biological_process	10	2	1148	6	15874	0.064474
GO:0030903	notochord development	biological_process	7	2	1148	6	15874	0.064474
GO:0070327	thyroid hormone transport	biological_process	7	2	1148	6	15874	0.064474
GO:0003254	regulation of membrane depolarization	biological_process	6	2	1148	6	15874	0.064474
GO:0003014	renal system process	biological_process	5	2	1148	6	15874	0.064474
GO:0043548	phosphatidylinositol 3-kinase binding	molecular_function	5	2	1148	6	15874	0.064474
GO:0070072	vacuolar proton-transporting V-type ATPase complex assembly	biological_process	10	2	1148	6	15874	0.064474
GO:0016831	carboxy-lyase activity	molecular_function	6	2	1148	6	15874	0.064474
GO:1900121	negative regulation of receptor binding	biological_process	8	2	1148	6	15874	0.064474
GO:0043497	regulation of protein heterodimerization activity	biological_process	7	2	1148	6	15874	0.064474
GO:0010960	magnesium ion homeostasis	biological_process	10	2	1148	6	15874	0.064474
GO:0071493	cellular response to UV-B	biological_process	9	2	1148	6	15874	0.064474
GO:0006707	cholesterol catabolic process	biological_process	9	2	1148	6	15874	0.064474
GO:0051694	pointed-end actin filament capping	biological_process	11	2	1148	6	15874	0.064474
GO:0072091	regulation of stem cell proliferation	biological_process	7	2	1148	6	15874	0.064474
GO:0030195	negative regulation of blood coagulation	biological_process	8	2	1148	6	15874	0.064474
GO:0031100	animal organ regeneration	biological_process	6	2	1148	6	15874	0.064474
GO:0035338	long-chain fatty-acyl-CoA biosynthetic process	biological_process	10	2	1148	6	15874	0.064474
GO:0043303	mast cell degranulation	biological_process	9	2	1148	6	15874	0.064474
GO:0006929	substrate-dependent cell migration	biological_process	7	2	1148	6	15874	0.064474
GO:0048712	negative regulation of astrocyte differentiation	biological_process	12	2	1148	6	15874	0.064474
GO:0048246	macrophage chemotaxis	biological_process	6	2	1148	6	15874	0.064474
GO:0043297	apical junction assembly	biological_process	8	2	1148	6	15874	0.064474
GO:0030212	hyaluronan metabolic process	biological_process	8	2	1148	6	15874	0.064474
GO:0001757	somite specification	biological_process	6	2	1148	6	15874	0.064474
GO:0051591	response to cAMP	biological_process	8	2	1148	6	15874	0.064474
GO:0043951	negative regulation of cAMP-mediated signaling	biological_process	10	2	1148	6	15874	0.064474
GO:2001223	negative regulation of neuron migration	biological_process	9	2	1148	6	15874	0.064474
GO:0007416	synapse assembly	biological_process	6	6	1148	40	15874	0.0658254
GO:0006629	lipid metabolic process	biological_process	5	8	1148	60	15874	0.0660882
GO:0001227	transcriptional repressor activity, RNA polymerase II transcription regulatory region sequence-specific DNA binding	molecular_function	6	5	1148	31	15874	0.0694644
GO:0006836	neurotransmitter transport	biological_process	6	4	1148	22	15874	0.0700944
GO:0000118	histone deacetylase complex	cellular_component	7	4	1148	22	15874	0.0700944
GO:0051262	protein tetramerization	biological_process	8	4	1148	22	15874	0.0700944
GO:0042127	regulation of cell proliferation	biological_process	6	14	1148	126	15874	0.0711779
GO:0005525	GTP binding	molecular_function	8	27	1148	278	15874	0.0720055
GO:0016310	phosphorylation	biological_process	7	12	1148	104	15874	0.0721466
GO:1900102	negative regulation of endoplasmic reticulum unfolded protein response	biological_process	9	1	1148	1	15874	0.0723195
GO:0060242	contact inhibition	biological_process	4	1	1148	1	15874	0.0723195
GO:0061642	chemoattraction of axon	biological_process	7	1	1148	1	15874	0.0723195
GO:0008238	exopeptidase activity	molecular_function	7	1	1148	1	15874	0.0723195
GO:2000504	positive regulation of blood vessel remodeling	biological_process	8	1	1148	1	15874	0.0723195
GO:0098821	BMP receptor activity	molecular_function	10	1	1148	1	15874	0.0723195
GO:0060312	regulation of blood vessel remodeling	biological_process	7	1	1148	1	15874	0.0723195
GO:0034014	response to triglyceride	biological_process	7	1	1148	1	15874	0.0723195
GO:0050031	L-pipecolate oxidase activity	molecular_function	7	1	1148	1	15874	0.0723195
GO:0046498	S-adenosylhomocysteine metabolic process	biological_process	6	1	1148	1	15874	0.0723195
GO:0004502	kynurenine 3-monooxygenase activity	molecular_function	7	1	1148	1	15874	0.0723195
GO:0032376	positive regulation of cholesterol transport	biological_process	10	1	1148	1	15874	0.0723195
GO:0008481	sphinganine kinase activity	molecular_function	8	1	1148	1	15874	0.0723195
GO:0007597	blood coagulation, intrinsic pathway	biological_process	8	1	1148	1	15874	0.0723195
GO:0097451	glial limiting end-foot	cellular_component	9	1	1148	1	15874	0.0723195
GO:0034632	retinol transmembrane transporter activity	molecular_function	5	1	1148	1	15874	0.0723195
GO:0060574	intestinal epithelial cell maturation	biological_process	8	1	1148	1	15874	0.0723195
GO:0008115	sarcosine oxidase activity	molecular_function	7	1	1148	1	15874	0.0723195
GO:0072235	metanephric distal tubule development	biological_process	9	1	1148	1	15874	0.0723195
GO:0097006	regulation of plasma lipoprotein particle levels	biological_process	5	1	1148	1	15874	0.0723195
GO:1901387	positive regulation of voltage-gated calcium channel activity	biological_process	9	1	1148	1	15874	0.0723195
GO:0042658	MHC class II protein binding, via antigen binding groove	molecular_function	8	1	1148	1	15874	0.0723195
GO:0003860	3-hydroxyisobutyryl-CoA hydrolase activity	molecular_function	8	1	1148	1	15874	0.0723195
GO:0060544	regulation of necroptotic process	biological_process	9	1	1148	1	15874	0.0723195
GO:0014740	negative regulation of muscle hyperplasia	biological_process	8	1	1148	1	15874	0.0723195
GO:0060789	hair follicle placode formation	biological_process	6	1	1148	1	15874	0.0723195
GO:2000108	positive regulation of leukocyte apoptotic process	biological_process	10	1	1148	1	15874	0.0723195
GO:1904036	negative regulation of epithelial cell apoptotic process	biological_process	10	1	1148	1	15874	0.0723195
GO:0090327	negative regulation of locomotion involved in locomotory behavior	biological_process	7	1	1148	1	15874	0.0723195
GO:1901006	ubiquinone-6 biosynthetic process	biological_process	10	1	1148	1	15874	0.0723195
GO:0051790	short-chain fatty acid biosynthetic process	biological_process	11	1	1148	1	15874	0.0723195
GO:0006480	N-terminal protein amino acid methylation	biological_process	11	1	1148	1	15874	0.0723195
GO:0061441	renal artery morphogenesis	biological_process	8	1	1148	1	15874	0.0723195
GO:1903284	positive regulation of glutathione peroxidase activity	biological_process	8	1	1148	1	15874	0.0723195
GO:0046475	glycerophospholipid catabolic process	biological_process	9	1	1148	1	15874	0.0723195
GO:0050812	regulation of acyl-CoA biosynthetic process	biological_process	9	1	1148	1	15874	0.0723195
GO:0000016	lactase activity	molecular_function	7	1	1148	1	15874	0.0723195
GO:0003830	beta-1,4-mannosylglycoprotein 4-beta-N-acetylglucosaminyltransferase activity	molecular_function	8	1	1148	1	15874	0.0723195
GO:0050748	negative regulation of lipoprotein metabolic process	biological_process	8	1	1148	1	15874	0.0723195
GO:0033193	Lsd1/2 complex	cellular_component	4	1	1148	1	15874	0.0723195
GO:0006873	cellular ion homeostasis	biological_process	8	1	1148	1	15874	0.0723195
GO:0060268	negative regulation of respiratory burst	biological_process	7	1	1148	1	15874	0.0723195
GO:0035118	embryonic pectoral fin morphogenesis	biological_process	7	1	1148	1	15874	0.0723195
GO:1904894	positive regulation of STAT cascade	biological_process	9	1	1148	1	15874	0.0723195
GO:0010940	positive regulation of necrotic cell death	biological_process	8	1	1148	1	15874	0.0723195
GO:0042107	cytokine metabolic process	biological_process	7	1	1148	1	15874	0.0723195
GO:0050973	detection of mechanical stimulus involved in equilibrioception	biological_process	7	1	1148	1	15874	0.0723195
GO:0072289	metanephric nephron tubule formation	biological_process	9	1	1148	1	15874	0.0723195
GO:0034363	intermediate-density lipoprotein particle	cellular_component	6	1	1148	1	15874	0.0723195
GO:0002683	negative regulation of immune system process	biological_process	6	1	1148	1	15874	0.0723195
GO:0047865	dimethylglycine dehydrogenase activity	molecular_function	7	1	1148	1	15874	0.0723195
GO:0034359	mature chylomicron	cellular_component	6	1	1148	1	15874	0.0723195
GO:0099524	postsynaptic cytosol	cellular_component	4	1	1148	1	15874	0.0723195
GO:0001692	histamine metabolic process	biological_process	9	1	1148	1	15874	0.0723195
GO:1900170	negative regulation of glucocorticoid mediated signaling pathway	biological_process	9	1	1148	1	15874	0.0723195
GO:0031156	regulation of sorocarp development	biological_process	6	1	1148	1	15874	0.0723195
GO:1901877	negative regulation of calcium ion binding	biological_process	7	1	1148	1	15874	0.0723195
GO:0098626	methylseleninic acid reductase activity	molecular_function	6	1	1148	1	15874	0.0723195
GO:1902911	protein kinase complex	cellular_component	7	1	1148	1	15874	0.0723195
GO:0019135	deoxyhypusine monooxygenase activity	molecular_function	6	1	1148	1	15874	0.0723195
GO:0086023	adenylate cyclase-activating adrenergic receptor signaling pathway involved in heart process	biological_process	10	1	1148	1	15874	0.0723195
GO:0015801	aromatic amino acid transport	biological_process	11	1	1148	1	15874	0.0723195
GO:0097136	Bcl-2 family protein complex	cellular_component	4	1	1148	1	15874	0.0723195
GO:0004117	calmodulin-dependent cyclic-nucleotide phosphodiesterase activity	molecular_function	10	1	1148	1	15874	0.0723195
GO:0035261	external genitalia morphogenesis	biological_process	6	1	1148	1	15874	0.0723195
GO:2000691	negative regulation of cardiac muscle cell myoblast differentiation	biological_process	9	1	1148	1	15874	0.0723195
GO:0060571	morphogenesis of an epithelial fold	biological_process	7	1	1148	1	15874	0.0723195
GO:0043316	cytotoxic T cell degranulation	biological_process	9	1	1148	1	15874	0.0723195
GO:0060300	regulation of cytokine activity	biological_process	9	1	1148	1	15874	0.0723195
GO:0002635	negative regulation of germinal center formation	biological_process	10	1	1148	1	15874	0.0723195
GO:0008329	signaling pattern recognition receptor activity	molecular_function	6	1	1148	1	15874	0.0723195
GO:0007497	posterior midgut development	biological_process	5	1	1148	1	15874	0.0723195
GO:0002553	histamine secretion by mast cell	biological_process	9	1	1148	1	15874	0.0723195
GO:0035691	macrophage migration inhibitory factor signaling pathway	biological_process	7	1	1148	1	15874	0.0723195
GO:0036458	hepatocyte growth factor binding	molecular_function	6	1	1148	1	15874	0.0723195
GO:0051222	positive regulation of protein transport	biological_process	7	1	1148	1	15874	0.0723195
GO:0042030	ATPase inhibitor activity	molecular_function	6	1	1148	1	15874	0.0723195
GO:0030895	apolipoprotein B mRNA editing enzyme complex	cellular_component	4	1	1148	1	15874	0.0723195
GO:0060221	retinal rod cell differentiation	biological_process	10	1	1148	1	15874	0.0723195
GO:0006572	tyrosine catabolic process	biological_process	11	1	1148	1	15874	0.0723195
GO:0038131	neuregulin receptor activity	molecular_function	6	1	1148	1	15874	0.0723195
GO:0097241	hematopoietic stem cell migration to bone marrow	biological_process	8	1	1148	1	15874	0.0723195
GO:2000794	regulation of epithelial cell proliferation involved in lung morphogenesis	biological_process	8	1	1148	1	15874	0.0723195
GO:0031089	platelet dense granule lumen	cellular_component	8	1	1148	1	15874	0.0723195
GO:0020018	ciliary pocket membrane	cellular_component	7	1	1148	1	15874	0.0723195
GO:0035373	chondroitin sulfate proteoglycan binding	molecular_function	6	1	1148	1	15874	0.0723195
GO:0060784	regulation of cell proliferation involved in tissue homeostasis	biological_process	7	1	1148	1	15874	0.0723195
GO:0051606	detection of stimulus	biological_process	4	1	1148	1	15874	0.0723195
GO:0005146	leukemia inhibitory factor receptor binding	molecular_function	7	1	1148	1	15874	0.0723195
GO:0008942	nitrite reductase [NAD(P)H] activity	molecular_function	7	1	1148	1	15874	0.0723195
GO:0036152	phosphatidylethanolamine acyl-chain remodeling	biological_process	10	1	1148	1	15874	0.0723195
GO:0014048	regulation of glutamate secretion	biological_process	9	1	1148	1	15874	0.0723195
GO:0046898	response to cycloheximide	biological_process	7	1	1148	1	15874	0.0723195
GO:0060517	epithelial cell proliferation involved in prostatic bud elongation	biological_process	5	1	1148	1	15874	0.0723195
GO:0021637	trigeminal nerve structural organization	biological_process	6	1	1148	1	15874	0.0723195
GO:0021686	cerebellar granular layer maturation	biological_process	6	1	1148	1	15874	0.0723195
GO:0009444	pyruvate oxidation	biological_process	10	1	1148	1	15874	0.0723195
GO:0035284	brain segmentation	biological_process	7	1	1148	1	15874	0.0723195
GO:0019912	cyclin-dependent protein kinase activating kinase activity	molecular_function	8	1	1148	1	15874	0.0723195
GO:0052725	inositol-1,3,4-trisphosphate 6-kinase activity	molecular_function	8	1	1148	1	15874	0.0723195
GO:0047325	inositol tetrakisphosphate 1-kinase activity	molecular_function	8	1	1148	1	15874	0.0723195
GO:0004326	tetrahydrofolylpolyglutamate synthase activity	molecular_function	7	1	1148	1	15874	0.0723195
GO:0010664	negative regulation of striated muscle cell apoptotic process	biological_process	11	1	1148	1	15874	0.0723195
GO:0060418	yolk plasma	cellular_component	6	1	1148	1	15874	0.0723195
GO:0090657	telomeric loop disassembly	biological_process	9	1	1148	1	15874	0.0723195
GO:0071600	otic vesicle morphogenesis	biological_process	7	1	1148	1	15874	0.0723195
GO:1902203	negative regulation of hepatocyte growth factor receptor signaling pathway	biological_process	9	1	1148	1	15874	0.0723195
GO:0046890	regulation of lipid biosynthetic process	biological_process	7	1	1148	1	15874	0.0723195
GO:1901676	positive regulation of histone H3-K27 acetylation	biological_process	12	1	1148	1	15874	0.0723195
GO:0048627	myoblast development	biological_process	6	1	1148	1	15874	0.0723195
GO:1902159	regulation of cyclic nucleotide-gated ion channel activity	biological_process	8	1	1148	1	15874	0.0723195
GO:0006638	neutral lipid metabolic process	biological_process	7	1	1148	1	15874	0.0723195
GO:1902078	positive regulation of lateral motor column neuron migration	biological_process	11	1	1148	1	15874	0.0723195
GO:0047568	3-oxo-5-beta-steroid 4-dehydrogenase activity	molecular_function	7	1	1148	1	15874	0.0723195
GO:0004397	histidine ammonia-lyase activity	molecular_function	7	1	1148	1	15874	0.0723195
GO:1990379	lipid transport across blood brain barrier	biological_process	8	1	1148	1	15874	0.0723195
GO:0005367	myo-inositol:sodium symporter activity	molecular_function	9	1	1148	1	15874	0.0723195
GO:0003188	heart valve formation	biological_process	5	1	1148	1	15874	0.0723195
GO:0014806	smooth muscle hyperplasia	biological_process	8	1	1148	1	15874	0.0723195
GO:0001949	sebaceous gland cell differentiation	biological_process	8	1	1148	1	15874	0.0723195
GO:2001246	negative regulation of phosphatidylcholine biosynthetic process	biological_process	8	1	1148	1	15874	0.0723195
GO:0030167	proteoglycan catabolic process	biological_process	9	1	1148	1	15874	0.0723195
GO:0014054	positive regulation of gamma-aminobutyric acid secretion	biological_process	9	1	1148	1	15874	0.0723195
GO:0070123	transforming growth factor beta receptor activity, type III	molecular_function	11	1	1148	1	15874	0.0723195
GO:0001774	microglial cell activation	biological_process	7	1	1148	1	15874	0.0723195
GO:0010934	macrophage cytokine production	biological_process	7	1	1148	1	15874	0.0723195
GO:0042128	nitrate assimilation	biological_process	8	1	1148	1	15874	0.0723195
GO:0098902	regulation of membrane depolarization during action potential	biological_process	7	1	1148	1	15874	0.0723195
GO:0002684	positive regulation of immune system process	biological_process	6	1	1148	1	15874	0.0723195
GO:0086008	voltage-gated potassium channel activity involved in cardiac muscle cell action potential repolarization	molecular_function	10	1	1148	1	15874	0.0723195
GO:0001846	opsonin binding	molecular_function	5	1	1148	1	15874	0.0723195
GO:0098625	methylselenol reductase activity	molecular_function	6	1	1148	1	15874	0.0723195
GO:0030258	lipid modification	biological_process	7	1	1148	1	15874	0.0723195
GO:0042271	susceptibility to natural killer cell mediated cytotoxicity	biological_process	9	1	1148	1	15874	0.0723195
GO:0000824	inositol tetrakisphosphate 3-kinase activity	molecular_function	8	1	1148	1	15874	0.0723195
GO:0004838	L-tyrosine:2-oxoglutarate aminotransferase activity	molecular_function	8	1	1148	1	15874	0.0723195
GO:0086011	membrane repolarization during action potential	biological_process	9	1	1148	1	15874	0.0723195
GO:0030504	inorganic diphosphate transmembrane transporter activity	molecular_function	8	1	1148	1	15874	0.0723195
GO:1904715	negative regulation of chaperone-mediated autophagy	biological_process	10	1	1148	1	15874	0.0723195
GO:0033488	cholesterol biosynthetic process via 24,25-dihydrolanosterol	biological_process	10	1	1148	1	15874	0.0723195
GO:1905208	negative regulation of cardiocyte differentiation	biological_process	8	1	1148	1	15874	0.0723195
GO:0060532	bronchus cartilage development	biological_process	7	1	1148	1	15874	0.0723195
GO:0048785	hatching gland development	biological_process	7	1	1148	1	15874	0.0723195
GO:0072517	host cell viral assembly compartment	cellular_component	8	1	1148	1	15874	0.0723195
GO:0032848	negative regulation of cellular pH reduction	biological_process	7	1	1148	1	15874	0.0723195
GO:0047493	ceramide cholinephosphotransferase activity	molecular_function	7	1	1148	1	15874	0.0723195
GO:0000254	C-4 methylsterol oxidase activity	molecular_function	7	1	1148	1	15874	0.0723195
GO:0017050	D-erythro-sphingosine kinase activity	molecular_function	7	1	1148	1	15874	0.0723195
GO:1904434	positive regulation of ferrous iron binding	biological_process	7	1	1148	1	15874	0.0723195
GO:0014734	skeletal muscle hypertrophy	biological_process	8	1	1148	1	15874	0.0723195
GO:0090500	endocardial cushion to mesenchymal transition	biological_process	9	1	1148	1	15874	0.0723195
GO:0021781	glial cell fate commitment	biological_process	6	1	1148	1	15874	0.0723195
GO:1903285	positive regulation of hydrogen peroxide catabolic process	biological_process	10	1	1148	1	15874	0.0723195
GO:0021511	spinal cord patterning	biological_process	6	1	1148	1	15874	0.0723195
GO:0045799	positive regulation of chromatin assembly or disassembly	biological_process	11	1	1148	1	15874	0.0723195
GO:0072214	metanephric cortex development	biological_process	7	1	1148	1	15874	0.0723195
GO:0035188	hatching	biological_process	5	1	1148	1	15874	0.0723195
GO:0042758	long-chain fatty acid catabolic process	biological_process	11	1	1148	1	15874	0.0723195
GO:0080132	fatty acid alpha-hydroxylase activity	molecular_function	5	1	1148	1	15874	0.0723195
GO:0006043	glucosamine catabolic process	biological_process	9	1	1148	1	15874	0.0723195
GO:0060688	regulation of morphogenesis of a branching structure	biological_process	7	1	1148	1	15874	0.0723195
GO:0010593	negative regulation of lamellipodium assembly	biological_process	11	1	1148	1	15874	0.0723195
GO:0043624	cellular protein complex disassembly	biological_process	7	1	1148	1	15874	0.0723195
GO:0038027	apolipoprotein A-I-mediated signaling pathway	biological_process	6	1	1148	1	15874	0.0723195
GO:0017099	very-long-chain-acyl-CoA dehydrogenase activity	molecular_function	8	1	1148	1	15874	0.0723195
GO:0051286	cell tip	cellular_component	4	1	1148	1	15874	0.0723195
GO:0042426	choline catabolic process	biological_process	8	1	1148	1	15874	0.0723195
GO:1903011	negative regulation of bone development	biological_process	7	1	1148	1	15874	0.0723195
GO:0060856	establishment of blood-brain barrier	biological_process	6	1	1148	1	15874	0.0723195
GO:0012510	trans-Golgi network transport vesicle membrane	cellular_component	8	1	1148	1	15874	0.0723195
GO:1900169	regulation of glucocorticoid mediated signaling pathway	biological_process	8	1	1148	1	15874	0.0723195
GO:0070495	negative regulation of thrombin-activated receptor signaling pathway	biological_process	10	1	1148	1	15874	0.0723195
GO:0002764	immune response-regulating signaling pathway	biological_process	5	1	1148	1	15874	0.0723195
GO:0019836	hemolysis by symbiont of host erythrocytes	biological_process	10	1	1148	1	15874	0.0723195
GO:0014042	positive regulation of neuron maturation	biological_process	11	1	1148	1	15874	0.0723195
GO:0021793	chemorepulsion of branchiomotor axon	biological_process	8	1	1148	1	15874	0.0723195
GO:1903589	positive regulation of blood vessel endothelial cell proliferation involved in sprouting angiogenesis	biological_process	10	1	1148	1	15874	0.0723195
GO:0043375	CD8-positive, alpha-beta T cell lineage commitment	biological_process	8	1	1148	1	15874	0.0723195
GO:0002229	defense response to oomycetes	biological_process	8	1	1148	1	15874	0.0723195
GO:0055002	striated muscle cell development	biological_process	7	1	1148	1	15874	0.0723195
GO:0043247	telomere maintenance in response to DNA damage	biological_process	9	1	1148	1	15874	0.0723195
GO:0071281	cellular response to iron ion	biological_process	8	1	1148	1	15874	0.0723195
GO:0052726	inositol-1,3,4-trisphosphate 5-kinase activity	molecular_function	8	1	1148	1	15874	0.0723195
GO:1990034	calcium ion export across plasma membrane	biological_process	12	1	1148	1	15874	0.0723195
GO:0043163	cell envelope organization	biological_process	6	1	1148	1	15874	0.0723195
GO:0004466	long-chain-acyl-CoA dehydrogenase activity	molecular_function	7	1	1148	1	15874	0.0723195
GO:0070232	regulation of T cell apoptotic process	biological_process	11	1	1148	1	15874	0.0723195
GO:0031711	bradykinin receptor binding	molecular_function	7	1	1148	1	15874	0.0723195
GO:0038089	positive regulation of cell migration by vascular endothelial growth factor signaling pathway	biological_process	9	1	1148	1	15874	0.0723195
GO:0010523	negative regulation of calcium ion transport into cytosol	biological_process	7	1	1148	1	15874	0.0723195
GO:1990829	C-rich single-stranded DNA binding	molecular_function	8	1	1148	1	15874	0.0723195
GO:0071464	cellular response to hydrostatic pressure	biological_process	6	1	1148	1	15874	0.0723195
GO:0006015	5-phosphoribose 1-diphosphate biosynthetic process	biological_process	9	1	1148	1	15874	0.0723195
GO:0050780	dopamine receptor binding	molecular_function	7	1	1148	1	15874	0.0723195
GO:0043291	RAVE complex	cellular_component	4	1	1148	1	15874	0.0723195
GO:0033269	internode region of axon	cellular_component	6	1	1148	1	15874	0.0723195
GO:0002830	positive regulation of type 2 immune response	biological_process	8	1	1148	1	15874	0.0723195
GO:2000536	negative regulation of entry of bacterium into host cell	biological_process	7	1	1148	1	15874	0.0723195
GO:0044691	tooth eruption	biological_process	5	1	1148	1	15874	0.0723195
GO:0048753	pigment granule organization	biological_process	7	1	1148	1	15874	0.0723195
GO:0042941	D-alanine transport	biological_process	9	1	1148	1	15874	0.0723195
GO:0061145	lung smooth muscle development	biological_process	8	1	1148	1	15874	0.0723195
GO:1901491	negative regulation of lymphangiogenesis	biological_process	8	1	1148	1	15874	0.0723195
GO:0042775	mitochondrial ATP synthesis coupled electron transport	biological_process	9	1	1148	1	15874	0.0723195
GO:0072377	blood coagulation, common pathway	biological_process	8	1	1148	1	15874	0.0723195
GO:0006393	termination of mitochondrial transcription	biological_process	10	1	1148	1	15874	0.0723195
GO:0008437	thyrotropin-releasing hormone activity	molecular_function	8	1	1148	1	15874	0.0723195
GO:0019144	ADP-sugar diphosphatase activity	molecular_function	8	1	1148	1	15874	0.0723195
GO:0019863	IgE binding	molecular_function	6	1	1148	1	15874	0.0723195
GO:0071025	RNA surveillance	biological_process	10	1	1148	1	15874	0.0723195
GO:1904469	positive regulation of tumor necrosis factor secretion	biological_process	10	1	1148	1	15874	0.0723195
GO:1903435	positive regulation of constitutive secretory pathway	biological_process	9	1	1148	1	15874	0.0723195
GO:1990712	HFE-transferrin receptor complex	cellular_component	6	1	1148	1	15874	0.0723195
GO:1902548	negative regulation of cellular response to vascular endothelial growth factor stimulus	biological_process	8	1	1148	1	15874	0.0723195
GO:0035693	NOS2-CD74 complex	cellular_component	4	1	1148	1	15874	0.0723195
GO:1900737	negative regulation of phospholipase C-activating G-protein coupled receptor signaling pathway	biological_process	10	1	1148	1	15874	0.0723195
GO:0010983	positive regulation of high-density lipoprotein particle clearance	biological_process	8	1	1148	1	15874	0.0723195
GO:0001915	negative regulation of T cell mediated cytotoxicity	biological_process	8	1	1148	1	15874	0.0723195
GO:0071976	cell gliding	biological_process	6	1	1148	1	15874	0.0723195
GO:0072219	metanephric cortical collecting duct development	biological_process	6	1	1148	1	15874	0.0723195
GO:0071674	mononuclear cell migration	biological_process	5	1	1148	1	15874	0.0723195
GO:0035745	T-helper 2 cell cytokine production	biological_process	8	1	1148	1	15874	0.0723195
GO:0061046	regulation of branching involved in lung morphogenesis	biological_process	8	1	1148	1	15874	0.0723195
GO:0010609	mRNA localization resulting in posttranscriptional regulation of gene expression	biological_process	7	1	1148	1	15874	0.0723195
GO:0046541	saliva secretion	biological_process	8	1	1148	1	15874	0.0723195
GO:0010430	fatty acid omega-oxidation	biological_process	11	1	1148	1	15874	0.0723195
GO:0086092	regulation of the force of heart contraction by cardiac conduction	biological_process	10	1	1148	1	15874	0.0723195
GO:0045623	negative regulation of T-helper cell differentiation	biological_process	8	1	1148	1	15874	0.0723195
GO:0097278	complement-dependent cytotoxicity	biological_process	4	1	1148	1	15874	0.0723195
GO:0060230	lipoprotein lipase activator activity	molecular_function	7	1	1148	1	15874	0.0723195
GO:0044231	host cell presynaptic membrane	cellular_component	6	1	1148	1	15874	0.0723195
GO:0070489	T cell aggregation	biological_process	9	1	1148	1	15874	0.0723195
GO:1902722	positive regulation of prolactin secretion	biological_process	11	1	1148	1	15874	0.0723195
GO:0050923	regulation of negative chemotaxis	biological_process	8	1	1148	1	15874	0.0723195
GO:0033514	L-lysine catabolic process to acetyl-CoA via L-pipecolate	biological_process	10	1	1148	1	15874	0.0723195
GO:0035459	cargo loading into vesicle	biological_process	6	1	1148	1	15874	0.0723195
GO:0045495	pole plasm	cellular_component	6	1	1148	1	15874	0.0723195
GO:0051610	serotonin uptake	biological_process	8	1	1148	1	15874	0.0723195
GO:0061537	glycine secretion, neurotransmission	biological_process	7	1	1148	1	15874	0.0723195
GO:0003006	developmental process involved in reproduction	biological_process	4	1	1148	1	15874	0.0723195
GO:0090076	relaxation of skeletal muscle	biological_process	7	1	1148	1	15874	0.0723195
GO:0031449	regulation of slow-twitch skeletal muscle fiber contraction	biological_process	12	1	1148	1	15874	0.0723195
GO:0001596	angiotensin type I receptor activity	molecular_function	8	1	1148	1	15874	0.0723195
GO:0003413	chondrocyte differentiation involved in endochondral bone morphogenesis	biological_process	7	1	1148	1	15874	0.0723195
GO:1901509	regulation of endothelial tube morphogenesis	biological_process	8	1	1148	1	15874	0.0723195
GO:0042612	MHC class I protein complex	cellular_component	7	1	1148	1	15874	0.0723195
GO:0047150	betaine-homocysteine S-methyltransferase activity	molecular_function	8	1	1148	1	15874	0.0723195
GO:0002882	positive regulation of chronic inflammatory response to non-antigenic stimulus	biological_process	11	1	1148	1	15874	0.0723195
GO:0051622	negative regulation of norepinephrine uptake	biological_process	7	1	1148	1	15874	0.0723195
GO:0046449	creatinine metabolic process	biological_process	8	1	1148	1	15874	0.0723195
GO:0035645	enteric smooth muscle cell differentiation	biological_process	8	1	1148	1	15874	0.0723195
GO:0030200	heparan sulfate proteoglycan catabolic process	biological_process	10	1	1148	1	15874	0.0723195
GO:1900276	regulation of proteinase activated receptor activity	biological_process	9	1	1148	1	15874	0.0723195
GO:1902632	positive regulation of membrane hyperpolarization	biological_process	6	1	1148	1	15874	0.0723195
GO:0052591	sn-glycerol-3-phosphate:ubiquinone-8 oxidoreductase activity	molecular_function	9	1	1148	1	15874	0.0723195
GO:0051541	elastin metabolic process	biological_process	8	1	1148	1	15874	0.0723195
GO:0004144	diacylglycerol O-acyltransferase activity	molecular_function	9	1	1148	1	15874	0.0723195
GO:0001704	formation of primary germ layer	biological_process	5	1	1148	1	15874	0.0723195
GO:0002495	antigen processing and presentation of peptide antigen via MHC class II	biological_process	6	1	1148	1	15874	0.0723195
GO:0002792	negative regulation of peptide secretion	biological_process	9	1	1148	1	15874	0.0723195
GO:0004055	argininosuccinate synthase activity	molecular_function	6	1	1148	1	15874	0.0723195
GO:0018205	peptidyl-lysine modification	biological_process	10	1	1148	1	15874	0.0723195
GO:1903748	negative regulation of establishment of protein localization to mitochondrion	biological_process	9	1	1148	1	15874	0.0723195
GO:0038097	positive regulation of mast cell activation by Fc-epsilon receptor signaling pathway	biological_process	8	1	1148	1	15874	0.0723195
GO:0071307	cellular response to vitamin K	biological_process	10	1	1148	1	15874	0.0723195
GO:1902170	cellular response to reactive nitrogen species	biological_process	7	1	1148	1	15874	0.0723195
GO:1900142	negative regulation of oligodendrocyte apoptotic process	biological_process	11	1	1148	1	15874	0.0723195
GO:0051128	regulation of cellular component organization	biological_process	6	1	1148	1	15874	0.0723195
GO:0008170	N-methyltransferase activity	molecular_function	7	1	1148	1	15874	0.0723195
GO:1902213	positive regulation of prolactin signaling pathway	biological_process	10	1	1148	1	15874	0.0723195
GO:0019867	outer membrane	cellular_component	4	1	1148	1	15874	0.0723195
GO:0060217	hemangioblast cell differentiation	biological_process	7	1	1148	1	15874	0.0723195
GO:0038098	sequestering of BMP from receptor via BMP binding	biological_process	12	1	1148	1	15874	0.0723195
GO:1902026	regulation of cartilage condensation	biological_process	8	1	1148	1	15874	0.0723195
GO:0016028	rhabdomere	cellular_component	6	1	1148	1	15874	0.0723195
GO:1901895	negative regulation of calcium-transporting ATPase activity	biological_process	9	1	1148	1	15874	0.0723195
GO:0005176	ErbB-2 class receptor binding	molecular_function	6	1	1148	1	15874	0.0723195
GO:0021842	chemorepulsion involved in interneuron migration from the subpallium to the cortex	biological_process	7	1	1148	1	15874	0.0723195
GO:0051917	regulation of fibrinolysis	biological_process	8	1	1148	1	15874	0.0723195
GO:0032019	mitochondrial cloud	cellular_component	6	1	1148	1	15874	0.0723195
GO:0031651	negative regulation of heat generation	biological_process	7	1	1148	1	15874	0.0723195
GO:0023041	neuronal signal transduction	biological_process	5	1	1148	1	15874	0.0723195
GO:0071316	cellular response to nicotine	biological_process	7	1	1148	1	15874	0.0723195
GO:0015732	prostaglandin transport	biological_process	9	1	1148	1	15874	0.0723195
GO:0006196	AMP catabolic process	biological_process	12	1	1148	1	15874	0.0723195
GO:0045083	negative regulation of interleukin-12 biosynthetic process	biological_process	9	1	1148	1	15874	0.0723195
GO:0072197	ureter morphogenesis	biological_process	6	1	1148	1	15874	0.0723195
GO:0036257	multivesicular body organization	biological_process	8	1	1148	1	15874	0.0723195
GO:0032769	negative regulation of monooxygenase activity	biological_process	8	1	1148	1	15874	0.0723195
GO:0045160	myosin I complex	cellular_component	6	1	1148	1	15874	0.0723195
GO:0097489	multivesicular body, internal vesicle lumen	cellular_component	6	1	1148	1	15874	0.0723195
GO:0070206	protein trimerization	biological_process	8	1	1148	1	15874	0.0723195
GO:2000057	negative regulation of Wnt signaling pathway involved in digestive tract morphogenesis	biological_process	10	1	1148	1	15874	0.0723195
GO:0021822	negative regulation of cell motility involved in cerebral cortex radial glia guided migration	biological_process	12	1	1148	1	15874	0.0723195
GO:0003056	regulation of vascular smooth muscle contraction	biological_process	10	1	1148	1	15874	0.0723195
GO:1902474	positive regulation of protein localization to synapse	biological_process	6	1	1148	1	15874	0.0723195
GO:0000117	regulation of transcription involved in G2/M transition of mitotic cell cycle	biological_process	9	1	1148	1	15874	0.0723195
GO:0031240	external side of cell outer membrane	cellular_component	5	1	1148	1	15874	0.0723195
GO:0006808	regulation of nitrogen utilization	biological_process	5	1	1148	1	15874	0.0723195
GO:0008398	sterol 14-demethylase activity	molecular_function	7	1	1148	1	15874	0.0723195
GO:0070053	thrombospondin receptor activity	molecular_function	5	1	1148	1	15874	0.0723195
GO:0071839	apoptotic process in bone marrow	biological_process	7	1	1148	1	15874	0.0723195
GO:0005335	serotonin:sodium symporter activity	molecular_function	6	1	1148	1	15874	0.0723195
GO:2001203	positive regulation of transforming growth factor-beta secretion	biological_process	9	1	1148	1	15874	0.0723195
GO:0055106	ubiquitin-protein transferase regulator activity	molecular_function	5	1	1148	1	15874	0.0723195
GO:0047389	glycerophosphocholine phosphodiesterase activity	molecular_function	8	1	1148	1	15874	0.0723195
GO:0061035	regulation of cartilage development	biological_process	7	1	1148	1	15874	0.0723195
GO:2001113	negative regulation of cellular response to hepatocyte growth factor stimulus	biological_process	8	1	1148	1	15874	0.0723195
GO:0070481	nuclear-transcribed mRNA catabolic process, non-stop decay	biological_process	12	1	1148	1	15874	0.0723195
GO:0061138	morphogenesis of a branching epithelium	biological_process	6	1	1148	1	15874	0.0723195
GO:0004998	transferrin receptor activity	molecular_function	4	1	1148	1	15874	0.0723195
GO:0016248	channel inhibitor activity	molecular_function	5	1	1148	1	15874	0.0723195
GO:0003989	acetyl-CoA carboxylase activity	molecular_function	7	1	1148	1	15874	0.0723195
GO:0042272	nuclear RNA export factor complex	cellular_component	4	1	1148	1	15874	0.0723195
GO:0001135	transcription factor activity, RNA polymerase II transcription factor recruiting	molecular_function	7	1	1148	1	15874	0.0723195
GO:0032369	negative regulation of lipid transport	biological_process	8	1	1148	1	15874	0.0723195
GO:0022898	regulation of transmembrane transporter activity	biological_process	6	1	1148	1	15874	0.0723195
GO:0060193	positive regulation of lipase activity	biological_process	8	1	1148	1	15874	0.0723195
GO:0034684	integrin alphav-beta5 complex	cellular_component	6	1	1148	1	15874	0.0723195
GO:0000053	argininosuccinate metabolic process	biological_process	6	1	1148	1	15874	0.0723195
GO:0038133	ERBB2-ERBB3 signaling pathway	biological_process	10	1	1148	1	15874	0.0723195
GO:0046930	pore complex	cellular_component	5	1	1148	1	15874	0.0723195
GO:0019303	D-ribose catabolic process	biological_process	9	1	1148	1	15874	0.0723195
GO:1905078	positive regulation of interleukin-17 secretion	biological_process	9	1	1148	1	15874	0.0723195
GO:0047159	1-alkenylglycerophosphocholine O-acyltransferase activity	molecular_function	8	1	1148	1	15874	0.0723195
GO:0021658	rhombomere 3 morphogenesis	biological_process	6	1	1148	1	15874	0.0723195
GO:0002554	serotonin secretion by platelet	biological_process	10	1	1148	1	15874	0.0723195
GO:0034617	tetrahydrobiopterin binding	molecular_function	5	1	1148	1	15874	0.0723195
GO:0043152	induction of bacterial agglutination	biological_process	8	1	1148	1	15874	0.0723195
GO:0047016	cholest-5-ene-3-beta,7-alpha-diol 3-beta-dehydrogenase activity	molecular_function	7	1	1148	1	15874	0.0723195
GO:1903800	positive regulation of production of miRNAs involved in gene silencing by miRNA	biological_process	9	1	1148	1	15874	0.0723195
GO:0015068	glycine amidinotransferase activity	molecular_function	7	1	1148	1	15874	0.0723195
GO:0050976	detection of mechanical stimulus involved in sensory perception of touch	biological_process	7	1	1148	1	15874	0.0723195
GO:0071879	positive regulation of adrenergic receptor signaling pathway	biological_process	10	1	1148	1	15874	0.0723195
GO:0032765	positive regulation of mast cell cytokine production	biological_process	9	1	1148	1	15874	0.0723195
GO:0035229	positive regulation of glutamate-cysteine ligase activity	biological_process	8	1	1148	1	15874	0.0723195
GO:0032437	cuticular plate	cellular_component	6	1	1148	1	15874	0.0723195
GO:0002839	positive regulation of immune response to tumor cell	biological_process	9	1	1148	1	15874	0.0723195
GO:0035867	alphav-beta3 integrin-IGF-1-IGF1R complex	cellular_component	6	1	1148	1	15874	0.0723195
GO:0014728	regulation of the force of skeletal muscle contraction	biological_process	12	1	1148	1	15874	0.0723195
GO:0071359	cellular response to dsRNA	biological_process	8	1	1148	1	15874	0.0723195
GO:0046086	adenosine biosynthetic process	biological_process	7	1	1148	1	15874	0.0723195
GO:0009582	detection of abiotic stimulus	biological_process	5	1	1148	1	15874	0.0723195
GO:0001971	negative regulation of activation of membrane attack complex	biological_process	9	1	1148	1	15874	0.0723195
GO:0044029	hypomethylation of CpG island	biological_process	11	1	1148	1	15874	0.0723195
GO:0004347	glucose-6-phosphate isomerase activity	molecular_function	7	1	1148	1	15874	0.0723195
GO:0021933	radial glia guided migration of cerebellar granule cell	biological_process	9	1	1148	1	15874	0.0723195
GO:0060262	negative regulation of N-terminal protein palmitoylation	biological_process	11	1	1148	1	15874	0.0723195
GO:0036032	neural crest cell delamination	biological_process	9	1	1148	1	15874	0.0723195
GO:0001544	initiation of primordial ovarian follicle growth	biological_process	5	1	1148	1	15874	0.0723195
GO:0031703	type 2 angiotensin receptor binding	molecular_function	8	1	1148	1	15874	0.0723195
GO:0047191	1-alkylglycerophosphocholine O-acyltransferase activity	molecular_function	8	1	1148	1	15874	0.0723195
GO:0035692	macrophage migration inhibitory factor receptor complex	cellular_component	5	1	1148	1	15874	0.0723195
GO:1902027	positive regulation of cartilage condensation	biological_process	8	1	1148	1	15874	0.0723195
GO:0021502	neural fold elevation formation	biological_process	5	1	1148	1	15874	0.0723195
GO:1900738	positive regulation of phospholipase C-activating G-protein coupled receptor signaling pathway	biological_process	10	1	1148	1	15874	0.0723195
GO:0048625	myoblast fate commitment	biological_process	6	1	1148	1	15874	0.0723195
GO:0045925	positive regulation of female receptivity	biological_process	8	1	1148	1	15874	0.0723195
GO:0035711	T-helper 1 cell activation	biological_process	10	1	1148	1	15874	0.0723195
GO:0051866	general adaptation syndrome	biological_process	6	1	1148	1	15874	0.0723195
GO:0070435	Shc-EGFR complex	cellular_component	6	1	1148	1	15874	0.0723195
GO:0015173	aromatic amino acid transmembrane transporter activity	molecular_function	8	1	1148	1	15874	0.0723195
GO:0010559	regulation of glycoprotein biosynthetic process	biological_process	8	1	1148	1	15874	0.0723195
GO:0071470	cellular response to osmotic stress	biological_process	6	1	1148	1	15874	0.0723195
GO:0014861	regulation of skeletal muscle contraction via regulation of action potential	biological_process	11	1	1148	1	15874	0.0723195
GO:0090083	regulation of inclusion body assembly	biological_process	6	1	1148	1	15874	0.0723195
GO:0008612	peptidyl-lysine modification to peptidyl-hypusine	biological_process	5	1	1148	1	15874	0.0723195
GO:0034633	retinol transport	biological_process	8	1	1148	1	15874	0.0723195
GO:0009191	ribonucleoside diphosphate catabolic process	biological_process	10	1	1148	1	15874	0.0723195
GO:0070189	kynurenine metabolic process	biological_process	6	1	1148	1	15874	0.0723195
GO:0032957	inositol trisphosphate metabolic process	biological_process	8	1	1148	1	15874	0.0723195
GO:1900625	positive regulation of monocyte aggregation	biological_process	9	1	1148	1	15874	0.0723195
GO:1904506	negative regulation of telomere maintenance in response to DNA damage	biological_process	11	1	1148	1	15874	0.0723195
GO:0035511	oxidative DNA demethylation	biological_process	6	1	1148	1	15874	0.0723195
GO:0046901	tetrahydrofolylpolyglutamate biosynthetic process	biological_process	8	1	1148	1	15874	0.0723195
GO:0030731	guanidinoacetate N-methyltransferase activity	molecular_function	8	1	1148	1	15874	0.0723195
GO:0060668	regulation of branching involved in salivary gland morphogenesis by extracellular matrix-epithelial cell signaling	biological_process	6	1	1148	1	15874	0.0723195
GO:0051148	negative regulation of muscle cell differentiation	biological_process	8	1	1148	1	15874	0.0723195
GO:0010909	positive regulation of heparan sulfate proteoglycan biosynthetic process	biological_process	10	1	1148	1	15874	0.0723195
GO:0045081	negative regulation of interleukin-10 biosynthetic process	biological_process	9	1	1148	1	15874	0.0723195
GO:0015114	phosphate ion transmembrane transporter activity	molecular_function	8	1	1148	1	15874	0.0723195
GO:2000318	positive regulation of T-helper 17 type immune response	biological_process	10	1	1148	1	15874	0.0723195
GO:0030222	eosinophil differentiation	biological_process	9	1	1148	1	15874	0.0723195
GO:0005024	transforming growth factor beta-activated receptor activity	molecular_function	10	1	1148	1	15874	0.0723195
GO:0032585	multivesicular body membrane	cellular_component	10	1	1148	1	15874	0.0723195
GO:0051659	maintenance of mitochondrion location	biological_process	7	1	1148	1	15874	0.0723195
GO:0070539	linoleic acid binding	molecular_function	7	1	1148	1	15874	0.0723195
GO:0060534	trachea cartilage development	biological_process	7	1	1148	1	15874	0.0723195
GO:0034683	integrin alphav-beta3 complex	cellular_component	6	1	1148	1	15874	0.0723195
GO:1904437	positive regulation of transferrin receptor binding	biological_process	9	1	1148	1	15874	0.0723195
GO:0060375	regulation of mast cell differentiation	biological_process	9	1	1148	1	15874	0.0723195
GO:0021941	negative regulation of cerebellar granule cell precursor proliferation	biological_process	9	1	1148	1	15874	0.0723195
GO:0086013	membrane repolarization during cardiac muscle cell action potential	biological_process	10	1	1148	1	15874	0.0723195
GO:0035841	new growing cell tip	cellular_component	6	1	1148	1	15874	0.0723195
GO:0003127	detection of nodal flow	biological_process	6	1	1148	1	15874	0.0723195
GO:0010517	regulation of phospholipase activity	biological_process	8	1	1148	1	15874	0.0723195
GO:2000331	regulation of terminal button organization	biological_process	9	1	1148	1	15874	0.0723195
GO:0050746	regulation of lipoprotein metabolic process	biological_process	7	1	1148	1	15874	0.0723195
GO:0015220	choline transmembrane transporter activity	molecular_function	5	1	1148	1	15874	0.0723195
GO:0060154	cellular process regulating host cell cycle in response to virus	biological_process	7	1	1148	1	15874	0.0723195
GO:0061153	trachea gland development	biological_process	7	1	1148	1	15874	0.0723195
GO:0035794	positive regulation of mitochondrial membrane permeability	biological_process	9	1	1148	1	15874	0.0723195
GO:0032971	regulation of muscle filament sliding	biological_process	9	1	1148	1	15874	0.0723195
GO:0045569	TRAIL binding	molecular_function	5	1	1148	1	15874	0.0723195
GO:0016507	mitochondrial fatty acid beta-oxidation multienzyme complex	cellular_component	5	1	1148	1	15874	0.0723195
GO:0036019	endolysosome	cellular_component	9	1	1148	1	15874	0.0723195
GO:0097447	dendritic tree	cellular_component	6	1	1148	1	15874	0.0723195
GO:1904535	positive regulation of telomeric loop disassembly	biological_process	11	1	1148	1	15874	0.0723195
GO:0005943	phosphatidylinositol 3-kinase complex, class IA	cellular_component	9	1	1148	1	15874	0.0723195
GO:0048635	negative regulation of muscle organ development	biological_process	8	1	1148	1	15874	0.0723195
GO:0071677	positive regulation of mononuclear cell migration	biological_process	8	1	1148	1	15874	0.0723195
GO:0001025	RNA polymerase III transcription factor binding	molecular_function	7	1	1148	1	15874	0.0723195
GO:0035718	macrophage migration inhibitory factor binding	molecular_function	6	1	1148	1	15874	0.0723195
GO:0009628	response to abiotic stimulus	biological_process	4	1	1148	1	15874	0.0723195
GO:0045604	regulation of epidermal cell differentiation	biological_process	8	1	1148	1	15874	0.0723195
GO:0008207	C21-steroid hormone metabolic process	biological_process	7	1	1148	1	15874	0.0723195
GO:0035226	glutamate-cysteine ligase catalytic subunit binding	molecular_function	6	1	1148	1	15874	0.0723195
GO:0034656	nucleobase-containing small molecule catabolic process	biological_process	8	1	1148	1	15874	0.0723195
GO:0036149	phosphatidylinositol acyl-chain remodeling	biological_process	10	1	1148	1	15874	0.0723195
GO:2000425	regulation of apoptotic cell clearance	biological_process	8	1	1148	1	15874	0.0723195
GO:0006579	amino-acid betaine catabolic process	biological_process	7	1	1148	1	15874	0.0723195
GO:0051585	negative regulation of dopamine uptake involved in synaptic transmission	biological_process	11	1	1148	1	15874	0.0723195
GO:0032589	neuron projection membrane	cellular_component	6	1	1148	1	15874	0.0723195
GO:0072674	multinuclear osteoclast differentiation	biological_process	9	1	1148	1	15874	0.0723195
GO:0044380	protein localization to cytoskeleton	biological_process	8	1	1148	1	15874	0.0723195
GO:0019050	suppression by virus of host apoptotic process	biological_process	11	1	1148	1	15874	0.0723195
GO:0009055	electron transfer activity	molecular_function	5	6	1148	41	15874	0.0726162
GO:0030307	positive regulation of cell growth	biological_process	7	6	1148	41	15874	0.0726162
GO:0005614	interstitial matrix	cellular_component	6	3	1148	14	15874	0.0754059
GO:0045921	positive regulation of exocytosis	biological_process	8	3	1148	14	15874	0.0754059
GO:0032420	stereocilium	cellular_component	6	3	1148	14	15874	0.0754059
GO:0070372	regulation of ERK1 and ERK2 cascade	biological_process	11	3	1148	14	15874	0.0754059
GO:0016303	1-phosphatidylinositol-3-kinase activity	molecular_function	8	3	1148	14	15874	0.0754059
GO:0007259	JAK-STAT cascade	biological_process	7	3	1148	14	15874	0.0754059
GO:0036092	phosphatidylinositol-3-phosphate biosynthetic process	biological_process	11	3	1148	14	15874	0.0754059
GO:2000134	negative regulation of G1/S transition of mitotic cell cycle	biological_process	10	3	1148	14	15874	0.0754059
GO:0007405	neuroblast proliferation	biological_process	5	3	1148	14	15874	0.0754059
GO:0014065	phosphatidylinositol 3-kinase signaling	biological_process	8	3	1148	14	15874	0.0754059
GO:0006810	transport	biological_process	5	11	1148	94	15874	0.0764252
GO:0052689	carboxylic ester hydrolase activity	molecular_function	6	5	1148	32	15874	0.0776546
GO:0016311	dephosphorylation	biological_process	7	7	1148	52	15874	0.0791908
GO:0007596	blood coagulation	biological_process	7	6	1148	42	15874	0.0797923
GO:0006879	cellular iron ion homeostasis	biological_process	12	4	1148	23	15874	0.0802037
GO:0003151	outflow tract morphogenesis	biological_process	5	4	1148	23	15874	0.0802037
GO:0019216	regulation of lipid metabolic process	biological_process	7	4	1148	23	15874	0.0802037
GO:0071260	cellular response to mechanical stimulus	biological_process	6	4	1148	23	15874	0.0802037
GO:0045214	sarcomere organization	biological_process	9	4	1148	23	15874	0.0802037
GO:0006631	fatty acid metabolic process	biological_process	9	4	1148	23	15874	0.0802037
GO:0008013	beta-catenin binding	molecular_function	5	7	1148	53	15874	0.0858449
GO:0043235	receptor complex	cellular_component	4	10	1148	85	15874	0.0859336
GO:0090043	regulation of tubulin deacetylation	biological_process	10	2	1148	7	15874	0.0860293
GO:0019752	carboxylic acid metabolic process	biological_process	7	2	1148	7	15874	0.0860293
GO:0006941	striated muscle contraction	biological_process	7	2	1148	7	15874	0.0860293
GO:1903078	positive regulation of protein localization to plasma membrane	biological_process	10	2	1148	7	15874	0.0860293
GO:0031588	nucleotide-activated protein kinase complex	cellular_component	5	2	1148	7	15874	0.0860293
GO:0030296	protein tyrosine kinase activator activity	molecular_function	8	2	1148	7	15874	0.0860293
GO:0070307	lens fiber cell development	biological_process	7	2	1148	7	15874	0.0860293
GO:0034185	apolipoprotein binding	molecular_function	5	2	1148	7	15874	0.0860293
GO:0007035	vacuolar acidification	biological_process	13	2	1148	7	15874	0.0860293
GO:0071803	positive regulation of podosome assembly	biological_process	8	2	1148	7	15874	0.0860293
GO:0055013	cardiac muscle cell development	biological_process	8	2	1148	7	15874	0.0860293
GO:0015825	L-serine transport	biological_process	12	2	1148	7	15874	0.0860293
GO:0043537	negative regulation of blood vessel endothelial cell migration	biological_process	11	2	1148	7	15874	0.0860293
GO:0008637	apoptotic mitochondrial changes	biological_process	7	2	1148	7	15874	0.0860293
GO:0033690	positive regulation of osteoblast proliferation	biological_process	8	2	1148	7	15874	0.0860293
GO:0050880	regulation of blood vessel size	biological_process	7	2	1148	7	15874	0.0860293
GO:0005523	tropomyosin binding	molecular_function	6	2	1148	7	15874	0.0860293
GO:0014059	regulation of dopamine secretion	biological_process	8	2	1148	7	15874	0.0860293
GO:0000083	regulation of transcription involved in G1/S transition of mitotic cell cycle	biological_process	9	2	1148	7	15874	0.0860293
GO:0035259	glucocorticoid receptor binding	molecular_function	9	2	1148	7	15874	0.0860293
GO:0090399	replicative senescence	biological_process	6	2	1148	7	15874	0.0860293
GO:0071391	cellular response to estrogen stimulus	biological_process	5	2	1148	7	15874	0.0860293
GO:0061337	cardiac conduction	biological_process	9	2	1148	7	15874	0.0860293
GO:0008889	glycerophosphodiester phosphodiesterase activity	molecular_function	8	2	1148	7	15874	0.0860293
GO:0033674	positive regulation of kinase activity	biological_process	11	2	1148	7	15874	0.0860293
GO:0050795	regulation of behavior	biological_process	5	2	1148	7	15874	0.0860293
GO:0045820	negative regulation of glycolytic process	biological_process	11	2	1148	7	15874	0.0860293
GO:0030141	secretory granule	cellular_component	8	5	1148	33	15874	0.0863395
GO:0046854	phosphatidylinositol phosphorylation	biological_process	10	5	1148	33	15874	0.0863395
GO:0035064	methylated histone binding	molecular_function	6	5	1148	33	15874	0.0863395
GO:0009898	cytoplasmic side of plasma membrane	cellular_component	5	5	1148	33	15874	0.0863395
GO:0000902	cell morphogenesis	biological_process	6	6	1148	43	15874	0.0873505
GO:0008344	adult locomotory behavior	biological_process	5	6	1148	43	15874	0.0873505
GO:0007010	cytoskeleton organization	biological_process	6	8	1148	64	15874	0.0892182
GO:0032781	positive regulation of ATPase activity	biological_process	8	3	1148	15	15874	0.0893818
GO:0016339	calcium-dependent cell-cell adhesion via plasma membrane cell adhesion molecules	biological_process	7	3	1148	15	15874	0.0893818
GO:0042474	middle ear morphogenesis	biological_process	6	3	1148	15	15874	0.0893818
GO:1902042	negative regulation of extrinsic apoptotic signaling pathway via death domain receptors	biological_process	11	3	1148	15	15874	0.0893818
GO:0007026	negative regulation of microtubule depolymerization	biological_process	10	3	1148	15	15874	0.0893818
GO:0048863	stem cell differentiation	biological_process	6	3	1148	15	15874	0.0893818
GO:0033209	tumor necrosis factor-mediated signaling pathway	biological_process	7	4	1148	24	15874	0.0909903
GO:0051592	response to calcium ion	biological_process	7	4	1148	24	15874	0.0909903
GO:0006935	chemotaxis	biological_process	5	5	1148	34	15874	0.0955093
GO:0005251	delayed rectifier potassium channel activity	molecular_function	10	5	1148	34	15874	0.0955093
GO:0005901	caveola	cellular_component	8	5	1148	34	15874	0.0955093
GO:0009615	response to virus	biological_process	7	5	1148	34	15874	0.0955093
GO:0006898	receptor-mediated endocytosis	biological_process	8	8	1148	65	15874	0.0956486
GO:0005925	focal adhesion	cellular_component	7	25	1148	263	15874	0.0975051
GO:0005178	integrin binding	molecular_function	6	7	1148	55	15874	0.100075
GO:0042391	regulation of membrane potential	biological_process	5	7	1148	55	15874	0.100075
GO:0034765	regulation of ion transmembrane transport	biological_process	8	8	1148	66	15874	0.102335
GO:0030522	intracellular receptor signaling pathway	biological_process	5	4	1148	25	15874	0.102428
GO:0035690	cellular response to drug	biological_process	6	4	1148	25	15874	0.102428
GO:2001237	negative regulation of extrinsic apoptotic signaling pathway	biological_process	10	4	1148	25	15874	0.102428
GO:0020037	heme binding	molecular_function	6	10	1148	88	15874	0.102567
GO:0035556	intracellular signal transduction	biological_process	5	27	1148	289	15874	0.102603
GO:0051491	positive regulation of filopodium assembly	biological_process	11	3	1148	16	15874	0.104344
GO:0005164	tumor necrosis factor receptor binding	molecular_function	8	3	1148	16	15874	0.104344
GO:0051894	positive regulation of focal adhesion assembly	biological_process	9	3	1148	16	15874	0.104344
GO:0070888	E-box binding	molecular_function	11	3	1148	16	15874	0.104344
GO:0009925	basal plasma membrane	cellular_component	5	3	1148	16	15874	0.104344
GO:0051881	regulation of mitochondrial membrane potential	biological_process	6	3	1148	16	15874	0.104344
GO:0004089	carbonate dehydratase activity	molecular_function	7	3	1148	16	15874	0.104344
GO:0017016	Ras GTPase binding	molecular_function	8	3	1148	16	15874	0.104344
GO:0051721	protein phosphatase 2A binding	molecular_function	8	3	1148	16	15874	0.104344
GO:0008092	cytoskeletal protein binding	molecular_function	5	5	1148	35	15874	0.105152
GO:0005856	cytoskeleton	cellular_component	6	19	1148	194	15874	0.109306
GO:0071625	vocalization behavior	biological_process	4	2	1148	8	15874	0.109361
GO:2000310	regulation of NMDA receptor activity	biological_process	10	2	1148	8	15874	0.109361
GO:0019229	regulation of vasoconstriction	biological_process	9	2	1148	8	15874	0.109361
GO:0042577	lipid phosphatase activity	molecular_function	8	2	1148	8	15874	0.109361
GO:0001841	neural tube formation	biological_process	8	2	1148	8	15874	0.109361
GO:0008016	regulation of heart contraction	biological_process	8	2	1148	8	15874	0.109361
GO:0021819	layer formation in cerebral cortex	biological_process	5	2	1148	8	15874	0.109361
GO:0009725	response to hormone	biological_process	5	2	1148	8	15874	0.109361
GO:0097009	energy homeostasis	biological_process	5	2	1148	8	15874	0.109361
GO:0060307	regulation of ventricular cardiac muscle cell membrane repolarization	biological_process	11	2	1148	8	15874	0.109361
GO:0005865	striated muscle thin filament	cellular_component	6	2	1148	8	15874	0.109361
GO:0008093	cytoskeletal adaptor activity	molecular_function	6	2	1148	8	15874	0.109361
GO:0045744	negative regulation of G-protein coupled receptor protein signaling pathway	biological_process	9	2	1148	8	15874	0.109361
GO:0010614	negative regulation of cardiac muscle hypertrophy	biological_process	10	2	1148	8	15874	0.109361
GO:0050750	low-density lipoprotein particle receptor binding	molecular_function	7	2	1148	8	15874	0.109361
GO:0001671	ATPase activator activity	molecular_function	6	2	1148	8	15874	0.109361
GO:0030239	myofibril assembly	biological_process	7	2	1148	8	15874	0.109361
GO:0045787	positive regulation of cell cycle	biological_process	7	2	1148	8	15874	0.109361
GO:0035162	embryonic hemopoiesis	biological_process	8	2	1148	8	15874	0.109361
GO:0034374	low-density lipoprotein particle remodeling	biological_process	9	2	1148	8	15874	0.109361
GO:0046934	phosphatidylinositol-4,5-bisphosphate 3-kinase activity	molecular_function	8	2	1148	8	15874	0.109361
GO:0031432	titin binding	molecular_function	6	2	1148	8	15874	0.109361
GO:0005184	neuropeptide hormone activity	molecular_function	8	2	1148	8	15874	0.109361
GO:0070555	response to interleukin-1	biological_process	7	2	1148	8	15874	0.109361
GO:0097157	pre-mRNA intronic binding	molecular_function	8	2	1148	8	15874	0.109361
GO:0010033	response to organic substance	biological_process	5	2	1148	8	15874	0.109361
GO:0042953	lipoprotein transport	biological_process	10	2	1148	8	15874	0.109361
GO:0015194	L-serine transmembrane transporter activity	molecular_function	9	2	1148	8	15874	0.109361
GO:0097284	hepatocyte apoptotic process	biological_process	8	2	1148	8	15874	0.109361
GO:0043518	negative regulation of DNA damage response, signal transduction by p53 class mediator	biological_process	11	2	1148	8	15874	0.109361
GO:0032486	Rap protein signal transduction	biological_process	8	2	1148	8	15874	0.109361
GO:0031434	mitogen-activated protein kinase kinase binding	molecular_function	8	2	1148	8	15874	0.109361
GO:0031284	positive regulation of guanylate cyclase activity	biological_process	8	2	1148	8	15874	0.109361
GO:0060213	positive regulation of nuclear-transcribed mRNA poly(A) tail shortening	biological_process	11	2	1148	8	15874	0.109361
GO:0010881	regulation of cardiac muscle contraction by regulation of the release of sequestered calcium ion	biological_process	9	2	1148	8	15874	0.109361
GO:0006508	proteolysis	biological_process	7	26	1148	279	15874	0.109834
GO:0016887	ATPase activity	molecular_function	9	12	1148	112	15874	0.110281
GO:0050790	regulation of catalytic activity	biological_process	5	6	1148	46	15874	0.112265
GO:0008144	drug binding	molecular_function	4	4	1148	26	15874	0.114487
GO:0045184	establishment of protein localization	biological_process	6	4	1148	26	15874	0.114487
GO:0050839	cell adhesion molecule binding	molecular_function	5	5	1148	36	15874	0.115253
GO:0000979	RNA polymerase II core promoter sequence-specific DNA binding	molecular_function	10	5	1148	36	15874	0.115253
GO:0034220	ion transmembrane transport	biological_process	7	9	1148	79	15874	0.116001
GO:0010634	positive regulation of epithelial cell migration	biological_process	9	3	1148	17	15874	0.120208
GO:0042542	response to hydrogen peroxide	biological_process	7	3	1148	17	15874	0.120208
GO:0031941	filamentous actin	cellular_component	4	3	1148	17	15874	0.120208
GO:0060612	adipose tissue development	biological_process	7	3	1148	17	15874	0.120208
GO:0048661	positive regulation of smooth muscle cell proliferation	biological_process	8	3	1148	17	15874	0.120208
GO:0046513	ceramide biosynthetic process	biological_process	10	3	1148	17	15874	0.120208
GO:0048469	cell maturation	biological_process	5	3	1148	17	15874	0.120208
GO:0031012	extracellular matrix	cellular_component	4	10	1148	91	15874	0.120935
GO:0005044	scavenger receptor activity	molecular_function	4	6	1148	47	15874	0.121292
GO:0007155	cell adhesion	biological_process	4	17	1148	173	15874	0.121818
GO:0043524	negative regulation of neuron apoptotic process	biological_process	10	9	1148	80	15874	0.122834
GO:0005623	cell	cellular_component	3	13	1148	126	15874	0.123415
GO:0031594	neuromuscular junction	cellular_component	4	5	1148	37	15874	0.125796
GO:0030890	positive regulation of B cell proliferation	biological_process	11	4	1148	27	15874	0.127136
GO:0048015	phosphatidylinositol-mediated signaling	biological_process	7	4	1148	27	15874	0.127136
GO:0051496	positive regulation of stress fiber assembly	biological_process	8	4	1148	27	15874	0.127136
GO:0005581	collagen trimer	cellular_component	4	6	1148	48	15874	0.130665
GO:0035264	multicellular organism growth	biological_process	4	6	1148	48	15874	0.130665
GO:1901224	positive regulation of NIK/NF-kappaB signaling	biological_process	10	2	1148	9	15874	0.1341
GO:0042100	B cell proliferation	biological_process	8	2	1148	9	15874	0.1341
GO:0033627	cell adhesion mediated by integrin	biological_process	5	2	1148	9	15874	0.1341
GO:0032967	positive regulation of collagen biosynthetic process	biological_process	8	2	1148	9	15874	0.1341
GO:0005539	glycosaminoglycan binding	molecular_function	5	2	1148	9	15874	0.1341
GO:0032689	negative regulation of interferon-gamma production	biological_process	8	2	1148	9	15874	0.1341
GO:0070125	mitochondrial translational elongation	biological_process	9	2	1148	9	15874	0.1341
GO:0006665	sphingolipid metabolic process	biological_process	8	2	1148	9	15874	0.1341
GO:0044319	wound healing, spreading of cells	biological_process	7	2	1148	9	15874	0.1341
GO:0048484	enteric nervous system development	biological_process	6	2	1148	9	15874	0.1341
GO:0046328	regulation of JNK cascade	biological_process	12	2	1148	9	15874	0.1341
GO:0071310	cellular response to organic substance	biological_process	6	2	1148	9	15874	0.1341
GO:0015908	fatty acid transport	biological_process	8	2	1148	9	15874	0.1341
GO:0046512	sphingosine biosynthetic process	biological_process	9	2	1148	9	15874	0.1341
GO:0019432	triglyceride biosynthetic process	biological_process	10	2	1148	9	15874	0.1341
GO:0050650	chondroitin sulfate proteoglycan biosynthetic process	biological_process	10	2	1148	9	15874	0.1341
GO:0048568	embryonic organ development	biological_process	6	2	1148	9	15874	0.1341
GO:0017144	drug metabolic process	biological_process	5	2	1148	9	15874	0.1341
GO:0005216	ion channel activity	molecular_function	6	2	1148	9	15874	0.1341
GO:0043027	cysteine-type endopeptidase inhibitor activity involved in apoptotic process	molecular_function	9	2	1148	9	15874	0.1341
GO:0045595	regulation of cell differentiation	biological_process	6	2	1148	9	15874	0.1341
GO:0070182	DNA polymerase binding	molecular_function	6	2	1148	9	15874	0.1341
GO:0031091	platelet alpha granule	cellular_component	9	2	1148	9	15874	0.1341
GO:0010880	regulation of release of sequestered calcium ion into cytosol by sarcoplasmic reticulum	biological_process	8	2	1148	9	15874	0.1341
GO:0048535	lymph node development	biological_process	7	2	1148	9	15874	0.1341
GO:0045651	positive regulation of macrophage differentiation	biological_process	10	2	1148	9	15874	0.1341
GO:0034375	high-density lipoprotein particle remodeling	biological_process	9	2	1148	9	15874	0.1341
GO:0051127	positive regulation of actin nucleation	biological_process	10	2	1148	9	15874	0.1341
GO:0034113	heterotypic cell-cell adhesion	biological_process	6	2	1148	9	15874	0.1341
GO:0042405	nuclear inclusion body	cellular_component	6	2	1148	9	15874	0.1341
GO:0032332	positive regulation of chondrocyte differentiation	biological_process	8	2	1148	9	15874	0.1341
GO:0001046	core promoter sequence-specific DNA binding	molecular_function	9	5	1148	38	15874	0.136765
GO:0030218	erythrocyte differentiation	biological_process	7	3	1148	18	15874	0.13689
GO:0001676	long-chain fatty acid metabolic process	biological_process	10	3	1148	18	15874	0.13689
GO:0035904	aorta development	biological_process	7	3	1148	18	15874	0.13689
GO:0007568	aging	biological_process	4	3	1148	18	15874	0.13689
GO:0016529	sarcoplasmic reticulum	cellular_component	7	3	1148	18	15874	0.13689
GO:0001654	eye development	biological_process	7	3	1148	18	15874	0.13689
GO:0048010	vascular endothelial growth factor receptor signaling pathway	biological_process	8	3	1148	18	15874	0.13689
GO:0048873	homeostasis of number of cells within a tissue	biological_process	8	3	1148	18	15874	0.13689
GO:0009058	biosynthetic process	biological_process	4	3	1148	18	15874	0.13689
GO:0032542	sulfiredoxin activity	molecular_function	4	1	1148	2	15874	0.139413
GO:0001887	selenium compound metabolic process	biological_process	5	1	1148	2	15874	0.139413
GO:0010040	response to iron(II) ion	biological_process	8	1	1148	2	15874	0.139413
GO:0030735	carnosine N-methyltransferase activity	molecular_function	8	1	1148	2	15874	0.139413
GO:0002248	connective tissue replacement involved in inflammatory response wound healing	biological_process	6	1	1148	2	15874	0.139413
GO:0001970	positive regulation of activation of membrane attack complex	biological_process	9	1	1148	2	15874	0.139413
GO:0045040	protein import into mitochondrial outer membrane	biological_process	7	1	1148	2	15874	0.139413
GO:2000278	regulation of DNA biosynthetic process	biological_process	9	1	1148	2	15874	0.139413
GO:0034686	integrin alphav-beta8 complex	cellular_component	6	1	1148	2	15874	0.139413
GO:0007260	tyrosine phosphorylation of STAT protein	biological_process	11	1	1148	2	15874	0.139413
GO:0022829	wide pore channel activity	molecular_function	7	1	1148	2	15874	0.139413
GO:0044342	type B pancreatic cell proliferation	biological_process	5	1	1148	2	15874	0.139413
GO:0060841	venous blood vessel development	biological_process	6	1	1148	2	15874	0.139413
GO:0042773	ATP synthesis coupled electron transport	biological_process	8	1	1148	2	15874	0.139413
GO:1904357	negative regulation of telomere maintenance via telomere lengthening	biological_process	11	1	1148	2	15874	0.139413
GO:0019254	carnitine metabolic process, CoA-linked	biological_process	8	1	1148	2	15874	0.139413
GO:0030305	heparanase activity	molecular_function	7	1	1148	2	15874	0.139413
GO:0019865	immunoglobulin binding	molecular_function	5	1	1148	2	15874	0.139413
GO:0060836	lymphatic endothelial cell differentiation	biological_process	8	1	1148	2	15874	0.139413
GO:0072208	metanephric smooth muscle tissue development	biological_process	9	1	1148	2	15874	0.139413
GO:0016267	O-glycan processing, core 1	biological_process	12	1	1148	2	15874	0.139413
GO:0003419	growth plate cartilage chondrocyte proliferation	biological_process	4	1	1148	2	15874	0.139413
GO:0060729	intestinal epithelial structure maintenance	biological_process	10	1	1148	2	15874	0.139413
GO:0051792	medium-chain fatty acid biosynthetic process	biological_process	11	1	1148	2	15874	0.139413
GO:0060959	cardiac neuron development	biological_process	7	1	1148	2	15874	0.139413
GO:0031256	leading edge membrane	cellular_component	5	1	1148	2	15874	0.139413
GO:0045069	regulation of viral genome replication	biological_process	9	1	1148	2	15874	0.139413
GO:0015670	carbon dioxide transport	biological_process	7	1	1148	2	15874	0.139413
GO:0051155	positive regulation of striated muscle cell differentiation	biological_process	9	1	1148	2	15874	0.139413
GO:0071729	beak morphogenesis	biological_process	5	1	1148	2	15874	0.139413
GO:0032958	inositol phosphate biosynthetic process	biological_process	8	1	1148	2	15874	0.139413
GO:0071276	cellular response to cadmium ion	biological_process	8	1	1148	2	15874	0.139413
GO:0001880	Mullerian duct regression	biological_process	5	1	1148	2	15874	0.139413
GO:0097001	ceramide binding	molecular_function	5	1	1148	2	15874	0.139413
GO:0021940	positive regulation of cerebellar granule cell precursor proliferation	biological_process	9	1	1148	2	15874	0.139413
GO:0032808	lacrimal gland development	biological_process	7	1	1148	2	15874	0.139413
GO:0007161	calcium-independent cell-matrix adhesion	biological_process	7	1	1148	2	15874	0.139413
GO:0048763	calcium-induced calcium release activity	molecular_function	10	1	1148	2	15874	0.139413
GO:0043568	positive regulation of insulin-like growth factor receptor signaling pathway	biological_process	9	1	1148	2	15874	0.139413
GO:0019100	male germ-line sex determination	biological_process	8	1	1148	2	15874	0.139413
GO:0003208	cardiac ventricle morphogenesis	biological_process	6	1	1148	2	15874	0.139413
GO:0002432	granuloma formation	biological_process	5	1	1148	2	15874	0.139413
GO:0051051	negative regulation of transport	biological_process	6	1	1148	2	15874	0.139413
GO:0002456	T cell mediated immunity	biological_process	7	1	1148	2	15874	0.139413
GO:0072193	ureter smooth muscle cell differentiation	biological_process	8	1	1148	2	15874	0.139413
GO:0090534	calcium ion-transporting ATPase complex	cellular_component	8	1	1148	2	15874	0.139413
GO:0051747	cytosine C-5 DNA demethylase activity	molecular_function	5	1	1148	2	15874	0.139413
GO:0015319	sodium:inorganic phosphate symporter activity	molecular_function	8	1	1148	2	15874	0.139413
GO:0032206	positive regulation of telomere maintenance	biological_process	10	1	1148	2	15874	0.139413
GO:0071870	cellular response to catecholamine stimulus	biological_process	8	1	1148	2	15874	0.139413
GO:2000669	negative regulation of dendritic cell apoptotic process	biological_process	11	1	1148	2	15874	0.139413
GO:0009156	ribonucleoside monophosphate biosynthetic process	biological_process	10	1	1148	2	15874	0.139413
GO:0006534	cysteine metabolic process	biological_process	10	1	1148	2	15874	0.139413
GO:0004613	phosphoenolpyruvate carboxykinase (GTP) activity	molecular_function	8	1	1148	2	15874	0.139413
GO:0035622	intrahepatic bile duct development	biological_process	7	1	1148	2	15874	0.139413
GO:0045408	regulation of interleukin-6 biosynthetic process	biological_process	8	1	1148	2	15874	0.139413
GO:0006760	folic acid-containing compound metabolic process	biological_process	6	1	1148	2	15874	0.139413
GO:0045347	negative regulation of MHC class II biosynthetic process	biological_process	9	1	1148	2	15874	0.139413
GO:1903428	positive regulation of reactive oxygen species biosynthetic process	biological_process	8	1	1148	2	15874	0.139413
GO:0010956	negative regulation of calcidiol 1-monooxygenase activity	biological_process	12	1	1148	2	15874	0.139413
GO:0008523	sodium-dependent multivitamin transmembrane transporter activity	molecular_function	11	1	1148	2	15874	0.139413
GO:0051351	positive regulation of ligase activity	biological_process	7	1	1148	2	15874	0.139413
GO:1902036	regulation of hematopoietic stem cell differentiation	biological_process	8	1	1148	2	15874	0.139413
GO:0021784	postganglionic parasympathetic fiber development	biological_process	7	1	1148	2	15874	0.139413
GO:0042942	D-serine transport	biological_process	7	1	1148	2	15874	0.139413
GO:0005457	GDP-fucose transmembrane transporter activity	molecular_function	8	1	1148	2	15874	0.139413
GO:0030505	inorganic diphosphate transport	biological_process	9	1	1148	2	15874	0.139413
GO:0031670	cellular response to nutrient	biological_process	8	1	1148	2	15874	0.139413
GO:0030029	actin filament-based process	biological_process	4	1	1148	2	15874	0.139413
GO:1902379	chemoattractant activity involved in axon guidance	molecular_function	8	1	1148	2	15874	0.139413
GO:0004609	phosphatidylserine decarboxylase activity	molecular_function	7	1	1148	2	15874	0.139413
GO:0046671	negative regulation of retinal cell programmed cell death	biological_process	9	1	1148	2	15874	0.139413
GO:0002693	positive regulation of cellular extravasation	biological_process	8	1	1148	2	15874	0.139413
GO:1904017	cellular response to Thyroglobulin triiodothyronine	biological_process	6	1	1148	2	15874	0.139413
GO:1903556	negative regulation of tumor necrosis factor superfamily cytokine production	biological_process	8	1	1148	2	15874	0.139413
GO:0003415	chondrocyte hypertrophy	biological_process	6	1	1148	2	15874	0.139413
GO:1901201	regulation of extracellular matrix assembly	biological_process	6	1	1148	2	15874	0.139413
GO:0060535	trachea cartilage morphogenesis	biological_process	7	1	1148	2	15874	0.139413
GO:0098915	membrane repolarization during ventricular cardiac muscle cell action potential	biological_process	11	1	1148	2	15874	0.139413
GO:1903208	negative regulation of hydrogen peroxide-induced neuron death	biological_process	10	1	1148	2	15874	0.139413
GO:0015887	pantothenate transmembrane transport	biological_process	11	1	1148	2	15874	0.139413
GO:0072393	microtubule anchoring at microtubule organizing center	biological_process	9	1	1148	2	15874	0.139413
GO:0032648	regulation of interferon-beta production	biological_process	8	1	1148	2	15874	0.139413
GO:0008898	S-adenosylmethionine-homocysteine S-methyltransferase activity	molecular_function	8	1	1148	2	15874	0.139413
GO:0014043	negative regulation of neuron maturation	biological_process	11	1	1148	2	15874	0.139413
GO:0046500	S-adenosylmethionine metabolic process	biological_process	7	1	1148	2	15874	0.139413
GO:0002067	glandular epithelial cell differentiation	biological_process	8	1	1148	2	15874	0.139413
GO:0042288	MHC class I protein binding	molecular_function	7	1	1148	2	15874	0.139413
GO:0045715	negative regulation of low-density lipoprotein particle receptor biosynthetic process	biological_process	10	1	1148	2	15874	0.139413
GO:0032488	Cdc42 protein signal transduction	biological_process	9	1	1148	2	15874	0.139413
GO:0008381	mechanosensitive ion channel activity	molecular_function	8	1	1148	2	15874	0.139413
GO:2000401	regulation of lymphocyte migration	biological_process	7	1	1148	2	15874	0.139413
GO:0017109	glutamate-cysteine ligase complex	cellular_component	6	1	1148	2	15874	0.139413
GO:0015878	biotin transport	biological_process	11	1	1148	2	15874	0.139413
GO:0010758	regulation of macrophage chemotaxis	biological_process	8	1	1148	2	15874	0.139413
GO:0005981	regulation of glycogen catabolic process	biological_process	10	1	1148	2	15874	0.139413
GO:0034362	low-density lipoprotein particle	cellular_component	5	1	1148	2	15874	0.139413
GO:0046511	sphinganine biosynthetic process	biological_process	9	1	1148	2	15874	0.139413
GO:0033141	positive regulation of peptidyl-serine phosphorylation of STAT protein	biological_process	12	1	1148	2	15874	0.139413
GO:0055129	L-proline biosynthetic process	biological_process	13	1	1148	2	15874	0.139413
GO:0072368	regulation of lipid transport by negative regulation of transcription from RNA polymerase II promoter	biological_process	11	1	1148	2	15874	0.139413
GO:0005900	oncostatin-M receptor complex	cellular_component	6	1	1148	2	15874	0.139413
GO:0010810	regulation of cell-substrate adhesion	biological_process	6	1	1148	2	15874	0.139413
GO:0071568	UFM1 transferase activity	molecular_function	6	1	1148	2	15874	0.139413
GO:0070262	peptidyl-serine dephosphorylation	biological_process	10	1	1148	2	15874	0.139413
GO:0003985	acetyl-CoA C-acetyltransferase activity	molecular_function	9	1	1148	2	15874	0.139413
GO:0065010	extracellular membrane-bounded organelle	cellular_component	5	1	1148	2	15874	0.139413
GO:0035128	post-embryonic forelimb morphogenesis	biological_process	8	1	1148	2	15874	0.139413
GO:0014015	positive regulation of gliogenesis	biological_process	10	1	1148	2	15874	0.139413
GO:1990182	exosomal secretion	biological_process	8	1	1148	2	15874	0.139413
GO:0042851	L-alanine metabolic process	biological_process	12	1	1148	2	15874	0.139413
GO:0045927	positive regulation of growth	biological_process	6	1	1148	2	15874	0.139413
GO:0017110	nucleoside-diphosphatase activity	molecular_function	8	1	1148	2	15874	0.139413
GO:0032430	positive regulation of phospholipase A2 activity	biological_process	10	1	1148	2	15874	0.139413
GO:0021568	rhombomere 2 development	biological_process	6	1	1148	2	15874	0.139413
GO:0035726	common myeloid progenitor cell proliferation	biological_process	4	1	1148	2	15874	0.139413
GO:0019885	antigen processing and presentation of endogenous peptide antigen via MHC class I	biological_process	7	1	1148	2	15874	0.139413
GO:0071885	N-terminal protein N-methyltransferase activity	molecular_function	8	1	1148	2	15874	0.139413
GO:0034392	negative regulation of smooth muscle cell apoptotic process	biological_process	11	1	1148	2	15874	0.139413
GO:0002312	B cell activation involved in immune response	biological_process	8	1	1148	2	15874	0.139413
GO:0019427	acetyl-CoA biosynthetic process from acetate	biological_process	8	1	1148	2	15874	0.139413
GO:0006868	glutamine transport	biological_process	8	1	1148	2	15874	0.139413
GO:0035613	RNA stem-loop binding	molecular_function	7	1	1148	2	15874	0.139413
GO:0060026	convergent extension	biological_process	7	1	1148	2	15874	0.139413
GO:0005464	UDP-xylose transmembrane transporter activity	molecular_function	8	1	1148	2	15874	0.139413
GO:0048156	tau protein binding	molecular_function	6	1	1148	2	15874	0.139413
GO:0072284	metanephric S-shaped body morphogenesis	biological_process	6	1	1148	2	15874	0.139413
GO:0004021	L-alanine:2-oxoglutarate aminotransferase activity	molecular_function	8	1	1148	2	15874	0.139413
GO:0021644	vagus nerve morphogenesis	biological_process	6	1	1148	2	15874	0.139413
GO:0000293	ferric-chelate reductase activity	molecular_function	7	1	1148	2	15874	0.139413
GO:0014802	terminal cisterna	cellular_component	7	1	1148	2	15874	0.139413
GO:0014886	transition between slow and fast fiber	biological_process	8	1	1148	2	15874	0.139413
GO:0003157	endocardium development	biological_process	5	1	1148	2	15874	0.139413
GO:0035498	carnosine metabolic process	biological_process	8	1	1148	2	15874	0.139413
GO:1901615	organic hydroxy compound metabolic process	biological_process	5	1	1148	2	15874	0.139413
GO:0097250	mitochondrial respiratory chain supercomplex assembly	biological_process	7	1	1148	2	15874	0.139413
GO:0015817	histidine transport	biological_process	8	1	1148	2	15874	0.139413
GO:0035520	monoubiquitinated protein deubiquitination	biological_process	10	1	1148	2	15874	0.139413
GO:0097485	neuron projection guidance	biological_process	5	1	1148	2	15874	0.139413
GO:0016263	glycoprotein-N-acetylgalactosamine 3-beta-galactosyltransferase activity	molecular_function	9	1	1148	2	15874	0.139413
GO:2000860	positive regulation of aldosterone secretion	biological_process	12	1	1148	2	15874	0.139413
GO:1903751	negative regulation of intrinsic apoptotic signaling pathway in response to hydrogen peroxide	biological_process	10	1	1148	2	15874	0.139413
GO:0004421	hydroxymethylglutaryl-CoA synthase activity	molecular_function	7	1	1148	2	15874	0.139413
GO:0070384	Harderian gland development	biological_process	7	1	1148	2	15874	0.139413
GO:0019911	structural constituent of myelin sheath	molecular_function	4	1	1148	2	15874	0.139413
GO:2000809	positive regulation of synaptic vesicle clustering	biological_process	7	1	1148	2	15874	0.139413
GO:0015840	urea transport	biological_process	8	1	1148	2	15874	0.139413
GO:0032307	negative regulation of prostaglandin secretion	biological_process	10	1	1148	2	15874	0.139413
GO:0004174	electron-transferring-flavoprotein dehydrogenase activity	molecular_function	6	1	1148	2	15874	0.139413
GO:0055056	D-glucose transmembrane transporter activity	molecular_function	10	1	1148	2	15874	0.139413
GO:0070086	ubiquitin-dependent endocytosis	biological_process	8	1	1148	2	15874	0.139413
GO:0004357	glutamate-cysteine ligase activity	molecular_function	7	1	1148	2	15874	0.139413
GO:0055064	chloride ion homeostasis	biological_process	10	1	1148	2	15874	0.139413
GO:0072574	hepatocyte proliferation	biological_process	6	1	1148	2	15874	0.139413
GO:0072190	ureter urothelium development	biological_process	7	1	1148	2	15874	0.139413
GO:0051901	positive regulation of mitochondrial depolarization	biological_process	8	1	1148	2	15874	0.139413
GO:0002763	positive regulation of myeloid leukocyte differentiation	biological_process	9	1	1148	2	15874	0.139413
GO:0045602	negative regulation of endothelial cell differentiation	biological_process	9	1	1148	2	15874	0.139413
GO:0045586	regulation of gamma-delta T cell differentiation	biological_process	10	1	1148	2	15874	0.139413
GO:0005298	proline:sodium symporter activity	molecular_function	8	1	1148	2	15874	0.139413
GO:0097114	NMDA glutamate receptor clustering	biological_process	8	1	1148	2	15874	0.139413
GO:1904031	positive regulation of cyclin-dependent protein kinase activity	biological_process	12	1	1148	2	15874	0.139413
GO:0090290	positive regulation of osteoclast proliferation	biological_process	9	1	1148	2	15874	0.139413
GO:0032270	positive regulation of cellular protein metabolic process	biological_process	8	1	1148	2	15874	0.139413
GO:0019556	histidine catabolic process to glutamate and formamide	biological_process	12	1	1148	2	15874	0.139413
GO:0019695	choline metabolic process	biological_process	7	1	1148	2	15874	0.139413
GO:0030050	vesicle transport along actin filament	biological_process	6	1	1148	2	15874	0.139413
GO:1990569	UDP-N-acetylglucosamine transmembrane transport	biological_process	9	1	1148	2	15874	0.139413
GO:0097200	cysteine-type endopeptidase activity involved in execution phase of apoptosis	molecular_function	10	1	1148	2	15874	0.139413
GO:0060431	primary lung bud formation	biological_process	8	1	1148	2	15874	0.139413
GO:0097300	programmed necrotic cell death	biological_process	6	1	1148	2	15874	0.139413
GO:1902990	mitotic telomere maintenance via semi-conservative replication	biological_process	10	1	1148	2	15874	0.139413
GO:1903621	protein localization to photoreceptor connecting cilium	biological_process	10	1	1148	2	15874	0.139413
GO:0043006	activation of phospholipase A2 activity by calcium-mediated signaling	biological_process	8	1	1148	2	15874	0.139413
GO:0048039	ubiquinone binding	molecular_function	6	1	1148	2	15874	0.139413
GO:0004450	isocitrate dehydrogenase (NADP+) activity	molecular_function	8	1	1148	2	15874	0.139413
GO:0072385	minus-end-directed organelle transport along microtubule	biological_process	10	1	1148	2	15874	0.139413
GO:1901077	regulation of relaxation of muscle	biological_process	8	1	1148	2	15874	0.139413
GO:0086080	protein binding involved in heterotypic cell-cell adhesion	molecular_function	6	1	1148	2	15874	0.139413
GO:0036505	prosaposin receptor activity	molecular_function	7	1	1148	2	15874	0.139413
GO:0004667	prostaglandin-D synthase activity	molecular_function	6	1	1148	2	15874	0.139413
GO:0071615	oxidative deethylation	biological_process	5	1	1148	2	15874	0.139413
GO:0071492	cellular response to UV-A	biological_process	9	1	1148	2	15874	0.139413
GO:0034618	arginine binding	molecular_function	8	1	1148	2	15874	0.139413
GO:0019862	IgA binding	molecular_function	6	1	1148	2	15874	0.139413
GO:0001547	antral ovarian follicle growth	biological_process	5	1	1148	2	15874	0.139413
GO:0015798	myo-inositol transport	biological_process	9	1	1148	2	15874	0.139413
GO:0060539	diaphragm development	biological_process	8	1	1148	2	15874	0.139413
GO:0016920	pyroglutamyl-peptidase activity	molecular_function	9	1	1148	2	15874	0.139413
GO:0019956	chemokine binding	molecular_function	6	1	1148	2	15874	0.139413
GO:0005607	laminin-2 complex	cellular_component	5	1	1148	2	15874	0.139413
GO:0045345	positive regulation of MHC class I biosynthetic process	biological_process	9	1	1148	2	15874	0.139413
GO:0072108	positive regulation of mesenchymal to epithelial transition involved in metanephros morphogenesis	biological_process	10	1	1148	2	15874	0.139413
GO:0003882	CDP-diacylglycerol-serine O-phosphatidyltransferase activity	molecular_function	8	1	1148	2	15874	0.139413
GO:2000138	positive regulation of cell proliferation involved in heart morphogenesis	biological_process	8	1	1148	2	15874	0.139413
GO:0002820	negative regulation of adaptive immune response	biological_process	8	1	1148	2	15874	0.139413
GO:0072034	renal vesicle induction	biological_process	5	1	1148	2	15874	0.139413
GO:0046885	regulation of hormone biosynthetic process	biological_process	8	1	1148	2	15874	0.139413
GO:0021615	glossopharyngeal nerve morphogenesis	biological_process	6	1	1148	2	15874	0.139413
GO:0061302	smooth muscle cell-matrix adhesion	biological_process	7	1	1148	2	15874	0.139413
GO:0019557	histidine catabolic process to glutamate and formate	biological_process	12	1	1148	2	15874	0.139413
GO:0004923	leukemia inhibitory factor receptor activity	molecular_function	8	1	1148	2	15874	0.139413
GO:0014707	branchiomeric skeletal muscle development	biological_process	7	1	1148	2	15874	0.139413
GO:0019079	viral genome replication	biological_process	7	1	1148	2	15874	0.139413
GO:0034625	fatty acid elongation, monounsaturated fatty acid	biological_process	13	1	1148	2	15874	0.139413
GO:0032528	microvillus organization	biological_process	7	1	1148	2	15874	0.139413
GO:0071886	1-(4-iodo-2,5-dimethoxyphenyl)propan-2-amine binding	molecular_function	5	1	1148	2	15874	0.139413
GO:0070557	PCNA-p21 complex	cellular_component	4	1	1148	2	15874	0.139413
GO:2000324	positive regulation of glucocorticoid receptor signaling pathway	biological_process	10	1	1148	2	15874	0.139413
GO:0071280	cellular response to copper ion	biological_process	8	1	1148	2	15874	0.139413
GO:0006102	isocitrate metabolic process	biological_process	9	1	1148	2	15874	0.139413
GO:0015783	GDP-fucose transmembrane transport	biological_process	10	1	1148	2	15874	0.139413
GO:0010882	regulation of cardiac muscle contraction by calcium ion signaling	biological_process	8	1	1148	2	15874	0.139413
GO:0097201	negative regulation of transcription from RNA polymerase II promoter in response to stress	biological_process	11	1	1148	2	15874	0.139413
GO:2000393	negative regulation of lamellipodium morphogenesis	biological_process	7	1	1148	2	15874	0.139413
GO:0051546	keratinocyte migration	biological_process	9	1	1148	2	15874	0.139413
GO:1901581	negative regulation of telomeric RNA transcription from RNA pol II promoter	biological_process	11	1	1148	2	15874	0.139413
GO:0045404	positive regulation of interleukin-4 biosynthetic process	biological_process	9	1	1148	2	15874	0.139413
GO:0071504	cellular response to heparin	biological_process	7	1	1148	2	15874	0.139413
GO:0002313	mature B cell differentiation involved in immune response	biological_process	9	1	1148	2	15874	0.139413
GO:0004478	methionine adenosyltransferase activity	molecular_function	6	1	1148	2	15874	0.139413
GO:0004315	3-oxoacyl-[acyl-carrier-protein] synthase activity	molecular_function	8	1	1148	2	15874	0.139413
GO:0051208	sequestering of calcium ion	biological_process	5	1	1148	2	15874	0.139413
GO:0043320	natural killer cell degranulation	biological_process	9	1	1148	2	15874	0.139413
GO:0060379	cardiac muscle cell myoblast differentiation	biological_process	8	1	1148	2	15874	0.139413
GO:1903070	negative regulation of ER-associated ubiquitin-dependent protein catabolic process	biological_process	13	1	1148	2	15874	0.139413
GO:0050711	negative regulation of interleukin-1 secretion	biological_process	9	1	1148	2	15874	0.139413
GO:0030858	positive regulation of epithelial cell differentiation	biological_process	8	1	1148	2	15874	0.139413
GO:0060053	neurofilament cytoskeleton	cellular_component	8	1	1148	2	15874	0.139413
GO:0016320	endoplasmic reticulum membrane fusion	biological_process	8	1	1148	2	15874	0.139413
GO:0035473	lipase binding	molecular_function	6	1	1148	2	15874	0.139413
GO:0061609	fructose-1-phosphate aldolase activity	molecular_function	7	1	1148	2	15874	0.139413
GO:0021681	cerebellar granular layer development	biological_process	5	1	1148	2	15874	0.139413
GO:0072378	blood coagulation, fibrin clot formation	biological_process	8	1	1148	2	15874	0.139413
GO:0046888	negative regulation of hormone secretion	biological_process	8	1	1148	2	15874	0.139413
GO:0005592	collagen type XI trimer	cellular_component	6	1	1148	2	15874	0.139413
GO:0032792	negative regulation of CREB transcription factor activity	biological_process	7	1	1148	2	15874	0.139413
GO:0015265	urea channel activity	molecular_function	7	1	1148	2	15874	0.139413
GO:0003994	aconitate hydratase activity	molecular_function	7	1	1148	2	15874	0.139413
GO:0003161	cardiac conduction system development	biological_process	9	1	1148	2	15874	0.139413
GO:0034626	fatty acid elongation, polyunsaturated fatty acid	biological_process	13	1	1148	2	15874	0.139413
GO:0048368	lateral mesoderm development	biological_process	7	1	1148	2	15874	0.139413
GO:1902282	voltage-gated potassium channel activity involved in ventricular cardiac muscle cell action potential repolarization	molecular_function	11	1	1148	2	15874	0.139413
GO:1901979	regulation of inward rectifier potassium channel activity	biological_process	9	1	1148	2	15874	0.139413
GO:0071218	cellular response to misfolded protein	biological_process	7	1	1148	2	15874	0.139413
GO:0005462	UDP-N-acetylglucosamine transmembrane transporter activity	molecular_function	8	1	1148	2	15874	0.139413
GO:0033280	response to vitamin D	biological_process	7	1	1148	2	15874	0.139413
GO:0044393	microspike	cellular_component	6	1	1148	2	15874	0.139413
GO:0006937	regulation of muscle contraction	biological_process	8	1	1148	2	15874	0.139413
GO:0070326	very-low-density lipoprotein particle receptor binding	molecular_function	7	1	1148	2	15874	0.139413
GO:0090281	negative regulation of calcium ion import	biological_process	10	1	1148	2	15874	0.139413
GO:0038127	ERBB signaling pathway	biological_process	8	1	1148	2	15874	0.139413
GO:0004743	pyruvate kinase activity	molecular_function	7	1	1148	2	15874	0.139413
GO:0001552	ovarian follicle atresia	biological_process	5	1	1148	2	15874	0.139413
GO:2000556	positive regulation of T-helper 1 cell cytokine production	biological_process	12	1	1148	2	15874	0.139413
GO:0032451	demethylase activity	molecular_function	4	1	1148	2	15874	0.139413
GO:2000630	positive regulation of miRNA metabolic process	biological_process	9	1	1148	2	15874	0.139413
GO:0004739	pyruvate dehydrogenase (acetyl-transferring) activity	molecular_function	7	1	1148	2	15874	0.139413
GO:0007089	traversing start control point of mitotic cell cycle	biological_process	11	1	1148	2	15874	0.139413
GO:0090311	regulation of protein deacetylation	biological_process	9	1	1148	2	15874	0.139413
GO:2000653	regulation of genetic imprinting	biological_process	8	1	1148	2	15874	0.139413
GO:1900275	negative regulation of phospholipase C activity	biological_process	10	1	1148	2	15874	0.139413
GO:0051048	negative regulation of secretion	biological_process	8	1	1148	2	15874	0.139413
GO:0015949	nucleobase-containing small molecule interconversion	biological_process	8	1	1148	2	15874	0.139413
GO:0043237	laminin-1 binding	molecular_function	6	1	1148	2	15874	0.139413
GO:0043490	malate-aspartate shuttle	biological_process	8	1	1148	2	15874	0.139413
GO:0004342	glucosamine-6-phosphate deaminase activity	molecular_function	7	1	1148	2	15874	0.139413
GO:0042129	regulation of T cell proliferation	biological_process	10	1	1148	2	15874	0.139413
GO:0021545	cranial nerve development	biological_process	6	1	1148	2	15874	0.139413
GO:0060613	fat pad development	biological_process	8	1	1148	2	15874	0.139413
GO:0045187	regulation of circadian sleep/wake cycle, sleep	biological_process	7	1	1148	2	15874	0.139413
GO:0090022	regulation of neutrophil chemotaxis	biological_process	9	1	1148	2	15874	0.139413
GO:0003057	regulation of the force of heart contraction by chemical signal	biological_process	10	1	1148	2	15874	0.139413
GO:2000343	positive regulation of chemokine (C-X-C motif) ligand 2 production	biological_process	9	1	1148	2	15874	0.139413
GO:0002438	acute inflammatory response to antigenic stimulus	biological_process	8	1	1148	2	15874	0.139413
GO:0042284	sphingolipid delta-4 desaturase activity	molecular_function	6	1	1148	2	15874	0.139413
GO:0031699	beta-3 adrenergic receptor binding	molecular_function	8	1	1148	2	15874	0.139413
GO:0060290	transdifferentiation	biological_process	6	1	1148	2	15874	0.139413
GO:0045723	positive regulation of fatty acid biosynthetic process	biological_process	9	1	1148	2	15874	0.139413
GO:0014031	mesenchymal cell development	biological_process	6	1	1148	2	15874	0.139413
GO:0004668	protein-arginine deiminase activity	molecular_function	7	1	1148	2	15874	0.139413
GO:1904430	negative regulation of t-circle formation	biological_process	11	1	1148	2	15874	0.139413
GO:0050649	testosterone 6-beta-hydroxylase activity	molecular_function	7	1	1148	2	15874	0.139413
GO:2000810	regulation of bicellular tight junction assembly	biological_process	7	1	1148	2	15874	0.139413
GO:0003338	metanephros morphogenesis	biological_process	7	1	1148	2	15874	0.139413
GO:0007320	insemination	biological_process	5	1	1148	2	15874	0.139413
GO:0035621	ER to Golgi ceramide transport	biological_process	9	1	1148	2	15874	0.139413
GO:1902894	negative regulation of pri-miRNA transcription by RNA polymerase II	biological_process	11	1	1148	2	15874	0.139413
GO:1903697	negative regulation of microvillus assembly	biological_process	11	1	1148	2	15874	0.139413
GO:0003846	2-acylglycerol O-acyltransferase activity	molecular_function	9	1	1148	2	15874	0.139413
GO:0048408	epidermal growth factor binding	molecular_function	6	1	1148	2	15874	0.139413
GO:0002133	polycystin complex	cellular_component	4	1	1148	2	15874	0.139413
GO:0005042	netrin receptor activity	molecular_function	6	1	1148	2	15874	0.139413
GO:0060850	regulation of transcription involved in cell fate commitment	biological_process	10	1	1148	2	15874	0.139413
GO:0047676	arachidonate-CoA ligase activity	molecular_function	7	1	1148	2	15874	0.139413
GO:0005006	epidermal growth factor-activated receptor activity	molecular_function	10	1	1148	2	15874	0.139413
GO:0048143	astrocyte activation	biological_process	6	1	1148	2	15874	0.139413
GO:0030308	negative regulation of cell growth	biological_process	7	8	1148	71	15874	0.139506
GO:0045600	positive regulation of fat cell differentiation	biological_process	8	4	1148	28	15874	0.140338
GO:0030336	negative regulation of cell migration	biological_process	8	6	1148	49	15874	0.140372
GO:0016477	cell migration	biological_process	6	11	1148	106	15874	0.143621
GO:0005783	endoplasmic reticulum	cellular_component	6	39	1148	453	15874	0.14582
GO:0043565	sequence-specific DNA binding	molecular_function	7	24	1148	264	15874	0.145868
GO:0005911	cell-cell junction	cellular_component	4	10	1148	95	15874	0.148038
GO:0050728	negative regulation of inflammatory response	biological_process	9	5	1148	39	15874	0.148139
GO:0030170	pyridoxal phosphate binding	molecular_function	6	6	1148	50	15874	0.150403
GO:0030334	regulation of cell migration	biological_process	7	6	1148	50	15874	0.150403
GO:0008285	negative regulation of cell proliferation	biological_process	7	16	1148	167	15874	0.151878
GO:0030855	epithelial cell differentiation	biological_process	6	4	1148	29	15874	0.154057
GO:0006904	vesicle docking involved in exocytosis	biological_process	7	3	1148	19	15874	0.154301
GO:0051480	regulation of cytosolic calcium ion concentration	biological_process	12	3	1148	19	15874	0.154301
GO:0021549	cerebellum development	biological_process	5	3	1148	19	15874	0.154301
GO:0001786	phosphatidylserine binding	molecular_function	6	3	1148	19	15874	0.154301
GO:0045785	positive regulation of cell adhesion	biological_process	6	3	1148	19	15874	0.154301
GO:0005246	calcium channel regulator activity	molecular_function	6	3	1148	19	15874	0.154301
GO:0050729	positive regulation of inflammatory response	biological_process	9	3	1148	19	15874	0.154301
GO:0007188	adenylate cyclase-modulating G-protein coupled receptor signaling pathway	biological_process	7	3	1148	19	15874	0.154301
GO:0030027	lamellipodium	cellular_component	6	11	1148	108	15874	0.157147
GO:0007166	cell surface receptor signaling pathway	biological_process	5	13	1148	132	15874	0.158602
GO:0005741	mitochondrial outer membrane	cellular_component	6	7	1148	62	15874	0.159071
GO:0051117	ATPase binding	molecular_function	6	5	1148	40	15874	0.159898
GO:0071456	cellular response to hypoxia	biological_process	6	5	1148	40	15874	0.159898
GO:0008584	male gonad development	biological_process	7	5	1148	40	15874	0.159898
GO:0042574	retinal metabolic process	biological_process	11	2	1148	10	15874	0.15992
GO:0006637	acyl-CoA metabolic process	biological_process	7	2	1148	10	15874	0.15992
GO:0001836	release of cytochrome c from mitochondria	biological_process	8	2	1148	10	15874	0.15992
GO:0014066	regulation of phosphatidylinositol 3-kinase signaling	biological_process	9	2	1148	10	15874	0.15992
GO:0010596	negative regulation of endothelial cell migration	biological_process	10	2	1148	10	15874	0.15992
GO:0009968	negative regulation of signal transduction	biological_process	8	2	1148	10	15874	0.15992
GO:0050431	transforming growth factor beta binding	molecular_function	6	2	1148	10	15874	0.15992
GO:0046621	negative regulation of organ growth	biological_process	8	2	1148	10	15874	0.15992
GO:0048870	cell motility	biological_process	5	2	1148	10	15874	0.15992
GO:0009410	response to xenobiotic stimulus	biological_process	5	2	1148	10	15874	0.15992
GO:0007202	activation of phospholipase C activity	biological_process	11	2	1148	10	15874	0.15992
GO:0050998	nitric-oxide synthase binding	molecular_function	6	2	1148	10	15874	0.15992
GO:0032794	GTPase activating protein binding	molecular_function	5	2	1148	10	15874	0.15992
GO:0008266	poly(U) RNA binding	molecular_function	9	2	1148	10	15874	0.15992
GO:0021952	central nervous system projection neuron axonogenesis	biological_process	11	2	1148	10	15874	0.15992
GO:2001234	negative regulation of apoptotic signaling pathway	biological_process	9	2	1148	10	15874	0.15992
GO:0044548	S100 protein binding	molecular_function	5	2	1148	10	15874	0.15992
GO:1900182	positive regulation of protein localization to nucleus	biological_process	9	2	1148	10	15874	0.15992
GO:0046839	phospholipid dephosphorylation	biological_process	8	2	1148	10	15874	0.15992
GO:0002028	regulation of sodium ion transport	biological_process	9	2	1148	10	15874	0.15992
GO:0045664	regulation of neuron differentiation	biological_process	9	2	1148	10	15874	0.15992
GO:0030955	potassium ion binding	molecular_function	8	2	1148	10	15874	0.15992
GO:0004857	enzyme inhibitor activity	molecular_function	5	2	1148	10	15874	0.15992
GO:0030274	LIM domain binding	molecular_function	6	2	1148	10	15874	0.15992
GO:0050860	negative regulation of T cell receptor signaling pathway	biological_process	10	2	1148	10	15874	0.15992
GO:0042475	odontogenesis of dentin-containing tooth	biological_process	7	2	1148	10	15874	0.15992
GO:0048333	mesodermal cell differentiation	biological_process	6	2	1148	10	15874	0.15992
GO:0048566	embryonic digestive tract development	biological_process	7	2	1148	10	15874	0.15992
GO:0000981	RNA polymerase II transcription factor activity, sequence-specific DNA binding	molecular_function	5	11	1148	109	15874	0.164143
GO:0051219	phosphoprotein binding	molecular_function	5	4	1148	30	15874	0.168254
GO:0007628	adult walking behavior	biological_process	6	4	1148	30	15874	0.168254
GO:0006749	glutathione metabolic process	biological_process	8	4	1148	30	15874	0.168254
GO:0071300	cellular response to retinoic acid	biological_process	7	4	1148	30	15874	0.168254
GO:0051539	4 iron, 4 sulfur cluster binding	molecular_function	6	4	1148	30	15874	0.168254
GO:0042802	identical protein binding	molecular_function	5	28	1148	320	15874	0.170023
GO:0051087	chaperone binding	molecular_function	5	5	1148	41	15874	0.17202
GO:0050840	extracellular matrix binding	molecular_function	4	3	1148	20	15874	0.172356
GO:0002548	monocyte chemotaxis	biological_process	6	3	1148	20	15874	0.172356
GO:0006096	glycolytic process	biological_process	10	3	1148	20	15874	0.172356
GO:0046627	negative regulation of insulin receptor signaling pathway	biological_process	9	3	1148	20	15874	0.172356
GO:0007205	protein kinase C-activating G-protein coupled receptor signaling pathway	biological_process	6	3	1148	20	15874	0.172356
GO:0070059	intrinsic apoptotic signaling pathway in response to endoplasmic reticulum stress	biological_process	7	3	1148	20	15874	0.172356
GO:0071902	positive regulation of protein serine/threonine kinase activity	biological_process	12	3	1148	20	15874	0.172356
GO:0005834	heterotrimeric G-protein complex	cellular_component	5	3	1148	20	15874	0.172356
GO:0034707	chloride channel complex	cellular_component	7	3	1148	20	15874	0.172356
GO:0045648	positive regulation of erythrocyte differentiation	biological_process	9	3	1148	20	15874	0.172356
GO:0005261	cation channel activity	molecular_function	7	3	1148	20	15874	0.172356
GO:0007165	signal transduction	biological_process	4	34	1148	397	15874	0.172663
GO:0009408	response to heat	biological_process	5	4	1148	31	15874	0.182889
GO:0030971	receptor tyrosine kinase binding	molecular_function	6	4	1148	31	15874	0.182889
GO:0005254	chloride channel activity	molecular_function	8	4	1148	31	15874	0.182889
GO:0030216	keratinocyte differentiation	biological_process	8	4	1148	31	15874	0.182889
GO:0007266	Rho protein signal transduction	biological_process	8	4	1148	31	15874	0.182889
GO:0043085	positive regulation of catalytic activity	biological_process	6	4	1148	31	15874	0.182889
GO:0034446	substrate adhesion-dependent cell spreading	biological_process	8	4	1148	31	15874	0.182889
GO:0045944	positive regulation of transcription by RNA polymerase II	biological_process	10	47	1148	568	15874	0.184235
GO:0000980	RNA polymerase II distal enhancer sequence-specific DNA binding	molecular_function	10	5	1148	42	15874	0.184483
GO:0070374	positive regulation of ERK1 and ERK2 cascade	biological_process	12	10	1148	100	15874	0.185842
GO:0008022	protein C-terminus binding	molecular_function	5	11	1148	112	15874	0.186025
GO:0021702	cerebellar Purkinje cell differentiation	biological_process	7	2	1148	11	15874	0.186538
GO:0001518	voltage-gated sodium channel complex	cellular_component	9	2	1148	11	15874	0.186538
GO:0035640	exploration behavior	biological_process	4	2	1148	11	15874	0.186538
GO:0008306	associative learning	biological_process	6	2	1148	11	15874	0.186538
GO:0009165	nucleotide biosynthetic process	biological_process	9	2	1148	11	15874	0.186538
GO:0001516	prostaglandin biosynthetic process	biological_process	11	2	1148	11	15874	0.186538
GO:0031527	filopodium membrane	cellular_component	6	2	1148	11	15874	0.186538
GO:0033077	T cell differentiation in thymus	biological_process	9	2	1148	11	15874	0.186538
GO:0032024	positive regulation of insulin secretion	biological_process	11	2	1148	11	15874	0.186538
GO:0090303	positive regulation of wound healing	biological_process	9	2	1148	11	15874	0.186538
GO:0042098	T cell proliferation	biological_process	8	2	1148	11	15874	0.186538
GO:0042692	muscle cell differentiation	biological_process	6	2	1148	11	15874	0.186538
GO:0005773	vacuole	cellular_component	6	2	1148	11	15874	0.186538
GO:0014911	positive regulation of smooth muscle cell migration	biological_process	9	2	1148	11	15874	0.186538
GO:0017166	vinculin binding	molecular_function	6	2	1148	11	15874	0.186538
GO:1990126	retrograde transport, endosome to plasma membrane	biological_process	8	2	1148	11	15874	0.186538
GO:0001782	B cell homeostasis	biological_process	6	2	1148	11	15874	0.186538
GO:0017046	peptide hormone binding	molecular_function	6	2	1148	11	15874	0.186538
GO:0004653	polypeptide N-acetylgalactosaminyltransferase activity	molecular_function	8	2	1148	11	15874	0.186538
GO:0043627	response to estrogen	biological_process	4	3	1148	21	15874	0.190968
GO:0008009	chemokine activity	molecular_function	8	3	1148	21	15874	0.190968
GO:0032526	response to retinoic acid	biological_process	6	3	1148	21	15874	0.190968
GO:0006635	fatty acid beta-oxidation	biological_process	11	3	1148	21	15874	0.190968
GO:0003727	single-stranded RNA binding	molecular_function	7	3	1148	21	15874	0.190968
GO:0040018	positive regulation of multicellular organism growth	biological_process	8	3	1148	21	15874	0.190968
GO:0050873	brown fat cell differentiation	biological_process	7	3	1148	21	15874	0.190968
GO:0010595	positive regulation of endothelial cell migration	biological_process	10	3	1148	21	15874	0.190968
GO:0008134	transcription factor binding	molecular_function	5	13	1148	137	15874	0.191458
GO:0016874	ligase activity	molecular_function	4	8	1148	77	15874	0.191677
GO:0009791	post-embryonic development	biological_process	4	6	1148	54	15874	0.193487
GO:0001755	neural crest cell migration	biological_process	8	5	1148	43	15874	0.197264
GO:0007219	Notch signaling pathway	biological_process	6	5	1148	43	15874	0.197264
GO:0051289	protein homotetramerization	biological_process	9	4	1148	32	15874	0.197922
GO:0000910	cytokinesis	biological_process	5	4	1148	32	15874	0.197922
GO:0050679	positive regulation of epithelial cell proliferation	biological_process	8	4	1148	32	15874	0.197922
GO:0042472	inner ear morphogenesis	biological_process	6	4	1148	32	15874	0.197922
GO:0030246	carbohydrate binding	molecular_function	4	8	1148	78	15874	0.201082
GO:0090292	nuclear matrix anchoring at nuclear membrane	biological_process	8	1	1148	3	15874	0.201658
GO:0010759	positive regulation of macrophage chemotaxis	biological_process	9	1	1148	3	15874	0.201658
GO:0060215	primitive hemopoiesis	biological_process	9	1	1148	3	15874	0.201658
GO:0015183	L-aspartate transmembrane transporter activity	molecular_function	5	1	1148	3	15874	0.201658
GO:0010641	positive regulation of platelet-derived growth factor receptor signaling pathway	biological_process	9	1	1148	3	15874	0.201658
GO:0021521	ventral spinal cord interneuron specification	biological_process	7	1	1148	3	15874	0.201658
GO:0090168	Golgi reassembly	biological_process	7	1	1148	3	15874	0.201658
GO:0070213	protein auto-ADP-ribosylation	biological_process	10	1	1148	3	15874	0.201658
GO:0043969	histone H2B acetylation	biological_process	11	1	1148	3	15874	0.201658
GO:0003143	embryonic heart tube morphogenesis	biological_process	6	1	1148	3	15874	0.201658
GO:0006569	tryptophan catabolic process	biological_process	11	1	1148	3	15874	0.201658
GO:0043385	mycotoxin metabolic process	biological_process	6	1	1148	3	15874	0.201658
GO:0050856	regulation of T cell receptor signaling pathway	biological_process	9	1	1148	3	15874	0.201658
GO:0010888	negative regulation of lipid storage	biological_process	6	1	1148	3	15874	0.201658
GO:0072513	positive regulation of secondary heart field cardioblast proliferation	biological_process	11	1	1148	3	15874	0.201658
GO:0046619	optic placode formation involved in camera-type eye formation	biological_process	7	1	1148	3	15874	0.201658
GO:0032027	myosin light chain binding	molecular_function	7	1	1148	3	15874	0.201658
GO:0006116	NADH oxidation	biological_process	5	1	1148	3	15874	0.201658
GO:1990430	extracellular matrix protein binding	molecular_function	5	1	1148	3	15874	0.201658
GO:0045582	positive regulation of T cell differentiation	biological_process	10	1	1148	3	15874	0.201658
GO:0031264	death-inducing signaling complex	cellular_component	6	1	1148	3	15874	0.201658
GO:0035989	tendon development	biological_process	7	1	1148	3	15874	0.201658
GO:0004586	ornithine decarboxylase activity	molecular_function	7	1	1148	3	15874	0.201658
GO:0010828	positive regulation of glucose transmembrane transport	biological_process	9	1	1148	3	15874	0.201658
GO:0031102	neuron projection regeneration	biological_process	6	1	1148	3	15874	0.201658
GO:0001869	negative regulation of complement activation, lectin pathway	biological_process	9	1	1148	3	15874	0.201658
GO:0006475	internal protein amino acid acetylation	biological_process	11	1	1148	3	15874	0.201658
GO:0048539	bone marrow development	biological_process	6	1	1148	3	15874	0.201658
GO:0097104	postsynaptic membrane assembly	biological_process	7	1	1148	3	15874	0.201658
GO:0038064	collagen receptor activity	molecular_function	6	1	1148	3	15874	0.201658
GO:0046321	positive regulation of fatty acid oxidation	biological_process	10	1	1148	3	15874	0.201658
GO:0038031	non-canonical Wnt signaling pathway via JNK cascade	biological_process	10	1	1148	3	15874	0.201658
GO:0045793	positive regulation of cell size	biological_process	7	1	1148	3	15874	0.201658
GO:0003181	atrioventricular valve morphogenesis	biological_process	6	1	1148	3	15874	0.201658
GO:0018812	3-hydroxyacyl-CoA dehydratase activity	molecular_function	7	1	1148	3	15874	0.201658
GO:0060090	molecular adaptor activity	molecular_function	4	1	1148	3	15874	0.201658
GO:1900127	positive regulation of hyaluronan biosynthetic process	biological_process	9	1	1148	3	15874	0.201658
GO:0090245	axis elongation involved in somitogenesis	biological_process	7	1	1148	3	15874	0.201658
GO:1902041	regulation of extrinsic apoptotic signaling pathway via death domain receptors	biological_process	10	1	1148	3	15874	0.201658
GO:0034046	poly(G) binding	molecular_function	9	1	1148	3	15874	0.201658
GO:0036122	BMP binding	molecular_function	6	1	1148	3	15874	0.201658
GO:2001206	positive regulation of osteoclast development	biological_process	9	1	1148	3	15874	0.201658
GO:2001181	positive regulation of interleukin-10 secretion	biological_process	9	1	1148	3	15874	0.201658
GO:0061154	endothelial tube morphogenesis	biological_process	8	1	1148	3	15874	0.201658
GO:0050921	positive regulation of chemotaxis	biological_process	8	1	1148	3	15874	0.201658
GO:0031638	zymogen activation	biological_process	9	1	1148	3	15874	0.201658
GO:1903599	positive regulation of autophagy of mitochondrion	biological_process	10	1	1148	3	15874	0.201658
GO:0004962	endothelin receptor activity	molecular_function	7	1	1148	3	15874	0.201658
GO:0006651	diacylglycerol biosynthetic process	biological_process	10	1	1148	3	15874	0.201658
GO:0004356	glutamate-ammonia ligase activity	molecular_function	8	1	1148	3	15874	0.201658
GO:0042698	ovulation cycle	biological_process	4	1	1148	3	15874	0.201658
GO:0048339	paraxial mesoderm development	biological_process	7	1	1148	3	15874	0.201658
GO:0034753	nuclear aryl hydrocarbon receptor complex	cellular_component	6	1	1148	3	15874	0.201658
GO:0015182	L-asparagine transmembrane transporter activity	molecular_function	8	1	1148	3	15874	0.201658
GO:1902115	regulation of organelle assembly	biological_process	8	1	1148	3	15874	0.201658
GO:0097411	hypoxia-inducible factor-1alpha signaling pathway	biological_process	5	1	1148	3	15874	0.201658
GO:0009651	response to salt stress	biological_process	6	1	1148	3	15874	0.201658
GO:0050966	detection of mechanical stimulus involved in sensory perception of pain	biological_process	7	1	1148	3	15874	0.201658
GO:2001070	starch binding	molecular_function	6	1	1148	3	15874	0.201658
GO:0004351	glutamate decarboxylase activity	molecular_function	7	1	1148	3	15874	0.201658
GO:0035662	Toll-like receptor 4 binding	molecular_function	7	1	1148	3	15874	0.201658
GO:0045667	regulation of osteoblast differentiation	biological_process	7	1	1148	3	15874	0.201658
GO:0052548	regulation of endopeptidase activity	biological_process	10	1	1148	3	15874	0.201658
GO:0070966	nuclear-transcribed mRNA catabolic process, no-go decay	biological_process	12	1	1148	3	15874	0.201658
GO:1900041	negative regulation of interleukin-2 secretion	biological_process	9	1	1148	3	15874	0.201658
GO:0046655	folic acid metabolic process	biological_process	7	1	1148	3	15874	0.201658
GO:0072075	metanephric mesenchyme development	biological_process	8	1	1148	3	15874	0.201658
GO:0070294	renal sodium ion absorption	biological_process	7	1	1148	3	15874	0.201658
GO:0034666	integrin alpha2-beta1 complex	cellular_component	6	1	1148	3	15874	0.201658
GO:0060355	positive regulation of cell adhesion molecule production	biological_process	7	1	1148	3	15874	0.201658
GO:0006527	arginine catabolic process	biological_process	12	1	1148	3	15874	0.201658
GO:0003987	acetate-CoA ligase activity	molecular_function	7	1	1148	3	15874	0.201658
GO:0030219	megakaryocyte differentiation	biological_process	7	1	1148	3	15874	0.201658
GO:0030666	endocytic vesicle membrane	cellular_component	7	1	1148	3	15874	0.201658
GO:0090118	receptor-mediated endocytosis involved in cholesterol transport	biological_process	9	1	1148	3	15874	0.201658
GO:0038007	netrin-activated signaling pathway	biological_process	6	1	1148	3	15874	0.201658
GO:0051387	negative regulation of neurotrophin TRK receptor signaling pathway	biological_process	9	1	1148	3	15874	0.201658
GO:0017089	glycolipid transporter activity	molecular_function	5	1	1148	3	15874	0.201658
GO:0007501	mesodermal cell fate specification	biological_process	6	1	1148	3	15874	0.201658
GO:0042551	neuron maturation	biological_process	6	1	1148	3	15874	0.201658
GO:1900273	positive regulation of long-term synaptic potentiation	biological_process	9	1	1148	3	15874	0.201658
GO:0046813	receptor-mediated virion attachment to host cell	biological_process	7	1	1148	3	15874	0.201658
GO:0015186	L-glutamine transmembrane transporter activity	molecular_function	7	1	1148	3	15874	0.201658
GO:0086016	AV node cell action potential	biological_process	8	1	1148	3	15874	0.201658
GO:0000147	actin cortical patch assembly	biological_process	6	1	1148	3	15874	0.201658
GO:0043564	Ku70:Ku80 complex	cellular_component	4	1	1148	3	15874	0.201658
GO:0015616	DNA translocase activity	molecular_function	12	1	1148	3	15874	0.201658
GO:0031871	proteinase activated receptor binding	molecular_function	7	1	1148	3	15874	0.201658
GO:0048385	regulation of retinoic acid receptor signaling pathway	biological_process	8	1	1148	3	15874	0.201658
GO:0035574	histone H4-K20 demethylation	biological_process	13	1	1148	3	15874	0.201658
GO:0061743	motor learning	biological_process	6	1	1148	3	15874	0.201658
GO:0021612	facial nerve structural organization	biological_process	6	1	1148	3	15874	0.201658
GO:0046886	positive regulation of hormone biosynthetic process	biological_process	9	1	1148	3	15874	0.201658
GO:0045581	negative regulation of T cell differentiation	biological_process	10	1	1148	3	15874	0.201658
GO:0016174	NAD(P)H oxidase activity	molecular_function	7	1	1148	3	15874	0.201658
GO:0071953	elastic fiber	cellular_component	5	1	1148	3	15874	0.201658
GO:0016509	long-chain-3-hydroxyacyl-CoA dehydrogenase activity	molecular_function	8	1	1148	3	15874	0.201658
GO:0005025	transforming growth factor beta receptor activity, type I	molecular_function	11	1	1148	3	15874	0.201658
GO:0016554	cytidine to uridine editing	biological_process	11	1	1148	3	15874	0.201658
GO:0019841	retinol binding	molecular_function	7	1	1148	3	15874	0.201658
GO:0009086	methionine biosynthetic process	biological_process	11	1	1148	3	15874	0.201658
GO:0008970	phosphatidylcholine 1-acylhydrolase activity	molecular_function	8	1	1148	3	15874	0.201658
GO:0070837	dehydroascorbic acid transport	biological_process	9	1	1148	3	15874	0.201658
GO:0061002	negative regulation of dendritic spine morphogenesis	biological_process	11	1	1148	3	15874	0.201658
GO:0003956	NAD(P)+-protein-arginine ADP-ribosyltransferase activity	molecular_function	7	1	1148	3	15874	0.201658
GO:0090370	negative regulation of cholesterol efflux	biological_process	11	1	1148	3	15874	0.201658
GO:1901203	positive regulation of extracellular matrix assembly	biological_process	7	1	1148	3	15874	0.201658
GO:0042026	protein refolding	biological_process	5	1	1148	3	15874	0.201658
GO:0004735	pyrroline-5-carboxylate reductase activity	molecular_function	7	1	1148	3	15874	0.201658
GO:0051346	negative regulation of hydrolase activity	biological_process	7	1	1148	3	15874	0.201658
GO:0051450	myoblast proliferation	biological_process	4	1	1148	3	15874	0.201658
GO:1903912	negative regulation of endoplasmic reticulum stress-induced eIF2 alpha phosphorylation	biological_process	11	1	1148	3	15874	0.201658
GO:0006559	L-phenylalanine catabolic process	biological_process	11	1	1148	3	15874	0.201658
GO:0042541	hemoglobin biosynthetic process	biological_process	8	1	1148	3	15874	0.201658
GO:0004517	nitric-oxide synthase activity	molecular_function	7	1	1148	3	15874	0.201658
GO:0046533	negative regulation of photoreceptor cell differentiation	biological_process	11	1	1148	3	15874	0.201658
GO:0003868	4-hydroxyphenylpyruvate dioxygenase activity	molecular_function	7	1	1148	3	15874	0.201658
GO:1901255	nucleotide-excision repair involved in interstrand cross-link repair	biological_process	10	1	1148	3	15874	0.201658
GO:0044320	cellular response to leptin stimulus	biological_process	7	1	1148	3	15874	0.201658
GO:0006900	vesicle budding from membrane	biological_process	7	1	1148	3	15874	0.201658
GO:0015770	sucrose transport	biological_process	10	1	1148	3	15874	0.201658
GO:1903598	positive regulation of gap junction assembly	biological_process	8	1	1148	3	15874	0.201658
GO:1901981	phosphatidylinositol phosphate binding	molecular_function	7	1	1148	3	15874	0.201658
GO:0006556	S-adenosylmethionine biosynthetic process	biological_process	8	1	1148	3	15874	0.201658
GO:0060005	vestibular reflex	biological_process	6	1	1148	3	15874	0.201658
GO:0005219	ryanodine-sensitive calcium-release channel activity	molecular_function	10	1	1148	3	15874	0.201658
GO:1901185	negative regulation of ERBB signaling pathway	biological_process	9	1	1148	3	15874	0.201658
GO:0010513	positive regulation of phosphatidylinositol biosynthetic process	biological_process	10	1	1148	3	15874	0.201658
GO:0019064	fusion of virus membrane with host plasma membrane	biological_process	8	1	1148	3	15874	0.201658
GO:0005173	stem cell factor receptor binding	molecular_function	7	1	1148	3	15874	0.201658
GO:0061419	positive regulation of transcription from RNA polymerase II promoter in response to hypoxia	biological_process	12	1	1148	3	15874	0.201658
GO:0043420	anthranilate metabolic process	biological_process	7	1	1148	3	15874	0.201658
GO:0043496	regulation of protein homodimerization activity	biological_process	7	1	1148	3	15874	0.201658
GO:0071420	cellular response to histamine	biological_process	8	1	1148	3	15874	0.201658
GO:0070603	SWI/SNF superfamily-type complex	cellular_component	7	1	1148	3	15874	0.201658
GO:0014029	neural crest formation	biological_process	8	1	1148	3	15874	0.201658
GO:0001520	outer dense fiber	cellular_component	5	1	1148	3	15874	0.201658
GO:0014809	regulation of skeletal muscle contraction by regulation of release of sequestered calcium ion	biological_process	9	1	1148	3	15874	0.201658
GO:0042159	lipoprotein catabolic process	biological_process	8	1	1148	3	15874	0.201658
GO:0046373	L-arabinose metabolic process	biological_process	9	1	1148	3	15874	0.201658
GO:0060840	artery development	biological_process	6	1	1148	3	15874	0.201658
GO:2000721	positive regulation of transcription from RNA polymerase II promoter involved in smooth muscle cell differentiation	biological_process	11	1	1148	3	15874	0.201658
GO:0046425	regulation of JAK-STAT cascade	biological_process	9	1	1148	3	15874	0.201658
GO:0051250	negative regulation of lymphocyte activation	biological_process	8	1	1148	3	15874	0.201658
GO:2000253	positive regulation of feeding behavior	biological_process	7	1	1148	3	15874	0.201658
GO:0030911	TPR domain binding	molecular_function	6	1	1148	3	15874	0.201658
GO:0008063	Toll signaling pathway	biological_process	6	1	1148	3	15874	0.201658
GO:0044389	ubiquitin-like protein ligase binding	molecular_function	6	1	1148	3	15874	0.201658
GO:0043068	positive regulation of programmed cell death	biological_process	8	1	1148	3	15874	0.201658
GO:0043125	ErbB-3 class receptor binding	molecular_function	6	1	1148	3	15874	0.201658
GO:0050688	regulation of defense response to virus	biological_process	7	1	1148	3	15874	0.201658
GO:1903715	regulation of aerobic respiration	biological_process	9	1	1148	3	15874	0.201658
GO:0030031	cell projection assembly	biological_process	6	1	1148	3	15874	0.201658
GO:1902895	positive regulation of pri-miRNA transcription by RNA polymerase II	biological_process	11	1	1148	3	15874	0.201658
GO:0006582	melanin metabolic process	biological_process	7	1	1148	3	15874	0.201658
GO:0032911	negative regulation of transforming growth factor beta1 production	biological_process	9	1	1148	3	15874	0.201658
GO:1902309	negative regulation of peptidyl-serine dephosphorylation	biological_process	11	1	1148	3	15874	0.201658
GO:0042171	lysophosphatidic acid acyltransferase activity	molecular_function	8	1	1148	3	15874	0.201658
GO:0006574	valine catabolic process	biological_process	11	1	1148	3	15874	0.201658
GO:0021986	habenula development	biological_process	5	1	1148	3	15874	0.201658
GO:0008242	omega peptidase activity	molecular_function	8	1	1148	3	15874	0.201658
GO:0035912	dorsal aorta morphogenesis	biological_process	9	1	1148	3	15874	0.201658
GO:0002692	negative regulation of cellular extravasation	biological_process	8	1	1148	3	15874	0.201658
GO:0032482	Rab protein signal transduction	biological_process	8	1	1148	3	15874	0.201658
GO:0002138	retinoic acid biosynthetic process	biological_process	11	1	1148	3	15874	0.201658
GO:0003081	regulation of systemic arterial blood pressure by renin-angiotensin	biological_process	9	1	1148	3	15874	0.201658
GO:0043734	DNA-N1-methyladenine dioxygenase activity	molecular_function	7	1	1148	3	15874	0.201658
GO:0070061	fructose binding	molecular_function	6	1	1148	3	15874	0.201658
GO:0015820	leucine transport	biological_process	8	1	1148	3	15874	0.201658
GO:0035575	histone demethylase activity (H4-K20 specific	molecular_function	6	1	1148	3	15874	0.201658
GO:0031933	telomeric heterochromatin	cellular_component	8	1	1148	3	15874	0.201658
GO:0044798	nuclear transcription factor complex	cellular_component	5	1	1148	3	15874	0.201658
GO:0034138	toll-like receptor 3 signaling pathway	biological_process	9	1	1148	3	15874	0.201658
GO:1900748	positive regulation of vascular endothelial growth factor signaling pathway	biological_process	9	1	1148	3	15874	0.201658
GO:0006867	asparagine transport	biological_process	8	1	1148	3	15874	0.201658
GO:0042415	norepinephrine metabolic process	biological_process	9	1	1148	3	15874	0.201658
GO:2001027	negative regulation of endothelial cell chemotaxis	biological_process	11	1	1148	3	15874	0.201658
GO:0097477	lateral motor column neuron migration	biological_process	10	1	1148	3	15874	0.201658
GO:0035502	metanephric part of ureteric bud development	biological_process	6	1	1148	3	15874	0.201658
GO:0004687	myosin light chain kinase activity	molecular_function	9	1	1148	3	15874	0.201658
GO:0015375	glycine:sodium symporter activity	molecular_function	9	1	1148	3	15874	0.201658
GO:0035457	cellular response to interferon-alpha	biological_process	8	1	1148	3	15874	0.201658
GO:1901216	positive regulation of neuron death	biological_process	8	1	1148	3	15874	0.201658
GO:0006542	glutamine biosynthetic process	biological_process	12	1	1148	3	15874	0.201658
GO:0046836	glycolipid transport	biological_process	8	1	1148	3	15874	0.201658
GO:0016286	small conductance calcium-activated potassium channel activity	molecular_function	10	1	1148	3	15874	0.201658
GO:0014050	negative regulation of glutamate secretion	biological_process	10	1	1148	3	15874	0.201658
GO:0021800	cerebral cortex tangential migration	biological_process	10	1	1148	3	15874	0.201658
GO:0016901	oxidoreductase activity, acting on the CH-OH group of donors, quinone or similar compound as acceptor	molecular_function	6	1	1148	3	15874	0.201658
GO:0002682	regulation of immune system process	biological_process	5	1	1148	3	15874	0.201658
GO:0003283	atrial septum development	biological_process	6	1	1148	3	15874	0.201658
GO:0072218	metanephric ascending thin limb development	biological_process	9	1	1148	3	15874	0.201658
GO:0015267	channel activity	molecular_function	6	1	1148	3	15874	0.201658
GO:0086100	endothelin receptor signaling pathway	biological_process	6	1	1148	3	15874	0.201658
GO:0045656	negative regulation of monocyte differentiation	biological_process	10	1	1148	3	15874	0.201658
GO:0004300	enoyl-CoA hydratase activity	molecular_function	7	1	1148	3	15874	0.201658
GO:0033387	putrescine biosynthetic process from ornithine	biological_process	11	1	1148	3	15874	0.201658
GO:0030485	smooth muscle contractile fiber	cellular_component	7	1	1148	3	15874	0.201658
GO:0047696	beta-adrenergic receptor kinase activity	molecular_function	8	1	1148	3	15874	0.201658
GO:0097500	receptor localization to non-motile cilium	biological_process	10	1	1148	3	15874	0.201658
GO:0034241	positive regulation of macrophage fusion	biological_process	9	1	1148	3	15874	0.201658
GO:0072177	mesonephric duct development	biological_process	7	1	1148	3	15874	0.201658
GO:0051666	actin cortical patch localization	biological_process	5	1	1148	3	15874	0.201658
GO:0016401	palmitoyl-CoA oxidase activity	molecular_function	8	1	1148	3	15874	0.201658
GO:1900118	negative regulation of execution phase of apoptosis	biological_process	10	1	1148	3	15874	0.201658
GO:0097466	ubiquitin-dependent glycoprotein ERAD pathway	biological_process	9	1	1148	3	15874	0.201658
GO:0004800	thyroxine 5'-deiodinase activity	molecular_function	5	1	1148	3	15874	0.201658
GO:0051964	negative regulation of synapse assembly	biological_process	8	1	1148	3	15874	0.201658
GO:0043267	negative regulation of potassium ion transport	biological_process	10	1	1148	3	15874	0.201658
GO:0010543	regulation of platelet activation	biological_process	8	1	1148	3	15874	0.201658
GO:0030916	otic vesicle formation	biological_process	7	1	1148	3	15874	0.201658
GO:0042531	positive regulation of tyrosine phosphorylation of STAT protein	biological_process	11	1	1148	3	15874	0.201658
GO:0051861	glycolipid binding	molecular_function	5	1	1148	3	15874	0.201658
GO:0032026	response to magnesium ion	biological_process	7	1	1148	3	15874	0.201658
GO:0033300	dehydroascorbic acid transmembrane transporter activity	molecular_function	8	1	1148	3	15874	0.201658
GO:0001223	transcription coactivator binding	molecular_function	7	1	1148	3	15874	0.201658
GO:0061086	negative regulation of histone H3-K27 methylation	biological_process	12	1	1148	3	15874	0.201658
GO:0043549	regulation of kinase activity	biological_process	10	1	1148	3	15874	0.201658
GO:1903553	positive regulation of extracellular exosome assembly	biological_process	10	1	1148	3	15874	0.201658
GO:0061418	regulation of transcription from RNA polymerase II promoter in response to hypoxia	biological_process	11	1	1148	3	15874	0.201658
GO:0004332	fructose-bisphosphate aldolase activity	molecular_function	7	1	1148	3	15874	0.201658
GO:0008506	sucrose:proton symporter activity	molecular_function	8	1	1148	3	15874	0.201658
GO:0070831	basement membrane assembly	biological_process	6	1	1148	3	15874	0.201658
GO:1903377	negative regulation of oxidative stress-induced neuron intrinsic apoptotic signaling pathway	biological_process	11	1	1148	3	15874	0.201658
GO:0002326	B cell lineage commitment	biological_process	6	1	1148	3	15874	0.201658
GO:0043314	negative regulation of neutrophil degranulation	biological_process	10	1	1148	3	15874	0.201658
GO:0009922	fatty acid elongase activity	molecular_function	8	1	1148	3	15874	0.201658
GO:0032286	central nervous system myelin maintenance	biological_process	8	1	1148	3	15874	0.201658
GO:0033192	calmodulin-dependent protein phosphatase activity	molecular_function	11	1	1148	3	15874	0.201658
GO:0051005	negative regulation of lipoprotein lipase activity	biological_process	9	1	1148	3	15874	0.201658
GO:0060842	arterial endothelial cell differentiation	biological_process	9	1	1148	3	15874	0.201658
GO:0038065	collagen-activated signaling pathway	biological_process	6	1	1148	3	15874	0.201658
GO:0006072	glycerol-3-phosphate metabolic process	biological_process	8	1	1148	3	15874	0.201658
GO:0043398	HLH domain binding	molecular_function	6	1	1148	3	15874	0.201658
GO:1990079	cartilage homeostasis	biological_process	8	1	1148	3	15874	0.201658
GO:0021747	cochlear nucleus development	biological_process	6	1	1148	3	15874	0.201658
GO:0044550	secondary metabolite biosynthetic process	biological_process	5	1	1148	3	15874	0.201658
GO:0015349	thyroid hormone transmembrane transporter activity	molecular_function	7	1	1148	3	15874	0.201658
GO:0072643	interferon-gamma secretion	biological_process	12	1	1148	3	15874	0.201658
GO:0000164	protein phosphatase type 1 complex	cellular_component	5	1	1148	3	15874	0.201658
GO:0038018	Wnt receptor catabolic process	biological_process	8	1	1148	3	15874	0.201658
GO:0006642	triglyceride mobilization	biological_process	10	1	1148	3	15874	0.201658
GO:0005290	L-histidine transmembrane transporter activity	molecular_function	7	1	1148	3	15874	0.201658
GO:0031952	regulation of protein autophosphorylation	biological_process	10	1	1148	3	15874	0.201658
GO:1900028	negative regulation of ruffle assembly	biological_process	10	1	1148	3	15874	0.201658
GO:0032651	regulation of interleukin-1 beta production	biological_process	8	1	1148	3	15874	0.201658
GO:0032937	SREBP-SCAP-Insig complex	cellular_component	7	1	1148	3	15874	0.201658
GO:0060313	negative regulation of blood vessel remodeling	biological_process	8	1	1148	3	15874	0.201658
GO:0070244	negative regulation of thymocyte apoptotic process	biological_process	13	1	1148	3	15874	0.201658
GO:0006089	lactate metabolic process	biological_process	9	1	1148	3	15874	0.201658
GO:0010890	positive regulation of sequestering of triglyceride	biological_process	7	1	1148	3	15874	0.201658
GO:0071312	cellular response to alkaloid	biological_process	8	1	1148	3	15874	0.201658
GO:0019805	quinolinate biosynthetic process	biological_process	10	1	1148	3	15874	0.201658
GO:0043270	positive regulation of ion transport	biological_process	8	1	1148	3	15874	0.201658
GO:0007167	enzyme linked receptor protein signaling pathway	biological_process	6	1	1148	3	15874	0.201658
GO:0010803	regulation of tumor necrosis factor-mediated signaling pathway	biological_process	9	1	1148	3	15874	0.201658
GO:0042473	outer ear morphogenesis	biological_process	6	1	1148	3	15874	0.201658
GO:0000110	nucleotide-excision repair factor 1 complex	cellular_component	7	1	1148	3	15874	0.201658
GO:0046777	protein autophosphorylation	biological_process	10	10	1148	102	15874	0.202079
GO:0005540	hyaluronic acid binding	molecular_function	6	3	1148	22	15874	0.210053
GO:0051209	release of sequestered calcium ion into cytosol	biological_process	8	3	1148	22	15874	0.210053
GO:0008284	positive regulation of cell proliferation	biological_process	7	18	1148	202	15874	0.21029
GO:0090090	negative regulation of canonical Wnt signaling pathway	biological_process	10	8	1148	79	15874	0.210668
GO:0048812	neuron projection morphogenesis	biological_process	8	4	1148	33	15874	0.213313
GO:0002052	positive regulation of neuroblast proliferation	biological_process	10	2	1148	12	15874	0.213701
GO:0008631	intrinsic apoptotic signaling pathway in response to oxidative stress	biological_process	7	2	1148	12	15874	0.213701
GO:0008610	lipid biosynthetic process	biological_process	6	2	1148	12	15874	0.213701
GO:0060317	cardiac epithelial to mesenchymal transition	biological_process	8	2	1148	12	15874	0.213701
GO:0048020	CCR chemokine receptor binding	molecular_function	8	2	1148	12	15874	0.213701
GO:0043525	positive regulation of neuron apoptotic process	biological_process	10	2	1148	12	15874	0.213701
GO:0035024	negative regulation of Rho protein signal transduction	biological_process	12	2	1148	12	15874	0.213701
GO:0048754	branching morphogenesis of an epithelial tube	biological_process	6	2	1148	12	15874	0.213701
GO:0045662	negative regulation of myoblast differentiation	biological_process	8	2	1148	12	15874	0.213701
GO:0055072	iron ion homeostasis	biological_process	11	2	1148	12	15874	0.213701
GO:0071542	dopaminergic neuron differentiation	biological_process	7	2	1148	12	15874	0.213701
GO:0050715	positive regulation of cytokine secretion	biological_process	8	2	1148	12	15874	0.213701
GO:0009952	anterior/posterior pattern specification	biological_process	6	6	1148	56	15874	0.216599
GO:0032436	positive regulation of proteasomal ubiquitin-dependent protein catabolic process	biological_process	12	5	1148	45	15874	0.223681
GO:0044212	transcription regulatory region DNA binding	molecular_function	7	9	1148	93	15874	0.229288
GO:0042552	myelination	biological_process	6	3	1148	23	15874	0.22953
GO:0060291	long-term synaptic potentiation	biological_process	10	3	1148	23	15874	0.22953
GO:0005158	insulin receptor binding	molecular_function	6	3	1148	23	15874	0.22953
GO:0004879	nuclear receptor activity	molecular_function	6	3	1148	23	15874	0.22953
GO:0030324	lung development	biological_process	6	5	1148	46	15874	0.237269
GO:0098655	cation transmembrane transport	biological_process	8	5	1148	46	15874	0.237269
GO:0030154	cell differentiation	biological_process	5	15	1148	169	15874	0.241078
GO:0036126	sperm flagellum	cellular_component	5	2	1148	13	15874	0.241193
GO:0031018	endocrine pancreas development	biological_process	5	2	1148	13	15874	0.241193
GO:0050982	detection of mechanical stimulus	biological_process	6	2	1148	13	15874	0.241193
GO:0040014	regulation of multicellular organism growth	biological_process	7	2	1148	13	15874	0.241193
GO:0008654	phospholipid biosynthetic process	biological_process	8	2	1148	13	15874	0.241193
GO:0048703	embryonic viscerocranium morphogenesis	biological_process	6	2	1148	13	15874	0.241193
GO:2000463	positive regulation of excitatory postsynaptic potential	biological_process	9	2	1148	13	15874	0.241193
GO:0060047	heart contraction	biological_process	7	2	1148	13	15874	0.241193
GO:0031519	PcG protein complex	cellular_component	4	2	1148	13	15874	0.241193
GO:0071345	cellular response to cytokine stimulus	biological_process	7	2	1148	13	15874	0.241193
GO:0004709	MAP kinase kinase kinase activity	molecular_function	9	2	1148	13	15874	0.241193
GO:0035257	nuclear hormone receptor binding	molecular_function	7	2	1148	13	15874	0.241193
GO:0048247	lymphocyte chemotaxis	biological_process	6	2	1148	13	15874	0.241193
GO:0030220	platelet formation	biological_process	7	2	1148	13	15874	0.241193
GO:0070371	ERK1 and ERK2 cascade	biological_process	12	2	1148	13	15874	0.241193
GO:0050767	regulation of neurogenesis	biological_process	8	2	1148	13	15874	0.241193
GO:0010181	FMN binding	molecular_function	7	2	1148	13	15874	0.241193
GO:0001968	fibronectin binding	molecular_function	5	2	1148	13	15874	0.241193
GO:0006952	defense response	biological_process	5	2	1148	13	15874	0.241193
GO:0009612	response to mechanical stimulus	biological_process	5	2	1148	13	15874	0.241193
GO:0060078	regulation of postsynaptic membrane potential	biological_process	6	2	1148	13	15874	0.241193
GO:0015693	magnesium ion transport	biological_process	10	2	1148	13	15874	0.241193
GO:0043395	heparan sulfate proteoglycan binding	molecular_function	6	2	1148	13	15874	0.241193
GO:0004143	diacylglycerol kinase activity	molecular_function	7	2	1148	13	15874	0.241193
GO:0006977	DNA damage response, signal transduction by p53 class mediator resulting in cell cycle arrest	biological_process	9	2	1148	13	15874	0.241193
GO:0071364	cellular response to epidermal growth factor stimulus	biological_process	6	2	1148	13	15874	0.241193
GO:0030330	DNA damage response, signal transduction by p53 class mediator	biological_process	8	2	1148	13	15874	0.241193
GO:0071480	cellular response to gamma radiation	biological_process	8	2	1148	13	15874	0.241193
GO:0030217	T cell differentiation	biological_process	8	2	1148	13	15874	0.241193
GO:0001837	epithelial to mesenchymal transition	biological_process	7	2	1148	13	15874	0.241193
GO:0015106	bicarbonate transmembrane transporter activity	molecular_function	8	2	1148	13	15874	0.241193
GO:0045807	positive regulation of endocytosis	biological_process	8	2	1148	13	15874	0.241193
GO:0071805	potassium ion transmembrane transport	biological_process	10	7	1148	70	15874	0.241275
GO:0030674	protein binding, bridging	molecular_function	5	4	1148	35	15874	0.245003
GO:0007613	memory	biological_process	5	4	1148	35	15874	0.245003
GO:0004713	protein tyrosine kinase activity	molecular_function	8	3	1148	24	15874	0.249322
GO:0001707	mesoderm formation	biological_process	6	3	1148	24	15874	0.249322
GO:0003682	chromatin binding	molecular_function	4	20	1148	234	15874	0.249682
GO:0045121	membrane raft	cellular_component	6	8	1148	83	15874	0.250652
GO:0004930	G-protein coupled receptor activity	molecular_function	6	16	1148	184	15874	0.257161
GO:0003713	transcription coactivator activity	molecular_function	5	11	1148	121	15874	0.258754
GO:0010642	negative regulation of platelet-derived growth factor receptor signaling pathway	biological_process	9	1	1148	4	15874	0.259405
GO:0030072	peptide hormone secretion	biological_process	10	1	1148	4	15874	0.259405
GO:0006990	positive regulation of transcription from RNA polymerase II promoter involved in unfolded protein response	biological_process	12	1	1148	4	15874	0.259405
GO:0001162	RNA polymerase II intronic transcription regulatory region sequence-specific DNA binding	molecular_function	10	1	1148	4	15874	0.259405
GO:0050072	m7G(5')pppN diphosphatase activity	molecular_function	8	1	1148	4	15874	0.259405
GO:0031702	type 1 angiotensin receptor binding	molecular_function	8	1	1148	4	15874	0.259405
GO:0006086	acetyl-CoA biosynthetic process from pyruvate	biological_process	10	1	1148	4	15874	0.259405
GO:0044332	Wnt signaling pathway involved in dorsal/ventral axis specification	biological_process	8	1	1148	4	15874	0.259405
GO:0048742	regulation of skeletal muscle fiber development	biological_process	10	1	1148	4	15874	0.259405
GO:0071569	protein ufmylation	biological_process	11	1	1148	4	15874	0.259405
GO:0009331	glycerol-3-phosphate dehydrogenase complex	cellular_component	6	1	1148	4	15874	0.259405
GO:2001256	regulation of store-operated calcium entry	biological_process	10	1	1148	4	15874	0.259405
GO:0071028	nuclear mRNA surveillance	biological_process	12	1	1148	4	15874	0.259405
GO:0014826	vein smooth muscle contraction	biological_process	9	1	1148	4	15874	0.259405
GO:0085029	extracellular matrix assembly	biological_process	6	1	1148	4	15874	0.259405
GO:0086009	membrane repolarization	biological_process	8	1	1148	4	15874	0.259405
GO:1903061	positive regulation of protein lipidation	biological_process	9	1	1148	4	15874	0.259405
GO:0015886	heme transport	biological_process	7	1	1148	4	15874	0.259405
GO:0014842	regulation of skeletal muscle satellite cell proliferation	biological_process	8	1	1148	4	15874	0.259405
GO:0043586	tongue development	biological_process	7	1	1148	4	15874	0.259405
GO:0090084	negative regulation of inclusion body assembly	biological_process	8	1	1148	4	15874	0.259405
GO:2000510	positive regulation of dendritic cell chemotaxis	biological_process	9	1	1148	4	15874	0.259405
GO:0071375	cellular response to peptide hormone stimulus	biological_process	7	1	1148	4	15874	0.259405
GO:0003796	lysozyme activity	molecular_function	7	1	1148	4	15874	0.259405
GO:0033211	adiponectin-activated signaling pathway	biological_process	6	1	1148	4	15874	0.259405
GO:0010837	regulation of keratinocyte proliferation	biological_process	8	1	1148	4	15874	0.259405
GO:0004656	procollagen-proline 4-dioxygenase activity	molecular_function	9	1	1148	4	15874	0.259405
GO:0070164	negative regulation of adiponectin secretion	biological_process	9	1	1148	4	15874	0.259405
GO:0071354	cellular response to interleukin-6	biological_process	8	1	1148	4	15874	0.259405
GO:0016998	cell wall macromolecule catabolic process	biological_process	8	1	1148	4	15874	0.259405
GO:0021960	anterior commissure morphogenesis	biological_process	12	1	1148	4	15874	0.259405
GO:0032963	collagen metabolic process	biological_process	4	1	1148	4	15874	0.259405
GO:0004965	G-protein coupled GABA receptor activity	molecular_function	7	1	1148	4	15874	0.259405
GO:1900020	positive regulation of protein kinase C activity	biological_process	13	1	1148	4	15874	0.259405
GO:0035242	protein-arginine omega-N asymmetric methyltransferase activity	molecular_function	9	1	1148	4	15874	0.259405
GO:0009253	peptidoglycan catabolic process	biological_process	9	1	1148	4	15874	0.259405
GO:1900271	regulation of long-term synaptic potentiation	biological_process	10	1	1148	4	15874	0.259405
GO:0038026	reelin-mediated signaling pathway	biological_process	6	1	1148	4	15874	0.259405
GO:0044292	dendrite terminus	cellular_component	5	1	1148	4	15874	0.259405
GO:1990604	IRE1-TRAF2-ASK1 complex	cellular_component	7	1	1148	4	15874	0.259405
GO:0060765	regulation of androgen receptor signaling pathway	biological_process	9	1	1148	4	15874	0.259405
GO:0045835	negative regulation of meiotic nuclear division	biological_process	9	1	1148	4	15874	0.259405
GO:0010917	negative regulation of mitochondrial membrane potential	biological_process	7	1	1148	4	15874	0.259405
GO:0051932	synaptic transmission, GABAergic	biological_process	10	1	1148	4	15874	0.259405
GO:0004945	angiotensin type II receptor activity	molecular_function	8	1	1148	4	15874	0.259405
GO:0033619	membrane protein proteolysis	biological_process	8	1	1148	4	15874	0.259405
GO:0060662	salivary gland cavitation	biological_process	7	1	1148	4	15874	0.259405
GO:0007342	fusion of sperm to egg plasma membrane involved in single fertilization	biological_process	5	1	1148	4	15874	0.259405
GO:0046834	lipid phosphorylation	biological_process	8	1	1148	4	15874	0.259405
GO:0004594	pantothenate kinase activity	molecular_function	7	1	1148	4	15874	0.259405
GO:0098542	defense response to other organism	biological_process	6	1	1148	4	15874	0.259405
GO:1900747	negative regulation of vascular endothelial growth factor signaling pathway	biological_process	9	1	1148	4	15874	0.259405
GO:1900165	negative regulation of interleukin-6 secretion	biological_process	9	1	1148	4	15874	0.259405
GO:0044770	cell cycle phase transition	biological_process	5	1	1148	4	15874	0.259405
GO:0001922	B-1 B cell homeostasis	biological_process	7	1	1148	4	15874	0.259405
GO:0006029	proteoglycan metabolic process	biological_process	8	1	1148	4	15874	0.259405
GO:0071557	histone H3-K27 demethylation	biological_process	13	1	1148	4	15874	0.259405
GO:0014816	skeletal muscle satellite cell differentiation	biological_process	7	1	1148	4	15874	0.259405
GO:0016361	activin receptor activity, type I	molecular_function	11	1	1148	4	15874	0.259405
GO:1903307	positive regulation of regulated secretory pathway	biological_process	9	1	1148	4	15874	0.259405
GO:0032364	oxygen homeostasis	biological_process	8	1	1148	4	15874	0.259405
GO:0097755	positive regulation of blood vessel diameter	biological_process	9	1	1148	4	15874	0.259405
GO:0015018	galactosylgalactosylxylosylprotein 3-beta-glucuronosyltransferase activity	molecular_function	8	1	1148	4	15874	0.259405
GO:0046790	virion binding	molecular_function	4	1	1148	4	15874	0.259405
GO:0002606	positive regulation of dendritic cell antigen processing and presentation	biological_process	8	1	1148	4	15874	0.259405
GO:0051900	regulation of mitochondrial depolarization	biological_process	7	1	1148	4	15874	0.259405
GO:0033572	transferrin transport	biological_process	11	1	1148	4	15874	0.259405
GO:0043457	regulation of cellular respiration	biological_process	8	1	1148	4	15874	0.259405
GO:1904504	positive regulation of lipophagy	biological_process	11	1	1148	4	15874	0.259405
GO:0015871	choline transport	biological_process	7	1	1148	4	15874	0.259405
GO:0004675	transmembrane receptor protein serine/threonine kinase activity	molecular_function	9	1	1148	4	15874	0.259405
GO:0050916	sensory perception of sweet taste	biological_process	9	1	1148	4	15874	0.259405
GO:0032388	positive regulation of intracellular transport	biological_process	8	1	1148	4	15874	0.259405
GO:1903025	regulation of RNA polymerase II regulatory region sequence-specific DNA binding	biological_process	8	1	1148	4	15874	0.259405
GO:0000774	adenyl-nucleotide exchange factor activity	molecular_function	8	1	1148	4	15874	0.259405
GO:0044232	organelle membrane contact site	cellular_component	4	1	1148	4	15874	0.259405
GO:1901380	negative regulation of potassium ion transmembrane transport	biological_process	11	1	1148	4	15874	0.259405
GO:2000020	positive regulation of male gonad development	biological_process	8	1	1148	4	15874	0.259405
GO:1904262	negative regulation of TORC1 signaling	biological_process	11	1	1148	4	15874	0.259405
GO:0043268	positive regulation of potassium ion transport	biological_process	10	1	1148	4	15874	0.259405
GO:1903206	negative regulation of hydrogen peroxide-induced cell death	biological_process	10	1	1148	4	15874	0.259405
GO:0010745	negative regulation of macrophage derived foam cell differentiation	biological_process	8	1	1148	4	15874	0.259405
GO:0050913	sensory perception of bitter taste	biological_process	9	1	1148	4	15874	0.259405
GO:0032609	interferon-gamma production	biological_process	5	1	1148	4	15874	0.259405
GO:0097119	postsynaptic density protein 95 clustering	biological_process	8	1	1148	4	15874	0.259405
GO:1902723	negative regulation of skeletal muscle satellite cell proliferation	biological_process	9	1	1148	4	15874	0.259405
GO:0071947	protein deubiquitination involved in ubiquitin-dependent protein catabolic process	biological_process	10	1	1148	4	15874	0.259405
GO:0042308	negative regulation of protein import into nucleus	biological_process	10	1	1148	4	15874	0.259405
GO:0034197	triglyceride transport	biological_process	9	1	1148	4	15874	0.259405
GO:1902459	positive regulation of stem cell population maintenance	biological_process	7	1	1148	4	15874	0.259405
GO:0042158	lipoprotein biosynthetic process	biological_process	8	1	1148	4	15874	0.259405
GO:0030947	regulation of vascular endothelial growth factor receptor signaling pathway	biological_process	8	1	1148	4	15874	0.259405
GO:0042711	maternal behavior	biological_process	6	1	1148	4	15874	0.259405
GO:0031433	telethonin binding	molecular_function	6	1	1148	4	15874	0.259405
GO:0001956	positive regulation of neurotransmitter secretion	biological_process	7	1	1148	4	15874	0.259405
GO:0071394	cellular response to testosterone stimulus	biological_process	7	1	1148	4	15874	0.259405
GO:0010972	negative regulation of G2/M transition of mitotic cell cycle	biological_process	10	1	1148	4	15874	0.259405
GO:0043584	nose development	biological_process	7	1	1148	4	15874	0.259405
GO:1903753	negative regulation of p38MAPK cascade	biological_process	13	1	1148	4	15874	0.259405
GO:0030314	junctional membrane complex	cellular_component	4	1	1148	4	15874	0.259405
GO:1902259	regulation of delayed rectifier potassium channel activity	biological_process	9	1	1148	4	15874	0.259405
GO:0033629	negative regulation of cell adhesion mediated by integrin	biological_process	7	1	1148	4	15874	0.259405
GO:0003417	growth plate cartilage development	biological_process	8	1	1148	4	15874	0.259405
GO:0017059	serine C-palmitoyltransferase complex	cellular_component	8	1	1148	4	15874	0.259405
GO:0050999	regulation of nitric-oxide synthase activity	biological_process	8	1	1148	4	15874	0.259405
GO:0070852	cell body fiber	cellular_component	6	1	1148	4	15874	0.259405
GO:0005750	mitochondrial respiratory chain complex III	cellular_component	6	1	1148	4	15874	0.259405
GO:0003344	pericardium morphogenesis	biological_process	8	1	1148	4	15874	0.259405
GO:0045540	regulation of cholesterol biosynthetic process	biological_process	10	1	1148	4	15874	0.259405
GO:0031258	lamellipodium membrane	cellular_component	6	1	1148	4	15874	0.259405
GO:0030250	guanylate cyclase activator activity	molecular_function	6	1	1148	4	15874	0.259405
GO:0045198	establishment of epithelial cell apical/basal polarity	biological_process	8	1	1148	4	15874	0.259405
GO:0003100	regulation of systemic arterial blood pressure by endothelin	biological_process	9	1	1148	4	15874	0.259405
GO:0001952	regulation of cell-matrix adhesion	biological_process	7	1	1148	4	15874	0.259405
GO:0001609	G-protein coupled adenosine receptor activity	molecular_function	7	1	1148	4	15874	0.259405
GO:0016462	pyrophosphatase activity	molecular_function	7	1	1148	4	15874	0.259405
GO:0045213	neurotransmitter receptor metabolic process	biological_process	8	1	1148	4	15874	0.259405
GO:0016576	histone dephosphorylation	biological_process	10	1	1148	4	15874	0.259405
GO:0001945	lymph vessel development	biological_process	5	1	1148	4	15874	0.259405
GO:0045046	protein import into peroxisome membrane	biological_process	13	1	1148	4	15874	0.259405
GO:0071404	cellular response to low-density lipoprotein particle stimulus	biological_process	6	1	1148	4	15874	0.259405
GO:2000737	negative regulation of stem cell differentiation	biological_process	8	1	1148	4	15874	0.259405
GO:0001892	embryonic placenta development	biological_process	5	1	1148	4	15874	0.259405
GO:0019870	potassium channel inhibitor activity	molecular_function	7	1	1148	4	15874	0.259405
GO:0007182	common-partner SMAD protein phosphorylation	biological_process	10	1	1148	4	15874	0.259405
GO:0006659	phosphatidylserine biosynthetic process	biological_process	7	1	1148	4	15874	0.259405
GO:0031587	positive regulation of inositol 1,4,5-trisphosphate-sensitive calcium-release channel activity	biological_process	11	1	1148	4	15874	0.259405
GO:0030479	actin cortical patch	cellular_component	6	1	1148	4	15874	0.259405
GO:0010518	positive regulation of phospholipase activity	biological_process	9	1	1148	4	15874	0.259405
GO:0045842	positive regulation of mitotic metaphase/anaphase transition	biological_process	12	1	1148	4	15874	0.259405
GO:0008140	cAMP response element binding protein binding	molecular_function	7	1	1148	4	15874	0.259405
GO:0046556	alpha-L-arabinofuranosidase activity	molecular_function	7	1	1148	4	15874	0.259405
GO:0004527	exonuclease activity	molecular_function	7	1	1148	4	15874	0.259405
GO:0016641	oxidoreductase activity, acting on the CH-NH2 group of donors, oxygen as acceptor	molecular_function	6	1	1148	4	15874	0.259405
GO:0097421	liver regeneration	biological_process	8	1	1148	4	15874	0.259405
GO:0070120	ciliary neurotrophic factor-mediated signaling pathway	biological_process	7	1	1148	4	15874	0.259405
GO:0060335	positive regulation of interferon-gamma-mediated signaling pathway	biological_process	10	1	1148	4	15874	0.259405
GO:0015379	potassium:chloride symporter activity	molecular_function	10	1	1148	4	15874	0.259405
GO:0010324	membrane invagination	biological_process	6	1	1148	4	15874	0.259405
GO:0090050	positive regulation of cell migration involved in sprouting angiogenesis	biological_process	12	1	1148	4	15874	0.259405
GO:0046626	regulation of insulin receptor signaling pathway	biological_process	8	1	1148	4	15874	0.259405
GO:0010891	negative regulation of sequestering of triglyceride	biological_process	7	1	1148	4	15874	0.259405
GO:0045821	positive regulation of glycolytic process	biological_process	11	1	1148	4	15874	0.259405
GO:0004505	phenylalanine 4-monooxygenase activity	molecular_function	7	1	1148	4	15874	0.259405
GO:0043434	response to peptide hormone	biological_process	6	1	1148	4	15874	0.259405
GO:0060956	endocardial cell differentiation	biological_process	8	1	1148	4	15874	0.259405
GO:0008607	phosphorylase kinase regulator activity	molecular_function	7	1	1148	4	15874	0.259405
GO:0008469	histone-arginine N-methyltransferase activity	molecular_function	9	1	1148	4	15874	0.259405
GO:0019674	NAD metabolic process	biological_process	4	1	1148	4	15874	0.259405
GO:0032930	positive regulation of superoxide anion generation	biological_process	10	1	1148	4	15874	0.259405
GO:0032753	positive regulation of interleukin-4 production	biological_process	8	1	1148	4	15874	0.259405
GO:0003954	NADH dehydrogenase activity	molecular_function	6	1	1148	4	15874	0.259405
GO:0034219	carbohydrate transmembrane transport	biological_process	8	1	1148	4	15874	0.259405
GO:0016176	superoxide-generating NADPH oxidase activator activity	molecular_function	6	1	1148	4	15874	0.259405
GO:0061087	positive regulation of histone H3-K27 methylation	biological_process	12	1	1148	4	15874	0.259405
GO:0000444	MIS12/MIND type complex	cellular_component	4	1	1148	4	15874	0.259405
GO:0061470	T follicular helper cell differentiation	biological_process	13	1	1148	4	15874	0.259405
GO:0090131	mesenchyme migration	biological_process	5	1	1148	4	15874	0.259405
GO:0070989	oxidative demethylation	biological_process	5	1	1148	4	15874	0.259405
GO:0008502	melatonin receptor activity	molecular_function	7	1	1148	4	15874	0.259405
GO:0005501	retinoid binding	molecular_function	6	1	1148	4	15874	0.259405
GO:0005859	muscle myosin complex	cellular_component	6	1	1148	4	15874	0.259405
GO:0032269	negative regulation of cellular protein metabolic process	biological_process	8	1	1148	4	15874	0.259405
GO:2000741	positive regulation of mesenchymal stem cell differentiation	biological_process	9	1	1148	4	15874	0.259405
GO:0045088	regulation of innate immune response	biological_process	7	1	1148	4	15874	0.259405
GO:0060732	positive regulation of inositol phosphate biosynthetic process	biological_process	10	1	1148	4	15874	0.259405
GO:0060527	prostate epithelial cord arborization involved in prostate glandular acinus morphogenesis	biological_process	9	1	1148	4	15874	0.259405
GO:0008308	voltage-gated anion channel activity	molecular_function	10	1	1148	4	15874	0.259405
GO:0010941	regulation of cell death	biological_process	6	1	1148	4	15874	0.259405
GO:0008569	ATP-dependent microtubule motor activity, minus-end-directed	molecular_function	12	1	1148	4	15874	0.259405
GO:0060463	lung lobe morphogenesis	biological_process	5	1	1148	4	15874	0.259405
GO:0032000	positive regulation of fatty acid beta-oxidation	biological_process	9	1	1148	4	15874	0.259405
GO:0003356	regulation of cilium beat frequency	biological_process	9	1	1148	4	15874	0.259405
GO:0086083	cell adhesive protein binding involved in bundle of His cell-Purkinje myocyte communication	molecular_function	7	1	1148	4	15874	0.259405
GO:0010996	response to auditory stimulus	biological_process	6	1	1148	4	15874	0.259405
GO:0045861	negative regulation of proteolysis	biological_process	9	1	1148	4	15874	0.259405
GO:0004464	leukotriene-C4 synthase activity	molecular_function	6	1	1148	4	15874	0.259405
GO:0035067	negative regulation of histone acetylation	biological_process	11	1	1148	4	15874	0.259405
GO:0048755	branching morphogenesis of a nerve	biological_process	6	1	1148	4	15874	0.259405
GO:0006658	phosphatidylserine metabolic process	biological_process	6	1	1148	4	15874	0.259405
GO:0034354	'de novo' NAD biosynthetic process from tryptophan	biological_process	11	1	1148	4	15874	0.259405
GO:0016758	transferase activity, transferring hexosyl groups	molecular_function	6	1	1148	4	15874	0.259405
GO:0032909	regulation of transforming growth factor beta2 production	biological_process	8	1	1148	4	15874	0.259405
GO:0071558	histone demethylase activity (H3-K27 specific)	molecular_function	6	1	1148	4	15874	0.259405
GO:0051205	protein insertion into membrane	biological_process	8	1	1148	4	15874	0.259405
GO:0048731	system development	biological_process	5	1	1148	4	15874	0.259405
GO:0061029	eyelid development in camera-type eye	biological_process	5	1	1148	4	15874	0.259405
GO:0004579	dolichyl-diphosphooligosaccharide-protein glycotransferase activity	molecular_function	8	1	1148	4	15874	0.259405
GO:0006544	glycine metabolic process	biological_process	11	1	1148	4	15874	0.259405
GO:0002906	negative regulation of mature B cell apoptotic process	biological_process	7	1	1148	4	15874	0.259405
GO:0007084	mitotic nuclear envelope reassembly	biological_process	8	1	1148	4	15874	0.259405
GO:0070295	renal water absorption	biological_process	7	1	1148	4	15874	0.259405
GO:0030917	midbrain-hindbrain boundary development	biological_process	5	1	1148	4	15874	0.259405
GO:0007127	meiosis I	biological_process	7	1	1148	4	15874	0.259405
GO:0003876	AMP deaminase activity	molecular_function	8	1	1148	4	15874	0.259405
GO:0035579	specific granule membrane	cellular_component	8	1	1148	4	15874	0.259405
GO:0016556	mRNA modification	biological_process	10	1	1148	4	15874	0.259405
GO:0043306	positive regulation of mast cell degranulation	biological_process	10	1	1148	4	15874	0.259405
GO:0034976	response to endoplasmic reticulum stress	biological_process	6	4	1148	36	15874	0.261222
GO:0001889	liver development	biological_process	7	4	1148	36	15874	0.261222
GO:0007264	small GTPase mediated signal transduction	biological_process	6	17	1148	198	15874	0.265466
GO:0070536	protein K63-linked deubiquitination	biological_process	10	2	1148	14	15874	0.268825
GO:0005242	inward rectifier potassium channel activity	molecular_function	10	2	1148	14	15874	0.268825
GO:0043393	regulation of protein binding	biological_process	6	2	1148	14	15874	0.268825
GO:0001963	synaptic transmission, dopaminergic	biological_process	10	2	1148	14	15874	0.268825
GO:0035774	positive regulation of insulin secretion involved in cellular response to glucose stimulus	biological_process	12	2	1148	14	15874	0.268825
GO:0045597	positive regulation of cell differentiation	biological_process	7	2	1148	14	15874	0.268825
[truncated: 1,719 more rows]
