# Supplementary material for: Comparative Genome and Transcriptome Integration Studies Reveal the Mechanism of Pectoral Muscle Development and Function in Pigeons
Source: Front Genet. 2021 Dec 21;12:735795. doi: 10.3389/fgene.2021.735795 (PMC8721168; doi:10.3389/fgene.2021.735795)
Supplement: Supplementary file 1 [file DataSheet1.ZIP › Supplementary material/Table S12 EU.VS.SK. GO enrichment..xlsx]

## Sheet: Sheet1
GO_ID	GO_Term	GO_function	GO_class	S gene number	TS gene number	B gene number	TB gene number	pvalue
GO:0072562	blood microparticle	cellular_component	4	15	266	48	15874	1.33227e-15
GO:0005615	extracellular space	cellular_component	4	43	266	686	15874	5.79536e-14
GO:0010951	negative regulation of endopeptidase activity	biological_process	11	14	266	90	15874	2.8395e-10
GO:0042730	fibrinolysis	biological_process	9	6	266	9	15874	1.68569e-09
GO:0005576	extracellular region	cellular_component	3	23	266	351	15874	2.68438e-08
GO:0070062	extracellular exosome	cellular_component	7	57	266	1619	15874	4.08058e-08
GO:0004867	serine-type endopeptidase inhibitor activity	molecular_function	8	10	266	69	15874	2.10115e-07
GO:0060417	yolk	cellular_component	6	3	266	4	15874	1.83816e-05
GO:0004252	serine-type endopeptidase activity	molecular_function	8	9	266	99	15874	4.22918e-05
GO:0031639	plasminogen activation	biological_process	10	3	266	5	15874	4.53833e-05
GO:0006956	complement activation	biological_process	5	4	266	13	15874	4.89274e-05
GO:0004866	endopeptidase inhibitor activity	molecular_function	7	4	266	14	15874	6.75978e-05
GO:0009986	cell surface	cellular_component	4	14	266	250	15874	8.55118e-05
GO:0030195	negative regulation of blood coagulation	biological_process	8	3	266	6	15874	8.96403e-05
GO:0036094	small molecule binding	molecular_function	4	3	266	6	15874	8.96403e-05
GO:0005577	fibrinogen complex	cellular_component	4	3	266	6	15874	8.96403e-05
GO:0005579	membrane attack complex	cellular_component	6	3	266	6	15874	8.96403e-05
GO:0051258	protein polymerization	biological_process	8	3	266	6	15874	8.96403e-05
GO:1902042	negative regulation of extrinsic apoptotic signaling pathway via death domain receptors	biological_process	11	4	266	15	15874	9.09676e-05
GO:0050727	regulation of inflammatory response	biological_process	8	5	266	28	15874	9.11968e-05
GO:0071158	positive regulation of cell cycle arrest	biological_process	9	4	266	16	15874	0.000119697
GO:0008201	heparin binding	molecular_function	6	8	266	89	15874	0.000122417
GO:0031012	extracellular matrix	cellular_component	4	8	266	91	15874	0.000143133
GO:0006094	gluconeogenesis	biological_process	9	4	266	17	15874	0.000154473
GO:0000302	response to reactive oxygen species	biological_process	6	3	266	7	15874	0.000154925
GO:0009615	response to virus	biological_process	7	5	266	34	15874	0.000237864
GO:0045766	positive regulation of angiogenesis	biological_process	8	6	266	53	15874	0.000248225
GO:0061561	trigeminal ganglion formation	biological_process	7	2	266	2	15874	0.000279758
GO:0042359	vitamin D metabolic process	biological_process	7	2	266	2	15874	0.000279758
GO:1902118	calcidiol binding	molecular_function	5	2	266	2	15874	0.000279758
GO:0019862	IgA binding	molecular_function	6	2	266	2	15874	0.000279758
GO:0097325	melanocyte proliferation	biological_process	5	2	266	2	15874	0.000279758
GO:0061563	trigeminal ganglion structural organization	biological_process	7	2	266	2	15874	0.000279758
GO:0050840	extracellular matrix binding	molecular_function	4	4	266	20	15874	0.000302254
GO:0019835	cytolysis	biological_process	4	3	266	9	15874	0.000362669
GO:0006953	acute-phase response	biological_process	8	3	266	9	15874	0.000362669
GO:0005504	fatty acid binding	molecular_function	5	3	266	10	15874	0.00051169
GO:0006518	peptide metabolic process	biological_process	7	3	266	10	15874	0.00051169
GO:0004185	serine-type carboxypeptidase activity	molecular_function	9	3	266	11	15874	0.000694878
GO:0032027	myosin light chain binding	molecular_function	7	2	266	3	15874	0.000829967
GO:0038031	non-canonical Wnt signaling pathway via JNK cascade	biological_process	10	2	266	3	15874	0.000829967
GO:0002682	regulation of immune system process	biological_process	5	2	266	3	15874	0.000829967
GO:0042834	peptidoglycan binding	molecular_function	6	2	266	3	15874	0.000829967
GO:0033189	response to vitamin A	biological_process	9	2	266	3	15874	0.000829967
GO:0006810	transport	biological_process	5	7	266	94	15874	0.00101507
GO:0030308	negative regulation of cell growth	biological_process	7	6	266	71	15874	0.00120504
GO:0005623	cell	cellular_component	3	8	266	126	15874	0.00128069
GO:0034116	positive regulation of heterotypic cell-cell adhesion	biological_process	8	2	266	4	15874	0.00164155
GO:0098743	cell aggregation	biological_process	3	2	266	4	15874	0.00164155
GO:0090543	Flemming body	cellular_component	4	2	266	4	15874	0.00164155
GO:0051918	negative regulation of fibrinolysis	biological_process	9	2	266	4	15874	0.00164155
GO:0042572	retinol metabolic process	biological_process	11	3	266	15	15874	0.00182338
GO:0019825	oxygen binding	molecular_function	5	3	266	15	15874	0.00182338
GO:0004869	cysteine-type endopeptidase inhibitor activity	molecular_function	8	3	266	15	15874	0.00182338
GO:0030514	negative regulation of BMP signaling pathway	biological_process	11	4	266	33	15874	0.00215191
GO:0045907	positive regulation of vasoconstriction	biological_process	10	3	266	16	15874	0.00221654
GO:0030674	protein binding, bridging	molecular_function	5	4	266	35	15874	0.00268238
GO:0051180	vitamin transport	biological_process	6	2	266	5	15874	0.00270566
GO:0008595	anterior/posterior axis specification, embryo	biological_process	7	2	266	5	15874	0.00270566
GO:0001555	oocyte growth	biological_process	5	2	266	5	15874	0.00270566
GO:0010744	positive regulation of macrophage derived foam cell differentiation	biological_process	8	2	266	5	15874	0.00270566
GO:0048771	tissue remodeling	biological_process	4	2	266	5	15874	0.00270566
GO:0009306	protein secretion	biological_process	10	3	266	18	15874	0.00315089
GO:0010468	regulation of gene expression	biological_process	7	5	266	60	15874	0.0032792
GO:0020037	heme binding	molecular_function	6	6	266	88	15874	0.00360274
GO:0001937	negative regulation of endothelial cell proliferation	biological_process	9	3	266	19	15874	0.00369574
GO:0035987	endodermal cell differentiation	biological_process	6	3	266	19	15874	0.00369574
GO:0046677	response to antibiotic	biological_process	5	3	266	19	15874	0.00369574
GO:0090277	positive regulation of peptide hormone secretion	biological_process	10	2	266	6	15874	0.00401368
GO:0031100	animal organ regeneration	biological_process	6	2	266	6	15874	0.00401368
GO:0060416	response to growth hormone	biological_process	7	2	266	6	15874	0.00401368
GO:0001527	microfibril	cellular_component	5	2	266	6	15874	0.00401368
GO:0060272	embryonic skeletal joint morphogenesis	biological_process	8	2	266	6	15874	0.00401368
GO:0045629	negative regulation of T-helper 2 cell differentiation	biological_process	9	2	266	6	15874	0.00401368
GO:0030212	hyaluronan metabolic process	biological_process	8	2	266	6	15874	0.00401368
GO:0070324	thyroid hormone binding	molecular_function	5	2	266	6	15874	0.00401368
GO:0034361	very-low-density lipoprotein particle	cellular_component	6	2	266	6	15874	0.00401368
GO:0070821	tertiary granule membrane	cellular_component	8	2	266	6	15874	0.00401368
GO:0071493	cellular response to UV-B	biological_process	9	2	266	6	15874	0.00401368
GO:0060028	convergent extension involved in axis elongation	biological_process	8	2	266	6	15874	0.00401368
GO:0005215	transporter activity	molecular_function	3	5	266	64	15874	0.00433719
GO:0030168	platelet activation	biological_process	5	3	266	21	15874	0.00494894
GO:0007596	blood coagulation	biological_process	7	4	266	42	15874	0.00523346
GO:2000353	positive regulation of endothelial cell apoptotic process	biological_process	11	2	266	7	15874	0.00555718
GO:0071425	hematopoietic stem cell proliferation	biological_process	5	2	266	7	15874	0.00555718
GO:0048495	Roundabout binding	molecular_function	6	2	266	7	15874	0.00555718
GO:0045806	negative regulation of endocytosis	biological_process	8	2	266	7	15874	0.00555718
GO:0019433	triglyceride catabolic process	biological_process	10	2	266	7	15874	0.00555718
GO:0048018	receptor ligand activity	molecular_function	6	2	266	7	15874	0.00555718
GO:0005227	calcium activated cation channel activity	molecular_function	8	2	266	7	15874	0.00555718
GO:0005102	receptor binding	molecular_function	5	8	266	160	15874	0.0056036
GO:0004181	metallocarboxypeptidase activity	molecular_function	9	3	266	23	15874	0.00642955
GO:0006879	cellular iron ion homeostasis	biological_process	12	3	266	23	15874	0.00642955
GO:0030199	collagen fibril organization	biological_process	7	3	266	23	15874	0.00642955
GO:0032060	bleb assembly	biological_process	8	2	266	8	15874	0.00732797
GO:0034374	low-density lipoprotein particle remodeling	biological_process	9	2	266	8	15874	0.00732797
GO:0001953	negative regulation of cell-matrix adhesion	biological_process	8	2	266	8	15874	0.00732797
GO:0050730	regulation of peptidyl-tyrosine phosphorylation	biological_process	10	2	266	8	15874	0.00732797
GO:0030194	positive regulation of blood coagulation	biological_process	8	2	266	8	15874	0.00732797
GO:0097264	self proteolysis	biological_process	8	2	266	8	15874	0.00732797
GO:0002377	immunoglobulin production	biological_process	5	2	266	8	15874	0.00732797
GO:0071850	mitotic cell cycle arrest	biological_process	6	2	266	8	15874	0.00732797
GO:0006508	proteolysis	biological_process	7	11	266	279	15874	0.00757008
GO:0005543	phospholipid binding	molecular_function	5	4	266	49	15874	0.00904499
GO:0031225	anchored component of membrane	cellular_component	5	3	266	26	15874	0.00909748
GO:0061088	regulation of sequestering of zinc ion	biological_process	6	2	266	9	15874	0.00931805
GO:0032967	positive regulation of collagen biosynthetic process	biological_process	8	2	266	9	15874	0.00931805
GO:0048846	axon extension involved in axon guidance	biological_process	8	2	266	9	15874	0.00931805
GO:0031091	platelet alpha granule	cellular_component	9	2	266	9	15874	0.00931805
GO:0032991	protein-containing complex	cellular_component	3	2	266	9	15874	0.00931805
GO:0035385	Roundabout signaling pathway	biological_process	6	2	266	9	15874	0.00931805
GO:0046847	filopodium assembly	biological_process	8	2	266	9	15874	0.00931805
GO:0006958	complement activation, classical pathway	biological_process	6	2	266	9	15874	0.00931805
GO:0016485	protein processing	biological_process	8	4	266	52	15874	0.0111165
GO:0008395	steroid hydroxylase activity	molecular_function	6	3	266	28	15874	0.0111851
GO:0071577	zinc II ion transmembrane transport	biological_process	11	2	266	10	15874	0.0115196
GO:0090179	planar cell polarity pathway involved in neural tube closure	biological_process	10	2	266	10	15874	0.0115196
GO:0005604	basement membrane	cellular_component	6	4	266	54	15874	0.0126542
GO:0007160	cell-matrix adhesion	biological_process	6	4	266	54	15874	0.0126542
GO:0042742	defense response to bacterium	biological_process	8	3	266	30	15874	0.0135265
GO:0009165	nucleotide biosynthetic process	biological_process	9	2	266	11	15874	0.0139251
GO:0006641	triglyceride metabolic process	biological_process	9	2	266	11	15874	0.0139251
GO:0055114	oxidation-reduction process	biological_process	4	15	266	476	15874	0.0145878
GO:0051092	positive regulation of NF-kappaB transcription factor activity	biological_process	7	4	266	57	15874	0.0152047
GO:0035024	negative regulation of Rho protein signal transduction	biological_process	12	2	266	12	15874	0.0165272
GO:0045662	negative regulation of myoblast differentiation	biological_process	8	2	266	12	15874	0.0165272
GO:0036342	post-anal tail morphogenesis	biological_process	5	2	266	12	15874	0.0165272
GO:0010043	response to zinc ion	biological_process	7	2	266	12	15874	0.0165272
GO:0072377	blood coagulation, common pathway	biological_process	8	1	266	1	15874	0.016757
GO:0019863	IgE binding	molecular_function	6	1	266	1	15874	0.016757
GO:0036517	chemoattraction of serotonergic neuron axon	biological_process	8	1	266	1	15874	0.016757
GO:0051139	metal ion:proton antiporter activity	molecular_function	11	1	266	1	15874	0.016757
GO:0008238	exopeptidase activity	molecular_function	7	1	266	1	15874	0.016757
GO:2000504	positive regulation of blood vessel remodeling	biological_process	8	1	266	1	15874	0.016757
GO:0032632	interleukin-3 production	biological_process	5	1	266	1	15874	0.016757
GO:0071674	mononuclear cell migration	biological_process	5	1	266	1	15874	0.016757
GO:0034014	response to triglyceride	biological_process	7	1	266	1	15874	0.016757
GO:0050031	L-pipecolate oxidase activity	molecular_function	7	1	266	1	15874	0.016757
GO:0010609	mRNA localization resulting in posttranscriptional regulation of gene expression	biological_process	7	1	266	1	15874	0.016757
GO:0004502	kynurenine 3-monooxygenase activity	molecular_function	7	1	266	1	15874	0.016757
GO:0060931	sinoatrial node cell development	biological_process	10	1	266	1	15874	0.016757
GO:0006030	chitin metabolic process	biological_process	7	1	266	1	15874	0.016757
GO:0007597	blood coagulation, intrinsic pathway	biological_process	8	1	266	1	15874	0.016757
GO:0086092	regulation of the force of heart contraction by cardiac conduction	biological_process	10	1	266	1	15874	0.016757
GO:0034632	retinol transmembrane transporter activity	molecular_function	5	1	266	1	15874	0.016757
GO:0008115	sarcosine oxidase activity	molecular_function	7	1	266	1	15874	0.016757
GO:0060230	lipoprotein lipase activator activity	molecular_function	7	1	266	1	15874	0.016757
GO:0033514	L-lysine catabolic process to acetyl-CoA via L-pipecolate	biological_process	10	1	266	1	15874	0.016757
GO:0014878	response to electrical stimulus involved in regulation of muscle adaptation	biological_process	5	1	266	1	15874	0.016757
GO:2000405	negative regulation of T cell migration	biological_process	9	1	266	1	15874	0.016757
GO:2000098	negative regulation of smooth muscle cell-matrix adhesion	biological_process	9	1	266	1	15874	0.016757
GO:0045342	MHC class II biosynthetic process	biological_process	7	1	266	1	15874	0.016757
GO:0046449	creatinine metabolic process	biological_process	8	1	266	1	15874	0.016757
GO:2000290	regulation of myotome development	biological_process	8	1	266	1	15874	0.016757
GO:0060268	negative regulation of respiratory burst	biological_process	7	1	266	1	15874	0.016757
GO:0021761	limbic system development	biological_process	6	1	266	1	15874	0.016757
GO:0072201	negative regulation of mesenchymal cell proliferation	biological_process	8	1	266	1	15874	0.016757
GO:0061354	planar cell polarity pathway involved in pericardium morphogenesis	biological_process	11	1	266	1	15874	0.016757
GO:0001704	formation of primary germ layer	biological_process	5	1	266	1	15874	0.016757
GO:0034363	intermediate-density lipoprotein particle	cellular_component	6	1	266	1	15874	0.016757
GO:0047865	dimethylglycine dehydrogenase activity	molecular_function	7	1	266	1	15874	0.016757
GO:0034359	mature chylomicron	cellular_component	6	1	266	1	15874	0.016757
GO:0072537	fibroblast activation	biological_process	5	1	266	1	15874	0.016757
GO:0010159	specification of animal organ position	biological_process	6	1	266	1	15874	0.016757
GO:0090272	negative regulation of fibroblast growth factor production	biological_process	8	1	266	1	15874	0.016757
GO:1901877	negative regulation of calcium ion binding	biological_process	7	1	266	1	15874	0.016757
GO:0086023	adenylate cyclase-activating adrenergic receptor signaling pathway involved in heart process	biological_process	10	1	266	1	15874	0.016757
GO:1901895	negative regulation of calcium-transporting ATPase activity	biological_process	9	1	266	1	15874	0.016757
GO:0005954	calcium- and calmodulin-dependent protein kinase complex	cellular_component	4	1	266	1	15874	0.016757
GO:0051917	regulation of fibrinolysis	biological_process	8	1	266	1	15874	0.016757
GO:0048341	paraxial mesoderm formation	biological_process	7	1	266	1	15874	0.016757
GO:0001100	negative regulation of exit from mitosis	biological_process	10	1	266	1	15874	0.016757
GO:0015707	nitrite transport	biological_process	9	1	266	1	15874	0.016757
GO:0070392	detection of lipoteichoic acid	biological_process	8	1	266	1	15874	0.016757
GO:0003331	positive regulation of extracellular matrix constituent secretion	biological_process	9	1	266	1	15874	0.016757
GO:0033590	response to cobalamin	biological_process	7	1	266	1	15874	0.016757
GO:2000777	positive regulation of proteasomal ubiquitin-dependent protein catabolic process involved in cellular response to hypoxia	biological_process	13	1	266	1	15874	0.016757
GO:0042030	ATPase inhibitor activity	molecular_function	6	1	266	1	15874	0.016757
GO:0030895	apolipoprotein B mRNA editing enzyme complex	cellular_component	4	1	266	1	15874	0.016757
GO:0015888	thiamine transport	biological_process	7	1	266	1	15874	0.016757
GO:0006572	tyrosine catabolic process	biological_process	11	1	266	1	15874	0.016757
GO:0005600	collagen type XIII trimer	cellular_component	6	1	266	1	15874	0.016757
GO:0042092	type 2 immune response	biological_process	5	1	266	1	15874	0.016757
GO:0002407	dendritic cell chemotaxis	biological_process	6	1	266	1	15874	0.016757
GO:0031089	platelet dense granule lumen	cellular_component	8	1	266	1	15874	0.016757
GO:0033754	indoleamine 2,3-dioxygenase activity	molecular_function	7	1	266	1	15874	0.016757
GO:0070053	thrombospondin receptor activity	molecular_function	5	1	266	1	15874	0.016757
GO:0021768	nucleus accumbens development	biological_process	6	1	266	1	15874	0.016757
GO:0060596	mammary placode formation	biological_process	6	1	266	1	15874	0.016757
GO:0046167	glycerol-3-phosphate biosynthetic process	biological_process	9	1	266	1	15874	0.016757
GO:0061348	planar cell polarity pathway involved in ventricular septum morphogenesis	biological_process	11	1	266	1	15874	0.016757
GO:0060588	negative regulation of lipoprotein lipid oxidation	biological_process	10	1	266	1	15874	0.016757
GO:0032764	negative regulation of mast cell cytokine production	biological_process	9	1	266	1	15874	0.016757
GO:0006876	cellular cadmium ion homeostasis	biological_process	12	1	266	1	15874	0.016757
GO:0021686	cerebellar granular layer maturation	biological_process	6	1	266	1	15874	0.016757
GO:0019205	nucleobase-containing compound kinase activity	molecular_function	7	1	266	1	15874	0.016757
GO:0030550	acetylcholine receptor inhibitor activity	molecular_function	6	1	266	1	15874	0.016757
GO:0038133	ERBB2-ERBB3 signaling pathway	biological_process	10	1	266	1	15874	0.016757
GO:0071748	monomeric IgA immunoglobulin complex	cellular_component	7	1	266	1	15874	0.016757
GO:0060418	yolk plasma	cellular_component	6	1	266	1	15874	0.016757
GO:0043152	induction of bacterial agglutination	biological_process	8	1	266	1	15874	0.016757
GO:0047016	cholest-5-ene-3-beta,7-alpha-diol 3-beta-dehydrogenase activity	molecular_function	7	1	266	1	15874	0.016757
GO:0048850	hypophysis morphogenesis	biological_process	7	1	266	1	15874	0.016757
GO:0015068	glycine amidinotransferase activity	molecular_function	7	1	266	1	15874	0.016757
GO:0070512	positive regulation of histone H4-K20 methylation	biological_process	12	1	266	1	15874	0.016757
GO:0002839	positive regulation of immune response to tumor cell	biological_process	9	1	266	1	15874	0.016757
GO:1900086	positive regulation of peptidyl-tyrosine autophosphorylation	biological_process	12	1	266	1	15874	0.016757
GO:0004397	histidine ammonia-lyase activity	molecular_function	7	1	266	1	15874	0.016757
GO:0002543	activation of blood coagulation via clotting cascade	biological_process	9	1	266	1	15874	0.016757
GO:0021933	radial glia guided migration of cerebellar granule cell	biological_process	9	1	266	1	15874	0.016757
GO:0019344	cysteine biosynthetic process	biological_process	11	1	266	1	15874	0.016757
GO:2000296	negative regulation of hydrogen peroxide catabolic process	biological_process	10	1	266	1	15874	0.016757
GO:0021891	olfactory bulb interneuron development	biological_process	9	1	266	1	15874	0.016757
GO:0090291	negative regulation of osteoclast proliferation	biological_process	9	1	266	1	15874	0.016757
GO:1900738	positive regulation of phospholipase C-activating G-protein coupled receptor signaling pathway	biological_process	10	1	266	1	15874	0.016757
GO:0061364	apoptotic process involved in luteolysis	biological_process	5	1	266	1	15874	0.016757
GO:0070287	ferritin receptor activity	molecular_function	4	1	266	1	15874	0.016757
GO:0046915	transition metal ion transmembrane transporter activity	molecular_function	9	1	266	1	15874	0.016757
GO:0071752	secretory dimeric IgA immunoglobulin complex	cellular_component	9	1	266	1	15874	0.016757
GO:0070839	divalent metal ion export	biological_process	10	1	266	1	15874	0.016757
GO:0060912	cardiac cell fate specification	biological_process	6	1	266	1	15874	0.016757
GO:0044878	mitotic cytokinesis checkpoint	biological_process	6	1	266	1	15874	0.016757
GO:1902362	melanocyte apoptotic process	biological_process	7	1	266	1	15874	0.016757
GO:0004838	L-tyrosine:2-oxoglutarate aminotransferase activity	molecular_function	8	1	266	1	15874	0.016757
GO:0030492	hemoglobin binding	molecular_function	5	1	266	1	15874	0.016757
GO:0034633	retinol transport	biological_process	8	1	266	1	15874	0.016757
GO:1904483	synthetic cannabinoid binding	molecular_function	4	1	266	1	15874	0.016757
GO:0033591	response to L-ascorbic acid	biological_process	6	1	266	1	15874	0.016757
GO:1902897	regulation of postsynaptic density protein 95 clustering	biological_process	10	1	266	1	15874	0.016757
GO:0008218	bioluminescence	biological_process	5	1	266	1	15874	0.016757
GO:0070189	kynurenine metabolic process	biological_process	6	1	266	1	15874	0.016757
GO:0014734	skeletal muscle hypertrophy	biological_process	8	1	266	1	15874	0.016757
GO:0070245	positive regulation of thymocyte apoptotic process	biological_process	13	1	266	1	15874	0.016757
GO:2000350	positive regulation of CD40 signaling pathway	biological_process	9	1	266	1	15874	0.016757
GO:0071750	dimeric IgA immunoglobulin complex	cellular_component	8	1	266	1	15874	0.016757
GO:0031838	haptoglobin-hemoglobin complex	cellular_component	4	1	266	1	15874	0.016757
GO:0051659	maintenance of mitochondrion location	biological_process	7	1	266	1	15874	0.016757
GO:1903082	positive regulation of C-C chemokine receptor CCR7 signaling pathway	biological_process	11	1	266	1	15874	0.016757
GO:0051414	response to cortisol	biological_process	6	1	266	1	15874	0.016757
GO:0005585	collagen type II trimer	cellular_component	6	1	266	1	15874	0.016757
GO:0009048	dosage compensation by inactivation of X chromosome	biological_process	10	1	266	1	15874	0.016757
GO:0021941	negative regulation of cerebellar granule cell precursor proliferation	biological_process	9	1	266	1	15874	0.016757
GO:0010593	negative regulation of lamellipodium assembly	biological_process	11	1	266	1	15874	0.016757
GO:0071756	pentameric IgM immunoglobulin complex	cellular_component	7	1	266	1	15874	0.016757
GO:0042426	choline catabolic process	biological_process	8	1	266	1	15874	0.016757
GO:0002072	optic cup morphogenesis involved in camera-type eye development	biological_process	8	1	266	1	15874	0.016757
GO:1903295	negative regulation of glutamate secretion, neurotransmission	biological_process	11	1	266	1	15874	0.016757
GO:0061347	planar cell polarity pathway involved in outflow tract morphogenesis	biological_process	11	1	266	1	15874	0.016757
GO:0019836	hemolysis by symbiont of host erythrocytes	biological_process	10	1	266	1	15874	0.016757
GO:0061350	planar cell polarity pathway involved in cardiac muscle tissue morphogenesis	biological_process	11	1	266	1	15874	0.016757
GO:1900454	positive regulation of long term synaptic depression	biological_process	6	1	266	1	15874	0.016757
GO:0036019	endolysosome	cellular_component	9	1	266	1	15874	0.016757
GO:0060775	planar cell polarity pathway involved in gastrula mediolateral intercalation	biological_process	10	1	266	1	15874	0.016757
GO:0071677	positive regulation of mononuclear cell migration	biological_process	8	1	266	1	15874	0.016757
GO:0014737	positive regulation of muscle atrophy	biological_process	8	1	266	1	15874	0.016757
GO:0070232	regulation of T cell apoptotic process	biological_process	11	1	266	1	15874	0.016757
GO:0002588	positive regulation of antigen processing and presentation of peptide antigen via MHC class II	biological_process	9	1	266	1	15874	0.016757
GO:0005115	receptor tyrosine kinase-like orphan receptor binding	molecular_function	6	1	266	1	15874	0.016757
GO:1901739	regulation of myoblast fusion	biological_process	10	1	266	1	15874	0.016757
GO:0034755	iron ion transmembrane transport	biological_process	11	1	266	1	15874	0.016757
GO:0003167	atrioventricular bundle cell differentiation	biological_process	9	1	266	1	15874	0.016757
GO:0006579	amino-acid betaine catabolic process	biological_process	7	1	266	1	15874	0.016757
GO:0006015	5-phosphoribose 1-diphosphate biosynthetic process	biological_process	9	1	266	1	15874	0.016757
GO:0009279	cell outer membrane	cellular_component	5	1	266	1	15874	0.016757
GO:0001161	intronic transcription regulatory region sequence-specific DNA binding	molecular_function	9	1	266	1	15874	0.016757
GO:0072674	multinuclear osteoclast differentiation	biological_process	9	1	266	1	15874	0.016757
GO:0043380	regulation of memory T cell differentiation	biological_process	7	1	266	1	15874	0.016757
GO:0061090	positive regulation of sequestering of zinc ion	biological_process	7	1	266	1	15874	0.016757
GO:0010045	response to nickel cation	biological_process	7	1	266	1	15874	0.016757
GO:2001266	Roundabout signaling pathway involved in axon guidance	biological_process	7	1	266	1	15874	0.016757
GO:0061349	planar cell polarity pathway involved in cardiac right atrium morphogenesis	biological_process	11	1	266	1	15874	0.016757
GO:0097045	phosphatidylserine exposure on blood platelet	biological_process	8	1	266	1	15874	0.016757
GO:0060324	face development	biological_process	5	2	266	13	15874	0.0193185
GO:0050839	cell adhesion molecule binding	molecular_function	5	3	266	36	15874	0.022109
GO:0007283	spermatogenesis	biological_process	7	6	266	130	15874	0.0222806
GO:0045921	positive regulation of exocytosis	biological_process	8	2	266	14	15874	0.0222921
GO:0016712	oxidoreductase activity, acting on paired donors, with incorporation or reduction of molecular oxygen, reduced flavin or flavoprotein as one donor, and incorporation of one atom of oxygen	molecular_function	6	2	266	14	15874	0.0222921
GO:0050766	positive regulation of phagocytosis	biological_process	8	2	266	14	15874	0.0222921
GO:0009887	animal organ morphogenesis	biological_process	5	3	266	37	15874	0.023769
GO:0005109	frizzled binding	molecular_function	7	3	266	37	15874	0.023769
GO:0004222	metalloendopeptidase activity	molecular_function	8	5	266	98	15874	0.0245032
GO:0032729	positive regulation of interferon-gamma production	biological_process	8	2	266	15	15874	0.0254411
GO:0001530	lipopolysaccharide binding	molecular_function	5	2	266	15	15874	0.0254411
GO:0043066	negative regulation of apoptotic process	biological_process	9	7	266	175	15874	0.0282278
GO:0006909	phagocytosis	biological_process	7	2	266	16	15874	0.0287589
GO:0007187	G-protein coupled receptor signaling pathway, coupled to cyclic nucleotide second messenger	biological_process	6	2	266	16	15874	0.0287589
GO:0051894	positive regulation of focal adhesion assembly	biological_process	9	2	266	16	15874	0.0287589
GO:0001958	endochondral ossification	biological_process	6	2	266	16	15874	0.0287589
GO:0098609	cell-cell adhesion	biological_process	5	2	266	16	15874	0.0287589
GO:0042733	embryonic digit morphogenesis	biological_process	6	3	266	40	15874	0.0291427
GO:0019904	protein domain specific binding	molecular_function	5	5	266	103	15874	0.0295588
GO:0030307	positive regulation of cell growth	biological_process	7	3	266	41	15874	0.0310647
GO:0016525	negative regulation of angiogenesis	biological_process	8	3	266	41	15874	0.0310647
GO:0009954	proximal/distal pattern formation	biological_process	6	2	266	17	15874	0.032239
GO:0050714	positive regulation of protein secretion	biological_process	10	2	266	17	15874	0.032239
GO:0034687	integrin alphaL-beta2 complex	cellular_component	6	1	266	2	15874	0.0332342
GO:0070891	lipoteichoic acid binding	molecular_function	5	1	266	2	15874	0.0332342
GO:0032542	sulfiredoxin activity	molecular_function	4	1	266	2	15874	0.0332342
GO:0071638	negative regulation of monocyte chemotactic protein-1 production	biological_process	9	1	266	2	15874	0.0332342
GO:0007442	hindgut morphogenesis	biological_process	5	1	266	2	15874	0.0332342
GO:0051901	positive regulation of mitochondrial depolarization	biological_process	8	1	266	2	15874	0.0332342
GO:0001970	positive regulation of activation of membrane attack complex	biological_process	9	1	266	2	15874	0.0332342
GO:0030369	ICAM-3 receptor activity	molecular_function	6	1	266	2	15874	0.0332342
GO:2000035	regulation of stem cell division	biological_process	7	1	266	2	15874	0.0332342
GO:0048570	notochord morphogenesis	biological_process	7	1	266	2	15874	0.0332342
GO:0003835	beta-galactoside alpha-2,6-sialyltransferase activity	molecular_function	7	1	266	2	15874	0.0332342
GO:0032497	detection of lipopolysaccharide	biological_process	8	1	266	2	15874	0.0332342
GO:0048294	negative regulation of isotype switching to IgE isotypes	biological_process	11	1	266	2	15874	0.0332342
GO:0006682	galactosylceramide biosynthetic process	biological_process	12	1	266	2	15874	0.0332342
GO:0002369	T cell cytokine production	biological_process	6	1	266	2	15874	0.0332342
GO:0010519	negative regulation of phospholipase activity	biological_process	9	1	266	2	15874	0.0332342
GO:0090290	positive regulation of osteoclast proliferation	biological_process	9	1	266	2	15874	0.0332342
GO:0019865	immunoglobulin binding	molecular_function	5	1	266	2	15874	0.0332342
GO:0019556	histidine catabolic process to glutamate and formamide	biological_process	12	1	266	2	15874	0.0332342
GO:0019695	choline metabolic process	biological_process	7	1	266	2	15874	0.0332342
GO:0036117	hyaluranon cable	cellular_component	4	1	266	2	15874	0.0332342
GO:0007494	midgut development	biological_process	7	1	266	2	15874	0.0332342
GO:0003402	planar cell polarity pathway involved in axis elongation	biological_process	10	1	266	2	15874	0.0332342
GO:0032289	central nervous system myelin formation	biological_process	8	1	266	2	15874	0.0332342
GO:0014891	striated muscle atrophy	biological_process	8	1	266	2	15874	0.0332342
GO:0007098	centrosome cycle	biological_process	5	1	266	2	15874	0.0332342
GO:0004370	glycerol kinase activity	molecular_function	7	1	266	2	15874	0.0332342
GO:0034767	positive regulation of ion transmembrane transport	biological_process	9	1	266	2	15874	0.0332342
GO:0010288	response to lead ion	biological_process	7	1	266	2	15874	0.0332342
GO:0034157	positive regulation of toll-like receptor 7 signaling pathway	biological_process	10	1	266	2	15874	0.0332342
GO:1901077	regulation of relaxation of muscle	biological_process	8	1	266	2	15874	0.0332342
GO:0014873	response to muscle activity involved in regulation of muscle adaptation	biological_process	6	1	266	2	15874	0.0332342
GO:0061185	negative regulation of dermatome development	biological_process	9	1	266	2	15874	0.0332342
GO:0019441	tryptophan catabolic process to kynurenine	biological_process	12	1	266	2	15874	0.0332342
GO:0071492	cellular response to UV-A	biological_process	9	1	266	2	15874	0.0332342
GO:0090534	calcium ion-transporting ATPase complex	cellular_component	8	1	266	2	15874	0.0332342
GO:0003257	positive regulation of transcription from RNA polymerase II promoter involved in myocardial precursor cell differentiation	biological_process	12	1	266	2	15874	0.0332342
GO:0009156	ribonucleoside monophosphate biosynthetic process	biological_process	10	1	266	2	15874	0.0332342
GO:0019060	intracellular transport of viral protein in host cell	biological_process	7	1	266	2	15874	0.0332342
GO:0004613	phosphoenolpyruvate carboxykinase (GTP) activity	molecular_function	8	1	266	2	15874	0.0332342
GO:2001236	regulation of extrinsic apoptotic signaling pathway	biological_process	9	1	266	2	15874	0.0332342
GO:0098754	detoxification	biological_process	3	1	266	2	15874	0.0332342
GO:0061302	smooth muscle cell-matrix adhesion	biological_process	7	1	266	2	15874	0.0332342
GO:0019557	histidine catabolic process to glutamate and formate	biological_process	12	1	266	2	15874	0.0332342
GO:0043390	aflatoxin B1 metabolic process	biological_process	6	1	266	2	15874	0.0332342
GO:0002415	immunoglobulin transcytosis in epithelial cells mediated by polymeric immunoglobulin receptor	biological_process	9	1	266	2	15874	0.0332342
GO:0043657	host cell	cellular_component	5	1	266	2	15874	0.0332342
GO:0071224	cellular response to peptidoglycan	biological_process	8	1	266	2	15874	0.0332342
GO:0032499	detection of peptidoglycan	biological_process	8	1	266	2	15874	0.0332342
GO:0001818	negative regulation of cytokine production	biological_process	7	1	266	2	15874	0.0332342
GO:0010716	negative regulation of extracellular matrix disassembly	biological_process	9	1	266	2	15874	0.0332342
GO:1902379	chemoattractant activity involved in axon guidance	molecular_function	8	1	266	2	15874	0.0332342
GO:0036518	chemorepulsion of dopaminergic neuron axon	biological_process	8	1	266	2	15874	0.0332342
GO:0008332	low voltage-gated calcium channel activity	molecular_function	10	1	266	2	15874	0.0332342
GO:0006601	creatine biosynthetic process	biological_process	7	1	266	2	15874	0.0332342
GO:1900155	negative regulation of bone trabecula formation	biological_process	8	1	266	2	15874	0.0332342
GO:0035473	lipase binding	molecular_function	6	1	266	2	15874	0.0332342
GO:0061609	fructose-1-phosphate aldolase activity	molecular_function	7	1	266	2	15874	0.0332342
GO:0072378	blood coagulation, fibrin clot formation	biological_process	8	1	266	2	15874	0.0332342
GO:0002309	T cell proliferation involved in immune response	biological_process	9	1	266	2	15874	0.0332342
GO:0071421	manganese ion transmembrane transport	biological_process	11	1	266	2	15874	0.0332342
GO:0060638	mesenchymal-epithelial cell signaling	biological_process	6	1	266	2	15874	0.0332342
GO:0046884	follicle-stimulating hormone secretion	biological_process	10	1	266	2	15874	0.0332342
GO:0070168	negative regulation of biomineral tissue development	biological_process	7	1	266	2	15874	0.0332342
GO:0060686	negative regulation of prostatic bud formation	biological_process	9	1	266	2	15874	0.0332342
GO:0060923	cardiac muscle cell fate commitment	biological_process	7	1	266	2	15874	0.0332342
GO:0048332	mesoderm morphogenesis	biological_process	6	1	266	2	15874	0.0332342
GO:0034362	low-density lipoprotein particle	cellular_component	5	1	266	2	15874	0.0332342
GO:0071877	regulation of adenylate cyclase-inhibiting adrenergic receptor signaling pathway	biological_process	9	1	266	2	15874	0.0332342
GO:0034165	positive regulation of toll-like receptor 9 signaling pathway	biological_process	10	1	266	2	15874	0.0332342
GO:0051272	positive regulation of cellular component movement	biological_process	7	1	266	2	15874	0.0332342
GO:0032451	demethylase activity	molecular_function	4	1	266	2	15874	0.0332342
GO:0031436	BRCA1-BARD1 complex	cellular_component	7	1	266	2	15874	0.0332342
GO:0030879	mammary gland development	biological_process	7	1	266	2	15874	0.0332342
GO:0016048	detection of temperature stimulus	biological_process	6	1	266	2	15874	0.0332342
GO:0046851	negative regulation of bone remodeling	biological_process	8	1	266	2	15874	0.0332342
GO:0042132	fructose 1,6-bisphosphate 1-phosphatase activity	molecular_function	10	1	266	2	15874	0.0332342
GO:0015949	nucleobase-containing small molecule interconversion	biological_process	8	1	266	2	15874	0.0332342
GO:0001826	inner cell mass cell differentiation	biological_process	6	1	266	2	15874	0.0332342
GO:0050792	regulation of viral process	biological_process	7	1	266	2	15874	0.0332342
GO:0042129	regulation of T cell proliferation	biological_process	10	1	266	2	15874	0.0332342
GO:0060267	positive regulation of respiratory burst	biological_process	7	1	266	2	15874	0.0332342
GO:1900106	positive regulation of hyaluranon cable assembly	biological_process	7	1	266	2	15874	0.0332342
GO:0060166	olfactory pit development	biological_process	5	1	266	2	15874	0.0332342
GO:0030137	COPI-coated vesicle	cellular_component	8	1	266	2	15874	0.0332342
GO:0050951	sensory perception of temperature stimulus	biological_process	7	1	266	2	15874	0.0332342
GO:0060809	mesodermal to mesenchymal transition involved in gastrulation	biological_process	8	1	266	2	15874	0.0332342
GO:0003408	optic cup formation involved in camera-type eye development	biological_process	5	1	266	2	15874	0.0332342
GO:0034392	negative regulation of smooth muscle cell apoptotic process	biological_process	11	1	266	2	15874	0.0332342
GO:0035754	B cell chemotaxis	biological_process	7	1	266	2	15874	0.0332342
GO:0004997	thyrotropin-releasing hormone receptor activity	molecular_function	7	1	266	2	15874	0.0332342
GO:0010710	regulation of collagen catabolic process	biological_process	7	1	266	2	15874	0.0332342
GO:0048022	negative regulation of melanin biosynthetic process	biological_process	9	1	266	2	15874	0.0332342
GO:0050649	testosterone 6-beta-hydroxylase activity	molecular_function	7	1	266	2	15874	0.0332342
GO:2000810	regulation of bicellular tight junction assembly	biological_process	7	1	266	2	15874	0.0332342
GO:1901615	organic hydroxy compound metabolic process	biological_process	5	1	266	2	15874	0.0332342
GO:0032623	interleukin-2 production	biological_process	5	1	266	2	15874	0.0332342
GO:0060067	cervix development	biological_process	6	1	266	2	15874	0.0332342
GO:0002741	positive regulation of cytokine secretion involved in immune response	biological_process	9	1	266	2	15874	0.0332342
GO:0048002	antigen processing and presentation of peptide antigen	biological_process	5	1	266	2	15874	0.0332342
GO:0004421	hydroxymethylglutaryl-CoA synthase activity	molecular_function	7	1	266	2	15874	0.0332342
GO:0005384	manganese ion transmembrane transporter activity	molecular_function	10	1	266	2	15874	0.0332342
GO:0004833	tryptophan 2,3-dioxygenase activity	molecular_function	7	1	266	2	15874	0.0332342
GO:0071599	otic vesicle development	biological_process	7	1	266	2	15874	0.0332342
GO:0033961	cis-stilbene-oxide hydrolase activity	molecular_function	7	1	266	2	15874	0.0332342
GO:2000809	positive regulation of synaptic vesicle clustering	biological_process	7	1	266	2	15874	0.0332342
GO:0005125	cytokine activity	molecular_function	7	4	266	73	15874	0.0341138
GO:0005886	plasma membrane	cellular_component	4	34	266	1477	15874	0.035593
GO:0050770	regulation of axonogenesis	biological_process	9	2	266	18	15874	0.035875
GO:0001502	cartilage condensation	biological_process	4	2	266	18	15874	0.035875
GO:0007568	aging	biological_process	4	2	266	18	15874	0.035875
GO:0007338	single fertilization	biological_process	5	2	266	18	15874	0.035875
GO:0030100	regulation of endocytosis	biological_process	7	2	266	18	15874	0.035875
GO:0005201	extracellular matrix structural constituent	molecular_function	4	3	266	44	15874	0.0372195
GO:0044297	cell body	cellular_component	4	3	266	45	15874	0.0393994
GO:0008203	cholesterol metabolic process	biological_process	8	2	266	19	15874	0.0396608
GO:0070527	platelet aggregation	biological_process	7	2	266	19	15874	0.0396608
GO:0008219	cell death	biological_process	4	2	266	19	15874	0.0396608
GO:0005385	zinc ion transmembrane transporter activity	molecular_function	10	2	266	19	15874	0.0396608
GO:2000352	negative regulation of endothelial cell apoptotic process	biological_process	11	2	266	19	15874	0.0396608
GO:0030246	carbohydrate binding	molecular_function	4	4	266	78	15874	0.0419451
GO:0002548	monocyte chemotaxis	biological_process	6	2	266	20	15874	0.0435903
GO:0032870	cellular response to hormone stimulus	biological_process	6	2	266	20	15874	0.0435903
GO:0006633	fatty acid biosynthetic process	biological_process	10	2	266	20	15874	0.0435903
GO:0090090	negative regulation of canonical Wnt signaling pathway	biological_process	10	4	266	79	15874	0.0436233
GO:0042802	identical protein binding	molecular_function	5	10	266	320	15874	0.0437706
GO:0005525	GTP binding	molecular_function	8	9	266	278	15874	0.0450754
GO:0005581	collagen trimer	cellular_component	4	3	266	48	15874	0.0463183
GO:0043627	response to estrogen	biological_process	4	2	266	21	15874	0.0476579
GO:0010595	positive regulation of endothelial cell migration	biological_process	10	2	266	21	15874	0.0476579
GO:0071356	cellular response to tumor necrosis factor	biological_process	8	3	266	49	15874	0.0487492
GO:0045177	apical part of cell	cellular_component	4	3	266	49	15874	0.0487492
GO:0006486	protein glycosylation	biological_process	9	3	266	49	15874	0.0487492
GO:0035630	bone mineralization involved in bone maturation	biological_process	8	1	266	3	15874	0.0494363
GO:0044194	cytolytic granule	cellular_component	9	1	266	3	15874	0.0494363
GO:0004949	cannabinoid receptor activity	molecular_function	7	1	266	3	15874	0.0494363
GO:0043420	anthranilate metabolic process	biological_process	7	1	266	3	15874	0.0494363
GO:0004305	ethanolamine kinase activity	molecular_function	7	1	266	3	15874	0.0494363
GO:0046931	pore complex assembly	biological_process	7	1	266	3	15874	0.0494363
GO:0045661	regulation of myoblast differentiation	biological_process	7	1	266	3	15874	0.0494363
GO:0006569	tryptophan catabolic process	biological_process	11	1	266	3	15874	0.0494363
GO:0042159	lipoprotein catabolic process	biological_process	8	1	266	3	15874	0.0494363
GO:0043385	mycotoxin metabolic process	biological_process	6	1	266	3	15874	0.0494363
GO:0004459	L-lactate dehydrogenase activity	molecular_function	7	1	266	3	15874	0.0494363
GO:0030144	alpha-1,6-mannosylglycoprotein 6-beta-N-acetylglucosaminyltransferase activity	molecular_function	8	1	266	3	15874	0.0494363
GO:0004821	histidine-tRNA ligase activity	molecular_function	7	1	266	3	15874	0.0494363
GO:0006116	NADH oxidation	biological_process	5	1	266	3	15874	0.0494363
GO:2000553	positive regulation of T-helper 2 cell cytokine production	biological_process	12	1	266	3	15874	0.0494363
GO:0050501	hyaluronan synthase activity	molecular_function	7	1	266	3	15874	0.0494363
GO:2000620	positive regulation of histone H4-K16 acetylation	biological_process	13	1	266	3	15874	0.0494363
GO:2000052	positive regulation of non-canonical Wnt signaling pathway	biological_process	10	1	266	3	15874	0.0494363
GO:0002827	positive regulation of T-helper 1 type immune response	biological_process	10	1	266	3	15874	0.0494363
GO:0090191	negative regulation of branching involved in ureteric bud morphogenesis	biological_process	10	1	266	3	15874	0.0494363
GO:0033031	positive regulation of neutrophil apoptotic process	biological_process	7	1	266	3	15874	0.0494363
GO:0070988	demethylation	biological_process	4	1	266	3	15874	0.0494363
GO:0002138	retinoic acid biosynthetic process	biological_process	11	1	266	3	15874	0.0494363
GO:0060002	plus-end directed microfilament motor activity	molecular_function	11	1	266	3	15874	0.0494363
GO:0070061	fructose binding	molecular_function	6	1	266	3	15874	0.0494363
GO:0043367	CD4-positive, alpha-beta T cell differentiation	biological_process	10	1	266	3	15874	0.0494363
GO:0045730	respiratory burst	biological_process	4	1	266	3	15874	0.0494363
GO:0030297	transmembrane receptor protein tyrosine kinase activator activity	molecular_function	9	1	266	3	15874	0.0494363
GO:2001027	negative regulation of endothelial cell chemotaxis	biological_process	11	1	266	3	15874	0.0494363
GO:0031052	chromosome breakage	biological_process	7	1	266	3	15874	0.0494363
GO:0097350	neutrophil clearance	biological_process	5	1	266	3	15874	0.0494363
GO:1902041	regulation of extrinsic apoptotic signaling pathway via death domain receptors	biological_process	10	1	266	3	15874	0.0494363
GO:0001733	galactosylceramide sulfotransferase activity	molecular_function	8	1	266	3	15874	0.0494363
GO:1900158	negative regulation of bone mineralization involved in bone maturation	biological_process	9	1	266	3	15874	0.0494363
GO:0031638	zymogen activation	biological_process	9	1	266	3	15874	0.0494363
GO:0070574	cadmium ion transmembrane transport	biological_process	11	1	266	3	15874	0.0494363
GO:0045836	positive regulation of meiotic nuclear division	biological_process	9	1	266	3	15874	0.0494363
GO:0042662	negative regulation of mesodermal cell fate specification	biological_process	10	1	266	3	15874	0.0494363
GO:0034241	positive regulation of macrophage fusion	biological_process	9	1	266	3	15874	0.0494363
GO:0009651	response to salt stress	biological_process	6	1	266	3	15874	0.0494363
GO:0001894	tissue homeostasis	biological_process	7	1	266	3	15874	0.0494363
GO:0030540	female genitalia development	biological_process	7	1	266	3	15874	0.0494363
GO:0032652	regulation of interleukin-1 production	biological_process	7	1	266	3	15874	0.0494363
GO:0052548	regulation of endopeptidase activity	biological_process	10	1	266	3	15874	0.0494363
GO:0090287	regulation of cellular response to growth factor stimulus	biological_process	6	1	266	3	15874	0.0494363
GO:0008508	bile acid:sodium symporter activity	molecular_function	6	1	266	3	15874	0.0494363
GO:0051964	negative regulation of synapse assembly	biological_process	8	1	266	3	15874	0.0494363
GO:0010543	regulation of platelet activation	biological_process	8	1	266	3	15874	0.0494363
GO:0032026	response to magnesium ion	biological_process	7	1	266	3	15874	0.0494363
GO:0003337	mesenchymal to epithelial transition involved in metanephros morphogenesis	biological_process	8	1	266	3	15874	0.0494363
GO:0051354	negative regulation of oxidoreductase activity	biological_process	7	1	266	3	15874	0.0494363
GO:0070445	regulation of oligodendrocyte progenitor proliferation	biological_process	10	1	266	3	15874	0.0494363
GO:0046685	response to arsenic-containing substance	biological_process	5	1	266	3	15874	0.0494363
GO:0004332	fructose-bisphosphate aldolase activity	molecular_function	7	1	266	3	15874	0.0494363
GO:0030548	acetylcholine receptor regulator activity	molecular_function	6	1	266	3	15874	0.0494363
GO:0033768	SUMO-targeted ubiquitin ligase complex	cellular_component	7	1	266	3	15874	0.0494363
GO:0006427	histidyl-tRNA aminoacylation	biological_process	13	1	266	3	15874	0.0494363
GO:0014894	response to denervation involved in regulation of muscle adaptation	biological_process	7	1	266	3	15874	0.0494363
GO:0008900	potassium:proton exchanging ATPase activity	molecular_function	11	1	266	3	15874	0.0494363
GO:2000041	negative regulation of planar cell polarity pathway involved in axis elongation	biological_process	8	1	266	3	15874	0.0494363
GO:0016174	NAD(P)H oxidase activity	molecular_function	7	1	266	3	15874	0.0494363
GO:0043184	vascular endothelial growth factor receptor 2 binding	molecular_function	8	1	266	3	15874	0.0494363
GO:0050773	regulation of dendrite development	biological_process	11	1	266	3	15874	0.0494363
GO:0071286	cellular response to magnesium ion	biological_process	8	1	266	3	15874	0.0494363
GO:0016554	cytidine to uridine editing	biological_process	11	1	266	3	15874	0.0494363
GO:0019841	retinol binding	molecular_function	7	1	266	3	15874	0.0494363
GO:0050718	positive regulation of interleukin-1 beta secretion	biological_process	10	1	266	3	15874	0.0494363
GO:0051006	positive regulation of lipoprotein lipase activity	biological_process	9	1	266	3	15874	0.0494363
GO:2000048	negative regulation of cell-cell adhesion mediated by cadherin	biological_process	8	1	266	3	15874	0.0494363
GO:0044550	secondary metabolite biosynthetic process	biological_process	5	1	266	3	15874	0.0494363
GO:1900119	positive regulation of execution phase of apoptosis	biological_process	10	1	266	3	15874	0.0494363
GO:0071621	granulocyte chemotaxis	biological_process	6	1	266	3	15874	0.0494363
GO:0006642	triglyceride mobilization	biological_process	10	1	266	3	15874	0.0494363
GO:1901203	positive regulation of extracellular matrix assembly	biological_process	7	1	266	3	15874	0.0494363
GO:0048245	eosinophil chemotaxis	biological_process	7	1	266	3	15874	0.0494363
GO:0051450	myoblast proliferation	biological_process	4	1	266	3	15874	0.0494363
GO:0006559	L-phenylalanine catabolic process	biological_process	11	1	266	3	15874	0.0494363
GO:0097118	neuroligin clustering involved in postsynaptic membrane assembly	biological_process	7	1	266	3	15874	0.0494363
GO:0090166	Golgi disassembly	biological_process	7	1	266	3	15874	0.0494363
GO:0060029	convergent extension involved in organogenesis	biological_process	8	1	266	3	15874	0.0494363
GO:0003868	4-hydroxyphenylpyruvate dioxygenase activity	molecular_function	7	1	266	3	15874	0.0494363
GO:0019805	quinolinate biosynthetic process	biological_process	10	1	266	3	15874	0.0494363
GO:0045080	positive regulation of chemokine biosynthetic process	biological_process	9	1	266	3	15874	0.0494363
GO:0033179	proton-transporting V-type ATPase, V0 domain	cellular_component	6	1	266	3	15874	0.0494363
GO:1900016	negative regulation of cytokine production involved in inflammatory response	biological_process	8	1	266	3	15874	0.0494363
GO:0048050	post-embryonic eye morphogenesis	biological_process	7	1	266	3	15874	0.0494363
GO:0071223	cellular response to lipoteichoic acid	biological_process	8	1	266	3	15874	0.0494363
GO:0090310	negative regulation of methylation-dependent chromatin silencing	biological_process	8	1	266	3	15874	0.0494363
GO:0015297	antiporter activity	molecular_function	7	2	266	22	15874	0.0518576
GO:0003007	heart morphogenesis	biological_process	6	2	266	22	15874	0.0518576
GO:0034605	cellular response to heat	biological_process	6	2	266	22	15874	0.0518576
GO:0003151	outflow tract morphogenesis	biological_process	5	2	266	23	15874	0.0561841
GO:0035115	embryonic forelimb morphogenesis	biological_process	8	2	266	23	15874	0.0561841
GO:0050829	defense response to Gram-negative bacterium	biological_process	9	2	266	23	15874	0.0561841
GO:0060021	palate development	biological_process	5	3	266	53	15874	0.0590795
GO:0008289	lipid binding	molecular_function	4	3	266	53	15874	0.0590795
GO:0048843	negative regulation of axon extension involved in axon guidance	biological_process	9	2	266	24	15874	0.0606319
GO:0051592	response to calcium ion	biological_process	7	2	266	24	15874	0.0606319
GO:0001649	osteoblast differentiation	biological_process	6	3	266	54	15874	0.0618104
GO:0030198	extracellular matrix organization	biological_process	6	4	266	89	15874	0.0624463
GO:0016324	apical plasma membrane	cellular_component	5	5	266	127	15874	0.06258
GO:0005178	integrin binding	molecular_function	6	3	266	55	15874	0.0645992
GO:0060100	positive regulation of phagocytosis, engulfment	biological_process	9	1	266	4	15874	0.0653678
GO:0010642	negative regulation of platelet-derived growth factor receptor signaling pathway	biological_process	9	1	266	4	15874	0.0653678
GO:0032275	luteinizing hormone secretion	biological_process	10	1	266	4	15874	0.0653678
GO:0070100	negative regulation of chemokine-mediated signaling pathway	biological_process	10	1	266	4	15874	0.0653678
GO:2000483	negative regulation of interleukin-8 secretion	biological_process	9	1	266	4	15874	0.0653678
GO:0031232	extrinsic component of external side of plasma membrane	cellular_component	6	1	266	4	15874	0.0653678
GO:0051963	regulation of synapse assembly	biological_process	6	1	266	4	15874	0.0653678
GO:0033629	negative regulation of cell adhesion mediated by integrin	biological_process	7	1	266	4	15874	0.0653678
GO:0051574	positive regulation of histone H3-K9 methylation	biological_process	12	1	266	4	15874	0.0653678
GO:0061590	calcium activated phosphatidylcholine scrambling	biological_process	9	1	266	4	15874	0.0653678
GO:0045540	regulation of cholesterol biosynthetic process	biological_process	10	1	266	4	15874	0.0653678
GO:0045198	establishment of epithelial cell apical/basal polarity	biological_process	8	1	266	4	15874	0.0653678
GO:0002685	regulation of leukocyte migration	biological_process	6	1	266	4	15874	0.0653678
GO:0060244	negative regulation of cell proliferation involved in contact inhibition	biological_process	8	1	266	4	15874	0.0653678
GO:0030213	hyaluronan biosynthetic process	biological_process	9	1	266	4	15874	0.0653678
GO:0015886	heme transport	biological_process	7	1	266	4	15874	0.0653678
GO:0014842	regulation of skeletal muscle satellite cell proliferation	biological_process	8	1	266	4	15874	0.0653678
GO:0030670	phagocytic vesicle membrane	cellular_component	8	1	266	4	15874	0.0653678
GO:0003796	lysozyme activity	molecular_function	7	1	266	4	15874	0.0653678
GO:0018400	peptidyl-proline hydroxylation to 3-hydroxy-L-proline	biological_process	6	1	266	4	15874	0.0653678
GO:0019870	potassium channel inhibitor activity	molecular_function	7	1	266	4	15874	0.0653678
GO:0002526	acute inflammatory response	biological_process	7	1	266	4	15874	0.0653678
GO:0044030	regulation of DNA methylation	biological_process	9	1	266	4	15874	0.0653678
GO:0016998	cell wall macromolecule catabolic process	biological_process	8	1	266	4	15874	0.0653678
GO:0044331	cell-cell adhesion mediated by cadherin	biological_process	6	1	266	4	15874	0.0653678
GO:1900020	positive regulation of protein kinase C activity	biological_process	13	1	266	4	15874	0.0653678
GO:0010942	positive regulation of cell death	biological_process	7	1	266	4	15874	0.0653678
GO:0060676	ureteric bud formation	biological_process	10	1	266	4	15874	0.0653678
GO:0060252	positive regulation of glial cell proliferation	biological_process	8	1	266	4	15874	0.0653678
GO:0015379	potassium:chloride symporter activity	molecular_function	10	1	266	4	15874	0.0653678
GO:0009253	peptidoglycan catabolic process	biological_process	9	1	266	4	15874	0.0653678
GO:2000049	positive regulation of cell-cell adhesion mediated by cadherin	biological_process	8	1	266	4	15874	0.0653678
GO:0071481	cellular response to X-ray	biological_process	8	1	266	4	15874	0.0653678
GO:0033147	negative regulation of intracellular estrogen receptor signaling pathway	biological_process	10	1	266	4	15874	0.0653678
GO:0006957	complement activation, alternative pathway	biological_process	6	1	266	4	15874	0.0653678
GO:0033619	membrane protein proteolysis	biological_process	8	1	266	4	15874	0.0653678
GO:0031998	regulation of fatty acid beta-oxidation	biological_process	8	1	266	4	15874	0.0653678
GO:0004505	phenylalanine 4-monooxygenase activity	molecular_function	7	1	266	4	15874	0.0653678
GO:1904693	midbrain morphogenesis	biological_process	5	1	266	4	15874	0.0653678
GO:0009838	abscission	biological_process	4	1	266	4	15874	0.0653678
GO:1900747	negative regulation of vascular endothelial growth factor signaling pathway	biological_process	9	1	266	4	15874	0.0653678
GO:0006029	proteoglycan metabolic process	biological_process	8	1	266	4	15874	0.0653678
GO:0019674	NAD metabolic process	biological_process	4	1	266	4	15874	0.0653678
GO:0033033	negative regulation of myeloid cell apoptotic process	biological_process	10	1	266	4	15874	0.0653678
GO:0070873	regulation of glycogen metabolic process	biological_process	10	1	266	4	15874	0.0653678
GO:2000484	positive regulation of interleukin-8 secretion	biological_process	9	1	266	4	15874	0.0653678
GO:0016853	isomerase activity	molecular_function	4	1	266	4	15874	0.0653678
GO:0090169	regulation of spindle assembly	biological_process	9	1	266	4	15874	0.0653678
GO:0034351	negative regulation of glial cell apoptotic process	biological_process	10	1	266	4	15874	0.0653678
GO:0090131	mesenchyme migration	biological_process	5	1	266	4	15874	0.0653678
GO:0002606	positive regulation of dendritic cell antigen processing and presentation	biological_process	8	1	266	4	15874	0.0653678
GO:0061589	calcium activated phosphatidylserine scrambling	biological_process	9	1	266	4	15874	0.0653678
GO:0031062	positive regulation of histone methylation	biological_process	11	1	266	4	15874	0.0653678
GO:0045778	positive regulation of ossification	biological_process	7	1	266	4	15874	0.0653678
GO:1902188	positive regulation of viral release from host cell	biological_process	7	1	266	4	15874	0.0653678
GO:0010820	positive regulation of T cell chemotaxis	biological_process	10	1	266	4	15874	0.0653678
GO:0032461	positive regulation of protein oligomerization	biological_process	8	1	266	4	15874	0.0653678
GO:0090611	ubiquitin-independent protein catabolic process via the multivesicular body sorting pathway	biological_process	9	1	266	4	15874	0.0653678
GO:0010459	negative regulation of heart rate	biological_process	10	1	266	4	15874	0.0653678
GO:0001763	morphogenesis of a branching structure	biological_process	5	1	266	4	15874	0.0653678
GO:0004127	cytidylate kinase activity	molecular_function	8	1	266	4	15874	0.0653678
GO:0004551	nucleotide diphosphatase activity	molecular_function	8	1	266	4	15874	0.0653678
GO:1904338	regulation of dopaminergic neuron differentiation	biological_process	10	1	266	4	15874	0.0653678
GO:0045861	negative regulation of proteolysis	biological_process	9	1	266	4	15874	0.0653678
GO:0019206	nucleoside kinase activity	molecular_function	8	1	266	4	15874	0.0653678
GO:0042627	chylomicron	cellular_component	5	1	266	4	15874	0.0653678
GO:0035067	negative regulation of histone acetylation	biological_process	11	1	266	4	15874	0.0653678
GO:0034354	'de novo' NAD biosynthetic process from tryptophan	biological_process	11	1	266	4	15874	0.0653678
GO:0045794	negative regulation of cell volume	biological_process	8	1	266	4	15874	0.0653678
GO:0085020	protein K6-linked ubiquitination	biological_process	13	1	266	4	15874	0.0653678
GO:0061591	calcium activated galactosylceramide scrambling	biological_process	9	1	266	4	15874	0.0653678
GO:0006544	glycine metabolic process	biological_process	11	1	266	4	15874	0.0653678
GO:0042308	negative regulation of protein import into nucleus	biological_process	10	1	266	4	15874	0.0653678
GO:0034197	triglyceride transport	biological_process	9	1	266	4	15874	0.0653678
GO:0042158	lipoprotein biosynthetic process	biological_process	8	1	266	4	15874	0.0653678
GO:0019834	phospholipase A2 inhibitor activity	molecular_function	8	1	266	4	15874	0.0653678
GO:0060351	cartilage development involved in endochondral bone morphogenesis	biological_process	7	1	266	4	15874	0.0653678
GO:0030947	regulation of vascular endothelial growth factor receptor signaling pathway	biological_process	8	1	266	4	15874	0.0653678
GO:0016556	mRNA modification	biological_process	10	1	266	4	15874	0.0653678
GO:0016757	transferase activity, transferring glycosyl groups	molecular_function	5	2	266	26	15874	0.0698707
GO:0060173	limb development	biological_process	6	2	266	26	15874	0.0698707
GO:0007155	cell adhesion	biological_process	4	6	266	173	15874	0.0713261
GO:0045892	negative regulation of transcription, DNA-templated	biological_process	9	6	266	174	15874	0.0728922
GO:0000978	RNA polymerase II proximal promoter sequence-specific DNA binding	molecular_function	10	6	266	174	15874	0.0728922
GO:0030593	neutrophil chemotaxis	biological_process	7	2	266	27	15874	0.0746515
GO:0050919	negative chemotaxis	biological_process	6	2	266	27	15874	0.0746515
GO:0031490	chromatin DNA binding	molecular_function	7	2	266	27	15874	0.0746515
GO:0015991	ATP hydrolysis coupled proton transport	biological_process	11	2	266	27	15874	0.0746515
GO:0032147	activation of protein kinase activity	biological_process	12	2	266	27	15874	0.0746515
GO:0051496	positive regulation of stress fiber assembly	biological_process	8	2	266	27	15874	0.0746515
GO:0004364	glutathione transferase activity	molecular_function	6	2	266	27	15874	0.0746515
GO:0016049	cell growth	biological_process	4	2	266	27	15874	0.0746515
GO:0043005	neuron projection	cellular_component	5	5	266	134	15874	0.0749999
GO:0005911	cell-cell junction	cellular_component	4	4	266	95	15874	0.0754878
GO:0031966	mitochondrial membrane	cellular_component	5	2	266	28	15874	0.0795336
GO:0045600	positive regulation of fat cell differentiation	biological_process	8	2	266	28	15874	0.0795336
GO:0048263	determination of dorsal identity	biological_process	7	1	266	5	15874	0.0810334
GO:0006111	regulation of gluconeogenesis	biological_process	10	1	266	5	15874	0.0810334
GO:0070579	methylcytosine dioxygenase activity	molecular_function	7	1	266	5	15874	0.0810334
GO:0060907	positive regulation of macrophage cytokine production	biological_process	9	1	266	5	15874	0.0810334
GO:0050861	positive regulation of B cell receptor signaling pathway	biological_process	10	1	266	5	15874	0.0810334
GO:0030301	cholesterol transport	biological_process	9	1	266	5	15874	0.0810334
GO:0090009	primitive streak formation	biological_process	5	1	266	5	15874	0.0810334
GO:0008061	chitin binding	molecular_function	5	1	266	5	15874	0.0810334
GO:0006090	pyruvate metabolic process	biological_process	9	1	266	5	15874	0.0810334
GO:0045636	positive regulation of melanocyte differentiation	biological_process	9	1	266	5	15874	0.0810334
GO:0001992	regulation of systemic arterial blood pressure by vasopressin	biological_process	9	1	266	5	15874	0.0810334
GO:0061056	sclerotome development	biological_process	7	1	266	5	15874	0.0810334
GO:0061133	endopeptidase activator activity	molecular_function	7	1	266	5	15874	0.0810334
GO:0045603	positive regulation of endothelial cell differentiation	biological_process	9	1	266	5	15874	0.0810334
GO:0002576	platelet degranulation	biological_process	9	1	266	5	15874	0.0810334
GO:0010898	positive regulation of triglyceride catabolic process	biological_process	9	1	266	5	15874	0.0810334
GO:0010863	positive regulation of phospholipase C activity	biological_process	10	1	266	5	15874	0.0810334
GO:0014839	myoblast migration involved in skeletal muscle regeneration	biological_process	9	1	266	5	15874	0.0810334
GO:0006646	phosphatidylethanolamine biosynthetic process	biological_process	10	1	266	5	15874	0.0810334
GO:0071896	protein localization to adherens junction	biological_process	7	1	266	5	15874	0.0810334
GO:0060068	vagina development	biological_process	8	1	266	5	15874	0.0810334
GO:0090234	regulation of kinetochore assembly	biological_process	10	1	266	5	15874	0.0810334
GO:0031915	positive regulation of synaptic plasticity	biological_process	10	1	266	5	15874	0.0810334
GO:0004030	aldehyde dehydrogenase [NAD(P)+] activity	molecular_function	7	1	266	5	15874	0.0810334
GO:0051602	response to electrical stimulus	biological_process	5	1	266	5	15874	0.0810334
GO:0005000	vasopressin receptor activity	molecular_function	7	1	266	5	15874	0.0810334
GO:0071438	invadopodium membrane	cellular_component	6	1	266	5	15874	0.0810334
GO:0006071	glycerol metabolic process	biological_process	8	1	266	5	15874	0.0810334
GO:0086004	regulation of cardiac muscle cell contraction	biological_process	11	1	266	5	15874	0.0810334
GO:0060452	positive regulation of cardiac muscle contraction	biological_process	10	1	266	5	15874	0.0810334
GO:0048407	platelet-derived growth factor binding	molecular_function	6	1	266	5	15874	0.0810334
GO:0031643	positive regulation of myelination	biological_process	7	1	266	5	15874	0.0810334
GO:0042448	progesterone metabolic process	biological_process	8	1	266	5	15874	0.0810334
GO:0030388	fructose 1,6-bisphosphate metabolic process	biological_process	7	1	266	5	15874	0.0810334
GO:0009249	protein lipoylation	biological_process	10	1	266	5	15874	0.0810334
GO:0045653	negative regulation of megakaryocyte differentiation	biological_process	9	1	266	5	15874	0.0810334
GO:0008239	dipeptidyl-peptidase activity	molecular_function	9	1	266	5	15874	0.0810334
GO:0043032	positive regulation of macrophage activation	biological_process	8	1	266	5	15874	0.0810334
GO:0004749	ribose phosphate diphosphokinase activity	molecular_function	7	1	266	5	15874	0.0810334
GO:0032466	negative regulation of cytokinesis	biological_process	9	1	266	5	15874	0.0810334
GO:0060087	relaxation of vascular smooth muscle	biological_process	8	1	266	5	15874	0.0810334
GO:0010886	positive regulation of cholesterol storage	biological_process	7	1	266	5	15874	0.0810334
GO:0045920	negative regulation of exocytosis	biological_process	8	1	266	5	15874	0.0810334
GO:2000543	positive regulation of gastrulation	biological_process	8	1	266	5	15874	0.0810334
GO:0097028	dendritic cell differentiation	biological_process	7	1	266	5	15874	0.0810334
GO:0048743	positive regulation of skeletal muscle fiber development	biological_process	9	1	266	5	15874	0.0810334
GO:0007223	Wnt signaling pathway, calcium modulating pathway	biological_process	9	1	266	5	15874	0.0810334
GO:0016918	retinal binding	molecular_function	7	1	266	5	15874	0.0810334
GO:0034364	high-density lipoprotein particle	cellular_component	5	1	266	5	15874	0.0810334
GO:0060340	positive regulation of type I interferon-mediated signaling pathway	biological_process	10	1	266	5	15874	0.0810334
GO:0034372	very-low-density lipoprotein particle remodeling	biological_process	10	1	266	5	15874	0.0810334
GO:0051152	positive regulation of smooth muscle cell differentiation	biological_process	9	1	266	5	15874	0.0810334
GO:0048386	positive regulation of retinoic acid receptor signaling pathway	biological_process	9	1	266	5	15874	0.0810334
GO:0060119	inner ear receptor cell development	biological_process	7	1	266	5	15874	0.0810334
GO:0042116	macrophage activation	biological_process	7	1	266	5	15874	0.0810334
GO:2000617	positive regulation of histone H3-K9 acetylation	biological_process	12	1	266	5	15874	0.0810334
GO:0007565	female pregnancy	biological_process	5	1	266	5	15874	0.0810334
GO:0090394	negative regulation of excitatory postsynaptic potential	biological_process	9	1	266	5	15874	0.0810334
GO:0090037	positive regulation of protein kinase C signaling	biological_process	10	1	266	5	15874	0.0810334
GO:0007159	leukocyte cell-cell adhesion	biological_process	6	1	266	5	15874	0.0810334
GO:0060019	radial glial cell differentiation	biological_process	7	1	266	5	15874	0.0810334
GO:0005741	mitochondrial outer membrane	cellular_component	6	3	266	62	15874	0.0856745
GO:0021987	cerebral cortex development	biological_process	5	2	266	30	15874	0.0895825
GO:0042803	protein homodimerization activity	molecular_function	6	13	266	514	15874	0.0925782
GO:0030216	keratinocyte differentiation	biological_process	8	2	266	31	15874	0.0947403
GO:0001227	transcriptional repressor activity, RNA polymerase II transcription regulatory region sequence-specific DNA binding	molecular_function	6	2	266	31	15874	0.0947403
GO:0060586	multicellular organismal iron ion homeostasis	biological_process	5	1	266	6	15874	0.0964373
GO:0030857	negative regulation of epithelial cell differentiation	biological_process	8	1	266	6	15874	0.0964373
GO:0050710	negative regulation of cytokine secretion	biological_process	8	1	266	6	15874	0.0964373
GO:0071361	cellular response to ethanol	biological_process	7	1	266	6	15874	0.0964373
GO:0002042	cell migration involved in sprouting angiogenesis	biological_process	11	1	266	6	15874	0.0964373
GO:0016208	AMP binding	molecular_function	5	1	266	6	15874	0.0964373
GO:0070531	BRCA1-A complex	cellular_component	4	1	266	6	15874	0.0964373
GO:0004035	alkaline phosphatase activity	molecular_function	8	1	266	6	15874	0.0964373
GO:0031668	cellular response to extracellular stimulus	biological_process	5	1	266	6	15874	0.0964373
GO:0015125	bile acid transmembrane transporter activity	molecular_function	5	1	266	6	15874	0.0964373
GO:0030903	notochord development	biological_process	7	1	266	6	15874	0.0964373
GO:0042246	tissue regeneration	biological_process	6	1	266	6	15874	0.0964373
GO:0070327	thyroid hormone transport	biological_process	7	1	266	6	15874	0.0964373
GO:0048712	negative regulation of astrocyte differentiation	biological_process	12	1	266	6	15874	0.0964373
GO:0048048	embryonic eye morphogenesis	biological_process	7	1	266	6	15874	0.0964373
GO:0031214	biomineral tissue development	biological_process	6	1	266	6	15874	0.0964373
GO:0048246	macrophage chemotaxis	biological_process	6	1	266	6	15874	0.0964373
GO:0033234	negative regulation of protein sumoylation	biological_process	11	1	266	6	15874	0.0964373
GO:0021591	ventricular system development	biological_process	6	1	266	6	15874	0.0964373
GO:0002467	germinal center formation	biological_process	7	1	266	6	15874	0.0964373
GO:0010667	negative regulation of cardiac muscle cell apoptotic process	biological_process	12	1	266	6	15874	0.0964373
GO:0060444	branching involved in mammary gland duct morphogenesis	biological_process	7	1	266	6	15874	0.0964373
GO:2000773	negative regulation of cellular senescence	biological_process	7	1	266	6	15874	0.0964373
GO:0010831	positive regulation of myotube differentiation	biological_process	10	1	266	6	15874	0.0964373
GO:0060371	regulation of atrial cardiac muscle cell membrane depolarization	biological_process	7	1	266	6	15874	0.0964373
GO:0004697	protein kinase C activity	molecular_function	9	1	266	6	15874	0.0964373
GO:0070072	vacuolar proton-transporting V-type ATPase complex assembly	biological_process	10	1	266	6	15874	0.0964373
GO:0003323	type B pancreatic cell development	biological_process	9	1	266	6	15874	0.0964373
GO:0035590	purinergic nucleotide receptor signaling pathway	biological_process	7	1	266	6	15874	0.0964373
GO:0036120	cellular response to platelet-derived growth factor stimulus	biological_process	6	1	266	6	15874	0.0964373
GO:0071467	cellular response to pH	biological_process	6	1	266	6	15874	0.0964373
GO:0040037	negative regulation of fibroblast growth factor receptor signaling pathway	biological_process	9	1	266	6	15874	0.0964373
GO:0030214	hyaluronan catabolic process	biological_process	9	1	266	6	15874	0.0964373
GO:0006002	fructose 6-phosphate metabolic process	biological_process	7	1	266	6	15874	0.0964373
GO:0003094	glomerular filtration	biological_process	7	1	266	6	15874	0.0964373
GO:0051573	negative regulation of histone H3-K9 methylation	biological_process	12	1	266	6	15874	0.0964373
GO:0031065	positive regulation of histone deacetylation	biological_process	11	1	266	6	15874	0.0964373
GO:0035136	forelimb morphogenesis	biological_process	7	1	266	6	15874	0.0964373
GO:0043254	regulation of protein complex assembly	biological_process	6	1	266	6	15874	0.0964373
GO:0031340	positive regulation of vesicle fusion	biological_process	9	1	266	6	15874	0.0964373
GO:0071681	cellular response to indole-3-methanol	biological_process	7	1	266	6	15874	0.0964373
GO:0017128	phospholipid scramblase activity	molecular_function	6	1	266	6	15874	0.0964373
GO:0010950	positive regulation of endopeptidase activity	biological_process	11	1	266	6	15874	0.0964373
GO:1903827	regulation of cellular protein localization	biological_process	7	1	266	6	15874	0.0964373
GO:0060065	uterus development	biological_process	6	1	266	6	15874	0.0964373
GO:0006839	mitochondrial transport	biological_process	6	1	266	6	15874	0.0964373
GO:0006707	cholesterol catabolic process	biological_process	9	1	266	6	15874	0.0964373
GO:0043951	negative regulation of cAMP-mediated signaling	biological_process	10	1	266	6	15874	0.0964373
GO:0045627	positive regulation of T-helper 1 cell differentiation	biological_process	11	1	266	6	15874	0.0964373
GO:0034987	immunoglobulin receptor binding	molecular_function	6	1	266	6	15874	0.0964373
GO:0032184	SUMO polymer binding	molecular_function	7	1	266	6	15874	0.0964373
GO:1902475	L-alpha-amino acid transmembrane transport	biological_process	12	1	266	6	15874	0.0964373
GO:0051572	negative regulation of histone H3-K4 methylation	biological_process	12	1	266	6	15874	0.0964373
GO:0045162	clustering of voltage-gated sodium channels	biological_process	7	1	266	6	15874	0.0964373
GO:0016310	phosphorylation	biological_process	7	4	266	104	15874	0.0973907
GO:0042632	cholesterol homeostasis	biological_process	9	2	266	32	15874	0.0999813
GO:0042472	inner ear morphogenesis	biological_process	6	2	266	32	15874	0.0999813
GO:0019827	stem cell population maintenance	biological_process	4	2	266	32	15874	0.0999813
GO:0005506	iron ion binding	molecular_function	8	4	266	106	15874	0.102622
GO:0030136	clathrin-coated vesicle	cellular_component	8	2	266	33	15874	0.105301
GO:0097110	scaffold protein binding	molecular_function	5	2	266	33	15874	0.105301
GO:0003700	DNA binding transcription factor activity	molecular_function	4	9	266	333	15874	0.108493
GO:0050709	negative regulation of protein secretion	biological_process	10	1	266	7	15874	0.111584
GO:0033689	negative regulation of osteoblast proliferation	biological_process	8	1	266	7	15874	0.111584
GO:0046632	alpha-beta T cell differentiation	biological_process	9	1	266	7	15874	0.111584
GO:0001533	cornified envelope	cellular_component	5	1	266	7	15874	0.111584
GO:0060563	neuroepithelial cell differentiation	biological_process	8	1	266	7	15874	0.111584
GO:0046883	regulation of hormone secretion	biological_process	7	1	266	7	15874	0.111584
GO:0043537	negative regulation of blood vessel endothelial cell migration	biological_process	11	1	266	7	15874	0.111584
GO:0045717	negative regulation of fatty acid biosynthetic process	biological_process	9	1	266	7	15874	0.111584
GO:0055119	relaxation of cardiac muscle	biological_process	7	1	266	7	15874	0.111584
GO:0043009	chordate embryonic development	biological_process	7	1	266	7	15874	0.111584
GO:0008202	steroid metabolic process	biological_process	6	1	266	7	15874	0.111584
GO:0022011	myelination in peripheral nervous system	biological_process	7	1	266	7	15874	0.111584
GO:0016471	vacuolar proton-transporting V-type ATPase complex	cellular_component	7	1	266	7	15874	0.111584
GO:0045672	positive regulation of osteoclast differentiation	biological_process	10	1	266	7	15874	0.111584
GO:1903078	positive regulation of protein localization to plasma membrane	biological_process	10	1	266	7	15874	0.111584
GO:0042445	hormone metabolic process	biological_process	4	1	266	7	15874	0.111584
GO:0005344	oxygen carrier activity	molecular_function	4	1	266	7	15874	0.111584
GO:0016209	antioxidant activity	molecular_function	3	1	266	7	15874	0.111584
GO:0090399	replicative senescence	biological_process	6	1	266	7	15874	0.111584
GO:0071391	cellular response to estrogen stimulus	biological_process	5	1	266	7	15874	0.111584
GO:0050850	positive regulation of calcium-mediated signaling	biological_process	10	1	266	7	15874	0.111584
GO:0007171	activation of transmembrane receptor protein tyrosine kinase activity	biological_process	13	1	266	7	15874	0.111584
GO:0034383	low-density lipoprotein particle clearance	biological_process	5	1	266	7	15874	0.111584
GO:0006536	glutamate metabolic process	biological_process	11	1	266	7	15874	0.111584
GO:0006000	fructose metabolic process	biological_process	8	1	266	7	15874	0.111584
GO:0003854	3-beta-hydroxy-delta5-steroid dehydrogenase activity	molecular_function	7	1	266	7	15874	0.111584
GO:0044853	plasma membrane raft	cellular_component	7	1	266	7	15874	0.111584
GO:0004806	triglyceride lipase activity	molecular_function	7	1	266	7	15874	0.111584
GO:0035066	positive regulation of histone acetylation	biological_process	11	1	266	7	15874	0.111584
GO:0007035	vacuolar acidification	biological_process	13	1	266	7	15874	0.111584
GO:0071385	cellular response to glucocorticoid stimulus	biological_process	9	1	266	7	15874	0.111584
GO:0035137	hindlimb morphogenesis	biological_process	7	1	266	7	15874	0.111584
GO:0006826	iron ion transport	biological_process	10	1	266	7	15874	0.111584
GO:0045820	negative regulation of glycolytic process	biological_process	11	1	266	7	15874	0.111584
GO:0006750	glutathione biosynthetic process	biological_process	9	1	266	7	15874	0.111584
GO:0005743	mitochondrial inner membrane	cellular_component	6	5	266	153	15874	0.114844
GO:0008092	cytoskeletal protein binding	molecular_function	5	2	266	35	15874	0.116161
GO:0043408	regulation of MAPK cascade	biological_process	10	2	266	35	15874	0.116161
GO:0046330	positive regulation of JNK cascade	biological_process	13	2	266	35	15874	0.116161
GO:0010811	positive regulation of cell-substrate adhesion	biological_process	7	2	266	36	15874	0.121694
GO:0042060	wound healing	biological_process	6	2	266	36	15874	0.121694
GO:0001889	liver development	biological_process	7	2	266	36	15874	0.121694
GO:0006816	calcium ion transport	biological_process	10	2	266	36	15874	0.121694
GO:0043508	negative regulation of JUN kinase activity	biological_process	13	1	266	8	15874	0.126478
GO:0006349	regulation of gene expression by genetic imprinting	biological_process	9	1	266	8	15874	0.126478
GO:0034464	BBSome	cellular_component	4	1	266	8	15874	0.126478
GO:0030277	maintenance of gastrointestinal epithelium	biological_process	9	1	266	8	15874	0.126478
GO:0002320	lymphoid progenitor cell differentiation	biological_process	7	1	266	8	15874	0.126478
GO:0005916	fascia adherens	cellular_component	6	1	266	8	15874	0.126478
GO:0045787	positive regulation of cell cycle	biological_process	7	1	266	8	15874	0.126478
GO:0051893	regulation of focal adhesion assembly	biological_process	8	1	266	8	15874	0.126478
GO:0050786	RAGE receptor binding	molecular_function	6	1	266	8	15874	0.126478
GO:0035108	limb morphogenesis	biological_process	6	1	266	8	15874	0.126478
GO:1901673	regulation of mitotic spindle assembly	biological_process	9	1	266	8	15874	0.126478
GO:0050673	epithelial cell proliferation	biological_process	4	1	266	8	15874	0.126478
GO:0090280	positive regulation of calcium ion import	biological_process	10	1	266	8	15874	0.126478
GO:0045294	alpha-catenin binding	molecular_function	5	1	266	8	15874	0.126478
GO:0050832	defense response to fungus	biological_process	8	1	266	8	15874	0.126478
GO:0036376	sodium ion export across plasma membrane	biological_process	11	1	266	8	15874	0.126478
GO:2000648	positive regulation of stem cell proliferation	biological_process	8	1	266	8	15874	0.126478
GO:0048672	positive regulation of collateral sprouting	biological_process	8	1	266	8	15874	0.126478
GO:0060314	regulation of ryanodine-sensitive calcium-release channel activity	biological_process	10	1	266	8	15874	0.126478
GO:0045179	apical cortex	cellular_component	9	1	266	8	15874	0.126478
GO:0030502	negative regulation of bone mineralization	biological_process	8	1	266	8	15874	0.126478
GO:0010033	response to organic substance	biological_process	5	1	266	8	15874	0.126478
GO:0004415	hyalurononglucosaminidase activity	molecular_function	8	1	266	8	15874	0.126478
GO:0042953	lipoprotein transport	biological_process	10	1	266	8	15874	0.126478
GO:0045295	gamma-catenin binding	molecular_function	5	1	266	8	15874	0.126478
GO:0005391	sodium:potassium-exchanging ATPase activity	molecular_function	11	1	266	8	15874	0.126478
GO:2000727	positive regulation of cardiac muscle cell differentiation	biological_process	10	1	266	8	15874	0.126478
GO:0009072	aromatic amino acid family metabolic process	biological_process	9	1	266	8	15874	0.126478
GO:0045744	negative regulation of G-protein coupled receptor protein signaling pathway	biological_process	9	1	266	8	15874	0.126478
GO:0097320	plasma membrane tubulation	biological_process	7	1	266	8	15874	0.126478
GO:0030449	regulation of complement activation	biological_process	7	1	266	8	15874	0.126478
GO:0090244	Wnt signaling pathway involved in somitogenesis	biological_process	8	1	266	8	15874	0.126478
GO:0010614	negative regulation of cardiac muscle hypertrophy	biological_process	10	1	266	8	15874	0.126478
GO:0035148	tube formation	biological_process	5	1	266	8	15874	0.126478
GO:0050435	amyloid-beta metabolic process	biological_process	8	1	266	8	15874	0.126478
GO:0003214	cardiac left ventricle morphogenesis	biological_process	7	1	266	8	15874	0.126478
GO:0044214	spanning component of plasma membrane	cellular_component	7	1	266	8	15874	0.126478
GO:0019731	antibacterial humoral response	biological_process	7	1	266	8	15874	0.126478
GO:0006828	manganese ion transport	biological_process	10	1	266	8	15874	0.126478
GO:0060134	prepulse inhibition	biological_process	8	1	266	8	15874	0.126478
GO:0048935	peripheral nervous system neuron development	biological_process	7	1	266	8	15874	0.126478
GO:0010881	regulation of cardiac muscle contraction by regulation of the release of sequestered calcium ion	biological_process	9	1	266	8	15874	0.126478
GO:0031672	A band	cellular_component	5	1	266	8	15874	0.126478
GO:0045780	positive regulation of bone resorption	biological_process	9	1	266	8	15874	0.126478
GO:0050750	low-density lipoprotein particle receptor binding	molecular_function	7	1	266	8	15874	0.126478
GO:0046849	bone remodeling	biological_process	5	1	266	8	15874	0.126478
GO:0048856	anatomical structure development	biological_process	4	1	266	8	15874	0.126478
GO:0006501	C-terminal protein lipidation	biological_process	10	1	266	8	15874	0.126478
GO:0042277	peptide binding	molecular_function	5	2	266	37	15874	0.12729
GO:0045165	cell fate commitment	biological_process	5	2	266	37	15874	0.12729
GO:0098869	cellular oxidant detoxification	biological_process	5	2	266	37	15874	0.12729
GO:0050680	negative regulation of epithelial cell proliferation	biological_process	8	2	266	37	15874	0.12729
GO:0043065	positive regulation of apoptotic process	biological_process	9	4	266	115	15874	0.127686
GO:0030175	filopodium	cellular_component	7	2	266	38	15874	0.132945
GO:0050731	positive regulation of peptidyl-tyrosine phosphorylation	biological_process	11	2	266	38	15874	0.132945
GO:0005811	lipid droplet	cellular_component	6	2	266	39	15874	0.138656
GO:0033627	cell adhesion mediated by integrin	biological_process	5	1	266	9	15874	0.141123
GO:0004017	adenylate kinase activity	molecular_function	8	1	266	9	15874	0.141123
GO:0045956	positive regulation of calcium ion-dependent exocytosis	biological_process	10	1	266	9	15874	0.141123
GO:0032148	activation of protein kinase B activity	biological_process	13	1	266	9	15874	0.141123
GO:0007034	vacuolar transport	biological_process	6	1	266	9	15874	0.141123
GO:0042594	response to starvation	biological_process	5	1	266	9	15874	0.141123
GO:0060997	dendritic spine morphogenesis	biological_process	8	1	266	9	15874	0.141123
GO:0001890	placenta development	biological_process	6	1	266	9	15874	0.141123
GO:0015671	oxygen transport	biological_process	7	1	266	9	15874	0.141123
GO:0006997	nucleus organization	biological_process	6	1	266	9	15874	0.141123
GO:0006855	drug transmembrane transport	biological_process	7	1	266	9	15874	0.141123
GO:0004745	retinol dehydrogenase activity	molecular_function	7	1	266	9	15874	0.141123
GO:0006335	DNA replication-dependent nucleosome assembly	biological_process	8	1	266	9	15874	0.141123
GO:0034341	response to interferon-gamma	biological_process	7	1	266	9	15874	0.141123
GO:0048662	negative regulation of smooth muscle cell proliferation	biological_process	8	1	266	9	15874	0.141123
GO:0090026	positive regulation of monocyte chemotaxis	biological_process	9	1	266	9	15874	0.141123
GO:0051146	striated muscle cell differentiation	biological_process	7	1	266	9	15874	0.141123
GO:0060216	definitive hemopoiesis	biological_process	8	1	266	9	15874	0.141123
GO:0000380	alternative mRNA splicing, via spliceosome	biological_process	14	1	266	9	15874	0.141123
GO:0060013	righting reflex	biological_process	6	1	266	9	15874	0.141123
GO:0060174	limb bud formation	biological_process	5	1	266	9	15874	0.141123
GO:0034375	high-density lipoprotein particle remodeling	biological_process	9	1	266	9	15874	0.141123
GO:0034113	heterotypic cell-cell adhesion	biological_process	6	1	266	9	15874	0.141123
GO:0044306	neuron projection terminus	cellular_component	5	1	266	9	15874	0.141123
GO:0048255	mRNA stabilization	biological_process	11	1	266	9	15874	0.141123
GO:0001778	plasma membrane repair	biological_process	7	1	266	9	15874	0.141123
GO:0090102	cochlea development	biological_process	5	1	266	9	15874	0.141123
GO:0051489	regulation of filopodium assembly	biological_process	10	1	266	9	15874	0.141123
GO:0045840	positive regulation of mitotic nuclear division	biological_process	9	1	266	9	15874	0.141123
GO:0017127	cholesterol transporter activity	molecular_function	6	1	266	9	15874	0.141123
GO:0017144	drug metabolic process	biological_process	5	1	266	9	15874	0.141123
GO:0061036	positive regulation of cartilage development	biological_process	7	1	266	9	15874	0.141123
GO:0051117	ATPase binding	molecular_function	6	2	266	40	15874	0.14442
GO:0005758	mitochondrial intermembrane space	cellular_component	6	2	266	40	15874	0.14442
GO:0032092	positive regulation of protein binding	biological_process	7	2	266	40	15874	0.14442
GO:0008584	male gonad development	biological_process	7	2	266	40	15874	0.14442
GO:0010629	negative regulation of gene expression	biological_process	8	3	266	79	15874	0.146653
GO:0021846	cell proliferation in forebrain	biological_process	5	1	266	10	15874	0.155523
GO:0048844	artery morphogenesis	biological_process	7	1	266	10	15874	0.155523
GO:0060394	negative regulation of pathway-restricted SMAD protein phosphorylation	biological_process	11	1	266	10	15874	0.155523
GO:0002376	immune system process	biological_process	3	1	266	10	15874	0.155523
GO:0043236	laminin binding	molecular_function	5	1	266	10	15874	0.155523
GO:0006970	response to osmotic stress	biological_process	5	1	266	10	15874	0.155523
GO:0070509	calcium ion import	biological_process	11	1	266	10	15874	0.155523
GO:0048738	cardiac muscle tissue development	biological_process	8	1	266	10	15874	0.155523
GO:0048714	positive regulation of oligodendrocyte differentiation	biological_process	12	1	266	10	15874	0.155523
GO:0042574	retinal metabolic process	biological_process	11	1	266	10	15874	0.155523
GO:1901652	response to peptide	biological_process	7	1	266	10	15874	0.155523
GO:0030193	regulation of blood coagulation	biological_process	7	1	266	10	15874	0.155523
GO:0010596	negative regulation of endothelial cell migration	biological_process	10	1	266	10	15874	0.155523
GO:0001736	establishment of planar polarity	biological_process	6	1	266	10	15874	0.155523
GO:0016342	catenin complex	cellular_component	6	1	266	10	15874	0.155523
GO:0015179	L-amino acid transmembrane transporter activity	molecular_function	8	1	266	10	15874	0.155523
GO:0045071	negative regulation of viral genome replication	biological_process	10	1	266	10	15874	0.155523
GO:0060038	cardiac muscle cell proliferation	biological_process	6	1	266	10	15874	0.155523
GO:0045995	regulation of embryonic development	biological_process	7	1	266	10	15874	0.155523
GO:0034453	microtubule anchoring	biological_process	8	1	266	10	15874	0.155523
GO:0051493	regulation of cytoskeleton organization	biological_process	8	1	266	10	15874	0.155523
GO:0033268	node of Ranvier	cellular_component	6	1	266	10	15874	0.155523
GO:0045618	positive regulation of keratinocyte differentiation	biological_process	10	1	266	10	15874	0.155523
GO:0030539	male genitalia development	biological_process	7	1	266	10	15874	0.155523
GO:0017160	Ral GTPase binding	molecular_function	9	1	266	10	15874	0.155523
GO:2000378	negative regulation of reactive oxygen species metabolic process	biological_process	8	1	266	10	15874	0.155523
GO:0006911	phagocytosis, engulfment	biological_process	8	1	266	10	15874	0.155523
GO:0001895	retina homeostasis	biological_process	8	1	266	10	15874	0.155523
GO:0030007	cellular potassium ion homeostasis	biological_process	11	1	266	10	15874	0.155523
GO:0001947	heart looping	biological_process	7	2	266	42	15874	0.156092
GO:0014068	positive regulation of phosphatidylinositol 3-kinase signaling	biological_process	10	2	266	42	15874	0.156092
GO:0060395	SMAD protein signal transduction	biological_process	5	2	266	42	15874	0.156092
GO:0001501	skeletal system development	biological_process	6	2	266	42	15874	0.156092
GO:0006955	immune response	biological_process	4	4	266	125	15874	0.158197
GO:0042127	regulation of cell proliferation	biological_process	6	4	266	126	15874	0.161387
GO:0002020	protease binding	molecular_function	6	2	266	43	15874	0.161994
GO:0007219	Notch signaling pathway	biological_process	6	2	266	43	15874	0.161994
GO:0043401	steroid hormone mediated signaling pathway	biological_process	6	2	266	44	15874	0.167936
GO:0009653	anatomical structure morphogenesis	biological_process	4	1	266	11	15874	0.169683
GO:0021702	cerebellar Purkinje cell differentiation	biological_process	7	1	266	11	15874	0.169683
GO:0006520	cellular amino acid metabolic process	biological_process	8	1	266	11	15874	0.169683
GO:0071773	cellular response to BMP stimulus	biological_process	8	1	266	11	15874	0.169683
GO:0051384	response to glucocorticoid	biological_process	8	1	266	11	15874	0.169683
GO:0050482	arachidonic acid secretion	biological_process	9	1	266	11	15874	0.169683
GO:0016616	oxidoreductase activity, acting on the CH-OH group of donors, NAD or NADP as acceptor	molecular_function	6	1	266	11	15874	0.169683
GO:0005657	replication fork	cellular_component	6	1	266	11	15874	0.169683
GO:0031996	thioesterase binding	molecular_function	6	1	266	11	15874	0.169683
GO:2000273	positive regulation of receptor activity	biological_process	9	1	266	11	15874	0.169683
GO:0006301	postreplication repair	biological_process	9	1	266	11	15874	0.169683
GO:0048260	positive regulation of receptor-mediated endocytosis	biological_process	9	1	266	11	15874	0.169683
GO:0044344	cellular response to fibroblast growth factor stimulus	biological_process	8	1	266	11	15874	0.169683
GO:0032331	negative regulation of chondrocyte differentiation	biological_process	8	1	266	11	15874	0.169683
GO:0014911	positive regulation of smooth muscle cell migration	biological_process	9	1	266	11	15874	0.169683
GO:0070403	NAD+ binding	molecular_function	6	1	266	11	15874	0.169683
GO:0009142	nucleoside triphosphate biosynthetic process	biological_process	9	1	266	11	15874	0.169683
GO:0060993	kidney morphogenesis	biological_process	6	1	266	11	15874	0.169683
GO:0010001	glial cell differentiation	biological_process	6	1	266	11	15874	0.169683
GO:0090190	positive regulation of branching involved in ureteric bud morphogenesis	biological_process	10	1	266	11	15874	0.169683
GO:0048593	camera-type eye morphogenesis	biological_process	8	1	266	11	15874	0.169683
GO:0048488	synaptic vesicle endocytosis	biological_process	9	1	266	11	15874	0.169683
GO:0031674	I band	cellular_component	5	1	266	11	15874	0.169683
GO:0019369	arachidonic acid metabolic process	biological_process	11	1	266	11	15874	0.169683
GO:0006336	DNA replication-independent nucleosome assembly	biological_process	8	1	266	11	15874	0.169683
GO:0015643	toxic substance binding	molecular_function	4	1	266	11	15874	0.169683
GO:0071949	FAD binding	molecular_function	7	1	266	11	15874	0.169683
GO:0051016	barbed-end actin filament capping	biological_process	11	1	266	11	15874	0.169683
GO:0032024	positive regulation of insulin secretion	biological_process	11	1	266	11	15874	0.169683
GO:0047496	vesicle transport along microtubule	biological_process	10	1	266	11	15874	0.169683
GO:0010717	regulation of epithelial to mesenchymal transition	biological_process	7	1	266	11	15874	0.169683
GO:0090303	positive regulation of wound healing	biological_process	9	1	266	11	15874	0.169683
GO:0005229	intracellular calcium activated chloride channel activity	molecular_function	7	1	266	11	15874	0.169683
GO:0072657	protein localization to membrane	biological_process	7	1	266	11	15874	0.169683
GO:0016597	amino acid binding	molecular_function	7	1	266	11	15874	0.169683
GO:0048514	blood vessel morphogenesis	biological_process	6	1	266	11	15874	0.169683
GO:0006103	2-oxoglutarate metabolic process	biological_process	9	1	266	11	15874	0.169683
GO:0005198	structural molecule activity	molecular_function	3	4	266	131	15874	0.177678
GO:0031410	cytoplasmic vesicle	cellular_component	6	3	266	87	15874	0.179123
GO:0003707	steroid hormone receptor activity	molecular_function	5	2	266	46	15874	0.179926
GO:0007268	chemical synaptic transmission	biological_process	9	3	266	88	15874	0.183313
GO:0008206	bile acid metabolic process	biological_process	7	1	266	12	15874	0.183606
GO:0000920	cell separation after cytokinesis	biological_process	4	1	266	12	15874	0.183606
GO:0030414	peptidase inhibitor activity	molecular_function	6	1	266	12	15874	0.183606
GO:0030667	secretory granule membrane	cellular_component	7	1	266	12	15874	0.183606
GO:0055007	cardiac muscle cell differentiation	biological_process	7	1	266	12	15874	0.183606
GO:0002092	positive regulation of receptor internalization	biological_process	8	1	266	12	15874	0.183606
GO:0006959	humoral immune response	biological_process	5	1	266	12	15874	0.183606
GO:0005496	steroid binding	molecular_function	5	1	266	12	15874	0.183606
GO:0032743	positive regulation of interleukin-2 production	biological_process	8	1	266	12	15874	0.183606
GO:0097150	neuronal stem cell population maintenance	biological_process	5	1	266	12	15874	0.183606
GO:0097060	synaptic membrane	cellular_component	4	1	266	12	15874	0.183606
GO:0005247	voltage-gated chloride channel activity	molecular_function	9	1	266	12	15874	0.183606
GO:0071542	dopaminergic neuron differentiation	biological_process	7	1	266	12	15874	0.183606
GO:0051571	positive regulation of histone H3-K4 methylation	biological_process	12	1	266	12	15874	0.183606
GO:0048872	homeostasis of number of cells	biological_process	6	1	266	12	15874	0.183606
GO:0050732	negative regulation of peptidyl-tyrosine phosphorylation	biological_process	11	1	266	12	15874	0.183606
GO:0015347	sodium-independent organic anion transmembrane transporter activity	molecular_function	8	1	266	12	15874	0.183606
GO:0009314	response to radiation	biological_process	5	1	266	12	15874	0.183606
GO:0070328	triglyceride homeostasis	biological_process	9	1	266	12	15874	0.183606
GO:0035050	embryonic heart tube development	biological_process	6	1	266	12	15874	0.183606
GO:0050715	positive regulation of cytokine secretion	biological_process	8	1	266	12	15874	0.183606
GO:0032402	melanosome transport	biological_process	9	1	266	12	15874	0.183606
GO:0005044	scavenger receptor activity	molecular_function	4	2	266	47	15874	0.18597
GO:0007267	cell-cell signaling	biological_process	5	2	266	48	15874	0.192042
GO:0002053	positive regulation of mesenchymal cell proliferation	biological_process	8	1	266	13	15874	0.197297
GO:0036126	sperm flagellum	cellular_component	5	1	266	13	15874	0.197297
GO:0006139	nucleobase-containing compound metabolic process	biological_process	6	1	266	13	15874	0.197297
GO:0048546	digestive tract morphogenesis	biological_process	6	1	266	13	15874	0.197297
GO:0043252	sodium-independent organic anion transport	biological_process	9	1	266	13	15874	0.197297
GO:0001968	fibronectin binding	molecular_function	5	1	266	13	15874	0.197297
GO:0014070	response to organic cyclic compound	biological_process	6	1	266	13	15874	0.197297
GO:0002063	chondrocyte development	biological_process	6	1	266	13	15874	0.197297
GO:0046907	intracellular transport	biological_process	6	1	266	13	15874	0.197297
GO:0005868	cytoplasmic dynein complex	cellular_component	6	1	266	13	15874	0.197297
GO:0042832	defense response to protozoan	biological_process	8	1	266	13	15874	0.197297
GO:0070412	R-SMAD binding	molecular_function	6	1	266	13	15874	0.197297
GO:0032435	negative regulation of proteasomal ubiquitin-dependent protein catabolic process	biological_process	12	1	266	13	15874	0.197297
GO:0040007	growth	biological_process	3	1	266	13	15874	0.197297
GO:0043395	heparan sulfate proteoglycan binding	molecular_function	6	1	266	13	15874	0.197297
GO:0051290	protein heterotetramerization	biological_process	9	1	266	13	15874	0.197297
GO:0031210	phosphatidylcholine binding	molecular_function	6	1	266	13	15874	0.197297
GO:0060412	ventricular septum morphogenesis	biological_process	6	1	266	13	15874	0.197297
GO:0071345	cellular response to cytokine stimulus	biological_process	7	1	266	13	15874	0.197297
GO:0004709	MAP kinase kinase kinase activity	molecular_function	9	1	266	13	15874	0.197297
GO:0008299	isoprenoid biosynthetic process	biological_process	8	1	266	13	15874	0.197297
GO:0043113	receptor clustering	biological_process	6	1	266	13	15874	0.197297
GO:0006913	nucleocytoplasmic transport	biological_process	8	1	266	13	15874	0.197297
GO:0006165	nucleoside diphosphate phosphorylation	biological_process	9	1	266	13	15874	0.197297
GO:0080111	DNA demethylation	biological_process	10	1	266	13	15874	0.197297
GO:0048709	oligodendrocyte differentiation	biological_process	7	1	266	13	15874	0.197297
GO:0010824	regulation of centrosome duplication	biological_process	9	1	266	13	15874	0.197297
GO:0030574	collagen catabolic process	biological_process	5	1	266	13	15874	0.197297
GO:0045178	basal part of cell	cellular_component	4	1	266	13	15874	0.197297
GO:0048854	brain morphogenesis	biological_process	6	1	266	13	15874	0.197297
GO:0045807	positive regulation of endocytosis	biological_process	8	1	266	13	15874	0.197297
GO:0033138	positive regulation of peptidyl-serine phosphorylation	biological_process	11	2	266	49	15874	0.198139
GO:0005788	endoplasmic reticulum lumen	cellular_component	7	2	266	49	15874	0.198139
GO:0030170	pyridoxal phosphate binding	molecular_function	6	2	266	50	15874	0.20426
GO:0015078	proton transmembrane transporter activity	molecular_function	9	1	266	14	15874	0.210759
GO:0005614	interstitial matrix	cellular_component	6	1	266	14	15874	0.210759
GO:0051895	negative regulation of focal adhesion assembly	biological_process	9	1	266	14	15874	0.210759
GO:0030322	stabilization of membrane potential	biological_process	6	1	266	14	15874	0.210759
GO:0007259	JAK-STAT cascade	biological_process	7	1	266	14	15874	0.210759
GO:0006694	steroid biosynthetic process	biological_process	7	1	266	14	15874	0.210759
GO:0030295	protein kinase activator activity	molecular_function	7	1	266	14	15874	0.210759
GO:0046928	regulation of neurotransmitter secretion	biological_process	6	1	266	14	15874	0.210759
GO:0043679	axon terminus	cellular_component	6	1	266	14	15874	0.210759
GO:0018149	peptide cross-linking	biological_process	9	1	266	14	15874	0.210759
GO:0005230	extracellular ligand-gated ion channel activity	molecular_function	8	1	266	14	15874	0.210759
GO:0051281	positive regulation of release of sequestered calcium ion into cytosol	biological_process	15	1	266	14	15874	0.210759
GO:0010719	negative regulation of epithelial to mesenchymal transition	biological_process	8	1	266	14	15874	0.210759
GO:0006171	cAMP biosynthetic process	biological_process	12	1	266	14	15874	0.210759
GO:0060349	bone morphogenesis	biological_process	6	1	266	14	15874	0.210759
GO:0045597	positive regulation of cell differentiation	biological_process	7	1	266	14	15874	0.210759
GO:0030247	polysaccharide binding	molecular_function	5	1	266	14	15874	0.210759
GO:0005544	calcium-dependent phospholipid binding	molecular_function	6	2	266	52	15874	0.216561
GO:0007165	signal transduction	biological_process	4	9	266	397	15874	0.223302
GO:0032781	positive regulation of ATPase activity	biological_process	8	1	266	15	15874	0.223996
GO:0004029	aldehyde dehydrogenase (NAD) activity	molecular_function	7	1	266	15	15874	0.223996
GO:0090398	cellular senescence	biological_process	6	1	266	15	15874	0.223996
GO:0042056	chemoattractant activity	molecular_function	7	1	266	15	15874	0.223996
GO:0051497	negative regulation of stress fiber assembly	biological_process	8	1	266	15	15874	0.223996
GO:0022841	potassium ion leak channel activity	molecular_function	9	1	266	15	15874	0.223996
GO:0060384	innervation	biological_process	4	1	266	15	15874	0.223996
GO:0006883	cellular sodium ion homeostasis	biological_process	11	1	266	15	15874	0.223996
GO:0007257	activation of JUN kinase activity	biological_process	14	1	266	15	15874	0.223996
GO:0032456	endocytic recycling	biological_process	8	1	266	15	15874	0.223996
GO:0016339	calcium-dependent cell-cell adhesion via plasma membrane cell adhesion molecules	biological_process	7	1	266	15	15874	0.223996
GO:0048821	erythrocyte development	biological_process	7	1	266	15	15874	0.223996
GO:0043171	peptide catabolic process	biological_process	8	1	266	15	15874	0.223996
GO:0007569	cell aging	biological_process	5	1	266	15	15874	0.223996
GO:2001240	negative regulation of extrinsic apoptotic signaling pathway in absence of ligand	biological_process	10	1	266	15	15874	0.223996
GO:0009791	post-embryonic development	biological_process	4	2	266	54	15874	0.228926
GO:0005777	peroxisome	cellular_component	7	2	266	55	15874	0.235127
GO:0070374	positive regulation of ERK1 and ERK2 cascade	biological_process	12	3	266	100	15874	0.235358
GO:0071392	cellular response to estradiol stimulus	biological_process	7	1	266	16	15874	0.237011
GO:0038191	neuropilin binding	molecular_function	6	1	266	16	15874	0.237011
GO:0010165	response to X-ray	biological_process	7	1	266	16	15874	0.237011
GO:0010575	positive regulation of vascular endothelial growth factor production	biological_process	8	1	266	16	15874	0.237011
GO:0005328	neurotransmitter:sodium symporter activity	molecular_function	5	1	266	16	15874	0.237011
GO:0051973	positive regulation of telomerase activity	biological_process	8	1	266	16	15874	0.237011
GO:0004683	calmodulin-dependent protein kinase activity	molecular_function	9	1	266	16	15874	0.237011
GO:0090103	cochlea morphogenesis	biological_process	6	1	266	16	15874	0.237011
GO:1900087	positive regulation of G1/S transition of mitotic cell cycle	biological_process	10	1	266	16	15874	0.237011
GO:0002027	regulation of heart rate	biological_process	9	1	266	16	15874	0.237011
GO:0033344	cholesterol efflux	biological_process	10	1	266	16	15874	0.237011
GO:0005164	tumor necrosis factor receptor binding	molecular_function	8	1	266	16	15874	0.237011
GO:0032465	regulation of cytokinesis	biological_process	8	1	266	16	15874	0.237011
GO:0032993	protein-DNA complex	cellular_component	4	1	266	16	15874	0.237011
GO:2000379	positive regulation of reactive oxygen species metabolic process	biological_process	8	1	266	16	15874	0.237011
GO:1903959	regulation of anion transmembrane transport	biological_process	9	1	266	16	15874	0.237011
GO:0002088	lens development in camera-type eye	biological_process	5	1	266	16	15874	0.237011
GO:0033613	activating transcription factor binding	molecular_function	7	1	266	16	15874	0.237011
GO:0070888	E-box binding	molecular_function	11	1	266	16	15874	0.237011
GO:0015171	amino acid transmembrane transporter activity	molecular_function	7	1	266	16	15874	0.237011
GO:0009888	tissue development	biological_process	5	1	266	16	15874	0.237011
GO:0016301	kinase activity	molecular_function	6	2	266	57	15874	0.247556
GO:0007626	locomotory behavior	biological_process	4	2	266	57	15874	0.247556
GO:0070006	metalloaminopeptidase activity	molecular_function	9	1	266	17	15874	0.24981
GO:0010634	positive regulation of epithelial cell migration	biological_process	9	1	266	17	15874	0.24981
GO:0004623	phospholipase A2 activity	molecular_function	8	1	266	17	15874	0.24981
GO:0042923	neuropeptide binding	molecular_function	6	1	266	17	15874	0.24981
GO:0042542	response to hydrogen peroxide	biological_process	7	1	266	17	15874	0.24981
GO:0005795	Golgi stack	cellular_component	7	1	266	17	15874	0.24981
GO:0070207	protein homotrimerization	biological_process	9	1	266	17	15874	0.24981
GO:0070382	exocytic vesicle	cellular_component	8	1	266	17	15874	0.24981
GO:2001235	positive regulation of apoptotic signaling pathway	biological_process	9	1	266	17	15874	0.24981
GO:0043542	endothelial cell migration	biological_process	9	1	266	17	15874	0.24981
GO:0008392	arachidonic acid epoxygenase activity	molecular_function	7	1	266	17	15874	0.24981
GO:0008284	positive regulation of cell proliferation	biological_process	7	5	266	202	15874	0.251286
GO:0005509	calcium ion binding	molecular_function	7	12	266	572	15874	0.252945
GO:0016459	myosin complex	cellular_component	4	2	266	59	15874	0.260006
GO:0055038	recycling endosome membrane	cellular_component	9	1	266	18	15874	0.262394
GO:0009058	biosynthetic process	biological_process	4	1	266	18	15874	0.262394
GO:0001569	branching involved in blood vessel morphogenesis	biological_process	7	1	266	18	15874	0.262394
GO:0031572	G2 DNA damage checkpoint	biological_process	8	1	266	18	15874	0.262394
GO:0030326	embryonic limb morphogenesis	biological_process	7	1	266	18	15874	0.262394
GO:0006493	protein O-linked glycosylation	biological_process	10	1	266	18	15874	0.262394
GO:0010800	positive regulation of peptidyl-threonine phosphorylation	biological_process	11	1	266	18	15874	0.262394
GO:0032755	positive regulation of interleukin-6 production	biological_process	8	1	266	18	15874	0.262394
GO:0001654	eye development	biological_process	7	1	266	18	15874	0.262394
GO:0033017	sarcoplasmic reticulum membrane	cellular_component	6	1	266	18	15874	0.262394
GO:0036464	cytoplasmic ribonucleoprotein granule	cellular_component	7	1	266	18	15874	0.262394
GO:0043231	intracellular membrane-bounded organelle	cellular_component	5	4	266	157	15874	0.269609
GO:0030027	lamellipodium	cellular_component	6	3	266	108	15874	0.27136
GO:0042493	response to drug	biological_process	5	2	266	61	15874	0.272462
GO:0051480	regulation of cytosolic calcium ion concentration	biological_process	12	1	266	19	15874	0.274768
GO:0001702	gastrulation with mouth forming second	biological_process	7	1	266	19	15874	0.274768
GO:0003333	amino acid transmembrane transport	biological_process	11	1	266	19	15874	0.274768
GO:0030501	positive regulation of bone mineralization	biological_process	8	1	266	19	15874	0.274768
GO:0004550	nucleoside diphosphate kinase activity	molecular_function	7	1	266	19	15874	0.274768
GO:0007080	mitotic metaphase plate congression	biological_process	9	1	266	19	15874	0.274768
GO:0005246	calcium channel regulator activity	molecular_function	6	1	266	19	15874	0.274768
GO:0097503	sialylation	biological_process	7	1	266	19	15874	0.274768
GO:0009311	oligosaccharide metabolic process	biological_process	6	1	266	19	15874	0.274768
GO:0032281	AMPA glutamate receptor complex	cellular_component	8	1	266	19	15874	0.274768
GO:0050729	positive regulation of inflammatory response	biological_process	9	1	266	19	15874	0.274768
GO:0045785	positive regulation of cell adhesion	biological_process	6	1	266	19	15874	0.274768
GO:0001932	regulation of protein phosphorylation	biological_process	9	1	266	19	15874	0.274768
GO:0000922	spindle pole	cellular_component	6	2	266	62	15874	0.278688
GO:0030182	neuron differentiation	biological_process	6	2	266	62	15874	0.278688
GO:0000977	RNA polymerase II regulatory region sequence-specific DNA binding	molecular_function	9	3	266	110	15874	0.280461
GO:0042995	cell projection	cellular_component	4	2	266	63	15874	0.284911
GO:0000278	mitotic cell cycle	biological_process	5	1	266	20	15874	0.286935
GO:1902711	GABA-A receptor complex	cellular_component	6	1	266	20	15874	0.286935
GO:0010718	positive regulation of epithelial to mesenchymal transition	biological_process	8	1	266	20	15874	0.286935
GO:0045739	positive regulation of DNA repair	biological_process	10	1	266	20	15874	0.286935
GO:0000794	condensed nuclear chromosome	cellular_component	8	1	266	20	15874	0.286935
GO:0009966	regulation of signal transduction	biological_process	7	1	266	20	15874	0.286935
GO:0090316	positive regulation of intracellular protein transport	biological_process	9	1	266	20	15874	0.286935
GO:0034707	chloride channel complex	cellular_component	7	1	266	20	15874	0.286935
GO:1900026	positive regulation of substrate adhesion-dependent cell spreading	biological_process	10	1	266	20	15874	0.286935
GO:0048666	neuron development	biological_process	6	1	266	20	15874	0.286935
GO:0006096	glycolytic process	biological_process	10	1	266	20	15874	0.286935
GO:0005891	voltage-gated calcium channel complex	cellular_component	9	1	266	20	15874	0.286935
GO:0050918	positive chemotaxis	biological_process	6	1	266	20	15874	0.286935
GO:0045663	positive regulation of myoblast differentiation	biological_process	8	1	266	20	15874	0.286935
GO:0046627	negative regulation of insulin receptor signaling pathway	biological_process	9	1	266	20	15874	0.286935
GO:0030534	adult behavior	biological_process	4	1	266	20	15874	0.286935
GO:0071346	cellular response to interferon-gamma	biological_process	8	1	266	20	15874	0.286935
GO:0005261	cation channel activity	molecular_function	7	1	266	20	15874	0.286935
GO:0045746	negative regulation of Notch signaling pathway	biological_process	9	1	266	20	15874	0.286935
GO:0006898	receptor-mediated endocytosis	biological_process	8	2	266	65	15874	0.297339
GO:0005622	intracellular	cellular_component	4	10	266	486	15874	0.298715
GO:0032526	response to retinoic acid	biological_process	6	1	266	21	15874	0.298899
GO:0030215	semaphorin receptor binding	molecular_function	6	1	266	21	15874	0.298899
GO:0006352	DNA-templated transcription, initiation	biological_process	8	1	266	21	15874	0.298899
GO:0019933	cAMP-mediated signaling	biological_process	8	1	266	21	15874	0.298899
GO:0003727	single-stranded RNA binding	molecular_function	7	1	266	21	15874	0.298899
GO:0006487	protein N-linked glycosylation	biological_process	10	1	266	21	15874	0.298899
GO:0043010	camera-type eye development	biological_process	8	1	266	21	15874	0.298899
GO:0050873	brown fat cell differentiation	biological_process	7	1	266	21	15874	0.298899
GO:0002250	adaptive immune response	biological_process	5	1	266	21	15874	0.298899
GO:0004890	GABA-A receptor activity	molecular_function	7	1	266	21	15874	0.298899
GO:0046580	negative regulation of Ras protein signal transduction	biological_process	11	1	266	21	15874	0.298899
GO:0048706	embryonic skeletal system development	biological_process	7	1	266	21	15874	0.298899
GO:0008146	sulfotransferase activity	molecular_function	6	1	266	21	15874	0.298899
GO:0000186	activation of MAPKK activity	biological_process	13	1	266	21	15874	0.298899
GO:0034765	regulation of ion transmembrane transport	biological_process	8	2	266	66	15874	0.303542
GO:0008285	negative regulation of cell proliferation	biological_process	7	4	266	167	15874	0.307061
GO:0032496	response to lipopolysaccharide	biological_process	7	2	266	67	15874	0.309734
GO:0014704	intercalated disc	cellular_component	6	1	266	22	15874	0.310663
GO:0001568	blood vessel development	biological_process	5	1	266	22	15874	0.310663
GO:0071944	cell periphery	cellular_component	4	1	266	22	15874	0.310663
GO:0006836	neurotransmitter transport	biological_process	6	1	266	22	15874	0.310663
GO:0061098	positive regulation of protein tyrosine kinase activity	biological_process	12	1	266	22	15874	0.310663
GO:0019233	sensory perception of pain	biological_process	7	1	266	22	15874	0.310663
GO:0000118	histone deacetylase complex	cellular_component	7	1	266	22	15874	0.310663
GO:0004016	adenylate cyclase activity	molecular_function	5	1	266	22	15874	0.310663
GO:0030507	spectrin binding	molecular_function	6	1	266	22	15874	0.310663
GO:0051262	protein tetramerization	biological_process	8	1	266	22	15874	0.310663
GO:0030133	transport vesicle	cellular_component	7	1	266	22	15874	0.310663
GO:0000086	G2/M transition of mitotic cell cycle	biological_process	7	1	266	22	15874	0.310663
GO:0048741	skeletal muscle fiber development	biological_process	9	1	266	22	15874	0.310663
GO:0061077	chaperone-mediated protein folding	biological_process	5	1	266	22	15874	0.310663
GO:0002062	chondrocyte differentiation	biological_process	6	1	266	22	15874	0.310663
GO:0030864	cortical actin cytoskeleton	cellular_component	8	1	266	22	15874	0.310663
GO:0071277	cellular response to calcium ion	biological_process	8	1	266	22	15874	0.310663
GO:0045202	synapse	cellular_component	3	3	266	118	15874	0.317085
GO:0006954	inflammatory response	biological_process	6	3	266	119	15874	0.321676
GO:0005938	cell cortex	cellular_component	7	2	266	69	15874	0.322085
GO:0032543	mitochondrial translation	biological_process	9	1	266	23	15874	0.32223
GO:0031397	negative regulation of protein ubiquitination	biological_process	11	1	266	23	15874	0.32223
GO:0042552	myelination	biological_process	6	1	266	23	15874	0.32223
GO:0034451	centriolar satellite	cellular_component	7	1	266	23	15874	0.32223
GO:0001772	immunological synapse	cellular_component	5	1	266	23	15874	0.32223
GO:0071805	potassium ion transmembrane transport	biological_process	10	2	266	70	15874	0.32824
GO:0030901	midbrain development	biological_process	5	1	266	24	15874	0.333604
GO:0016575	histone deacetylation	biological_process	11	1	266	24	15874	0.333604
GO:0031623	receptor internalization	biological_process	9	1	266	24	15874	0.333604
GO:0071526	semaphorin-plexin signaling pathway	biological_process	6	1	266	24	15874	0.333604
GO:0005770	late endosome	cellular_component	8	2	266	72	15874	0.340503
GO:0043025	neuronal cell body	cellular_component	5	3	266	124	15874	0.344625
GO:0008630	intrinsic apoptotic signaling pathway in response to DNA damage	biological_process	7	1	266	25	15874	0.344788
GO:2001237	negative regulation of extrinsic apoptotic signaling pathway	biological_process	10	1	266	25	15874	0.344788
GO:0086010	membrane depolarization during action potential	biological_process	7	1	266	25	15874	0.344788
GO:0005912	adherens junction	cellular_component	5	1	266	25	15874	0.344788
GO:0007189	adenylate cyclase-activating G-protein coupled receptor signaling pathway	biological_process	8	1	266	25	15874	0.344788
GO:0042102	positive regulation of T cell proliferation	biological_process	11	1	266	25	15874	0.344788
GO:0048704	embryonic skeletal system morphogenesis	biological_process	7	1	266	25	15874	0.344788
GO:0035690	cellular response to drug	biological_process	6	1	266	25	15874	0.344788
GO:0043621	protein self-association	molecular_function	5	1	266	25	15874	0.344788
GO:0043407	negative regulation of MAP kinase activity	biological_process	12	1	266	25	15874	0.344788
GO:0035116	embryonic hindlimb morphogenesis	biological_process	8	1	266	25	15874	0.344788
GO:0045944	positive regulation of transcription by RNA polymerase II	biological_process	10	11	266	568	15874	0.355225
GO:0001756	somitogenesis	biological_process	7	1	266	26	15874	0.355784
GO:0006936	muscle contraction	biological_process	6	1	266	26	15874	0.355784
GO:0001658	branching involved in ureteric bud morphogenesis	biological_process	7	1	266	26	15874	0.355784
GO:0042470	melanosome	cellular_component	8	1	266	26	15874	0.355784
GO:0001938	positive regulation of endothelial cell proliferation	biological_process	9	1	266	26	15874	0.355784
GO:0048146	positive regulation of fibroblast proliferation	biological_process	8	1	266	26	15874	0.355784
GO:0045599	negative regulation of fat cell differentiation	biological_process	8	1	266	26	15874	0.355784
GO:0008144	drug binding	molecular_function	4	1	266	26	15874	0.355784
GO:0008237	metallopeptidase activity	molecular_function	7	1	266	26	15874	0.355784
GO:0010628	positive regulation of gene expression	biological_process	8	3	266	128	15874	0.36294
GO:0070588	calcium ion transmembrane transport	biological_process	11	2	266	76	15874	0.364812
GO:0005515	protein binding	molecular_function	4	17	266	915	15874	0.365517
GO:0001102	RNA polymerase II activating transcription factor binding	molecular_function	8	1	266	27	15874	0.366597
GO:0071560	cellular response to transforming growth factor beta stimulus	biological_process	8	1	266	27	15874	0.366597
GO:0007519	skeletal muscle tissue development	biological_process	8	1	266	27	15874	0.366597
GO:0030890	positive regulation of B cell proliferation	biological_process	11	1	266	27	15874	0.366597
GO:0045499	chemorepellent activity	molecular_function	7	1	266	27	15874	0.366597
GO:0051216	cartilage development	biological_process	6	1	266	27	15874	0.366597
GO:0043312	neutrophil degranulation	biological_process	9	1	266	27	15874	0.366597
GO:0005814	centriole	cellular_component	6	2	266	78	15874	0.37684
GO:0031902	late endosome membrane	cellular_component	9	1	266	28	15874	0.377229
GO:0006006	glucose metabolic process	biological_process	8	1	266	28	15874	0.377229
GO:0034613	cellular protein localization	biological_process	6	1	266	28	15874	0.377229
GO:0060348	bone development	biological_process	6	1	266	28	15874	0.377229
GO:0001047	core promoter binding	molecular_function	8	1	266	28	15874	0.377229
GO:0008542	visual learning	biological_process	5	1	266	28	15874	0.377229
GO:0043406	positive regulation of MAP kinase activity	biological_process	12	1	266	28	15874	0.377229
GO:0001085	RNA polymerase II transcription factor binding	molecular_function	6	1	266	28	15874	0.377229
GO:0007193	adenylate cyclase-inhibiting G-protein coupled receptor signaling pathway	biological_process	8	1	266	28	15874	0.377229
GO:0030317	flagellated sperm motility	biological_process	5	1	266	28	15874	0.377229
GO:0034220	ion transmembrane transport	biological_process	7	2	266	79	15874	0.382819
GO:0032266	phosphatidylinositol-3-phosphate binding	molecular_function	8	1	266	29	15874	0.387683
GO:0030183	B cell differentiation	biological_process	8	1	266	29	15874	0.387683
GO:0050830	defense response to Gram-positive bacterium	biological_process	9	1	266	29	15874	0.387683
GO:0005160	transforming growth factor beta receptor binding	molecular_function	7	1	266	29	15874	0.387683
GO:0015485	cholesterol binding	molecular_function	7	1	266	29	15874	0.387683
GO:0030855	epithelial cell differentiation	biological_process	6	1	266	29	15874	0.387683
GO:0007157	heterophilic cell-cell adhesion via plasma membrane cell adhesion molecules	biological_process	7	1	266	29	15874	0.387683
GO:0016328	lateral plasma membrane	cellular_component	5	1	266	29	15874	0.387683
GO:0001503	ossification	biological_process	4	1	266	29	15874	0.387683
GO:0007605	sensory perception of sound	biological_process	8	2	266	80	15874	0.388773
GO:0001558	regulation of cell growth	biological_process	6	1	266	30	15874	0.397963
GO:0022008	neurogenesis	biological_process	6	1	266	30	15874	0.397963
GO:0032956	regulation of actin cytoskeleton organization	biological_process	7	1	266	30	15874	0.397963
GO:0007628	adult walking behavior	biological_process	6	1	266	30	15874	0.397963
GO:0009566	fertilization	biological_process	4	1	266	30	15874	0.397963
GO:0043154	negative regulation of cysteine-type endopeptidase activity involved in apoptotic process	biological_process	10	1	266	30	15874	0.397963
GO:0031514	motile cilium	cellular_component	5	1	266	30	15874	0.397963
GO:0009636	response to toxic substance	biological_process	5	1	266	30	15874	0.397963
GO:0051603	proteolysis involved in cellular protein catabolic process	biological_process	8	1	266	30	15874	0.397963
GO:0006749	glutathione metabolic process	biological_process	8	1	266	30	15874	0.397963
GO:0051539	4 iron, 4 sulfur cluster binding	molecular_function	6	1	266	30	15874	0.397963
GO:0008270	zinc ion binding	molecular_function	8	17	266	934	15874	0.398008
GO:0016740	transferase activity	molecular_function	4	2	266	82	15874	0.400604
GO:0007601	visual perception	biological_process	8	2	266	83	15874	0.40648
GO:0009408	response to heat	biological_process	5	1	266	31	15874	0.40807
GO:0030971	receptor tyrosine kinase binding	molecular_function	6	1	266	31	15874	0.40807
GO:0072686	mitotic spindle	cellular_component	7	1	266	31	15874	0.40807
GO:0001669	acrosomal vesicle	cellular_component	9	1	266	31	15874	0.40807
GO:0007266	Rho protein signal transduction	biological_process	8	1	266	31	15874	0.40807
GO:0016323	basolateral plasma membrane	cellular_component	5	2	266	84	15874	0.412328
GO:0008217	regulation of blood pressure	biological_process	5	1	266	32	15874	0.418009
GO:0051289	protein homotetramerization	biological_process	9	1	266	32	15874	0.418009
GO:0043087	regulation of GTPase activity	biological_process	7	1	266	32	15874	0.418009
GO:0050679	positive regulation of epithelial cell proliferation	biological_process	8	1	266	32	15874	0.418009
GO:0048306	calcium-dependent protein binding	molecular_function	5	1	266	32	15874	0.418009
GO:0043086	negative regulation of catalytic activity	biological_process	6	1	266	32	15874	0.418009
GO:0009267	cellular response to starvation	biological_process	8	1	266	32	15874	0.418009
GO:0016055	Wnt signaling pathway	biological_process	7	2	266	85	15874	0.418147
GO:0031122	cytoplasmic microtubule organization	biological_process	8	1	266	33	15874	0.427781
GO:0017147	Wnt-protein binding	molecular_function	5	1	266	33	15874	0.427781
GO:0048812	neuron projection morphogenesis	biological_process	8	1	266	33	15874	0.427781
GO:0071347	cellular response to interleukin-1	biological_process	8	1	266	33	15874	0.427781
GO:0009898	cytoplasmic side of plasma membrane	cellular_component	5	1	266	33	15874	0.427781
GO:0017158	regulation of calcium ion-dependent exocytosis	biological_process	9	1	266	33	15874	0.427781
GO:0008360	regulation of cell shape	biological_process	8	2	266	88	15874	0.435428
GO:0005901	caveola	cellular_component	8	1	266	34	15874	0.437389
GO:0032587	ruffle membrane	cellular_component	6	1	266	34	15874	0.437389
GO:0005251	delayed rectifier potassium channel activity	molecular_function	10	1	266	34	15874	0.437389
GO:0045732	positive regulation of protein catabolic process	biological_process	8	1	266	34	15874	0.437389
GO:0006974	cellular response to DNA damage stimulus	biological_process	6	2	266	90	15874	0.446794
GO:0016192	vesicle-mediated transport	biological_process	6	2	266	90	15874	0.446794
GO:0043204	perikaryon	cellular_component	5	1	266	35	15874	0.446837
GO:0010862	positive regulation of pathway-restricted SMAD protein phosphorylation	biological_process	11	1	266	35	15874	0.446837
GO:0001822	kidney development	biological_process	6	1	266	35	15874	0.446837
GO:0001701	in utero embryonic development	biological_process	8	1	266	35	15874	0.446837
GO:0010212	response to ionizing radiation	biological_process	6	1	266	35	15874	0.446837
GO:0005913	cell-cell adherens junction	cellular_component	5	1	266	35	15874	0.446837
GO:0030139	endocytic vesicle	cellular_component	7	1	266	35	15874	0.446837
GO:0004888	transmembrane signaling receptor activity	molecular_function	5	1	266	36	15874	0.456127
GO:0019003	GDP binding	molecular_function	8	1	266	36	15874	0.456127
GO:0007017	microtubule-based process	biological_process	4	1	266	36	15874	0.456127
GO:0048791	calcium ion-regulated exocytosis of neurotransmitter	biological_process	10	1	266	36	15874	0.456127
GO:0044212	transcription regulatory region DNA binding	molecular_function	7	2	266	93	15874	0.4636
GO:0016491	oxidoreductase activity	molecular_function	4	2	266	93	15874	0.4636
GO:0043123	positive regulation of I-kappaB kinase/NF-kappaB signaling	biological_process	10	2	266	93	15874	0.4636
GO:0019900	kinase binding	molecular_function	6	1	266	37	15874	0.465261
GO:0005903	brush border	cellular_component	5	1	266	37	15874	0.465261
GO:0031594	neuromuscular junction	cellular_component	4	1	266	37	15874	0.465261
GO:0030054	cell junction	cellular_component	3	4	266	209	15874	0.465457
GO:0005975	carbohydrate metabolic process	biological_process	5	2	266	94	15874	0.469136
GO:0051865	protein autoubiquitination	biological_process	12	1	266	38	15874	0.474243
GO:0008380	RNA splicing	biological_process	10	1	266	38	15874	0.474243
GO:0030173	integral component of Golgi membrane	cellular_component	7	1	266	38	15874	0.474243
GO:0003779	actin binding	molecular_function	6	4	266	212	15874	0.476424
GO:0031982	vesicle	cellular_component	5	1	266	39	15874	0.483074
GO:0071222	cellular response to lipopolysaccharide	biological_process	8	1	266	39	15874	0.483074
GO:0031532	actin cytoskeleton reorganization	biological_process	8	1	266	39	15874	0.483074
GO:0050728	negative regulation of inflammatory response	biological_process	9	1	266	39	15874	0.483074
GO:0019903	protein phosphatase binding	molecular_function	7	1	266	39	15874	0.483074
GO:0007204	positive regulation of cytosolic calcium ion concentration	biological_process	13	1	266	39	15874	0.483074
GO:0042383	sarcolemma	cellular_component	5	1	266	39	15874	0.483074
GO:0030335	positive regulation of cell migration	biological_process	8	2	266	98	15874	0.490933
GO:0001934	positive regulation of protein phosphorylation	biological_process	10	1	266	40	15874	0.491758
GO:0071456	cellular response to hypoxia	biological_process	6	1	266	40	15874	0.491758
GO:0005518	collagen binding	molecular_function	5	1	266	40	15874	0.491758
GO:0000786	nucleosome	cellular_component	5	1	266	40	15874	0.491758
GO:0045669	positive regulation of osteoblast differentiation	biological_process	8	1	266	40	15874	0.491758
GO:0031398	positive regulation of protein ubiquitination	biological_process	11	1	266	40	15874	0.491758
GO:0048468	cell development	biological_process	5	1	266	41	15874	0.500296
GO:0050885	neuromuscular process controlling balance	biological_process	7	1	266	41	15874	0.500296
GO:0016042	lipid catabolic process	biological_process	6	1	266	41	15874	0.500296
GO:0009055	electron transfer activity	molecular_function	5	1	266	41	15874	0.500296
GO:0000082	G1/S transition of mitotic cell cycle	biological_process	7	1	266	41	15874	0.500296
GO:0009897	external side of plasma membrane	cellular_component	5	2	266	101	15874	0.506908
GO:0046983	protein dimerization activity	molecular_function	5	2	266	101	15874	0.506908
GO:0098793	presynapse	cellular_component	4	1	266	42	15874	0.508691
GO:0007417	central nervous system development	biological_process	6	1	266	42	15874	0.508691
GO:0000902	cell morphogenesis	biological_process	6	1	266	43	15874	0.516946
GO:0001755	neural crest cell migration	biological_process	8	1	266	43	15874	0.516946
GO:0008344	adult locomotory behavior	biological_process	5	1	266	43	15874	0.516946
GO:0002244	hematopoietic progenitor cell differentiation	biological_process	6	1	266	44	15874	0.525062
GO:0005930	axoneme	cellular_component	6	1	266	45	15874	0.533043
GO:0045666	positive regulation of neuron differentiation	biological_process	10	1	266	45	15874	0.533043
GO:0051607	defense response to virus	biological_process	5	1	266	45	15874	0.533043
GO:0000226	microtubule cytoskeleton organization	biological_process	7	1	266	45	15874	0.533043
GO:0005887	integral component of plasma membrane	cellular_component	6	12	266	712	15874	0.53383
GO:0098655	cation transmembrane transport	biological_process	8	1	266	46	15874	0.54089
GO:0043410	positive regulation of MAPK cascade	biological_process	11	1	266	46	15874	0.54089
GO:0090263	positive regulation of canonical Wnt signaling pathway	biological_process	10	1	266	46	15874	0.54089
GO:0030324	lung development	biological_process	6	1	266	46	15874	0.54089
GO:0006357	regulation of transcription by RNA polymerase II	biological_process	9	4	266	232	15874	0.547076
GO:0000981	RNA polymerase II transcription factor activity, sequence-specific DNA binding	molecular_function	5	2	266	109	15874	0.547885
GO:0051897	positive regulation of protein kinase B signaling	biological_process	10	1	266	47	15874	0.548605
GO:0030276	clathrin binding	molecular_function	5	1	266	47	15874	0.548605
GO:0035264	multicellular organism growth	biological_process	4	1	266	48	15874	0.556192
GO:0003697	single-stranded DNA binding	molecular_function	7	2	266	112	15874	0.562627
GO:0043209	myelin sheath	cellular_component	4	2	266	112	15874	0.562627
GO:0030336	negative regulation of cell migration	biological_process	8	1	266	49	15874	0.563651
GO:0000784	nuclear chromosome, telomeric region	cellular_component	8	1	266	49	15874	0.563651
GO:0051091	positive regulation of DNA binding transcription factor activity	biological_process	6	1	266	49	15874	0.563651
GO:1903955	positive regulation of protein targeting to mitochondrion	biological_process	10	1	266	49	15874	0.563651
GO:0005764	lysosome	cellular_component	8	2	266	113	15874	0.567465
GO:0003684	damaged DNA binding	molecular_function	7	1	266	50	15874	0.570986
GO:0006874	cellular calcium ion homeostasis	biological_process	11	1	266	50	15874	0.570986
GO:0030334	regulation of cell migration	biological_process	7	1	266	50	15874	0.570986
GO:0042593	glucose homeostasis	biological_process	8	1	266	51	15874	0.578198
GO:0030509	BMP signaling pathway	biological_process	10	1	266	51	15874	0.578198
GO:0005179	hormone activity	molecular_function	7	1	266	51	15874	0.578198
GO:0008076	voltage-gated potassium channel complex	cellular_component	9	1	266	51	15874	0.578198
GO:0007229	integrin-mediated signaling pathway	biological_process	6	1	266	52	15874	0.585288
GO:0001666	response to hypoxia	biological_process	5	1	266	52	15874	0.585288
GO:0007015	actin filament organization	biological_process	6	1	266	52	15874	0.585288
GO:0000165	MAPK cascade	biological_process	11	1	266	52	15874	0.585288
GO:0008021	synaptic vesicle	cellular_component	4	1	266	52	15874	0.585288
GO:0016311	dephosphorylation	biological_process	7	1	266	52	15874	0.585288
GO:0006906	vesicle fusion	biological_process	7	1	266	52	15874	0.585288
GO:0010976	positive regulation of neuron projection development	biological_process	11	1	266	52	15874	0.585288
GO:0002039	p53 binding	molecular_function	5	1	266	53	15874	0.592261
GO:0006260	DNA replication	biological_process	8	1	266	53	15874	0.592261
GO:0035725	sodium ion transmembrane transport	biological_process	10	1	266	55	15874	0.605856
GO:0060070	canonical Wnt signaling pathway	biological_process	8	1	266	55	15874	0.605856
GO:0009952	anterior/posterior pattern specification	biological_process	6	1	266	56	15874	0.612484
GO:0005769	early endosome	cellular_component	8	2	266	123	15874	0.613708
GO:0007059	chromosome segregation	biological_process	4	1	266	57	15874	0.619001
GO:0000776	kinetochore	cellular_component	4	1	266	58	15874	0.625408
GO:0000724	double-strand break repair via homologous recombination	biological_process	10	1	266	58	15874	0.625408
GO:0050660	flavin adenine dinucleotide binding	molecular_function	6	1	266	58	15874	0.625408
GO:0003774	motor activity	molecular_function	9	1	266	58	15874	0.625408
GO:0005768	endosome	cellular_component	7	2	266	127	15874	0.631121
GO:0005667	transcription factor complex	cellular_component	4	2	266	128	15874	0.635378
GO:0006629	lipid metabolic process	biological_process	5	1	266	60	15874	0.637903
GO:0010008	endosome membrane	cellular_component	8	1	266	60	15874	0.637903
GO:0005783	endoplasmic reticulum	cellular_component	6	7	266	453	15874	0.639052
GO:1902476	chloride transmembrane transport	biological_process	10	1	266	61	15874	0.643993
GO:0005925	focal adhesion	cellular_component	7	4	266	263	15874	0.64589
GO:2001251	negative regulation of chromosome organization	biological_process	9	1	266	62	15874	0.649982
GO:0090630	activation of GTPase activity	biological_process	9	1	266	62	15874	0.649982
GO:0019905	syntaxin binding	molecular_function	6	1	266	62	15874	0.649982
GO:0042393	histone binding	molecular_function	5	1	266	62	15874	0.649982
GO:0007166	cell surface receptor signaling pathway	biological_process	5	2	266	132	15874	0.652022
GO:0030425	dendrite	cellular_component	6	2	266	132	15874	0.652022
GO:2001034	positive regulation of double-strand break repair via nonhomologous end joining	biological_process	12	1	266	63	15874	0.65587
GO:2000373	positive regulation of DNA topoisomerase (ATP-hydrolyzing) activity	biological_process	8	1	266	63	15874	0.65587
GO:0097676	histone H3-K36 dimethylation	biological_process	14	1	266	64	15874	0.66166
GO:0031463	Cul3-RING ubiquitin ligase complex	cellular_component	7	1	266	64	15874	0.66166
GO:0000398	mRNA splicing, via spliceosome	biological_process	13	1	266	64	15874	0.66166
GO:0000737	DNA catabolic process, endonucleolytic	biological_process	9	1	266	64	15874	0.66166
GO:0016605	PML body	cellular_component	8	1	266	64	15874	0.66166
GO:0044774	mitotic DNA integrity checkpoint	biological_process	6	1	266	64	15874	0.66166
GO:0000166	nucleotide binding	molecular_function	5	4	266	272	15874	0.671775
GO:0008134	transcription factor binding	molecular_function	5	2	266	137	15874	0.671973
GO:0007218	neuropeptide signaling pathway	biological_process	6	1	266	66	15874	0.672949
GO:0000014	single-stranded DNA endodeoxyribonuclease activity	molecular_function	9	1	266	67	15874	0.678452
GO:0055037	recycling endosome	cellular_component	8	1	266	67	15874	0.678452
GO:0010452	histone H3-K36 methylation	biological_process	13	1	266	67	15874	0.678452
GO:0000729	DNA double-strand break processing	biological_process	8	1	266	67	15874	0.678452
GO:0007409	axonogenesis	biological_process	9	1	266	67	15874	0.678452
GO:0031175	neuron projection development	biological_process	7	1	266	67	15874	0.678452
GO:0008283	cell proliferation	biological_process	3	3	266	208	15874	0.680603
GO:0046975	histone methyltransferase activity (H3-K36 specific	molecular_function	10	1	266	68	15874	0.683863
GO:0015074	DNA integration	biological_process	8	1	266	69	15874	0.689184
GO:0071157	negative regulation of cell cycle arrest	biological_process	9	1	266	70	15874	0.694415
GO:0005759	mitochondrial matrix	cellular_component	7	1	266	70	15874	0.694415
GO:0044547	DNA topoisomerase binding	molecular_function	6	1	266	71	15874	0.699558
GO:0008017	microtubule binding	molecular_function	7	2	266	145	15874	0.70196
GO:0004519	endonuclease activity	molecular_function	7	1	266	72	15874	0.704615
GO:0016567	protein ubiquitination	biological_process	11	3	266	219	15874	0.713817
GO:0003824	catalytic activity	molecular_function	3	1	266	74	15874	0.714477
GO:0000793	condensed chromosome	cellular_component	7	1	266	74	15874	0.714477
GO:0003924	GTPase activity	molecular_function	9	2	266	149	15874	0.716082
GO:0051568	histone H3-K4 methylation	biological_process	13	1	266	75	15874	0.719283
GO:0042800	histone methyltransferase activity (H3-K4 specific	molecular_function	10	1	266	75	15874	0.719283
GO:0006412	translation	biological_process	8	2	266	151	15874	0.722931
GO:0008083	growth factor activity	molecular_function	7	1	266	76	15874	0.72401
GO:0030496	midbody	cellular_component	4	1	266	76	15874	0.72401
GO:0005813	centrosome	cellular_component	7	4	266	293	15874	0.727006
GO:0030036	actin cytoskeleton organization	biological_process	7	1	266	77	15874	0.728657
GO:0004842	ubiquitin-protein transferase activity	molecular_function	6	3	266	225	15874	0.730783
GO:0031297	replication fork processing	biological_process	9	1	266	78	15874	0.733226
GO:0012505	endomembrane system	cellular_component	4	1	266	78	15874	0.733226
GO:0043524	negative regulation of neuron apoptotic process	biological_process	10	1	266	80	15874	0.742135
GO:0005923	bicellular tight junction	cellular_component	6	1	266	80	15874	0.742135
GO:0035861	site of double-strand break	cellular_component	7	1	266	81	15874	0.746478
GO:0006303	double-strand break repair via nonhomologous end joining	biological_process	10	1	266	82	15874	0.750748
GO:0045121	membrane raft	cellular_component	6	1	266	83	15874	0.754947
GO:0016607	nuclear speck	cellular_component	8	1	266	84	15874	0.759074
GO:0036064	ciliary basal body	cellular_component	7	1	266	85	15874	0.763133
GO:0003735	structural constituent of ribosome	molecular_function	4	2	266	165	15874	0.767064
GO:0005794	Golgi apparatus	cellular_component	6	6	266	453	15874	0.774639
GO:0030154	cell differentiation	biological_process	5	2	266	169	15874	0.778503
GO:0015630	microtubule cytoskeleton	cellular_component	7	1	266	89	15874	0.778698
GO:0003714	transcription corepressor activity	molecular_function	5	1	266	92	15874	0.789699
GO:0043161	proteasome-mediated ubiquitin-dependent protein catabolic process	biological_process	11	1	266	94	15874	0.796728
GO:0003690	double-stranded DNA binding	molecular_function	7	1	266	96	15874	0.803524
GO:0006351	transcription, DNA-templated	biological_process	8	6	266	472	15874	0.806773
GO:0000139	Golgi membrane	cellular_component	7	2	266	180	15874	0.807462
GO:0000122	negative regulation of transcription by RNA polymerase II	biological_process	10	5	266	402	15874	0.807468
GO:0018105	peptidyl-serine phosphorylation	biological_process	10	1	266	99	15874	0.813295
GO:0007507	heart development	biological_process	6	1	266	100	15874	0.816443
GO:0031625	ubiquitin protein ligase binding	molecular_function	7	2	266	184	15874	0.81713
GO:0004930	G-protein coupled receptor activity	molecular_function	6	2	266	184	15874	0.81713
GO:0045087	innate immune response	biological_process	5	1	266	101	15874	0.819539
GO:0090305	nucleic acid phosphodiester bond hydrolysis	biological_process	8	1	266	102	15874	0.822582
GO:0006915	apoptotic process	biological_process	6	1	266	103	15874	0.825574
GO:0017137	Rab GTPase binding	molecular_function	9	1	266	104	15874	0.828516
GO:0051301	cell division	biological_process	4	1	266	105	15874	0.831409
GO:0006468	protein phosphorylation	biological_process	9	3	266	270	15874	0.833888
GO:0042981	regulation of apoptotic process	biological_process	8	1	266	106	15874	0.834253
GO:0016477	cell migration	biological_process	6	1	266	106	15874	0.834253
GO:0005856	cytoskeleton	cellular_component	6	2	266	194	15874	0.83943
GO:0007264	small GTPase mediated signal transduction	biological_process	6	2	266	198	15874	0.847642
GO:0016887	ATPase activity	molecular_function	9	1	266	112	15874	0.85034
GO:0007399	nervous system development	biological_process	6	1	266	112	15874	0.85034
GO:0005096	GTPase activator activity	molecular_function	6	2	266	200	15874	0.851603
GO:0005200	structural constituent of cytoskeleton	molecular_function	4	1	266	116	15874	0.86019
GO:0051260	protein homooligomerization	biological_process	8	1	266	118	15874	0.864871
GO:0030424	axon	cellular_component	6	1	266	121	15874	0.8716
GO:0015031	protein transport	biological_process	9	1	266	122	15874	0.873768
GO:0048471	perinuclear region of cytoplasm	cellular_component	6	3	266	298	15874	0.879303
GO:0019901	protein kinase binding	molecular_function	7	2	266	217	15874	0.881672
GO:0007156	homophilic cell adhesion via plasma membrane adhesion molecules	biological_process	7	1	266	128	15874	0.886032
GO:0005765	lysosomal membrane	cellular_component	9	1	266	129	15874	0.887957
GO:0015629	actin cytoskeleton	cellular_component	7	1	266	135	15874	0.898847
GO:0004674	protein serine/threonine kinase activity	molecular_function	8	2	266	229	15874	0.899403
GO:0045893	positive regulation of transcription, DNA-templated	biological_process	9	2	266	232	15874	0.903433
GO:0000287	magnesium ion binding	molecular_function	7	1	266	143	15874	0.911744
GO:0005874	microtubule	cellular_component	7	1	266	145	15874	0.914704
GO:0061630	ubiquitin protein ligase activity	molecular_function	7	1	266	145	15874	0.914704
GO:0005575	cellular_component	cellular_component	2	5	266	490	15874	0.916969
GO:0006355	regulation of transcription, DNA-templated	biological_process	8	5	266	496	15874	0.921903
GO:0055085	transmembrane transport	biological_process	6	1	266	152	15874	0.924305
GO:0016021	integral component of membrane	cellular_component	5	40	266	2885	15874	0.924622
GO:0043565	sequence-specific DNA binding	molecular_function	7	2	266	264	15874	0.937991
GO:0046982	protein heterodimerization activity	molecular_function	6	2	266	271	15874	0.943804
GO:0007186	G-protein coupled receptor signaling pathway	biological_process	5	3	266	371	15874	0.950269
GO:0007275	multicellular organism development	biological_process	4	1	266	178	15874	0.951445
GO:0003677	DNA binding	molecular_function	6	5	266	544	15874	0.952903
GO:0008150	biological_process	biological_process	2	4	266	498	15874	0.969406
GO:0046872	metal ion binding	molecular_function	6	7	266	762	15874	0.974053
GO:0043547	positive regulation of GTPase activity	biological_process	8	2	266	326	15874	0.974485
GO:0005829	cytosol	cellular_component	6	11	266	1080	15874	0.975844
GO:0005789	endoplasmic reticulum membrane	cellular_component	5	1	266	225	15874	0.978281
GO:0003674	molecular_function	molecular_function	2	4	266	533	15874	0.98001
GO:0006366	transcription by RNA polymerase II	biological_process	9	1	266	234	15874	0.981387
GO:0003723	RNA binding	molecular_function	6	1	266	238	15874	0.982622
GO:0005634	nucleus	cellular_component	6	29	266	2419	15874	0.984047
GO:0003676	nucleic acid binding	molecular_function	5	1	266	251	15874	0.986097
GO:0005737	cytoplasm	cellular_component	5	32	266	2678	15874	0.988969
GO:0016020	membrane	cellular_component	3	9	266	1015	15874	0.989924
GO:0005739	mitochondrion	cellular_component	6	6	266	767	15874	0.99006
GO:0035556	intracellular signal transduction	biological_process	5	1	266	289	15874	0.992766
GO:0005730	nucleolus	cellular_component	6	2	266	463	15874	0.996752
GO:0005524	ATP binding	molecular_function	5	8	266	1102	15874	0.998474
GO:0005654	nucleoplasm	cellular_component	6	6	266	1193	15874	0.999959
