# Supplementary material for: Comparative Genome and Transcriptome Integration Studies Reveal the Mechanism of Pectoral Muscle Development and Function in Pigeons
Source: Front Genet. 2021 Dec 21;12:735795. doi: 10.3389/fgene.2021.735795 (PMC8721168; doi:10.3389/fgene.2021.735795)
Supplement: Supplementary file 1 [file DataSheet1.ZIP › Supplementary material/Table S13 EU.VS.HF. KEGG enrichment..xlsx]

## Sheet: Sheet1
pathway_id	pathway_name	S gene number	TS gene number	B gene number	TB gene number	pvalue
ko04514	Cell adhesion molecules (CAMs)	24	376	143	6679	1.12423e-06
ko04512	ECM-receptor interaction	21	376	130	6679	9.8926e-06
ko04510	Focal adhesion	31	376	254	6679	3.23075e-05
ko04151	PI3K-Akt signaling pathway	6	376	24	6679	0.00172986
ko00260	Glycine, serine and threonine metabolism	8	376	47	6679	0.00425398
ko04145	Phagosome	17	376	152	6679	0.00499298
ko00910	Nitrogen metabolism	5	376	23	6679	0.00797889
ko05222	Small cell lung cancer	3	376	8	6679	0.00801534
ko04360	Axon guidance	7	376	47	6679	0.0151574
ko05165	Human papillomavirus infection	4	376	18	6679	0.0161164
ko00780	Biotin metabolism	2	376	4	6679	0.0175807
ko00600	Sphingolipid metabolism	8	376	60	6679	0.0183638
ko04920	Adipocytokine signaling pathway	10	376	88	6679	0.025345
ko04662	B cell receptor signaling pathway	3	376	12	6679	0.0266204
ko05205	Proteoglycans in cancer	4	376	21	6679	0.0276046
ko00512	Mucin type O-glycan biosynthesis	5	376	31	6679	0.0278954
ko04976	Bile secretion	2	376	5	6679	0.0282174
ko00010	Glycolysis / Gluconeogenesis	8	376	66	6679	0.0308448
ko04910	Insulin signaling pathway	14	376	149	6679	0.0404135
ko05145	Toxoplasmosis	2	376	6	6679	0.0407682
ko04066	HIF-1 signaling pathway	2	376	6	6679	0.0407682
ko03320	PPAR signaling pathway	10	376	100	6679	0.0539581
ko04320	Dorso-ventral axis formation	2	376	7	6679	0.0549851
ko00100	Steroid biosynthesis	4	376	26	6679	0.0553845
ko04620	Toll-like receptor signaling pathway	10	376	103	6679	0.0635305
ko04933	AGE-RAGE signaling pathway in diabetic complications	10	376	103	6679	0.0635305
ko04380	Osteoclast differentiation	3	376	17	6679	0.0668996
ko00030	Pentose phosphate pathway	4	376	28	6679	0.0695378
ko00330	Arginine and proline metabolism	6	376	52	6679	0.0702236
ko05211	Renal cell carcinoma	2	376	8	6679	0.0706417
ko00620	Pyruvate metabolism	6	376	53	6679	0.0756275
ko00770	Pantothenate and CoA biosynthesis	3	376	18	6679	0.0770563
ko01040	Biosynthesis of unsaturated fatty acids	4	376	30	6679	0.085362
ko04068	FoxO signaling pathway	13	376	152	6679	0.0858055
ko05160	Hepatitis C	2	376	9	6679	0.0875317
ko05220	Chronic myeloid leukemia	2	376	9	6679	0.0875317
ko04666	Fc gamma R-mediated phagocytosis	2	376	10	6679	0.105468
ko05012	Parkinson disease	1	376	2	6679	0.10943
ko04640	Hematopoietic cell lineage	1	376	2	6679	0.10943
ko04921	Oxytocin signaling pathway	3	376	21	6679	0.111159
ko04022	cGMP - PKG signaling pathway	3	376	21	6679	0.111159
ko05200	Pathways in cancer	5	376	46	6679	0.114565
ko00270	Cysteine and methionine metabolism	5	376	47	6679	0.122648
ko05210	Colorectal cancer	2	376	11	6679	0.124279
ko00640	Propanoate metabolism	5	376	48	6679	0.130988
ko04020	Calcium signaling pathway	16	376	212	6679	0.140935
ko00410	beta-Alanine metabolism	4	376	36	6679	0.141925
ko04064	NF-kappa B signaling pathway	2	376	12	6679	0.14381
ko04371	Apelin signaling pathway	12	376	154	6679	0.15754
ko05230	Central carbon metabolism in cancer	1	376	3	6679	0.159581
ko04721	Synaptic vesicle cycle	1	376	3	6679	0.159581
ko05213	Endometrial cancer	1	376	3	6679	0.159581
ko04973	Carbohydrate digestion and absorption	1	376	3	6679	0.159581
ko00564	Glycerophospholipid metabolism	10	376	124	6679	0.159598
ko00430	Taurine and hypotaurine metabolism	2	376	13	6679	0.163922
ko04664	Fc epsilon RI signaling pathway	2	376	13	6679	0.163922
ko04072	Phospholipase D signaling pathway	2	376	13	6679	0.163922
ko05206	MicroRNAs in cancer	2	376	13	6679	0.163922
ko04071	Sphingolipid signaling pathway	2	376	13	6679	0.163922
ko00561	Glycerolipid metabolism	8	376	96	6679	0.171772
ko04672	Intestinal immune network for IgA production	4	376	39	6679	0.174565
ko04330	Notch signaling pathway	6	376	68	6679	0.1825
ko04115	p53 signaling pathway	7	376	83	6679	0.185189
ko04140	Autophagy - animal	11	376	147	6679	0.204863
ko05146	Amoebiasis	2	376	15	6679	0.205393
ko05218	Melanoma	1	376	4	6679	0.206914
ko04961	Endocrine and other factor-regulated calcium reabsorption	1	376	4	6679	0.206914
ko05340	Primary immunodeficiency	1	376	4	6679	0.206914
ko04668	TNF signaling pathway	1	376	4	6679	0.206914
ko01521	EGFR tyrosine kinase inhibitor resistance	1	376	4	6679	0.206914
ko04216	Ferroptosis	4	376	42	6679	0.209477
ko00510	N-Glycan biosynthesis	5	376	57	6679	0.216101
ko05168	Herpes simplex infection	11	376	149	6679	0.217191
ko04014	Ras signaling pathway	4	376	45	6679	0.246157
ko04914	Progesterone-mediated oocyte maturation	7	376	91	6679	0.25112
ko05223	Non-small cell lung cancer	1	376	5	6679	0.251588
ko05161	Hepatitis B	1	376	5	6679	0.251588
ko04923	Regulation of lipolysis in adipocyte	1	376	5	6679	0.251588
ko01524	Platinum drug resistance	1	376	5	6679	0.251588
ko04917	Prolactin signaling pathway	1	376	5	6679	0.251588
ko05215	Prostate cancer	1	376	5	6679	0.251588
ko04630	Jak-STAT signaling pathway	1	376	5	6679	0.251588
ko04261	Adrenergic signaling in cardiomyocytes	12	376	171	6679	0.255159
ko00061	Fatty acid biosynthesis	2	376	18	6679	0.269163
ko05152	Tuberculosis	2	376	18	6679	0.269163
ko00730	Thiamine metabolism	2	376	18	6679	0.269163
ko04530	Tight junction	15	376	223	6679	0.273476
ko00562	Inositol phosphate metabolism	7	376	94	6679	0.277511
ko04611	Platelet activation	2	376	19	6679	0.290495
ko04740	Olfactory transduction	2	376	19	6679	0.290495
ko04931	Insulin resistance	1	376	6	6679	0.293752
ko05224	Breast cancer	1	376	6	6679	0.293752
ko05214	Glioma	1	376	6	6679	0.293752
ko04520	Adherens junction	7	376	96	6679	0.295485
ko02010	ABC transporters	4	376	49	6679	0.296951
ko04060	Cytokine-cytokine receptor interaction	15	376	229	6679	0.30841
ko04722	Neurotrophin signaling pathway	2	376	20	6679	0.311748
ko04070	Phosphatidylinositol signaling system	9	376	131	6679	0.317421
ko01522	Endocrine resistance	1	376	7	6679	0.333547
ko05226	Gastric cancer	1	376	7	6679	0.333547
ko04130	SNARE interactions in vesicular transport	3	376	38	6679	0.362051
ko04370	VEGF signaling pathway	5	376	71	6679	0.370441
ko05221	Acute myeloid leukemia	1	376	8	6679	0.371105
ko04211	Longevity regulating pathway - mammal	1	376	8	6679	0.371105
ko04971	Gastric acid secretion	1	376	8	6679	0.371105
ko04932	Non-alcoholic fatty liver disease (NAFLD)	1	376	8	6679	0.371105
ko05231	Choline metabolism in cancer	1	376	8	6679	0.371105
ko04972	Pancreatic secretion	1	376	8	6679	0.371105
ko04725	Cholinergic synapse	1	376	9	6679	0.406552
ko05142	Chagas disease (American trypanosomiasis)	1	376	9	6679	0.406552
ko05212	Pancreatic cancer	1	376	9	6679	0.406552
ko04610	Complement and coagulation cascades	2	376	25	6679	0.414997
ko00051	Fructose and mannose metabolism	3	376	42	6679	0.423982
ko00630	Glyoxylate and dicarboxylate metabolism	4	376	59	6679	0.426689
ko04080	Neuroactive ligand-receptor interaction	22	376	372	6679	0.4368
ko04152	AMPK signaling pathway	1	376	10	6679	0.440005
ko05162	Measles	1	376	10	6679	0.440005
ko00071	Fatty acid degradation	3	376	44	6679	0.454195
ko04260	Cardiac muscle contraction	5	376	79	6679	0.460795
ko04925	Aldosterone synthesis and secretion	1	376	11	6679	0.471578
ko04922	Glucagon signaling pathway	1	376	11	6679	0.471578
ko04550	Signaling pathways regulating pluripotency of stem cells	1	376	11	6679	0.471578
ko04660	T cell receptor signaling pathway	1	376	11	6679	0.471578
ko04915	Estrogen signaling pathway	1	376	11	6679	0.471578
ko04012	ErbB signaling pathway	6	376	98	6679	0.477146
ko00140	Steroid hormone biosynthesis	3	376	47	6679	0.498212
ko04926	Relaxin signaling pathway	1	376	12	6679	0.501375
ko04213	Longevity regulating pathway - multiple species	1	376	12	6679	0.501375
ko04919	Thyroid hormone signaling pathway	1	376	12	6679	0.501375
ko04350	TGF-beta signaling pathway	6	376	101	6679	0.506816
ko00062	Fatty acid elongation	2	376	31	6679	0.527738
ko05166	HTLV-I infection	1	376	13	6679	0.529496
ko04974	Protein digestion and absorption	1	376	13	6679	0.529496
ko05225	Hepatocellular carcinoma	1	376	13	6679	0.529496
ko05164	Influenza A	8	376	140	6679	0.535269
ko04622	RIG-I-like receptor signaling pathway	4	376	69	6679	0.549675
ko05416	Viral myocarditis	1	376	14	6679	0.556035
ko05132	Salmonella infection	5	376	88	6679	0.557398
ko05167	Kaposi sarcoma-associated herpesvirus infection	1	376	15	6679	0.581081
ko04970	Salivary secretion	1	376	15	6679	0.581081
ko05412	Arrhythmogenic right ventricular cardiomyopathy (ARVC)	1	376	15	6679	0.581081
ko00830	Retinol metabolism	3	376	54	6679	0.593285
ko04270	Vascular smooth muscle contraction	8	376	148	6679	0.599436
ko00120	Primary bile acid biosynthesis	1	376	16	6679	0.604717
ko05410	Hypertrophic cardiomyopathy (HCM)	1	376	16	6679	0.604717
ko05418	Fluid shear stress and atherosclerosis	1	376	17	6679	0.627024
ko05163	Human cytomegalovirus infection	1	376	17	6679	0.627024
ko03018	RNA degradation	4	376	77	6679	0.637314
ko04015	Rap1 signaling pathway	2	376	38	6679	0.639478
ko04062	Chemokine signaling pathway	1	376	18	6679	0.648074
ko05414	Dilated cardiomyopathy (DCM)	1	376	18	6679	0.648074
ko04728	Dopaminergic synapse	1	376	18	6679	0.648074
ko05169	Epstein-Barr virus infection	1	376	19	6679	0.66794
ko04810	Regulation of actin cytoskeleton	13	376	252	6679	0.669778
ko04114	Oocyte meiosis	6	376	121	6679	0.683899
ko04024	cAMP signaling pathway	1	376	20	6679	0.686687
ko00500	Starch and sucrose metabolism	2	376	42	6679	0.693432
ko04912	GnRH signaling pathway	5	376	103	6679	0.69649
ko00360	Phenylalanine metabolism	1	376	21	6679	0.704378
ko00670	One carbon pool by folate	1	376	21	6679	0.704378
ko00760	Nicotinate and nicotinamide metabolism	2	376	43	6679	0.705835
ko00230	Purine metabolism	10	376	204	6679	0.720566
ko00450	Selenocompound metabolism	1	376	22	6679	0.721073
ko00220	Arginine biosynthesis	1	376	23	6679	0.736827
ko04623	Cytosolic DNA-sensing pathway	2	376	46	6679	0.740555
ko04141	Protein processing in endoplasmic reticulum	8	376	172	6679	0.760951
ko04150	mTOR signaling pathway	8	376	173	6679	0.766537
ko00531	Glycosaminoglycan degradation	1	376	26	6679	0.778961
ko00565	Ether lipid metabolism	2	376	51	6679	0.790638
ko05202	Transcriptional misregulation in cancers	1	376	27	6679	0.791453
ko00511	Other glycan degradation	1	376	27	6679	0.791453
ko04540	Gap junction	4	376	97	6679	0.804026
ko04340	Hedgehog signaling pathway	2	376	53	6679	0.808164
ko00380	Tryptophan metabolism	2	376	53	6679	0.808164
ko00592	alpha-Linolenic acid metabolism	1	376	29	6679	0.814365
ko03460	Fanconi anemia pathway	2	376	54	6679	0.816429
ko04136	Autophagy - other eukaryotes	1	376	31	6679	0.834765
ko00515	Mannose type O-glycan biosyntheis	1	376	31	6679	0.834765
ko00040	Pentose and glucuronate interconversions	1	376	31	6679	0.834765
ko04120	Ubiquitin mediated proteolysis	7	376	168	6679	0.842868
ko00650	Butanoate metabolism	1	376	32	6679	0.84411
ko04218	Cellular senescence	7	376	169	6679	0.847157
ko04744	Phototransduction	1	376	33	6679	0.852928
ko00534	Glycosaminoglycan biosynthesis - heparan sulfate / heparin	1	376	33	6679	0.852928
ko00590	Arachidonic acid metabolism	2	376	59	6679	0.853152
ko04010	MAPK signaling pathway	14	376	317	6679	0.862914
ko04210	Apoptosis	6	376	154	6679	0.87301
ko04137	Mitophagy - animal	2	376	64	6679	0.883066
ko00601	Glycosphingolipid biosynthesis - lacto and neolacto series	1	376	37	6679	0.883498
ko00280	Valine, leucine and isoleucine degradation	3	376	89	6679	0.88504
ko00020	Citrate cycle (TCA cycle)	1	376	38	6679	0.890093
ko04625	C-type lectin receptor signaling pathway	4	376	115	6679	0.895297
ko04310	Wnt signaling pathway	6	376	166	6679	0.912861
ko00790	Folate biosynthesis	1	376	42	6679	0.912953
ko04146	Peroxisome	3	376	96	6679	0.913433
ko00980	Metabolism of xenobiotics by cytochrome P450	1	376	44	6679	0.922537
ko00350	Tyrosine metabolism	1	376	44	6679	0.922537
ko00983	Drug metabolism - other enzymes	2	376	73	6679	0.923167
ko03015	mRNA surveillance pathway	3	376	99	6679	0.923526
ko03440	Homologous recombination	1	376	45	6679	0.926927
ko04621	NOD-like receptor signaling pathway	5	376	150	6679	0.931066
ko00052	Galactose metabolism	1	376	48	6679	0.938663
ko00250	Alanine, aspartate and glutamate metabolism	1	376	48	6679	0.938663
ko03420	Nucleotide excision repair	1	376	50	6679	0.945422
ko00480	Glutathione metabolism	1	376	51	6679	0.948518
ko03008	Ribosome biogenesis in eukaryotes	2	376	83	6679	0.952421
ko00520	Amino sugar and nucleotide sugar metabolism	1	376	56	6679	0.961558
ko04217	Necroptosis	4	376	148	6679	0.970919
ko04144	Endocytosis	10	376	305	6679	0.981032
ko00310	Lysine degradation	3	376	136	6679	0.984929
ko04110	Cell cycle	3	376	139	6679	0.986873
ko04916	Melanogenesis	2	376	122	6679	0.993296
ko04142	Lysosome	3	376	160	6679	0.995111
ko00240	Pyrimidine metabolism	1	376	114	6679	0.998724
ko03010	Ribosome	1	376	117	6679	0.998931
ko00190	Oxidative phosphorylation	1	376	117	6679	0.998931
ko03040	Spliceosome	1	376	140	6679	0.999725
