# Supplementary material for: Comparative Genome and Transcriptome Integration Studies Reveal the Mechanism of Pectoral Muscle Development and Function in Pigeons
Source: Front Genet. 2021 Dec 21;12:735795. doi: 10.3389/fgene.2021.735795 (PMC8721168; doi:10.3389/fgene.2021.735795)
Supplement: Supplementary file 1 [file DataSheet1.ZIP › Supplementary material/Table S14 SK.VS.HF. KEGG enrichment..xlsx]

## Sheet: Sheet1
pathway_id	pathway_name	S gene number	TS gene number	B gene number	TB gene number	pvalue
ko04514	Cell adhesion molecules (CAMs)	24	480	143	6679	7.10027e-05
ko04512	ECM-receptor interaction	20	480	130	6679	0.000897642
ko00010	Glycolysis / Gluconeogenesis	12	480	66	6679	0.00228372
ko05020	Prion diseases	4	480	10	6679	0.00390108
ko04510	Focal adhesion	30	480	254	6679	0.00449879
ko01040	Biosynthesis of unsaturated fatty acids	7	480	30	6679	0.00451224
ko04910	Insulin signaling pathway	20	480	149	6679	0.00471139
ko03320	PPAR signaling pathway	15	480	100	6679	0.00487189
ko04068	FoxO signaling pathway	20	480	152	6679	0.00590215
ko00640	Propanoate metabolism	9	480	48	6679	0.00638201
ko04610	Complement and coagulation cascades	6	480	25	6679	0.00729062
ko00061	Fatty acid biosynthesis	5	480	18	6679	0.00733961
ko04020	Calcium signaling pathway	25	480	212	6679	0.0092735
ko04261	Adrenergic signaling in cardiomyocytes	21	480	171	6679	0.0105821
ko00071	Fatty acid degradation	8	480	44	6679	0.0119309
ko04530	Tight junction	25	480	223	6679	0.0168992
ko05146	Amoebiasis	4	480	15	6679	0.0190192
ko00512	Mucin type O-glycan biosynthesis	6	480	31	6679	0.0210385
ko00062	Fatty acid elongation	6	480	31	6679	0.0210385
ko00910	Nitrogen metabolism	5	480	23	6679	0.0214186
ko05164	Influenza A	17	480	140	6679	0.0223691
ko04145	Phagosome	18	480	152	6679	0.0240509
ko00780	Biotin metabolism	2	480	4	6679	0.0280561
ko04216	Ferroptosis	7	480	42	6679	0.0284346
ko00620	Pyruvate metabolism	8	480	53	6679	0.0340007
ko00410	beta-Alanine metabolism	6	480	36	6679	0.0411779
ko04976	Bile secretion	2	480	5	6679	0.0445562
ko00030	Pentose phosphate pathway	5	480	28	6679	0.046639
ko00140	Steroid hormone biosynthesis	7	480	47	6679	0.0488212
ko04920	Adipocytokine signaling pathway	11	480	88	6679	0.0494956
ko04371	Apelin signaling pathway	17	480	154	6679	0.049552
ko05205	Proteoglycans in cancer	4	480	21	6679	0.0593777
ko00360	Phenylalanine metabolism	4	480	21	6679	0.0593777
ko00400	Phenylalanine, tyrosine and tryptophan biosynthesis	2	480	6	6679	0.063704
ko04933	AGE-RAGE signaling pathway in diabetic complications	12	480	103	6679	0.0647007
ko05168	Herpes simplex infection	16	480	149	6679	0.0680447
ko00562	Inositol phosphate metabolism	11	480	94	6679	0.0729839
ko00330	Arginine and proline metabolism	7	480	52	6679	0.0766828
ko05322	Systemic lupus erythematosus	4	480	23	6679	0.0785582
ko00220	Arginine biosynthesis	4	480	23	6679	0.0785582
ko04210	Apoptosis	16	480	154	6679	0.0857786
ko04070	Phosphatidylinositol signaling system	14	480	131	6679	0.0865937
ko04540	Gap junction	11	480	97	6679	0.0870092
ko04151	PI3K-Akt signaling pathway	4	480	24	6679	0.0891688
ko00830	Retinol metabolism	7	480	54	6679	0.0899794
ko00564	Glycerophospholipid metabolism	13	480	124	6679	0.107651
ko04657	IL-17 signaling pathway	2	480	8	6679	0.108139
ko04260	Cardiac muscle contraction	9	480	79	6679	0.112006
ko04360	Axon guidance	6	480	47	6679	0.118221
ko00260	Glycine, serine and threonine metabolism	6	480	47	6679	0.118221
ko00630	Glyoxylate and dicarboxylate metabolism	7	480	59	6679	0.128465
ko00020	Citrate cycle (TCA cycle)	5	480	38	6679	0.133833
ko00770	Pantothenate and CoA biosynthesis	3	480	18	6679	0.134875
ko00600	Sphingolipid metabolism	7	480	60	6679	0.137023
ko00254	Aflatoxin biosynthesis	1	480	2	6679	0.138579
ko05012	Parkinson disease	1	480	2	6679	0.138579
ko04672	Intestinal immune network for IgA production	5	480	39	6679	0.145037
ko00561	Glycerolipid metabolism	10	480	96	6679	0.150048
ko00380	Tryptophan metabolism	6	480	53	6679	0.178254
ko00280	Valine, leucine and isoleucine degradation	9	480	89	6679	0.187833
ko04921	Oxytocin signaling pathway	3	480	21	6679	0.188394
ko00650	Butanoate metabolism	4	480	32	6679	0.194696
ko04330	Notch signaling pathway	7	480	68	6679	0.2145
ko00430	Taurine and hypotaurine metabolism	2	480	13	6679	0.238929
ko05206	MicroRNAs in cancer	2	480	13	6679	0.238929
ko00130	Ubiquinone and other terpenoid-quinone biosynthesis	2	480	13	6679	0.238929
ko04520	Adherens junction	9	480	96	6679	0.25132
ko04961	Endocrine and other factor-regulated calcium reabsorption	1	480	4	6679	0.257989
ko04217	Necroptosis	13	480	148	6679	0.265006
ko04270	Vascular smooth muscle contraction	13	480	148	6679	0.265006
ko00072	Synthesis and degradation of ketone bodies	2	480	14	6679	0.266389
ko04012	ErbB signaling pathway	9	480	98	6679	0.270667
ko02010	ABC transporters	5	480	49	6679	0.274679
ko00100	Steroid biosynthesis	3	480	26	6679	0.286204
ko04060	Cytokine-cytokine receptor interaction	19	480	229	6679	0.288941
ko05202	Transcriptional misregulation in cancers	3	480	27	6679	0.306382
ko00340	Histidine metabolism	3	480	27	6679	0.306382
ko04630	Jak-STAT signaling pathway	1	480	5	6679	0.311347
ko04625	C-type lectin receptor signaling pathway	10	480	115	6679	0.312158
ko00120	Primary bile acid biosynthesis	2	480	16	6679	0.321145
ko00790	Folate biosynthesis	4	480	42	6679	0.356908
ko00051	Fructose and mannose metabolism	4	480	42	6679	0.356908
ko00524	Neomycin, kanamycin and gentamicin biosynthesis	1	480	6	6679	0.360875
ko00730	Thiamine metabolism	2	480	18	6679	0.374842
ko05165	Human papillomavirus infection	2	480	18	6679	0.374842
ko04115	p53 signaling pathway	7	480	83	6679	0.387668
ko00980	Metabolism of xenobiotics by cytochrome P450	4	480	44	6679	0.390389
ko00350	Tyrosine metabolism	4	480	44	6679	0.390389
ko04740	Olfactory transduction	2	480	19	6679	0.401048
ko04370	VEGF signaling pathway	6	480	71	6679	0.402661
ko04320	Dorso-ventral axis formation	1	480	7	6679	0.406849
ko00590	Arachidonic acid metabolism	5	480	59	6679	0.419807
ko04722	Neurotrophin signaling pathway	2	480	20	6679	0.426724
ko00270	Cysteine and methionine metabolism	4	480	47	6679	0.44007
ko04218	Cellular senescence	13	480	169	6679	0.441361
ko05132	Salmonella infection	7	480	88	6679	0.447807
ko04971	Gastric acid secretion	1	480	8	6679	0.449521
ko05222	Small cell lung cancer	1	480	8	6679	0.449521
ko04972	Pancreatic secretion	1	480	8	6679	0.449521
ko04022	cGMP - PKG signaling pathway	2	480	21	6679	0.451811
ko04620	Toll-like receptor signaling pathway	8	480	103	6679	0.463585
ko00591	Linoleic acid metabolism	3	480	36	6679	0.484227
ko05220	Chronic myeloid leukemia	1	480	9	6679	0.48913
ko00900	Terpenoid backbone biosynthesis	2	480	23	6679	0.500037
ko00480	Glutathione metabolism	4	480	51	6679	0.504273
ko00565	Ether lipid metabolism	4	480	51	6679	0.504273
ko04934	Cushing syndrome	1	480	10	6679	0.525894
ko04925	Aldosterone synthesis and secretion	1	480	11	6679	0.560018
ko00053	Ascorbate and aldarate metabolism	2	480	26	6679	0.567058
ko04141	Protein processing in endoplasmic reticulum	12	480	172	6679	0.586599
ko00500	Starch and sucrose metabolism	3	480	42	6679	0.590087
ko04064	NF-kappa B signaling pathway	1	480	12	6679	0.59169
ko04919	Thyroid hormone signaling pathway	1	480	12	6679	0.59169
ko04713	Circadian entrainment	1	480	13	6679	0.621087
ko04974	Protein digestion and absorption	1	480	13	6679	0.621087
ko00592	alpha-Linolenic acid metabolism	2	480	29	6679	0.627358
ko05416	Viral myocarditis	1	480	14	6679	0.648372
ko04623	Cytosolic DNA-sensing pathway	3	480	46	6679	0.652401
ko04970	Salivary secretion	1	480	15	6679	0.673695
ko04714	Thermogenesis	1	480	15	6679	0.673695
ko00250	Alanine, aspartate and glutamate metabolism	3	480	48	6679	0.680911
ko04010	MAPK signaling pathway	21	480	317	6679	0.686736
ko04744	Phototransduction	2	480	33	6679	0.697339
ko04810	Regulation of actin cytoskeleton	16	480	252	6679	0.735554
ko05152	Tuberculosis	1	480	18	6679	0.739258
ko04140	Autophagy - animal	9	480	147	6679	0.739378
ko04622	RIG-I-like receptor signaling pathway	4	480	69	6679	0.740976
ko04611	Platelet activation	1	480	19	6679	0.758047
ko04912	GnRH signaling pathway	6	480	103	6679	0.759891
ko04621	NOD-like receptor signaling pathway	9	480	150	6679	0.760611
ko00310	Lysine degradation	8	480	136	6679	0.771384
ko04392	Hippo signaling pathway - multiple species	1	480	20	6679	0.775485
ko04114	Oocyte meiosis	7	480	121	6679	0.776627
ko00520	Amino sugar and nucleotide sugar metabolism	3	480	56	6679	0.777535
ko00510	N-Glycan biosynthesis	3	480	57	6679	0.787741
ko04914	Progesterone-mediated oocyte maturation	5	480	91	6679	0.793017
ko00450	Selenocompound metabolism	1	480	22	6679	0.806688
ko04080	Neuroactive ligand-receptor interaction	23	480	372	6679	0.807587
ko04390	Hippo signaling pathway	1	480	23	6679	0.820627
ko00982	Drug metabolism - cytochrome P450	2	480	43	6679	0.825663
ko00760	Nicotinate and nicotinamide metabolism	2	480	43	6679	0.825663
ko04146	Peroxisome	5	480	96	6679	0.82977
ko04137	Mitophagy - animal	3	480	64	6679	0.848764
ko05200	Pathways in cancer	2	480	46	6679	0.853294
ko04310	Wnt signaling pathway	9	480	166	6679	0.853301
ko00531	Glycosaminoglycan degradation	1	480	26	6679	0.856707
ko04350	TGF-beta signaling pathway	5	480	101	6679	0.861045
ko00511	Other glycan degradation	1	480	27	6679	0.867045
ko00052	Galactose metabolism	2	480	48	6679	0.869434
ko00230	Purine metabolism	11	480	204	6679	0.877222
ko04136	Autophagy - other eukaryotes	1	480	31	6679	0.90147
ko00515	Mannose type O-glycan biosyntheis	1	480	31	6679	0.90147
ko00040	Pentose and glucuronate interconversions	1	480	31	6679	0.90147
ko00563	Glycosylphosphatidylinositol(GPI)-anchor biosynthesis	1	480	31	6679	0.90147
ko00983	Drug metabolism - other enzymes	3	480	73	6679	0.904419
ko00534	Glycosaminoglycan biosynthesis - heparan sulfate / heparin	1	480	33	6679	0.915186
ko03018	RNA degradation	3	480	77	6679	0.92261
ko03015	mRNA surveillance pathway	4	480	99	6679	0.932704
ko03410	Base excision repair	1	480	38	6679	0.941705
ko04015	Rap1 signaling pathway	1	480	38	6679	0.941705
ko04130	SNARE interactions in vesicular transport	1	480	38	6679	0.941705
ko04916	Melanogenesis	5	480	122	6679	0.944838
ko03022	Basal transcription factors	1	480	42	6679	0.956821
ko04014	Ras signaling pathway	1	480	45	6679	0.965529
ko04150	mTOR signaling pathway	7	480	173	6679	0.970322
ko03010	Ribosome	4	480	117	6679	0.973117
ko04110	Cell cycle	5	480	139	6679	0.975658
ko03420	Nucleotide excision repair	1	480	50	6679	0.976324
ko04144	Endocytosis	14	480	305	6679	0.977703
ko04340	Hedgehog signaling pathway	1	480	53	6679	0.981104
ko03460	Fanconi anemia pathway	1	480	54	6679	0.982473
ko03008	Ribosome biogenesis in eukaryotes	2	480	83	6679	0.985203
ko00240	Pyrimidine metabolism	3	480	114	6679	0.990594
ko00190	Oxidative phosphorylation	3	480	117	6679	0.992147
ko04120	Ubiquitin mediated proteolysis	4	480	168	6679	0.998493
ko04142	Lysosome	2	480	160	6679	0.999922
ko03040	Spliceosome	1	480	140	6679	0.999974
ko03013	RNA transport	1	480	171	6679	0.999998
