# Supplementary material for: Comparative Genome and Transcriptome Integration Studies Reveal the Mechanism of Pectoral Muscle Development and Function in Pigeons
Source: Front Genet. 2021 Dec 21;12:735795. doi: 10.3389/fgene.2021.735795 (PMC8721168; doi:10.3389/fgene.2021.735795)
Supplement: Supplementary file 1 [file DataSheet1.ZIP › Supplementary material/Table S15 EU.VS.SK. KEGG enrichment..xlsx]

## Sheet: Sheet1
pathway_id	pathway_name	S gene number	TS gene number	B gene number	TB gene number	pvalue
ko00360	Phenylalanine metabolism	4	115	21	6679	0.000398094
ko05020	Prion diseases	3	115	10	6679	0.000546405
ko05322	Systemic lupus erythematosus	4	115	23	6679	0.000573549
ko00591	Linoleic acid metabolism	4	115	36	6679	0.00321218
ko00400	Phenylalanine, tyrosine and tryptophan biosynthesis	2	115	6	6679	0.0042137
ko00010	Glycolysis / Gluconeogenesis	5	115	66	6679	0.00537536
ko00980	Metabolism of xenobiotics by cytochrome P450	4	115	44	6679	0.00666262
ko00260	Glycine, serine and threonine metabolism	4	115	47	6679	0.00841601
ko04610	Complement and coagulation cascades	3	115	25	6679	0.00867854
ko00030	Pentose phosphate pathway	3	115	28	6679	0.0119085
ko04145	Phagosome	7	115	152	6679	0.0155715
ko00590	Arachidonic acid metabolism	4	115	59	6679	0.0183563
ko04974	Protein digestion and absorption	2	115	13	6679	0.0202533
ko00130	Ubiquinone and other terpenoid-quinone biosynthesis	2	115	13	6679	0.0202533
ko04310	Wnt signaling pathway	7	115	166	6679	0.0240282
ko05146	Amoebiasis	2	115	15	6679	0.0266616
ko03320	PPAR signaling pathway	5	115	100	6679	0.0286366
ko00982	Drug metabolism - cytochrome P450	3	115	43	6679	0.0372766
ko00350	Tyrosine metabolism	3	115	44	6679	0.0395167
ko00785	Lipoic acid metabolism	1	115	3	6679	0.0507776
ko00480	Glutathione metabolism	3	115	51	6679	0.0570431
ko00830	Retinol metabolism	3	115	54	6679	0.0655078
ko04020	Calcium signaling pathway	7	115	212	6679	0.0725231
ko04512	ECM-receptor interaction	5	115	130	6679	0.0730658
ko00340	Histidine metabolism	2	115	27	6679	0.078047
ko00512	Mucin type O-glycan biosynthesis	2	115	31	6679	0.0989708
ko04270	Vascular smooth muscle contraction	5	115	148	6679	0.111359
ko04657	IL-17 signaling pathway	1	115	8	6679	0.129788
ko00051	Fructose and mannose metabolism	2	115	42	6679	0.162707
ko04080	Neuroactive ligand-receptor interaction	9	115	372	6679	0.190196
ko04360	Axon guidance	2	115	47	6679	0.193659
ko00140	Steroid hormone biosynthesis	2	115	47	6679	0.193659
ko00270	Cysteine and methionine metabolism	2	115	47	6679	0.193659
ko00430	Taurine and hypotaurine metabolism	1	115	13	6679	0.202274
ko00072	Synthesis and degradation of ketone bodies	1	115	14	6679	0.216036
ko00565	Ether lipid metabolism	2	115	51	6679	0.218927
ko05164	Influenza A	4	115	140	6679	0.22103
ko05203	Viral carcinogenesis	1	115	15	6679	0.229563
ko00380	Tryptophan metabolism	2	115	53	6679	0.231671
ko00620	Pyruvate metabolism	2	115	53	6679	0.231671
ko04514	Cell adhesion molecules (CAMs)	4	115	143	6679	0.232075
ko04540	Gap junction	3	115	97	6679	0.23348
ko00120	Primary bile acid biosynthesis	1	115	16	6679	0.242858
ko05168	Herpes simplex infection	4	115	149	6679	0.254561
ko04380	Osteoclast differentiation	1	115	17	6679	0.255926
ko00510	N-Glycan biosynthesis	2	115	57	6679	0.257283
ko04620	Toll-like receptor signaling pathway	3	115	103	6679	0.261233
ko00730	Thiamine metabolism	1	115	18	6679	0.26877
ko04740	Olfactory transduction	1	115	19	6679	0.281395
ko05034	Alcoholism	1	115	20	6679	0.293803
ko04921	Oxytocin signaling pathway	1	115	21	6679	0.305999
ko04022	cGMP - PKG signaling pathway	1	115	21	6679	0.305999
ko00190	Oxidative phosphorylation	3	115	117	6679	0.327269
ko04330	Notch signaling pathway	2	115	68	6679	0.327626
ko00900	Terpenoid backbone biosynthesis	1	115	23	6679	0.329768
ko04916	Melanogenesis	3	115	122	6679	0.350968
ko00983	Drug metabolism - other enzymes	2	115	73	6679	0.35911
ko00531	Glycosaminoglycan degradation	1	115	26	6679	0.363916
ko05202	Transcriptional misregulation in cancers	1	115	27	6679	0.374911
ko00592	alpha-Linolenic acid metabolism	1	115	29	6679	0.396339
ko00514	Other types of O-glycan biosynthesis	1	115	30	6679	0.406779
ko00062	Fatty acid elongation	1	115	31	6679	0.417039
ko04115	p53 signaling pathway	2	115	83	6679	0.420337
ko00650	Butanoate metabolism	1	115	32	6679	0.427123
ko04920	Adipocytokine signaling pathway	2	115	88	6679	0.449847
ko05132	Salmonella infection	2	115	88	6679	0.449847
ko00410	beta-Alanine metabolism	1	115	36	6679	0.46576
ko04914	Progesterone-mediated oocyte maturation	2	115	91	6679	0.467149
ko04910	Insulin signaling pathway	3	115	149	6679	0.475697
ko00020	Citrate cycle (TCA cycle)	1	115	38	6679	0.484098
ko04068	FoxO signaling pathway	3	115	152	6679	0.488952
ko04672	Intestinal immune network for IgA production	1	115	39	6679	0.493032
ko00561	Glycerolipid metabolism	2	115	96	6679	0.495265
ko04210	Apoptosis	3	115	154	6679	0.4977
ko00790	Folate biosynthesis	1	115	42	6679	0.518923
ko04216	Ferroptosis	1	115	42	6679	0.518923
ko04912	GnRH signaling pathway	2	115	103	6679	0.533031
ko03440	Homologous recombination	1	115	45	6679	0.543503
ko04120	Ubiquitin mediated proteolysis	3	115	168	6679	0.556744
ko00640	Propanoate metabolism	1	115	48	6679	0.566837
ko04150	mTOR signaling pathway	3	115	173	6679	0.576822
ko04625	C-type lectin receptor signaling pathway	2	115	115	6679	0.59321
ko00330	Arginine and proline metabolism	1	115	52	6679	0.59612
ko03460	Fanconi anemia pathway	1	115	54	6679	0.610017
ko04114	Oocyte meiosis	2	115	121	6679	0.621086
ko00564	Glycerophospholipid metabolism	2	115	124	6679	0.634468
ko00970	Aminoacyl-tRNA biosynthesis	1	115	58	6679	0.636404
ko04510	Focal adhesion	4	115	254	6679	0.642658
ko00600	Sphingolipid metabolism	1	115	60	6679	0.648926
ko00310	Lysine degradation	2	115	136	6679	0.68435
ko00230	Purine metabolism	3	115	204	6679	0.688169
ko04622	RIG-I-like receptor signaling pathway	1	115	69	6679	0.700187
ko04370	VEGF signaling pathway	1	115	71	6679	0.710529
ko04621	NOD-like receptor signaling pathway	2	115	150	6679	0.735422
ko04371	Apelin signaling pathway	2	115	154	6679	0.748675
ko04142	Lysosome	2	115	160	6679	0.767495
ko00280	Valine, leucine and isoleucine degradation	1	115	89	6679	0.789048
ko04218	Cellular senescence	2	115	169	6679	0.793445
ko04261	Adrenergic signaling in cardiomyocytes	2	115	171	6679	0.798857
ko04146	Peroxisome	1	115	96	6679	0.813517
ko04520	Adherens junction	1	115	96	6679	0.813517
ko04350	TGF-beta signaling pathway	1	115	101	6679	0.829251
ko04933	AGE-RAGE signaling pathway in diabetic complications	1	115	103	6679	0.83517
ko04530	Tight junction	2	115	223	6679	0.901861
ko04060	Cytokine-cytokine receptor interaction	2	115	229	6679	0.909929
ko04010	MAPK signaling pathway	3	115	317	6679	0.916085
ko04140	Autophagy - animal	1	115	147	6679	0.924353
ko04217	Necroptosis	1	115	148	6679	0.925685
ko04810	Regulation of actin cytoskeleton	2	115	252	6679	0.935482
ko03013	RNA transport	1	115	171	6679	0.950646
ko04144	Endocytosis	1	115	305	6679	0.995585
