# Supplementary material for: Comparative Genome and Transcriptome Integration Studies Reveal the Mechanism of Pectoral Muscle Development and Function in Pigeons
Source: Front Genet. 2021 Dec 21;12:735795. doi: 10.3389/fgene.2021.735795 (PMC8721168; doi:10.3389/fgene.2021.735795)
Supplement: Supplementary file 1 [file DataSheet1.ZIP › Supplementary material/Table S16 Primers used for the validation of DEGs by qRT-PCR..xlsx]

## Sheet: Sheet1
Genes	Primer sequence (5' to 3')
β-actin	GGATCAGCAAGCAGGAGTA
β-actin	TGGGTTTCATTTCATCACAAGG
IGFBP1-F	AACTTCACTGGATGGAGAG
IGFBP1-R	GCTGAGATATTGTTGGCATT
SYNE1-F	ACAGCAACAACAGAACAC
SYNE1-R	TACCAACCGAAGCAGATT
INSC-F	GCTGTATTCCTCGCCTAA
INSC-R	AACTGCTAGTCTCCGTAAG
MAFF-F	CCTCCCTTTGGTTTTCTTC
MAFF-R	CCGTTCTGCCTGTATGTA
