# Supplementary material for: Comparative Genome and Transcriptome Integration Studies Reveal the Mechanism of Pectoral Muscle Development and Function in Pigeons
Source: Front Genet. 2021 Dec 21;12:735795. doi: 10.3389/fgene.2021.735795 (PMC8721168; doi:10.3389/fgene.2021.735795)
Supplement: Supplementary file 1 [file DataSheet1.ZIP › Supplementary material/Table S2 Sequencing depth and coverage of three pigeon breeds..xlsx]

## Sheet: Sheet1
Sample	Clean_reads	Clean_bases(bp)	mapping_rate	Average_depth	Coverage_1X	Coverage_4X
EU1	54836874	8225531100	0.9733	7.26	0.9868	0.7924
EU2	53329318	7999397700	0.9755	7.13	0.9856	0.7768
EU3	50486510	7572976500	0.9755	6.96	0.9837	0.7478
EU4	49816958	7472543700	0.9736	6.91	0.9825	0.733
EU5	46856712	7028506800	0.9733	6.54	0.9846	0.7056
EU6	46167142	6925071300	0.972	6.44	0.9833	0.6843
EU7	46996360	7049454000	0.9722	6.51	0.9837	0.692
EU8	79415600	11912340000	0.9761	9.04	0.9952	0.9376
SK1	55508598	8326289700	0.9761	7.07	0.9865	0.7807
SK2	55433916	8315087400	0.9809	6.97	0.9901	0.8025
SK3	56438534	8465780100	0.9768	7.11	0.9904	0.8142
SK4	65856224	9878433600	0.976	7.84	0.9908	0.8559
SK5	61672886	9250932900	0.9788	7.4	0.992	0.852
SK6	63497152	9524572800	0.977	7.68	0.9929	0.8731
SK7	64378238	9656735700	0.9772	7.8	0.9904	0.8547
SK8	70164924	10524738600	0.9763	8.16	0.992	0.8803
HF1	64766090	9714913500	0.9766	7.85	0.9903	0.861
HF2	45373988	6806098200	0.9685	6.36	0.9678	0.5811
HF3	68679376	10301906400	0.9698	8.04	0.9911	0.8729
HF4	64504954	9675743100	0.9807	7.64	0.9927	0.8762
HF5	59123316	8868497400	0.9786	7.2	0.9908	0.8292
HF6	59480850	8922127500	0.9774	7.46	0.9915	0.853
HF7	45759802	6863970300	0.9751	6.5	0.9846	0.7062
