# Supplementary material for: Comparative Genome and Transcriptome Integration Studies Reveal the Mechanism of Pectoral Muscle Development and Function in Pigeons
Source: Front Genet. 2021 Dec 21;12:735795. doi: 10.3389/fgene.2021.735795 (PMC8721168; doi:10.3389/fgene.2021.735795)
Supplement: Supplementary file 1 [file DataSheet1.ZIP › Supplementary material/Table S3 SNP test results statistics..xlsx]

## Sheet: Sheet1
Category		Number of SNPs
Upstream		62043
Exonic	Stop gain	269
	Stop loss	55
	Synonymous	71598
	Non-synonymous	33852
Intronic		2758566
Splicing		306
Downstream		77419
upstream/downstream		3095
Intergenic		2515814
ts		4026142
tv		1647148
ts/tv		2.444
Total		5673290
