# Supplementary material for: Comparative Genome and Transcriptome Integration Studies Reveal the Mechanism of Pectoral Muscle Development and Function in Pigeons
Source: Front Genet. 2021 Dec 21;12:735795. doi: 10.3389/fgene.2021.735795 (PMC8721168; doi:10.3389/fgene.2021.735795)
Supplement: Supplementary file 1 [file DataSheet1.ZIP › Supplementary material/Table S4 Results of FST & a╚a╨ analysis among three pigeon breeds..xlsx]

## Sheet: HF VS EU. EU selected.
Gene ID	Gene name
gene10629	LOC102095516
gene10630	CNDP2
gene10631	FAM69C
gene10632	LOC110360755
gene10633	LOC110360770
gene10634	CUNH18orf63
gene10635	LOC102095953
gene10636	FBXO15
gene10638	LOC110360752
gene10642	LOC110360754
gene10643	LOC110360788
gene10644	NETO1
gene10646	CBLN2
gene10652	LOC110360760
gene10656	RTTN
gene10657	DOK6
gene10658	LOC110360772
gene10659	CCDC102B
gene10660	TMX3
gene10661	LOC110360785
gene10662	LOC110360791
gene10663	LOC110360756
gene1070	LOC110361090
gene10763	LOC110360831
gene109	LOC102096955
gene110	LOC102085362
gene111	VAMP7
gene112	LOC110361355
gene11457	LOC110361139
gene11696	DCDC2
gene11697	MRS2
gene11698	GPLD1
gene11699	ALDH5A1
gene1190	COL11A1
gene11979	LOC110361336
gene12004	LOC110361445
gene12434	UNC5B
gene12435	LOC110361657
gene12436	SLC29A3
gene1248	LOC110362393
gene1249	ZBTB41
gene1250	ASPM
gene1251	LOC102095930
gene1253	CFH
gene12532	CA8
gene12557	RPS20
gene12558	LOC110361703
gene12559	LOC102084035
gene12560	LYN
gene12561	LOC110361705
gene12562	LOC110361706
gene12566	XKR4
gene12574	RGS20
gene12575	ATP6V1H
gene1258	CDC73
gene1259	B3GALT2
gene12689	LAMP3
gene12690	LOC102087407
gene12691	LOC110361816
gene12879	FOXF2
gene13076	CSMD1
gene13116	LOC110361981
gene13324	LOC110362194
gene13325	LOC110362191
gene13403	ADGRA1
gene14123	LOC110362565
gene14124	NKAIN2
gene14564	HIVEP2
gene14565	ADGRG6
gene1480	CACHD1
gene14903	LOC102086979
gene14904	LOC102087168
gene1491	LEPR
gene1505	GNG12
gene1506	DIRAS3
gene1507	WLS
gene1508	LOC110361150
gene15242	GFRA1
gene15822	PACRG
gene15825	LOC110363375
gene15841	LOC110363423
gene15842	LOC110363421
gene16073	PTPRN2
gene16082	LOC102098848
gene16089	LOC110363489
gene16325	LOC102083685
gene16326	LOC106145650
gene16327	LOC110363581
gene16328	LOC102083859
gene16329	LOC102084043
gene16337	NCKAP5
gene16620	LOC110363725
gene16621	SCEL
gene16625	EDNRB
gene16945	PWWP2B
gene17057	TCF21
gene17058	TBPL1
gene17059	SLC2A12
gene17060	SGK1
gene17234	LOC110364012
gene17235	LOC110364023
gene17236	WNT7B
gene17237	LOC110364024
gene174	NAMPT
gene175	LOC110365139
gene176	LOC110365154
gene17638	LOC110364180
gene18183	LOC110364444
gene18199	COL15A1
gene18254	KCNB2
gene18255	TERF1
gene18256	SBSPON
gene18258	LOC110364512
gene18259	LOC110364514
gene18271	LOC110364529
gene183	COG5
gene18409	LOC110364609
gene185	DUS4L
gene186	BCAP29
gene18636	MOV10L1
gene18637	LOC110364697
gene18638	LOC110364689
gene18639	PANX2
gene18682	VWF
gene1872	LOC110365699
gene1874	INSC
gene1875	CALCB
gene1876	LOC102097856
gene1877	PDE3B
gene1878	PSMA1
gene1879	LOC110365758
gene18824	TM4SF4
gene18825	WWTR1
gene18826	LOC110364796
gene18914	LOC102089076
gene18915	PRSS12
gene19166	MC2R
gene19171	LOC110364987
gene19908	SIM2
gene19909	LOC110365429
gene19910	CLDN14
gene19911	LOC110365311
gene19912	CHAF1B
gene19913	MORC3
gene20248	LOC110365387
gene20249	LOC110365393
gene20342	SLC39A12
gene20344	LOC110365552
gene2050	NCALD
gene21116	LOC110365950
gene21117	LOC110365982
gene21147	MAGI2
gene21557	WNT4
gene21780	KIF13A
gene22582	COL5A2
gene22584	LOC102088223
gene22769	LOC110355231
gene22770	CCDC50
gene22923	MYO9A
gene23170	LOC110355392
gene23633	LOC102099049
gene23634	LOC110355550
gene23635	LOC102098564
gene23636	LOC106145986
gene23803	FGD6
gene23804	VEZT
gene23837	GNAL
gene24075	LOC110355756
gene24996	ZBTB21
gene24997	LOC110356093
gene24998	UMODL1
gene25083	SHISA8
gene25084	SREBF2
gene25085	CCDC134
gene25086	MEI1
gene25087	XRCC6
gene25088	DESI1
gene25089	PMM1
gene25090	LOC110356141
gene25091	CSDC2
gene25119	LOC110356150
gene25186	LOC110356183
gene25200	GPCPD1
gene25393	LOC110356263
gene25469	LOC110356353
gene25535	LOC110356375
gene25905	UBE2Q2
gene25906	FBXO22
gene25907	NRG4
gene25937	SNX1
gene25938	PATL2
gene25939	B2M
gene25940	LOC110356506
gene25941	TERB2
gene25942	RPS17
gene25943	CPEB1
gene25944	LOC110356507
gene25945	AP3B2
gene26634	PTPRM
gene2846	LOC110357010
gene2852	TMC2
gene2853	LOC110357014
gene2854	RPSA
gene2892	DLGAP1
gene2968	LOC110357093
gene3288	LOC110357260
gene3309	LOC110357271
gene3525	LOC110357374
gene3620	CUNHXorf57
gene3621	LOC110357437
gene3622	NRK
gene4328	DPP6
gene4330	LOC110357741
gene4762	LOC110357925
gene4763	LOC110357926
gene4764	LOC110357927
gene4765	PCDH7
gene4786	RBPJ
gene4821	LOC110358004
gene4824	LOC110358006
gene4825	LCORL
gene512	TMEM132C
gene5127	PXYLP1
gene514	LOC110358107
gene515	SLC15A4
gene5238	LOC110358168
gene5239	LOC110358167
gene5240	PDE9A
gene5241	LOC110358169
gene5450	MFSD6
gene5751	SLCO5A1
gene5752	SULF1
gene6200	PIGH
gene6201	ARG2
gene6202	VTI1B
gene6346	MBIP
gene6347	LOC110358697
gene6348	LOC110358699
gene6349	LOC110358698
gene6525	WRN
gene6526	LOC110358816
gene6527	GTF2E2
gene6528	SMIM18
gene6529	LOC110358817
gene6530	RBPMS
gene6635	LOC110358930
gene6640	LOC102095944
gene6656	UBE3A
gene6657	LOC110358861
gene6917	LOC106145688
gene6918	CENPF
gene6924	LOC110359028
gene6937	LOC110359029
gene6938	NENF
gene6939	TMEM206
gene7096	SUSD5
gene7200	TRIO
gene7203	LOC110359166
gene7204	CTNND2
gene7206	LOC110359169
gene7211	DAP
gene7348	PLCE1
gene7391	LOC110359278
gene7392	CUNH7orf73
gene7394	FAM180A
gene7395	DYRK4
gene7396	LOC110359269
gene7397	RAD51AP1
gene7398	CUNH12orf4
gene7400	FGF6
gene7401	LOC110359261
gene7402	FGF23
gene7403	LOC110359260
gene7641	BEST3
gene7642	RAB3IP
gene7692	MSI2
gene7959	GFPT2
gene7960	MAPK9
gene7961	LOC102085795
gene8008	LOC102091124
gene8009	LOC110359512
gene8010	LOC110359589
gene8012	LOC110359635
gene8013	PITX1
gene8014	LOC110359594
gene8015	PCBD2
gene8181	LOC102097933
gene8759	LOC110359878
gene8760	LOC110359880
gene9642	IL1RL1
gene9643	LOC102085858
gene9644	IL1R1
gene9908	LOC110360351

## Sheet: HF VS SK. SK selected.
Gene ID	Gene name
gene11496	PLSCR5
gene11508	LOC110361121
gene11509	LOC110361124
gene11510	LOC102098775
gene11511	LOC110361125
gene11696	DCDC2
gene11697	MRS2
gene11698	GPLD1
gene11899	ITPK1
gene11978	LOC110361411
gene11979	LOC110361336
gene11980	FLRT2
gene12080	LOC110361504
gene1215	FAM102B
gene1216	HENMT1
gene1217	PRPF38B
gene1218	FNDC7
gene1219	STXBP3
gene1243	DENND1B
gene1245	CRB1
gene12462	LOC110361708
gene12463	LOC110361718
gene12464	VCPIP1
gene1248	LOC110362393
gene1249	ZBTB41
gene1250	ASPM
gene12504	LOC102096682
gene12505	LOC110361702
gene12506	LOC110361714
gene12507	LOC110361676
gene12508	LOC110361689
gene1251	LOC102095930
gene12518	NKAIN3
gene1253	CFH
gene12538	TOX
gene12539	LOC110361707
gene12544	UBXN2B
gene12559	LOC102084035
gene12560	LYN
gene12561	LOC110361705
gene12566	XKR4
gene12606	LOC110361764
gene12607	LOC110361765
gene12784	ZPLD1
gene12879	FOXF2
gene12995	EYS
gene13324	LOC110362194
gene13325	LOC110362191
gene13422	LOC102088744
gene13423	HPS1
gene13424	LOC102089126
gene13425	R3HCC1L
gene13426	CRTAC1
gene13427	LOC110362236
gene13428	GOLGA7B
gene13429	SFRP5
gene13430	ZFYVE27
gene13431	LOC110362233
gene13432	MARVELD1
gene13433	PI4K2A
gene13434	MORN4
gene13435	HOGA1
gene13436	ANKRD2
gene13437	UBTD1
gene13444	SLIT1
gene13449	LDB1
gene13450	LOC102092055
gene13451	HPS6
gene13452	CUNH10orf76
gene13634	LOC110362335
gene13636	LOC110362329
gene13637	LOC110362330
gene13638	LOC110362327
gene13642	RFT1
gene13643	LOC110362333
gene13644	LOC110362332
gene13645	LOC110362331
gene13689	LOC110362372
gene14125	LOC110362593
gene14368	LOC110362652
gene14369	LOC106145811
gene14371	FHIT
gene14502	LOC110362729
gene14503	LOC110362730
gene14504	LOC110362747
gene14520	LOC110362773
gene14565	ADGRG6
gene14566	LOC110362764
gene14567	VTA1
gene14568	LOC102092908
gene14569	NMBR
gene1501	IL12RB2
gene1502	SERBP1
gene1503	LOC110363578
gene15600	LOC110363261
gene15601	LOC110363257
gene15603	LOC110363256
gene15606	RBFOX1
gene15607	LOC110363241
gene15608	LOC110363239
gene15609	LOC110363240
gene15610	LOC110363237
gene15615	GSG1L
gene15617	KIAA0556
gene15618	GTF3C1
gene15694	CCP110
gene15695	CUNH16orf62
gene15780	CNTF
gene15781	ZFP91
gene15782	LPXN
gene15783	LOC102096558
gene16756	LOC110363802
gene16757	LOC110363803
gene16760	PEX2
gene16761	ZFHX4
gene16762	LOC110363797
gene16766	LOC110363800
gene16767	HNF4G
gene16768	CRISPLD1
gene16769	LOC110363792
gene16770	PI15
gene16771	GDAP1
gene16772	JPH1
gene16773	LOC110363790
gene17030	EPB41L2
gene17037	MED23
gene17097	CCDC28A
gene17098	REPS1
gene17099	LOC110363909
gene17101	LOC110363935
gene17102	LOC110363936
gene17155	LOC110363979
gene17235	LOC110364023
gene17236	WNT7B
gene17240	FBLN1
gene17241	RIBC2
gene17247	KIAA0930
gene17248	NUP50
gene17261	LOC110364037
gene17465	LOC102090548
gene17474	SNRNP40
gene17475	LOC110364108
gene17476	NKAIN1
gene17477	PUM1
gene17717	SIGIRR
gene17718	PKP3
gene17719	B4GALNT4
gene17720	LOC102084305
gene17878	LOC110364303
gene17879	LOC110364305
gene17880	TEX30
gene17881	KDELC1
gene1805	TSPAN32
gene1809	CD81
gene1814	KCNQ1
gene18163	PDIA4
gene18164	RAMP3
gene18166	LOC110364443
gene18167	LOC110364479
gene18168	LOC110364480
gene18169	LOC110364448
gene18170	LOC110364468
gene18171	LOC110364467
gene18172	LOC110364466
gene18173	LOC110364469
gene18174	LOC110364470
gene18175	LOC110364471
gene18176	LOC110364478
gene18179	LOC106145884
gene18180	IGFBP1
gene18182	LOC110364486
gene18183	LOC110364444
gene18185	LOC110364477
gene18186	TNS3
gene18187	LOC110364465
gene18199	COL15A1
gene18200	TRIP13
gene18201	BRD9
gene18224	LOC110364507
gene18225	LOC110364494
gene18226	LOC110364495
gene18227	ST14
gene18228	NFRKB
gene18229	LOC110364498
gene18271	LOC110364529
gene18627	LOC110364696
gene1874	INSC
gene1875	CALCB
gene1876	LOC102097856
gene1877	PDE3B
gene1878	PSMA1
gene1879	LOC110365758
gene1880	COPB1
gene1882	TUB
gene1883	LOC110365789
gene1884	LOC110365782
gene1885	LOC110365794
gene19029	LOC110364901
gene19030	LOC110364917
gene19031	LOC110364918
gene19135	ST3GAL1
gene19180	SLC39A14
gene19181	PIWIL2
gene19182	POLR3D
gene19183	PHYHIP
gene19184	BMP1
gene19270	KAT6A
gene19271	LOC110364997
gene19272	AP3M2
gene19273	PLAT
gene19274	LOC110364998
gene19300	LOC110365042
gene19320	LOC110365052
gene19801	LOC102097113
gene19802	LOC102097303
gene19914	DOPEY2
gene19915	LOC110365370
gene19916	LOC102094554
gene19917	SETD4
gene20043	ILDR2
gene20044	LOC110365310
gene20045	LOC102086803
gene20102	GBE1
gene20140	LOC102091222
gene2047	UBR5
gene2048	LOC110355207
gene2049	RRM2B
gene20518	GRM8
gene20523	POT1
gene20524	LOC110365642
gene20579	LOC110365678
gene20619	LOC110365695
gene21029	ECT2
gene21030	NCEH1
gene21070	CNPY3
gene21071	POLR1B
gene21072	TTL
gene21116	LOC110365950
gene21117	LOC110365982
gene21120	LOC110365952
gene21121	LOC110365987
gene21122	SEMA3A
gene21137	LOC110365980
gene21199	LOC110365997
gene21474	SEMA5B
gene21513	PRKCD
gene21514	PFKFB4
gene21515	LOC110366138
gene21516	LOC110366136
gene21517	LOC110366137
gene21518	LOC102092381
gene21525	CACNA2D2
gene21557	WNT4
gene21558	LOC110366148
gene21916	LOC110366335
gene2218	LOC102093242
gene2219	MRPL53
gene2220	TRNAA-AGC
gene22247	LOC110354971
gene22248	LOC110354972
gene22249	LOC110354973
gene23181	SKAP2
gene23183	LOC110355395
gene23194	LOC110355396
gene23837	GNAL
gene23958	LOC106145997
gene24072	ICA1
gene24074	NXPH1
gene24075	LOC110355756
gene24076	LOC110355754
gene24077	LOC110355753
gene24078	LOC110355752
gene24079	LOC110355757
gene24080	LOC110355744
gene24196	LOC102096104
gene24197	CA6
gene24198	ENO1
gene24609	AHCY
gene24610	ASIP
gene24996	ZBTB21
gene24997	LOC110356093
gene24998	UMODL1
gene25086	MEI1
gene25087	XRCC6
gene25088	DESI1
gene25089	PMM1
gene25090	LOC110356141
gene25091	CSDC2
gene25092	POLR3H
gene25288	ARHGDIB
gene25289	PDE6H
gene25384	LOC110356256
gene25385	LOC110356257
gene25469	LOC110356353
gene25937	SNX1
gene25938	PATL2
gene25939	B2M
gene25940	LOC110356506
gene25941	TERB2
gene25942	RPS17
gene25943	CPEB1
gene25944	LOC110356507
gene25945	AP3B2
gene26159	RAP1A
gene26618	LOC102085128
gene269	FAM19A5
gene2835	CUNH8orf34
gene2836	LOC110357004
gene2837	PREX2
gene2983	LOC110357104
gene2984	LOC110357076
gene2985	LOC110357105
gene3104	ADK
gene3105	LOC110357167
gene3124	LRMDA
gene3127	KCNMA1
gene325	CRYBB1
gene327	LOC110357472
gene328	CRYBA4
gene329	TPST2
gene330	TFIP11
gene3308	LRRC4C
gene3309	LOC110357271
gene331	SRRD
gene332	HPS4
gene3518	LOC110357375
gene3519	RSPH1
gene3520	UBASH3A
gene3521	TMPRSS3
gene3522	LOC110357376
gene3525	LOC110357374
gene4261	NAV3
gene5040	LOC110358065
gene5087	DCUN1D5
gene5088	LOC110358111
gene5089	LOC110358087
gene5090	LOC110358088
gene5097	MMP7
gene5098	TMEM123
gene5286	LOC110358185
gene5287	LOC102088179
gene5407	ZNF804A
gene5418	LOC110358257
gene5691	LOC110358394
gene5692	LHFP
gene5702	UFM1
gene5703	LOC110358399
gene5704	LOC110358300
gene5705	TRPC4
gene5706	POSTN
gene5707	LOC110358400
gene5752	SULF1
gene5753	LOC110358470
gene6062	LOC110358580
gene6063	CHST1
gene6064	LOC102096178
gene6128	LOC102096124
gene6146	DPF3
gene6172	SUSD6
gene6173	LOC110358618
gene6174	CCDC177
gene6175	PLEKHD1
gene6176	LOC110358619
gene6177	SLC39A9
gene6193	RAD51B
gene6194	LOC110358629
gene6195	LOC110358631
gene6199	PLEKHH1
gene6200	PIGH
gene6201	ARG2
gene6205	ZFYVE26
gene6206	LOC102090103
gene6207	PLEK2
gene6208	EIF2S1
gene6345	LOC110358773
gene6346	MBIP
gene6347	LOC110358697
gene6348	LOC110358699
gene6349	LOC110358698
gene6351	LOC110358765
gene6355	MIPOL1
gene6356	LOC110358701
gene6463	NRXN3
gene6465	LOC110358743
gene6899	LOC102083908
gene6900	LOC110359020
gene6924	LOC110359028
gene6925	LOC110359025
gene6927	LOC110359023
gene7204	CTNND2
gene7206	LOC110359169
gene8478	ZFAND3
gene8512	LOC110359760
gene8518	LOC110359766
gene8700	CREB1
gene8717	PARD3B
gene9250	CHN2
gene9287	LOC110360106
gene9302	LOC110360117
gene9303	LOC110360150
gene9304	LOC110360121
gene9305	ZNF385D
gene9908	LOC110360351

## Sheet: EU VS HF. HF selected.
Gene ID	Gene name
gene10075	CASD1
gene10076	LOC110360502
gene10077	TRNAN-GUU
gene10078	COL1A2
gene10083	LOC102097821
gene10154	PTER
gene10155	C1QL3
gene10156	LOC110360496
gene10157	RSU1
gene10272	LOC102098412
gene10273	PER2
gene10277	PIK3CB
gene10305	LOC110360627
gene10306	LOC110360625
gene10437	LOC110360682
gene10439	LOC102086343
gene10617	ZNF516
gene10829	LOC102087274
gene10830	LOC102089680
gene10832	LOC102087826
gene10833	LOC102087642
gene10834	LOC102087456
gene10835	LOC102089868
gene10836	LOC102090048
gene10837	LOC102090218
gene10838	LOC102088195
gene10839	LOC102088375
gene10840	LOC102090399
gene111	VAMP7
gene11102	LRIG1
gene11103	SLC25A26
gene11172	LOC110360999
gene11173	LOC102083847
gene11174	LOC110360962
gene11175	NTN3
gene11290	PLEKHA1
gene113	LOC102097680
gene114	ZNF185
gene1142	SLC44A3
gene11426	GPC5
gene1143	CNN3
gene1144	ALG14
gene11463	FBXO36
gene11464	SLC16A14
gene11465	ZBTB38
gene11466	LOC110361114
gene1149	LOC110361624
gene1150	LOC110361633
gene11504	LOC110361147
gene11505	LOC110361148
gene1151	LOC110361630
gene1152	PTBP2
gene1153	LOC110361140
gene1157	LOC110361677
gene11690	LOC110361243
gene11717	LOC110361272
gene11885	ASB2
gene124	LOC102098749
gene125	LOC110362285
gene12566	XKR4
gene12567	LOC102089872
gene12568	LOC110361692
gene12569	LOC110361697
gene126	LOC102098935
gene127	LOC110362304
gene128	LOC110360505
gene12877	LOC110361886
gene12881	LOC110361893
gene12882	GMDS
gene1290	NOS1AP
gene1291	LOC110362561
gene1293	LOC110362566
gene1294	LOC110362572
gene1295	LOC110362587
gene1296	LOC110362589
gene1297	CUNH14orf80
gene1298	LOC110362595
gene1299	CRIP1
gene1300	CRIP2
gene1301	MTA1
gene1302	LOC110362609
gene13076	CSMD1
gene13278	LOC110362156
gene13279	LOC110362163
gene13307	LOC110362183
gene13453	KCNIP2
gene13454	MGEA5
gene13456	FGF8
gene13457	LOC110362240
gene13458	LOC110362229
gene13459	FBXW4
gene13484	ST8SIA1
gene13805	SELENOF
gene13806	LOC110362404
gene13974	VRK2
gene13976	TRNAC-GCA
gene13977	LOC110362508
gene14449	SHPRH
gene14469	KATNA1
gene14470	TRNAG-GCC
gene14471	LATS1
gene14472	LOC110362745
gene14473	NUP43
gene14474	LOC110362746
gene14475	PCMT1
gene14476	LRP11
gene14477	LOC106145815
gene14478	LOC110362792
gene14494	SYNE1
gene14497	LOC110362772
gene14541	TULP4
gene14554	PHACTR2
gene14559	AIG1
gene1456	NFIA
gene14560	LOC110362768
gene14561	LOC110362770
gene14719	LOC110362878
gene14720	LOC110362871
gene15113	DMD
gene15114	LOC110363040
gene15430	CUNH12orf29
gene15433	CEP290
gene15439	KITLG
gene15440	LOC110363202
gene15441	LOC110363200
gene15484	CEP131
gene15485	AATK
gene15486	BAIAP2
gene15487	CHMP6
gene15488	RPTOR
gene15724	PDCD11
gene15725	CALHM2
gene15726	CALHM1
gene15889	DLL1
gene15890	FAM120B
gene15891	LOC110363398
gene15892	LOC110363451
gene15974	ERO1B
gene15975	LOC110363347
gene15976	EDARADD
gene16057	DHX57
gene16058	MORN2
gene16059	ARHGEF33
gene16060	LOC110363473
gene16061	SOS1
gene16062	LOC110363469
gene16063	LOC110363470
gene16064	MAP4K3
gene16065	LOC110363472
gene16073	PTPRN2
gene16077	DGKI
gene16078	PTN
gene16079	LOC110363485
gene16080	LOC110363484
gene16081	CHRM2
gene16091	MTPN
gene16233	POC1A
gene16234	LOC110363577
gene16292	IPPK
gene16293	CENPP
gene16294	LOC110363585
gene16295	ECM2
gene16551	LOC110363699
gene16553	LRBA
gene16554	LOC110363691
gene16619	LOC102089204
gene16631	LOC110363730
gene16632	LOC110363729
gene16633	LOC102089574
gene1714	LOC110364770
gene17162	LOC110363955
gene17163	LOC110363954
gene17164	CRYBG1
gene17617	RBFA
gene17618	LOC102090062
gene17620	LOC102090231
gene17621	TXNL4A
gene17626	KCNG2
gene17628	CTDP1
gene17630	NFATC1
gene17631	ATP9B
gene17632	LOC110364183
gene17634	LOC110364182
gene17635	SALL3
gene17636	LOC110364186
gene17857	LOC110364260
gene17885	LOC110364308
gene17886	SLC10A2
gene17970	USH2A
gene18177	ADCY1
gene18272	LOC110364538
gene18275	CAPS2
gene18276	LOC102092564
gene18277	LOC102092743
gene18278	LOC102089950
gene18280	KRR1
gene18281	LOC110364530
gene18321	SLC16A10
gene18322	MFSD4B
gene18323	REV3L
gene18338	LOC110364545
gene18339	LOC110364562
gene18340	HDAC2
gene18373	CAMK1D
gene18663	LOC102092424
gene18667	MANSC4
gene18668	KLHL42
gene18671	CCDC91
gene18675	LOC110364716
gene18676	LOC102096328
gene18677	LOC110364712
gene18678	LOC110364711
gene18684	ANO2
gene18685	NTF3
gene18686	LOC110364705
gene18687	LOC110364714
gene18688	LOC102097047
gene18689	LOC102095164
gene18710	LOC110364734
gene18711	LOC110364736
gene18864	OBSCN
gene19168	LOC110364988
gene19281	LOC110365035
gene19283	LOC102088078
gene19296	GALNTL6
gene19388	LOC102084420
gene19389	AOC1
gene19390	LOC110365088
gene1984	ELP4
gene20111	LOC110365272
gene20112	ROBO1
gene20164	LOC110365455
gene20165	LOC110365465
gene20166	LOC110365463
gene20167	CASQ2
gene20172	LOC110365457
gene20173	LOC110365453
gene20174	B4GALT4
gene20175	LOC102093948
gene20526	LOC110365646
gene20544	LOC110365649
gene20586	LOC102084311
gene20587	LOC102084122
gene20588	LOC110365677
gene20773	LOC110365753
gene20774	PIH1D3
gene20824	LOC110365818
gene20825	SOX9
gene20833	LOC110365815
gene20834	LOC110365796
gene20835	LOC110365793
gene20836	LOC110365795
gene20837	KCNJ2
gene20838	KCNJ16
gene20839	LOC110365802
gene21063	ABHD12
gene21064	LOC110365928
gene21065	LOC102096032
gene21066	ENTPD6
gene21118	SEMA3D
gene21200	LOC110365995
gene21201	LOC110365996
gene21204	LOC110366018
gene2143	LOC110355530
gene21615	LOC110366159
gene21616	SOWAHA
gene21617	SHROOM1
gene21618	GDF9
gene21619	LOC102089463
gene21620	LOC110366192
gene21621	LEAP2
gene21721	LOC110366200
gene21722	LOC110366219
gene21777	TSNARE1
gene22412	LOC110355038
gene22413	LOC110355029
gene22414	LOC110355042
gene22421	ADCYAP1
gene22577	LOC110355118
gene22578	LOC110355120
gene22601	CUL3
gene22602	FAM124B
gene22603	LOC110355142
gene22616	SGPP2
gene22942	LOC110355303
gene23101	LOC110355373
gene23608	TMEM178B
gene2362	OPRL1
gene2363	NPBWR2
gene2364	LOC110356137
gene2365	LOC110355748
gene2366	LOC110356143
gene23851	LOC110355643
gene23889	SLITRK4
gene23890	LOC110355669
gene23891	LOC110355673
gene24083	LOC110355759
gene24084	AGPS
gene2419	MTG2
gene2420	SS18L1
gene2421	PSMA7
gene2422	LSM14B
gene2425	CDH4
gene2427	LOC110356479
gene24345	ERRFI1
gene24346	SLC45A1
gene24347	LOC110355858
gene24513	KIF17
gene24514	DDOST
gene24515	LOC102097188
gene24516	LOC102093893
gene24776	LOC110356020
gene24815	ASH1L
gene24816	DAP3
gene24817	MSTO1
gene24818	LOC102096889
gene25199	LOC102085537
gene25373	LOC102094637
gene25374	FAM45A
gene25375	SFXN4
gene2551	LOC110356861
gene2552	LOC110356857
gene2553	LOC110356862
gene2558	ANO4
gene25824	YEATS2
gene25825	LOC110356471
gene25826	PARL
gene25827	LOC110356472
gene25828	LOC102086565
gene26106	LOC102083760
gene26107	LOC102083653
gene2624	HMGA2
gene2625	MSRB3
gene26634	PTPRM
gene26644	LOC110356807
gene26645	LOC110356806
gene267	LOC110356971
gene2874	LOC110357024
gene2909	TGFB2
gene2941	ITIH5
gene2942	ITIH2
gene2971	LOC110357094
gene2972	LOC110357096
gene2979	LOC110357102
gene2980	LOC110357100
gene2985	LOC110357105
gene2986	LOC110357106
gene3	MYO10
gene3035	LOC110357140
gene3038	LOC110357129
gene3098	CAMK2G
gene3124	LRMDA
gene3126	LOC110357179
gene3127	KCNMA1
gene3129	LOC110357181
gene3130	DLG5
gene3179	DIAPH2
gene3240	ACSL1
gene3254	TLR3
gene3255	FAM149A
gene3256	LOC102094099
gene3257	LOC102094289
gene3258	LOC102094577
gene3259	LOC102095249
gene3260	LOC110357233
gene3261	LOC110357254
gene3262	LOC102097201
gene3286	LOC110357259
gene3337	MRPS33
gene3338	LOC110357298
gene3339	BRAF
gene3340	LOC110357299
gene3359	TRIM24
gene3360	LOC110357305
gene3383	PARPBP
gene3384	PMCH
gene3385	LOC110357313
gene3386	LOC110357314
gene3387	IGF1
gene3388	LOC110357296
gene3391	LOC102092338
gene3392	LOC110357316
gene3393	LOC110357315
gene3394	LOC110357317
gene3421	LOC110357325
gene3422	LOC110357294
gene3423	LOC110357295
gene3424	LOC110357326
gene3425	ADA2
gene3426	LOC110357327
gene3427	HDHD5
gene3428	LOC110357328
gene3733	GPC4
gene3783	LOC110357503
gene380	WSCD2
gene381	LOC110357630
gene382	RPH3A
gene4	LOC110357028
gene4153	LOC110357642
gene4154	LOC110357641
gene4349	SCAPER
gene4350	RCN2
gene4351	PSTPIP1
gene4456	DMAP1
gene4457	KLF17
gene4610	KIAA1211
gene4611	CEP135
gene4612	LOC110357858
gene4613	EXOC1
gene4614	LOC110357859
gene4615	LOC110357860
gene4835	LDB2
gene5	LOC110357661
gene5080	MSANTD4
gene5081	GRIA4
gene5121	LOC110358124
gene5122	LOC110358126
gene5123	LOC110358125
gene5124	LOC110358127
gene5125	LOC110358128
gene521	LOC110358139
gene522	FZD10
gene5367	LOC110358223
gene5420	LOC110358267
gene5421	LOC110358263
gene5422	LOC110358258
gene5464	LOC110358312
gene5465	MYCBP2
gene5520	PCDH9
gene5574	RGCC
gene58	USP15
gene6	RETREG1
gene6054	PHF21A
gene6056	LARGE2
gene6057	PEX16
gene6480	CEP128
gene6583	MXRA5
gene6642	GABRA5
gene6643	LOC110358852
gene6644	LOC110358851
gene6645	GABRB3
gene6647	LOC110358854
gene711	DOK7
gene7126	MED13L
gene7127	LOC110359153
gene7202	DNAH5
gene7227	ST7
gene7228	LOC110359187
gene7236	TFEC
gene7250	LOC110359194
gene7253	LOC110359184
gene7356	LOC110359241
gene7408	LOC110359277
gene7461	LLGL2
gene7462	TSEN54
gene7499	GRIN2C
gene7500	TMEM104
gene7501	LOC110359307
gene7502	NAT9
gene7503	SLC9A3R1
gene7504	RAB37
gene7505	LOC102089488
gene7506	LOC110359350
gene7507	LOC102086590
gene7508	XYLT2
gene7509	MRPL27
gene7516	SPATA20
gene7517	CACNA1G
gene7518	ABCC3
gene7572	LOC110359290
gene7573	LOC110359335
gene7574	MGAT5B
gene7615	B3GNTL1
gene7616	METRNL
gene763	LOC110359021
gene764	LOC110359474
gene7647	CNOT2
gene7648	LOC110359366
gene765	LOC110358997
gene7876	SGCD
gene7900	NMUR2
gene7901	LOC110359488
gene7902	LOC110359598
gene7903	LOC110359599
gene7904	LOC110359600
gene7905	GLRA1
gene8	2021-03-11
gene8339	WDPCP
gene8340	LOC110359682
gene8363	LOC110359702
gene8366	LOC110359701
gene8367	LOC110359705
gene8368	SNTG1
gene8389	CRIM1
gene8414	LTBP1
gene8415	LOC110359724
gene8507	LRFN2
gene8556	LOC102092463
gene8557	LOC110359812
gene8558	CABIN1
gene8597	LIMK2
gene8598	LOC110359809
gene8599	RNF185
gene8689	DIP2A
gene8690	S100B
gene8691	LSS
gene8692	WDR12
gene8693	LOC110359849
gene8694	LOC102092721
gene8695	PLEKHM3
gene8725	RAPH1
gene8739	HECW2
gene9	FBXL7
gene900	LOC110360069
gene901	LOC110360077
gene902	LOC110360072
gene903	LOC110360244
gene904	LOC110360252
gene9623	LOC102095763
gene975	PSMD14
gene9752	TOX3
gene9755	LOC110360466
gene976	TBR1
gene977	SLC4A10
gene9811	LOC110360456
gene9814	PSMD7
gene9815	WWP2
gene9816	NOB1
gene9817	LOC110360339
gene9818	NFAT5
gene9819	LOC102086041
gene9820	TERF2
gene9821	TMED6
gene9822	NIP7
gene9823	COG8
gene9824	PDF
gene9825	VPS4A
gene9826	SNTB2
gene9827	UTP4
gene9828	CHTF8
gene9829	HAS3
gene9830	TANGO6
gene9831	CDH1
gene9832	LOC110360397
gene9833	LOC102087159
gene9834	LOC102087338
gene9835	GAS8
gene9836	DBNDD1
gene9837	DEF8
gene9838	TUBB3
gene9839	MC1R
gene9840	TCF25
gene9841	SPIRE2
gene9842	FANCA
gene988	LOC110360558
gene9888	JPH3
gene989	LOC110360561
gene990	LOC110360567
gene9907	LOC110360451
gene9908	LOC110360351
gene9919	LOC102098769
gene9920	ZDHHC7
gene9927	TLDC1
gene9928	ATP2C2
gene9987	CBFB
gene9988	LOC110360467

## Sheet: SK VS HF. HF selected.
Gene ID	Gene name
gene10078	COL1A2
gene10154	PTER
gene10281	LOC110360585
gene1040	LOC110360884
gene10437	LOC110360682
gene1067	LOC110361018
gene1068	LOC110361085
gene1069	CDH7
gene10887	PCMTD1
gene11172	LOC110360999
gene11173	LOC102083847
gene11174	LOC110360962
gene1129	BCAR3
gene11355	SPIDR
gene11463	FBXO36
gene11464	SLC16A14
gene11465	ZBTB38
gene11466	LOC110361114
gene11494	PLOD2
gene11495	PLSCR1
gene1157	LOC110361677
gene1158	LOC110361710
gene11603	LOC102083849
gene11882	SERPINA10
gene11883	PPP4R4
gene11976	LOC110361282
gene1198	LOC102087140
gene1199	LOC110362057
gene1212	VAV3
gene124	LOC102098749
gene125	LOC110362285
gene12566	XKR4
gene12567	LOC102089872
gene12568	LOC110361692
gene12569	LOC110361697
gene126	LOC102098935
gene127	LOC110362304
gene12876	LOC110361881
gene12881	LOC110361893
gene12882	GMDS
gene1290	NOS1AP
gene1291	LOC110362561
gene12914	LOC110361994
gene1295	LOC110362587
gene1296	LOC110362589
gene1297	CUNH14orf80
gene1300	CRIP2
gene1301	MTA1
gene13076	CSMD1
gene13453	KCNIP2
gene13974	VRK2
gene13976	TRNAC-GCA
gene13977	LOC110362508
gene1439	HOOK1
gene1440	LOC102094339
gene1441	LOC102093649
gene1442	LOC102088854
gene1444	LOC102089036
gene14449	SHPRH
gene14469	KATNA1
gene14470	TRNAG-GCC
gene14471	LATS1
gene14472	LOC110362745
gene14473	NUP43
gene14474	LOC110362746
gene14475	PCMT1
gene14476	LRP11
gene14494	SYNE1
gene14496	VIP
gene14541	TULP4
gene14542	TMEM181
gene14543	DYNLT1
gene14544	SYTL3
gene14559	AIG1
gene14560	LOC110362768
gene14561	LOC110362770
gene15113	DMD
gene15114	LOC110363040
gene15439	KITLG
gene15441	LOC110363200
gene15639	LOC110363265
gene15640	LOC110363266
gene15864	LOC110363341
gene15874	LOC102087770
gene15875	SMOC2
gene15889	DLL1
gene15890	FAM120B
gene15891	LOC110363398
gene15893	LOC110363393
gene15894	PSMB1
gene15895	TBP
gene15974	ERO1B
gene15975	LOC110363347
gene15976	EDARADD
gene16057	DHX57
gene16058	MORN2
gene16059	ARHGEF33
gene16060	LOC110363473
gene16061	SOS1
gene16062	LOC110363469
gene16063	LOC110363470
gene16064	MAP4K3
gene16065	LOC110363472
gene16073	PTPRN2
gene16077	DGKI
gene16078	PTN
gene16079	LOC110363485
gene16080	LOC110363484
gene16553	LRBA
gene16554	LOC110363691
gene16631	LOC110363730
gene16632	LOC110363729
gene16838	LOC110363832
gene16839	LOC110363834
gene16944	LOC110363863
gene16945	PWWP2B
gene17162	LOC110363955
gene17163	LOC110363954
gene17164	CRYBG1
gene17176	SEC63
gene17177	LOC110363970
gene17484	LAPTM5
gene17485	LOC110364097
gene17486	MATN1
gene17487	LOC110364094
gene17628	CTDP1
gene17630	NFATC1
gene17631	ATP9B
gene17632	LOC110364183
gene17634	LOC110364182
gene17635	SALL3
gene17636	LOC110364186
gene17819	LOC110364275
gene17820	ST3GAL5
gene17821	LOC110364279
gene17856	LOC110364262
gene17857	LOC110364260
gene17886	SLC10A2
gene18275	CAPS2
gene18276	LOC102092564
gene18277	LOC102092743
gene18278	LOC102089950
gene18280	KRR1
gene18281	LOC110364530
gene18321	SLC16A10
gene18322	MFSD4B
gene18323	REV3L
gene1866	SOX6
gene18663	LOC102092424
gene18665	LOC110364709
gene18669	PTHLH
gene18685	NTF3
gene18686	LOC110364705
gene18687	LOC110364714
gene18688	LOC102097047
gene18689	LOC102095164
gene19051	DLG2
gene19054	LOC110364928
gene19171	LOC110364987
gene19281	LOC110365035
gene19296	GALNTL6
gene19355	ITGB8
gene19370	SNX13
gene19371	LOC110365075
gene19388	LOC102084420
gene19389	AOC1
gene19390	LOC110365088
gene20109	LOC110365297
gene20110	LOC110365323
gene20111	LOC110365272
gene20112	ROBO1
gene20121	ROBO2
gene20123	LOC110365404
gene20163	LOC110365462
gene20164	LOC110365455
gene20165	LOC110365465
gene20166	LOC110365463
gene20167	CASQ2
gene20172	LOC110365457
gene20173	LOC110365453
gene20174	B4GALT4
gene20175	LOC102093948
gene20179	ARHGAP31
gene20180	UPK1B
gene20638	LOC110365724
gene20639	CHST9
gene20773	LOC110365753
gene20774	PIH1D3
gene20833	LOC110365815
gene20834	LOC110365796
gene20835	LOC110365793
gene20836	LOC110365795
gene21118	SEMA3D
gene21429	LOC110366082
gene21456	SH2D4B
gene21536	LOC110366134
gene21537	LOC110366133
gene21538	LOC110366130
gene21539	DOCK3
gene21789	LOC110366322
gene21804	GMPR
gene21805	ATXN1
gene21961	RIPOR1
gene21962	LOC102094691
gene22421	ADCYAP1
gene22521	LOC110355089
gene22601	CUL3
gene22602	FAM124B
gene22603	LOC110355142
gene23203	RIMS2
gene23424	FKBP5
gene23425	TULP1
gene23426	TEAD3
gene2362	OPRL1
gene2363	NPBWR2
gene2364	LOC110356137
gene2365	LOC110355748
gene2366	LOC110356143
gene23885	LOC110355670
gene23889	SLITRK4
gene23890	LOC110355669
gene24103	HOXD13
gene24104	EVX2
gene24105	LOC110355770
gene24106	LOC110355769
gene24107	LOC110355778
gene2419	MTG2
gene2420	SS18L1
gene2421	PSMA7
gene2422	LSM14B
gene2425	CDH4
gene2427	LOC110356479
gene2546	WDR91
gene2547	STRA8
gene2548	LOC102090564
gene2551	LOC110356861
gene2552	LOC110356857
gene2553	LOC110356862
gene2554	NUP205
gene25745	CACNA1D
gene25824	YEATS2
gene25825	LOC110356471
gene25826	PARL
gene25827	LOC110356472
gene25828	LOC102086565
gene25971	LOC102097012
gene25972	LOC110356512
gene2624	HMGA2
gene267	LOC110356971
gene2941	ITIH5
gene2942	ITIH2
gene2971	LOC110357094
gene2972	LOC110357096
gene2979	LOC110357102
gene2980	LOC110357100
gene2985	LOC110357105
gene2986	LOC110357106
gene300	ZDHHC8
gene3035	LOC110357140
gene3037	LOC110357128
gene3124	LRMDA
gene3127	KCNMA1
gene3128	LOC110357180
gene3129	LOC110357181
gene3130	DLG5
gene3179	DIAPH2
gene3221	LOC110357217
gene3240	ACSL1
gene3253	SORBS2
gene3254	TLR3
gene3255	FAM149A
gene3256	LOC102094099
gene3257	LOC102094289
gene3258	LOC102094577
gene3259	LOC102095249
gene3260	LOC110357233
gene3261	LOC110357254
gene3262	LOC102097201
gene3263	LOC110357244
gene3305	LOC110357262
gene3337	MRPS33
gene3338	LOC110357298
gene3339	BRAF
gene3477	ETFBKMT
gene3478	AMN1
gene3479	LOC110357351
gene3733	GPC4
gene3783	LOC110357503
gene4596	SGCZ
gene4610	KIAA1211
gene4611	CEP135
gene4612	LOC110357858
gene4613	EXOC1
gene4614	LOC110357859
gene4615	LOC110357860
gene4616	LOC110357861
gene4835	LDB2
gene4954	FLT1
gene5	LOC110357661
gene5077	AASDHPPT
gene5078	KBTBD3
gene5079	LOC110358084
gene5080	MSANTD4
gene5081	GRIA4
gene5121	LOC110358124
gene5123	LOC110358125
gene5124	LOC110358127
gene5125	LOC110358128
gene5420	LOC110358267
gene5421	LOC110358263
gene5422	LOC110358258
gene5464	LOC110358312
gene5465	MYCBP2
gene5497	LOC110358306
gene5498	LOC110358307
gene5574	RGCC
gene5575	LOC110358414
gene5576	VWA8
gene6	RETREG1
gene6054	PHF21A
gene6056	LARGE2
gene6057	PEX16
gene6058	CUNH11orf94
gene6059	MAPK8IP1
gene6060	CRY2
gene6277	NOVA1
gene6292	LOC110358674
gene6314	NPAS3
gene6463	NRXN3
gene6466	LOC110358744
gene6480	CEP128
gene6492	LOC110358757
gene6493	LOC110358758
gene6558	LOC110358922
gene6908	LOC106145687
gene6909	HMGXB4
gene6910	TOM1
gene7006	IQSEC1
gene7007	LOC110359071
gene7008	LOC110359070
gene7089	CLASP2
gene7202	DNAH5
gene7236	TFEC
gene7250	LOC110359194
gene7251	LOC110359177
gene7252	GPR85
gene7253	LOC110359184
gene73	LOC110359086
gene7356	LOC110359241
gene7357	LOC110359240
gene7574	MGAT5B
gene7600	OGFOD3
gene7601	HEXDC
gene7602	CUNH17orf62
gene7615	B3GNTL1
gene7616	METRNL
gene7647	CNOT2
gene7648	LOC110359366
gene7876	SGCD
gene8366	LOC110359701
gene8367	LOC110359705
gene8368	SNTG1
gene8369	LOC110359700
gene8370	LOC110359704
gene8449	LOC110359783
gene8509	LOC110359713
gene864	ADARB2
gene865	LOC110360051
gene8689	DIP2A
gene8690	S100B
gene8691	LSS
gene8692	WDR12
gene8693	LOC110359849
gene8694	LOC102092721
gene8695	PLEKHM3
gene8739	HECW2
gene9	FBXL7
gene903	LOC110360244
gene904	LOC110360252
gene9562	SHISA6
gene9566	LOC110360274
gene965	LOC110360432
gene966	LY75
gene9752	TOX3
gene9753	LOC110360431
gene9754	LOC110360430
gene9755	LOC110360466
gene977	SLC4A10
gene978	DPP4
gene979	GCG
gene980	LOC102090999
gene981	IFIH1
gene9818	NFAT5
gene9819	LOC102086041
gene982	LOC110360543
gene9820	TERF2
gene9821	TMED6
gene9822	NIP7
gene9823	COG8
gene9824	PDF
gene9825	VPS4A
gene9826	SNTB2
gene9827	UTP4
gene9828	CHTF8
gene9829	HAS3
gene983	LOC110360553
gene9830	TANGO6
gene9831	CDH1
gene9832	LOC110360397
gene9833	LOC102087159
gene9834	LOC102087338
gene9835	GAS8
gene9836	DBNDD1
gene9837	DEF8
gene9838	TUBB3
gene9839	MC1R
gene984	KCNH7
gene9888	JPH3
gene989	LOC110360561
gene990	LOC110360567
gene9906	IRF8
gene9907	LOC110360451
gene9908	LOC110360351
gene9941	LOC110360378
gene9964	CDYL2
gene9987	CBFB
gene9988	LOC110360467
