# Supplementary material for: Comparative Genome and Transcriptome Integration Studies Reveal the Mechanism of Pectoral Muscle Development and Function in Pigeons
Source: Front Genet. 2021 Dec 21;12:735795. doi: 10.3389/fgene.2021.735795 (PMC8721168; doi:10.3389/fgene.2021.735795)
Supplement: Supplementary file 1 [file DataSheet1.ZIP › Supplementary material/Table S5 Quality control of breast muscle transcriptome sequencing data of three pigeon breeds..xlsx]

## Sheet: Sheet1
Sample	Raw Data		Valid Data		Valid Ratio(reads)	Q20%	Q30%	GC content%
	Read	Base	Read	Base
E1	53942998	8.09G	52739442	7.91G	97.77	99.96	98.3	49
E2	55903502	8.39G	54670392	8.20G	97.79	99.97	98.31	48
E3	54566674	8.19G	53189078	7.98G	97.48	99.96	98.33	50
E4	53958348	8.09G	52715268	7.91G	97.7	99.97	98.32	48
HF1	51922770	7.79G	50494140	7.57G	97.25	99.97	97.7	48
HF2	54900050	8.24G	53553800	8.03G	97.55	99.98	97.83	47
HF3	45618520	6.84G	44461688	6.67G	97.46	99.97	97.54	47
HF4	51674956	7.75G	50247182	7.54G	97.24	99.97	97.75	48
S1	51963220	7.79G	50779606	7.62G	97.72	99.97	98.4	49
S2	53603198	8.04G	52407602	7.86G	97.77	99.96	98.35	49
S3	51101560	7.67G	49994010	7.50G	97.83	99.97	98.31	49
S4	52353714	7.85G	51241244	7.69G	97.88	99.96	98.23	49
