# Supplementary material for: Comparative Genome and Transcriptome Integration Studies Reveal the Mechanism of Pectoral Muscle Development and Function in Pigeons
Source: Front Genet. 2021 Dec 21;12:735795. doi: 10.3389/fgene.2021.735795 (PMC8721168; doi:10.3389/fgene.2021.735795)
Supplement: Supplementary file 1 [file DataSheet1.ZIP › Supplementary material/Table S6 Comparison of reference genomes of breast muscle transcriptome in three pigeon breeds..xlsx]

## Sheet: Sheet1
Sample	Valid reads	Mapped reads	Unique Mapped reads	Multi Mapped reads	PE Mapped reads	Reads map to sense strand	Reads map to antisense strand	Non-splice reads	Splice reads
E1	52739442	47110451(89.33%)	34481661(65.38%)	12628790(23.95%)	40488352(76.77%)	22275630(42.24%)	22595119(42.84%)	32002281(60.68%)	12868468(24.40%)
E2	54670392	50190580(91.81%)	37555052(68.69%)	12635528(23.11%)	43469540(79.51%)	23783689(43.50%)	24168825(44.21%)	36593550(66.93%)	11358964(20.78%)
E3	53189078	46614524(87.64%)	35141119(66.07%)	11473405(21.57%)	39890852(75.00%)	22403783(42.12%)	22656614(42.60%)	30707401(57.73%)	14352996(26.98%)
E4	52715268	48129092(91.30%)	34948854(66.30%)	13180238(25.00%)	40898626(77.58%)	22610203(42.89%)	23059689(43.74%)	34473824(65.40%)	11196068(21.24%)
HF1	50494140	46021670(91.14%)	31410610(62.21%)	14611060(28.94%)	38355346(75.96%)	21087357(41.76%)	21410613(42.40%)	31700685(62.78%)	10797285(21.38%)
HF2	53553800	50279959(93.89%)	29885666(55.80%)	20394293(38.08%)	39941112(74.58%)	21322999(39.82%)	21804265(40.71%)	33320375(62.22%)	9806889(18.31%)
HF3	44461688	41472122(93.28%)	27839948(62.62%)	13632174(30.66%)	33719202(75.84%)	18476151(41.56%)	18909409(42.53%)	29892649(67.23%)	7492911(16.85%)
HF4	50247182	46031111(91.61%)	31295511(62.28%)	14735600(29.33%)	37068276(73.77%)	20705706(41.21%)	21182496(42.16%)	31493586(62.68%)	10394616(20.69%)
S1	50779606	45743221(90.08%)	34390008(67.72%)	11353213(22.36%)	39275936(77.35%)	21917024(43.16%)	22176897(43.67%)	32036871(63.09%)	12057050(23.74%)
S2	52407602	46785820(89.27%)	35159493(67.09%)	11626327(22.18%)	40084896(76.49%)	22403539(42.75%)	22632790(43.19%)	31292715(59.71%)	13743614(26.22%)
S3	49994010	45450425(90.91%)	33159760(66.33%)	12290665(24.58%)	38882296(77.77%)	21423427(42.85%)	21774579(43.55%)	32129035(64.27%)	11068971(22.14%)
S4	51241244	46141238(90.05%)	34570088(67.47%)	11571150(22.58%)	40230694(78.51%)	22179193(43.28%)	22461616(43.84%)	32281792(63.00%)	12359017(24.12%)
