# Supplementary material for: Comparative Genome and Transcriptome Integration Studies Reveal the Mechanism of Pectoral Muscle Development and Function in Pigeons
Source: Front Genet. 2021 Dec 21;12:735795. doi: 10.3389/fgene.2021.735795 (PMC8721168; doi:10.3389/fgene.2021.735795)
Supplement: Supplementary file 1 [file DataSheet1.ZIP › Supplementary material/Table S7 Differential expression profile of breast muscle transcriptome of Euro-pigeon and High flyers..xlsx]

## Sheet: Sheet1
gene_id	gene_name	transcript_id	GO	KEGG	KO_ENTRY	EC	Description	trans_type	FPKM.E1	FPKM.E2	FPKM.E3	FPKM.E4	FPKM.HF1	FPKM.HF2	FPKM.HF3	FPKM.HF4	fc	log2(fc)	pval	qval	regulation	significant
gene22142	TET1	rna44500;rna44501;rna44503;rna44502	GO:0001826(inner cell mass cell differentiation);GO:0005506(iron ion binding);GO:0005634(nucleus);GO:0006351(transcription, DNA-templated);GO:0006493(protein O-linked glycosylation);GO:0008270(zinc ion binding);GO:0008284(positive regulation of cell proliferation);GO:0019827(stem cell population maintenance);GO:0031062(positive regulation of histone methylation);GO:0045944(positive regulation of …	NA	NA	NA	methylcytosine dioxygenase TET1 isoform X1 [Columba livia];methylcytosine dioxygenase TET1 isoform X4 [Columba livia];methylcytosine dioxygenase TET1 isoform X2 [Columba livia];methylcytosine dioxygenase TET1 isoform X3 [Columba livia]	NA	0.19634	0.208996	0.162456	0.337104	3.05697	7.36904	4.87571	3.1859	0.048946	-4.35266	5.2171e-31	7.06708e-27	down	yes
gene22559	GATM	rna45351;rna45352	GO:0005758(mitochondrial intermembrane space);GO:0006601(creatine biosynthetic process);GO:0015068(glycine amidinotransferase activity);GO:0070062(extracellular exosome);GO:0070062(extracellular exosome)	00260(Glycine, serine and threonine metabolism);00330(Arginine and proline metabolism);00330(Arginine and proline metabolism)	K00613	EC:2.1.4.1	glycine amidinotransferase, mitochondrial isoform X1 [Columba livia]	NA	25.9111	19.1146	13.931	26.9297	2.69623	1.60635	4.424	3.95364	6.77326	2.75985	1.42831e-12	9.67394e-09	up	yes
gene24285	MMEL1	rna48766;rna48765;rna48762;rna48763;rna48764	GO:0004222(metalloendopeptidase activity);GO:0006508(proteolysis);GO:0016021(integral component of membrane);GO:0016021(integral component of membrane)	NA	NA	NA	membrane metallo-endopeptidase-like 1 isoform X3 [Columba livia];membrane metallo-endopeptidase-like 1 isoform X1 [Columba livia];membrane metallo-endopeptidase-like 1 isoform X2 [Columba livia]	NA	1.19124	1.43258	0.579344	1.76933	7.23374	30.1209	10.0872	6.02944	0.0929936	-3.42672	3.02186e-12	1.36447e-08	down	yes
gene26396	LOC106146088	rna52275	GO:0005525(GTP binding)	NA	NA	NA	interferon-induced very large GTPase 1-like, partial [Columba livia]	NA	0.0001	0.0001	0.0001	0.0001	1.59628	4.78433	31.5446	10.5801	8.24651e-06	-16.8878	1.86285e-11	6.30853e-08	down	yes
gene22909	ANGPTL4	rna46084	GO:0001525(angiogenesis);GO:0004857(enzyme inhibitor activity);GO:0051005(negative regulation of lipoprotein lipase activity);GO:0070328(triglyceride homeostasis);GO:0072562(blood microparticle);GO:2000352(negative regulation of endothelial cell apoptotic process)	03320(PPAR signaling pathway)	K08767	NA	angiopoietin-related protein 4 [Columba livia]	NA	109.96	37.7466	133.159	33.3998	8.18017	3.66102	2.42126	7.94297	14.1527	3.823	1.28487e-10	3.48096e-07	up	yes
gene13787	SSX2IP	rna28137;rna28139;rna28138	GO:0031252(cell leading edge);GO:0034451(centriolar satellite);GO:0035020(regulation of Rac protein signal transduction);GO:0035735(intraciliary transport involved in cilium assembly);GO:0036064(ciliary basal body);GO:2000145(regulation of cell motility);GO:2000145(regulation of cell motility)	04520(Adherens junction);04520(Adherens junction)	K06085	NA	afadin- and alpha-actinin-binding protein isoform X1 [Columba livia];afadin- and alpha-actinin-binding protein isoform X2 [Columba livia]	NA	1.28642	0.562587	0.790097	0.966026	0.0001	0.0001	0.0001	0.0001	9012.83	13.1378	2.03481e-10	4.59392e-07	up	yes
gene5699	FREM2	rna12079	GO:0002009(morphogenesis of an epithelium);GO:0005604(basement membrane);GO:0005886(plasma membrane);GO:0007154(cell communication);GO:0007155(cell adhesion);GO:0007507(heart development);GO:0016021(integral component of membrane);GO:0046872(metal ion binding);GO:0048839(inner ear development);GO:0070062(extracellular exosome)	NA	NA	NA	LOW QUALITY PROTEIN: FRAS1-related extracellular matrix protein 2, partial [Columba livia]	NA	1.18456	0.363423	1.79803	1.39103	0.06252	0.138913	0.064035	0.133794	11.8645	3.56858	1.17905e-09	2.28163e-06	up	yes
gene25705	LOC106146053	rna51256;rna51259;rna51255;rna51258;rna51257;rna51261;rna51260	GO:0001502(cartilage condensation);GO:0001503(ossification);GO:0002063(chondrocyte development);GO:0003007(heart morphogenesis);GO:0005201(extracellular matrix structural constituent);GO:0005581(collagen trimer);GO:0005592(collagen type XI trimer);GO:0005615(extracellular space);GO:0006029(proteoglycan metabolic process);GO:0007601(visual perception);GO:0007605(sensory perception of sound);GO:003…	NA	NA	NA	collagen alpha-1(I) chain-like isoform X1 [Columba livia]	NA	3.68492	11.0382	3.66183	5.44095	0.0963837	0.72248	0.0001	0.0834863	26.4014	4.72254	1.65485e-09	2.76246e-06	up	yes
gene23285	KCNH6	rna46833;rna46835;rna46832;rna46834	GO:0005249(voltage-gated potassium channel activity);GO:0005887(integral component of plasma membrane);GO:0034765(regulation of ion transmembrane transport);GO:0042391(regulation of membrane potential);GO:0071805(potassium ion transmembrane transport);GO:0071805(potassium ion transmembrane transport)	NA	NA	NA	potassium voltage-gated channel subfamily H member 6 isoform X1 [Columba livia];potassium voltage-gated channel subfamily H member 6 isoform X3 [Columba livia];potassium voltage-gated channel subfamily H member 6 isoform X2 [Columba livia]	NA	0.680971	0.195676	0.403798	0.519074	0.0001	0.0001	0.0001	0.0001	4498.8	12.1353	1.83539e-09	2.76246e-06	up	yes
gene25657	GRP	rna51154	GO:0005184(neuropeptide hormone activity);GO:0005615(extracellular space);GO:0007218(neuropeptide signaling pathway)	04080(Neuroactive ligand-receptor interaction)	K05224	NA	gastrin-releasing peptide [Columba livia]	NA	1.6588	3.37583	1.04577	3.04496	16.8182	75.0737	41.3142	6.4738	0.0653305	-3.9361	2.10378e-09	2.84978e-06	down	yes
gene3810	GDPD4	rna8207;rna8208;rna8209	GO:0006629(lipid metabolic process);GO:0008889(glycerophosphodiester phosphodiesterase activity);GO:0016021(integral component of membrane);GO:0016021(integral component of membrane)	NA	NA	NA	glycerophosphodiester phosphodiesterase domain-containing protein 4 isoform X1 [Columba livia];glycerophosphodiester phosphodiesterase domain-containing protein 4 isoform X2 [Columba livia]	NA	0.510968	1.17008	0.420735	0.489348	0.0001	0.0001	0.0001	0.0001	6477.82	12.6613	3.19858e-09	3.66173e-06	up	yes
gene20562	NTN4	rna41419	GO:0005604(basement membrane);GO:0016322(neuron remodeling);GO:0043237(laminin-1 binding);GO:0060668(regulation of branching involved in salivary gland morphogenesis by extracellular matrix-epithelial cell signaling)	04360(Axon guidance)	K06845	NA	netrin-4 [Patagioenas fasciata monilis]	NA	3.59336	4.97673	3.65517	8.77663	27.3402	54.2334	97.2432	11.3065	0.110465	-3.17834	3.24382e-09	3.66173e-06	down	yes
gene26207	LOC102098152	rna52058	GO:0005509(calcium ion binding);GO:0005544(calcium-dependent phospholipid binding);GO:0005886(plasma membrane);GO:0006906(vesicle fusion);GO:0017158(regulation of calcium ion-dependent exocytosis);GO:0019905(syntaxin binding);GO:0030276(clathrin binding);GO:0048791(calcium ion-regulated exocytosis of neurotransmitter);GO:0070382(exocytic vesicle)	NA	NA	NA	synaptotagmin-3 [Columba livia]	NA	0.304917	2.88238	1.06816	8.88417	0.0001	0.0001	0.0001	0.0001	32849.1	15.0036	1.32902e-08	1.38483e-05	up	yes
gene22972	NALCN	rna46213;rna46212;rna46211;rna46214;rna46217;rna46215;rna46216	GO:0005244(voltage-gated ion channel activity);GO:0005261(cation channel activity);GO:0005886(plasma membrane);GO:0006816(calcium ion transport);GO:0016021(integral component of membrane);GO:0034220(ion transmembrane transport);GO:0034765(regulation of ion transmembrane transport);GO:0086010(membrane depolarization during action potential);GO:0098655(cation transmembrane transport);GO:0098655(cat…	NA	NA	NA	sodium leak channel non-selective protein isoform X1 [Columba livia];sodium leak channel non-selective protein isoform X3 [Columba livia];sodium leak channel non-selective protein isoform X2 [Columba livia]	NA	0.162058	0.147242	0.185424	0.271572	0.0001	0.0001	0.0001	0.0001	1915.74	10.9037	2.46994e-08	2.38984e-05	up	yes
gene3662	MTCP1	rna7927;rna7928	GO:0005739(mitochondrion);GO:0005739(mitochondrion)	04151(PI3K-Akt signaling pathway);04151(PI3K-Akt signaling pathway)	K16837	NA	protein p13 MTCP-1 [Alligator mississippiensis];protein p13 MTCP-1 [Columba livia]	NA	10.8564	10.6981	5.83624	11.1157	1.29703	0.489411	2.01481	2.00058	6.63695	2.73052	3.09896e-08	2.79857e-05	up	yes
gene4481	HEBP2	rna9471	GO:0005739(mitochondrion);GO:0010917(negative regulation of mitochondrial membrane potential);GO:0010940(positive regulation of necrotic cell death);GO:0035794(positive regulation of mitochondrial membrane permeability);GO:0070062(extracellular exosome)	00780(Biotin metabolism)	K01942	EC:6.3.4.9;EC:6.3.4.10	heme-binding protein 2 [Columba livia]	NA	0.470535	1.48435	1.13035	1.41388	3.82761	45.0503	6.92507	6.1568	0.0726136	-3.78362	3.58568e-08	3.03573e-05	down	yes
gene25658	LOC110356413	rna51155;rna51156	NA	NA	NA	NA	lectin, mannose-binding, 1 [Columba livia]	NA	0.0001	0.0001	0.0001	0.0001	0.695487	0.266801	2.88458	0.412878	9.39023e-05	-13.3785	5.0144e-08	3.99559e-05	down	yes
gene7997	LOC102090281	rna16695	GO:0005615(extracellular space);GO:0044194(cytolytic granule)	NA	NA	NA	myeloid protein 1 [Columba livia]	NA	0.0001	13.3879	23.2201	0.432398	0.0001	0.0001	0.0001	0.0001	92601.1	16.4987	6.71455e-08	5.05307e-05	up	yes
gene23345	LOC102090744	rna46935	GO:0005515(protein binding);GO:0005829(cytosol);GO:0009408(response to heat);GO:0010243(response to organonitrogen compound);GO:0014070(response to organic cyclic compound);GO:0048471(perinuclear region of cytoplasm)	04330(Notch signaling pathway)	K06062	EC:2.3.1.48	heat shock protein beta-11 [Columba livia]	NA	24.5125	69.2431	33.7217	50.9081	791.761	3433.32	15.4203	2402.1	0.0268548	-5.21868	8.64896e-08	6.16625e-05	down	yes
gene5355	RAB17	rna11288;rna11287;rna11286;rna11289	GO:0002415(immunoglobulin transcytosis in epithelial cells mediated by polymeric immunoglobulin receptor);GO:0003924(GTPase activity);GO:0005525(GTP binding);GO:0005769(early endosome);GO:0005886(plasma membrane);GO:0007264(small GTPase mediated signal transduction);GO:0016323(basolateral plasma membrane);GO:0016324(apical plasma membrane);GO:0019003(GDP binding);GO:0030100(regulation of endocyto…	NA	NA	NA	RAB17, member RAS oncogene family, transcript variant X1, partial [Columba livia];ras-related protein Rab-17 isoform X1 [Columba livia];ras-related protein Rab-17 isoform X3 [Columba livia]	NA	1.58545	0.152628	2.64513	0.436557	0.0001	0.0001	0.0001	0.0001	12049.4	13.5567	1.31331e-07	8.89505e-05	up	yes
gene8238	LOC110359610	rna17143;rna17144	NA	NA	NA	NA	uncharacterized protein LOC110359610 [Columba livia]	NA	0.936165	0.295167	0.684794	0.561713	0.0001	0.0001	0.0001	0.0001	6194.6	12.5968	1.64445e-07	0.000106075	up	yes
gene19522	FTH1	rna39217	GO:0004322(ferroxidase activity);GO:0005623(cell);GO:0006826(iron ion transport);GO:0006879(cellular iron ion homeostasis);GO:0006955(immune response);GO:0008199(ferric iron binding);GO:0008285(negative regulation of cell proliferation);GO:0055114(oxidation-reduction process)	04216(Ferroptosis);04217(Necroptosis)	K00522	EC:1.16.3.2	ferritin heavy chain [Manacus vitellinus]	NA	15043.9	16602	7851.38	11825.2	2674	4103.35	3215.03	3920.85	3.68875	1.88313	2.18232e-07	0.000134371	up	yes
gene4977	SHISA2	rna10557	GO:0016021(integral component of membrane)	NA	NA	NA	shisa family member 2 [Columba livia]	NA	17.1513	25.0448	12.9865	37.4025	3.21674	7.10909	6.48441	9.1373	3.56817	1.83518	2.73239e-07	0.000160926	up	yes
gene14880	RC3H1	rna30319;rna30323;rna30321;rna30324;rna30328;rna30325;rna30326;rna30322;rna30327;rna30320	GO:0000932(P-body);GO:0000956(nuclear-transcribed mRNA catabolic process);GO:0001782(B cell homeostasis);GO:0002635(negative regulation of germinal center formation);GO:0003730(mRNA 3'-UTR binding);GO:0008270(zinc ion binding);GO:0010494(cytoplasmic stress granule);GO:0030889(negative regulation of B cell proliferation);GO:0033962(cytoplasmic mRNA processing body assembly);GO:0042098(T cell proli…	NA	NA	NA	roquin-1 isoform X3 [Columba livia];roquin-1 isoform X4 [Columba livia];roquin-1 isoform X7 [Columba livia];roquin-1 isoform X10 [Columba livia];roquin-1 isoform X1 [Columba livia];roquin-1 isoform X9 [Columba livia];roquin-1 isoform X6 [Columba livia];roquin-1 isoform X5 [Columba livia];roquin-1 isoform X2 [Columba livia];roquin-1 isoform X8 [Columba livia]	NA	1.98688	3.1429	1.35713	2.77806	4.19971	10.6168	11.4966	9.31271	0.260064	-1.94306	2.9547e-07	0.000162589	down	yes
gene26659	LOC110356823	rna52594;rna52596;rna52595	GO:0005634(nucleus);GO:0008568(microtubule-severing ATPase activity);GO:0031122(cytoplasmic microtubule organization);GO:0031122(cytoplasmic microtubule organization)	NA	NA	NA	hypothetical protein AV530_008828 [Patagioenas fasciata monilis]	NA	0.982317	0.845793	0.065096	0.0771829	0.0121624	0.0001	0.0001	0.0001	158.107	7.30476	3.05849e-07	0.000162589	up	yes
gene771	SPP1	rna1736;rna1737	GO:0001649(osteoblast differentiation);GO:0005125(cytokine activity);GO:0005615(extracellular space);GO:0005623(cell);GO:0007155(cell adhesion);GO:0008201(heparin binding);GO:0031012(extracellular matrix);GO:0031214(biomineral tissue development);GO:0045780(positive regulation of bone resorption);GO:0050840(extracellular matrix binding);GO:0050840(extracellular matrix binding)	04371(Apelin signaling pathway);04512(ECM-receptor interaction);04510(Focal adhesion);04620(Toll-like receptor signaling pathway);04620(Toll-like receptor signaling pathway)	K06250	NA	osteopontin isoform X1 [Columba livia];osteopontin isoform X2 [Columba livia]	NA	0.0001	0.785816	0.714077	34.0629	0.0001	0.0001	0.0001	0.0001	88907.2	16.44	3.12071e-07	0.000162589	up	yes
gene1859	PIK3C2A	rna4191;rna4190	GO:0005737(cytoplasm);GO:0005886(plasma membrane);GO:0005942(phosphatidylinositol 3-kinase complex);GO:0006897(endocytosis);GO:0016303(1-phosphatidylinositol-3-kinase activity);GO:0035005(1-phosphatidylinositol-4-phosphate 3-kinase activity);GO:0035091(phosphatidylinositol binding);GO:0036092(phosphatidylinositol-3-phosphate biosynthetic process);GO:0046854(phosphatidylinositol phosphorylation);G…	00562(Inositol phosphate metabolism);04070(Phosphatidylinositol signaling system);04070(Phosphatidylinositol signaling system)	K00923	EC:2.7.1.154	phosphatidylinositol 4-phosphate 3-kinase C2 domain-containing subunit alpha isoform X2 [Columba livia];phosphatidylinositol 4-phosphate 3-kinase C2 domain-containing subunit alpha isoform X1 [Columba livia]	NA	3.00331	4.1706	1.50964	3.9179	6.75711	16.8168	15.3283	8.68347	0.264815	-1.91694	3.40485e-07	0.000165466	down	yes
gene13898	FBXO32	rna28328	GO:0004842(ubiquitin-protein transferase activity);GO:0005634(nucleus);GO:0005654(nucleoplasm);GO:0006511(ubiquitin-dependent protein catabolic process);GO:0014894(response to denervation involved in regulation of muscle adaptation);GO:0016567(protein ubiquitination);GO:0019005(SCF ubiquitin ligase complex);GO:0030018(Z disc);GO:0071549(cellular response to dexamethasone stimulus)	04068(FoxO signaling pathway)	K10305	NA	PREDICTED: F-box only protein 32, partial [Leptosomus discolor]	NA	43.9266	54.9966	44.8923	41.4304	19.8774	10.2211	6.30408	9.19355	4.06276	2.02246	3.46721e-07	0.000165466	up	yes
gene13800	COL24A1	rna28167	GO:0002244(hematopoietic progenitor cell differentiation);GO:0005201(extracellular matrix structural constituent);GO:0005515(protein binding);GO:0005576(extracellular region);GO:0005581(collagen trimer);GO:0005788(endoplasmic reticulum lumen)	NA	NA	NA	LOW QUALITY PROTEIN: collagen alpha-1(XXIV) chain [Columba livia]	NA	3.46889	2.14255	2.93854	1.87849	0.53922	0.551521	0.295409	0.697746	5.00432	2.32317	3.54239e-07	0.000165466	up	yes
gene23844	PIEZO2	rna47848;rna47849	GO:0006812(cation transport);GO:0008381(mechanosensitive ion channel activity);GO:0009612(response to mechanical stimulus);GO:0016021(integral component of membrane);GO:0034220(ion transmembrane transport);GO:0050974(detection of mechanical stimulus involved in sensory perception);GO:0005261(cation channel activity);GO:0005886(plasma membrane);GO:0016020(membrane);GO:0042391(regulation of membran…	NA	NA	NA	piezo-type mechanosensitive ion channel component 2 isoform X2 [Columba livia];piezo-type mechanosensitive ion channel component 2 isoform X1 [Columba livia]	NA	5.81723	7.92555	4.52539	5.2471	0.491052	3.52613	0.724077	0.665348	4.34936	2.1208	3.67132e-07	0.000165772	up	yes
gene21054	LOC102094073	rna42425	GO:0016021(integral component of membrane);GO:0070062(extracellular exosome);GO:0072562(blood microparticle)	NA	NA	NA	carboxypeptidase N subunit 2 [Columba livia]	NA	6.3411	8.99501	5.95678	14.4299	15.1019	50.2638	57.3713	31.6241	0.231423	-2.11139	3.85089e-07	0.000168271	down	yes
gene1133	TECR	rna2569	GO:0005515(protein binding);GO:0005634(nucleus);GO:0005783(endoplasmic reticulum);GO:0005789(endoplasmic reticulum membrane);GO:0017099(very-long-chain-acyl-CoA dehydrogenase activity);GO:0030176(integral component of endoplasmic reticulum membrane);GO:0030497(fatty acid elongation);GO:0035338(long-chain fatty-acyl-CoA biosynthetic process);GO:0042761(very long-chain fatty acid biosynthetic proce…	00062(Fatty acid elongation);01040(Biosynthesis of unsaturated fatty acids)	K10258	EC:1.3.1.93	very-long-chain enoyl-CoA reductase [Columba livia]	NA	1.26334	0.497119	0.280912	0.118638	0.0001	0.0001	0.0001	0.0001	5400.01	12.3987	5.07347e-07	0.000214766	up	yes
gene8494	LOC102096543	rna17634;rna17633	GO:0005887(integral component of plasma membrane);GO:0022841(potassium ion leak channel activity);GO:0030322(stabilization of membrane potential);GO:0071805(potassium ion transmembrane transport);GO:0071805(potassium ion transmembrane transport)	NA	NA	NA	potassium channel subfamily K member 16 [Columba livia]	NA	0.071602	0.104896	0.362575	0.518177	0.0001	0.0001	0.0001	0.0001	2643.12	11.368	7.80164e-07	0.000320246	up	yes
gene2163	LOC110355567	rna4889	GO:0004748(ribonucleoside-diphosphate reductase activity, thioredoxin disulfide as acceptor);GO:0005971(ribonucleoside-diphosphate reductase complex);GO:0009263(deoxyribonucleotide biosynthetic process)	NA	NA	NA	reverse hypothetical protein [Limosa lapponica baueri]	NA	0.0001	0.0001	0.0001	0.0001	1.21743	0.938741	1.6493	0.0001	0.000105109	-13.2158	1.00771e-06	0.000401485	down	yes
gene6168	LOC102085790	rna13002;rna12999;rna12996;rna12997;rna13003;rna12998;rna13001;rna13000	NA	NA	NA	NA	hypothetical protein AV530_010474 [Patagioenas fasciata monilis]	NA	0.315815	0.317265	0.187676	0.365095	3.52334	4.94688	0.529718	2.36724	0.104322	-3.26088	1.05942e-06	0.000410024	down	yes
gene699	CPZ	rna1583	GO:0004181(metallocarboxypeptidase activity);GO:0004185(serine-type carboxypeptidase activity);GO:0005615(extracellular space);GO:0006518(peptide metabolic process);GO:0007275(multicellular organism development);GO:0008270(zinc ion binding);GO:0016055(Wnt signaling pathway);GO:0016485(protein processing)	NA	NA	NA	carboxypeptidase Z [Columba livia]	NA	0.146914	0.169373	0.563057	0.576326	0.0001	0.0001	0.0001	0.0001	3639.18	11.8294	1.1883e-06	0.000447131	up	yes
gene10349	LOC110360660	rna21301;rna21300	NA	NA	NA	NA		NA	0.0001	0.0001	0.0001	0.0001	0.285291	1.5167	1.81592	0.481695	9.75704e-05	-13.3232	1.81051e-06	0.000662841	down	yes
gene25426	LOC102098445	rna50670;rna50671	GO:0005044(scavenger receptor activity);GO:0006898(receptor-mediated endocytosis);GO:0006955(immune response);GO:0030247(polysaccharide binding);GO:0030247(polysaccharide binding)	NA	NA	NA	somatomedin-B and thrombospondin type-1 domain-containing protein [Columba livia]	NA	0.489063	0.619285	0.780092	0.480397	4.03674	1.63353	5.15093	3.26074	0.168218	-2.5716	2.13681e-06	0.000761715	down	yes
gene20505	APOD	rna41324;rna41326;rna41325	GO:0000302(response to reactive oxygen species);GO:0005215(transporter activity);GO:0005615(extracellular space);GO:0006006(glucose metabolic process);GO:0006629(lipid metabolic process);GO:0006810(transport);GO:0010642(negative regulation of platelet-derived growth factor receptor signaling pathway);GO:0015485(cholesterol binding);GO:0042308(negative regulation of protein import into nucleus);GO…	NA	NA	NA	apolipoprotein D [Columba livia];PREDICTED: apolipoprotein D [Calidris pugnax];apolipoprotein D [Athene cunicularia]	NA	0.0558057	2.08086	0.260066	0.743944	0.0001	0.0001	0.0001	0.0001	7851.69	12.9388	2.23458e-06	0.000776143	up	yes
gene10076	LOC110360502	rna20720;rna20721	NA	NA	NA	NA		NA	0.055493	0.022179	0.030842	0.071689	2.85139	0.041036	3.07968	5.93363	0.0151358	-6.04589	2.36686e-06	0.000801538	down	yes
gene25482	UGT8	rna50777;rna50779;rna50778	GO:0002175(protein localization to paranode region of axon);GO:0007010(cytoskeleton organization);GO:0009813(flavonoid biosynthetic process);GO:0015020(glucuronosyltransferase activity);GO:0016021(integral component of membrane);GO:0030913(paranodal junction assembly);GO:0043231(intracellular membrane-bounded organelle);GO:0048812(neuron projection morphogenesis);GO:0052696(flavonoid glucuronidat…	00565(Ether lipid metabolism);00600(Sphingolipid metabolism);00600(Sphingolipid metabolism)	K04628	EC:2.4.1.47	2-hydroxyacylsphingosine 1-beta-galactosyltransferase [Columba livia]	NA	0.364865	1.00322	0.403249	0.639461	1.4909	48.8888	1.40565	2.70409	0.0442434	-4.4984	3.75998e-06	0.00120656	down	yes
gene6584	LOC102092638	rna13773;rna13771;rna13772	GO:0008152(metabolic process);GO:0008484(sulfuric ester hydrolase activity);GO:0016021(integral component of membrane);GO:0016021(integral component of membrane)	NA	NA	NA	arylsulfatase D isoform X1 [Columba livia];arylsulfatase D isoform X2 [Columba livia]	NA	1.05437	1.00965	1.30833	1.66417	2.39968	6.99337	4.48136	3.62496	0.287811	-1.7968	3.77626e-06	0.00120656	down	yes
gene11496	PLSCR5	rna23469;rna23472;rna23470;rna23468;rna23471	GO:0005886(plasma membrane);GO:0017121(phospholipid scrambling);GO:0017128(phospholipid scramblase activity);GO:0017128(phospholipid scramblase activity)	NA	NA	NA	phospholipid scramblase family member 5 isoform X1 [Columba livia];phospholipid scramblase family member 5 isoform X2 [Columba livia]	NA	2.72363	4.15974	0.0001	0.180758	0.0001	0.0001	0.0001	0.0001	17660.6	14.1082	3.83007e-06	0.00120656	up	yes
gene22815	TFRC	rna45901;rna45900	GO:0004998(transferrin receptor activity);GO:0005886(plasma membrane);GO:0006879(cellular iron ion homeostasis);GO:0006898(receptor-mediated endocytosis);GO:0016021(integral component of membrane);GO:0033572(transferrin transport);GO:0042470(melanosome);GO:0042470(melanosome)	04144(Endocytosis);04145(Phagosome);04216(Ferroptosis);04216(Ferroptosis)	K06503	NA	transferrin receptor protein 1 [Columba livia]	NA	282.239	248.744	107.632	168.029	65.1304	75.9406	45.3953	51.211	3.39387	1.76293	4.03435e-06	0.0012281	up	yes
gene3652	DRP2	rna7910;rna7909	GO:0005886(plasma membrane);GO:0008270(zinc ion binding);GO:0008270(zinc ion binding)	NA	NA	NA	dystrophin-related protein 2 isoform X2 [Columba livia];dystrophin-related protein 2 isoform X1 [Columba livia]	NA	0.298275	0.626239	0.448874	0.566036	0.867129	41.8173	1.6343	1.5248	0.0423053	-4.56302	4.07977e-06	0.0012281	down	yes
gene21987	PLLP	rna44206	GO:0016021(integral component of membrane);GO:0070062(extracellular exosome)	NA	NA	NA	plasmolipin [Columba livia]	NA	0.091148	0.315549	0.074703	0.0001	0.617698	37.2692	1.78727	0.835912	0.0118859	-6.3946	5.16558e-06	0.00152115	down	yes
gene4552	CACNA1E	rna9636;rna9641;rna9635;rna9640;rna9651;rna9643;rna9637;rna9645;rna9634;rna9642;rna9648;rna9638;rna9647;rna9639;rna9644;rna9649;rna9632;rna9650;rna9646;rna9652;rna9633	GO:0005509(calcium ion binding);GO:0005886(plasma membrane);GO:0005891(voltage-gated calcium channel complex);GO:0008331(high voltage-gated calcium channel activity);GO:0034765(regulation of ion transmembrane transport);GO:0070588(calcium ion transmembrane transport);GO:0086010(membrane depolarization during action potential);GO:0086010(membrane depolarization during action potential)	04010(MAPK signaling pathway);04020(Calcium signaling pathway);04020(Calcium signaling pathway)	K04852	NA	voltage-dependent R-type calcium channel subunit alpha-1E isoform X1 [Columba livia];voltage-dependent R-type calcium channel subunit alpha-1E isoform X3 [Columba livia];voltage-dependent R-type calcium channel subunit alpha-1E isoform X10 [Columba livia];voltage-dependent R-type calcium channel subunit alpha-1E isoform X6 [Columba livia];voltage-dependent R-type calcium channel subunit alpha-1E …	NA	0.0472862	0.014304	0.0266584	0.0876479	1.17938	0.149342	0.452224	0.514165	0.0766396	-3.70577	5.46999e-06	0.00157652	down	yes
gene17332	LOC110364062	rna35029;rna35028;rna35027	NA	NA	NA	NA		NA	0.0986442	0.291013	0.038662	0.289727	0.09929	9.85936	0.460797	10.3065	0.0346448	-4.85122	5.63526e-06	0.00159032	down	yes
gene21604	LOC110366176	rna43499;rna43497;rna43498;rna43500	NA	NA	NA	NA		NA	14.6866	24.1709	11.2396	23.6329	38.6963	89.9446	90.3183	41.6103	0.282957	-1.82134	9.23874e-06	0.00251582	down	yes
gene20767	PLP1	rna41815;rna41816	GO:0005886(plasma membrane);GO:0006954(inflammatory response);GO:0010628(positive regulation of gene expression);GO:0014002(astrocyte development);GO:0016021(integral component of membrane);GO:0021762(substantia nigra development);GO:0022010(central nervous system myelination);GO:0042759(long-chain fatty acid biosynthetic process);GO:0043209(myelin sheath);GO:0048469(cell maturation);GO:0061564(a…	NA	NA	NA	proteolipid protein 1, transcript variant X1, partial [Columba livia]	NA	1.77475	4.07835	4.54487	3.9534	5.37928	97.294	13.1166	12.5418	0.11183	-3.16062	9.28619e-06	0.00251582	down	yes
gene1725	LOC110364824	rna3888;rna3889	GO:0016831(carboxy-lyase activity);GO:0019752(carboxylic acid metabolic process);GO:0030170(pyridoxal phosphate binding);GO:0030170(pyridoxal phosphate binding)	00410(beta-Alanine metabolism);00430(Taurine and hypotaurine metabolism);00770(Pantothenate and CoA biosynthesis);00770(Pantothenate and CoA biosynthesis)	K18966	EC:4.1.1.29;EC:4.1.1.11	acidic amino acid decarboxylase GADL1 [Athene cunicularia]	NA	10.698	4.27712	4.00871	3.12881	0.698723	0.122986	0.468729	1.45693	8.04864	3.00875	9.82476e-06	0.00257828	up	yes
gene3468	TMTC1	rna7552;rna7553;rna7554	GO:0005739(mitochondrion);GO:0016021(integral component of membrane);GO:0016021(integral component of membrane)	NA	NA	NA	transmembrane and TPR repeat-containing protein 1 [Patagioenas fasciata monilis];transmembrane and TPR repeat-containing protein 1 isoform X2 [Columba livia];transmembrane and TPR repeat-containing protein 1 isoform X3 [Columba livia]	NA	5.20676	5.88335	2.32323	10.0567	15.2523	44.7722	18.2174	17.5426	0.245029	-2.02897	9.89742e-06	0.00257828	down	yes
gene9613	LOC102095329	rna19918	GO:0002312(B cell activation involved in immune response);GO:0002313(mature B cell differentiation involved in immune response);GO:0004930(G-protein coupled receptor activity);GO:0005886(plasma membrane);GO:0006959(humoral immune response);GO:0007186(G-protein coupled receptor signaling pathway);GO:0008142(oxysterol binding);GO:0016021(integral component of membrane);GO:0030890(positive regulatio…	NA	NA	NA	G-protein coupled receptor 183-like [Columba livia]	NA	5.80873	11.1089	3.9503	9.29344	1.07468	5.39717	1.64491	1.14579	3.25627	1.70322	1.22546e-05	0.00307772	up	yes
gene86	SNCA	rna187;rna188	GO:0005829(cytosol);GO:0045202(synapse);GO:0000287(magnesium ion binding);GO:0001774(microglial cell activation);GO:0001921(positive regulation of receptor recycling);GO:0001956(positive regulation of neurotransmitter secretion);GO:0001963(synaptic transmission, dopaminergic);GO:0005507(copper ion binding);GO:0005509(calcium ion binding);GO:0005543(phospholipid binding);GO:0005615(extracellular s…	NA	NA	NA	alpha-synuclein isoform X2 [Columba livia];alpha-synuclein isoform X1 [Columba livia]	NA	0.366047	1.41633	0.710854	1.38057	1.80976	40.8017	6.27924	3.25709	0.0742849	-3.75079	1.22691e-05	0.00307772	down	yes
gene15660	LOC102084789	rna31707	GO:0003756(protein disulfide isomerase activity);GO:0005783(endoplasmic reticulum);GO:0006457(protein folding);GO:0034976(response to endoplasmic reticulum stress);GO:0045454(cell redox homeostasis)	NA	NA	NA	LOW QUALITY PROTEIN: thioredoxin domain-containing protein 11 [Columba livia]	NA	3.96927	4.24885	4.83729	4.81538	9.61909	21.635	18.6461	12.3778	0.286952	-1.80112	1.27929e-05	0.00315077	down	yes
gene4931	HSPH1	rna10475	GO:0005524(ATP binding);GO:0005654(nucleoplasm);GO:0005829(cytosol);GO:0005874(microtubule);GO:0043014(alpha-tubulin binding);GO:0045944(positive regulation of transcription by RNA polymerase II);GO:0051085(chaperone cofactor-dependent protein refolding);GO:0061098(positive regulation of protein tyrosine kinase activity);GO:0070062(extracellular exosome);GO:1903748(negative regulation of establis…	04141(Protein processing in endoplasmic reticulum)	K09485	NA	LOW QUALITY PROTEIN: heat shock protein 105 kDa [Columba livia]	NA	14.5653	9.96988	9.20703	16.0997	38.119	44.1186	28.9515	60.6689	0.290019	-1.78578	1.33292e-05	0.00322424	down	yes
gene18782	CKS2	rna37779	GO:0007127(meiosis I);GO:0016538(cyclin-dependent protein serine/threonine kinase regulator activity);GO:0045859(regulation of protein kinase activity);GO:0051301(cell division)	05200(Pathways in cancer);05222(Small cell lung cancer)	K02219	NA	cyclin-dependent kinases regulatory subunit 2, partial [Columba livia]	NA	4.08737	4.95655	5.09524	5.58769	25.1138	17.3247	15.9699	33.3701	0.21494	-2.218	1.44373e-05	0.00337267	down	yes
gene13474	KAZALD1	rna27466	GO:0001558(regulation of cell growth);GO:0005520(insulin-like growth factor binding);GO:0005614(interstitial matrix);GO:0030198(extracellular matrix organization)	NA	NA	NA	kazal-type serine protease inhibitor domain-containing protein 1 [Columba livia]	NA	8.09417	5.5333	11.7694	7.53405	1.497	2.70978	1.04849	2.07049	4.49523	2.16839	1.44408e-05	0.00337267	up	yes
gene12040	LOC102092840	rna24554;rna24553	NA	NA	NA	NA	PREDICTED: uncharacterized protein LOC104277510, partial [Apaloderma vittatum]	NA	199.596	184.988	134.052	153.1	35.2455	83.2392	7.95495	36.2212	4.12968	2.04603	1.63552e-05	0.00375505	up	yes
gene14554	PHACTR2	rna29674;rna29670;rna29671;rna29675;rna29672;rna29673	GO:0003779(actin binding);GO:0004864(protein phosphatase inhibitor activity);GO:0043086(negative regulation of catalytic activity);GO:0043086(negative regulation of catalytic activity)	NA	NA	NA	phosphatase and actin regulator 2 isoform X1 [Columba livia];phosphatase and actin regulator 2 isoform X4 [Columba livia];phosphatase and actin regulator 2 isoform X2 [Columba livia];phosphatase and actin regulator 2 isoform X3 [Columba livia]	NA	23.8972	13.8166	20.406	24.841	53.3546	101.035	107.75	43.4161	0.271508	-1.88093	1.73311e-05	0.00391279	down	yes
gene9997	LOC102090214	rna20581	NA	NA	NA	NA	PREDICTED: uncharacterized protein LOC101868841 [Melopsittacus undulatus]	NA	0.980371	1.54694	1.54344	2.8201	10.2832	2.3916	180.476	2.95795	0.035138	-4.83083	1.84738e-05	0.0039948	down	yes
gene16410	MPZ	rna33221	GO:0005887(integral component of plasma membrane);GO:0043209(myelin sheath)	04514(Cell adhesion molecules (CAMs))	K06770	NA	myelin protein P0 [Columba livia]	NA	1.87459	4.75112	5.12449	5.92697	6.17248	676.323	6.4568	13.1723	0.0251767	-5.31177	1.85537e-05	0.0039948	down	yes
gene1266	RGS2	rna2938	GO:0005096(GTPase activator activity);GO:0005634(nucleus);GO:0005737(cytoplasm);GO:0005829(cytosol);GO:0005886(plasma membrane);GO:0007283(spermatogenesis);GO:0009898(cytoplasmic side of plasma membrane);GO:0010519(negative regulation of phospholipase activity);GO:0010614(negative regulation of cardiac muscle hypertrophy);GO:0043407(negative regulation of MAP kinase activity);GO:0043547(positive …	04022(cGMP - PKG signaling pathway);04921(Oxytocin signaling pathway);04740(Olfactory transduction)	K18154	NA	regulator of G-protein signaling 2 [Columba livia]	NA	372.183	303.5	192.795	222.525	104.535	25.1775	12.2656	39.4434	6.01364	2.58824	1.85791e-05	0.0039948	up	yes
gene20176	LOC102094135	rna40624;rna40625;rna40626;rna40623	GO:0005975(carbohydrate metabolic process);GO:0015018(galactosylgalactosylxylosylprotein 3-beta-glucuronosyltransferase activity);GO:0016020(membrane);GO:0030204(chondroitin sulfate metabolic process);GO:0050650(chondroitin sulfate proteoglycan biosynthetic process);GO:0050650(chondroitin sulfate proteoglycan biosynthetic process)	00515(Mannose type O-glycan biosyntheis);00515(Mannose type O-glycan biosyntheis)	K00735	EC:2.4.1.135	galactosylgalactosylxylosylprotein 3-beta-glucuronosyltransferase 1 isoform X1 [Columba livia];galactosylgalactosylxylosylprotein 3-beta-glucuronosyltransferase 1 isoform X2 [Columba livia]	NA	0.217103	0.335953	0.309441	0.382184	0.294047	26.394	1.24478	0.874864	0.0432066	-4.53261	2.16081e-05	0.00457349	down	yes
gene4356	PEAK1	rna9200;rna9201;rna9199;rna9202	GO:0004672(protein kinase activity);GO:0004715(non-membrane spanning protein tyrosine kinase activity);GO:0005524(ATP binding);GO:0005654(nucleoplasm);GO:0005737(cytoplasm);GO:0005886(plasma membrane);GO:0005925(focal adhesion);GO:0015629(actin cytoskeleton);GO:0016477(cell migration);GO:0018108(peptidyl-tyrosine phosphorylation);GO:0034446(substrate adhesion-dependent cell spreading);GO:0046777(…	NA	NA	NA	pseudopodium-enriched atypical kinase 1 isoform X1 [Columba livia];pseudopodium-enriched atypical kinase 1 isoform X2 [Columba livia]	NA	0.8193	0.911517	0.682472	1.18468	1.2362	13.0183	1.86829	3.62099	0.182233	-2.45615	2.46017e-05	0.00512699	down	yes
gene21065	LOC102096032	rna42439	GO:0005623(cell);GO:0045177(apical part of cell);GO:0048471(perinuclear region of cytoplasm)	00500(Starch and sucrose metabolism);04217(Necroptosis);04910(Insulin signaling pathway)	K00688	EC:2.4.1.1	glycogen phosphorylase, brain form [Columba livia]	NA	15.7539	5.81675	11.6457	9.03572	3.36067	3.05951	2.91046	4.66106	3.0198	1.59445	2.5031e-05	0.00513743	up	yes
gene9177	STRIP2	rna19102	GO:0005737(cytoplasm);GO:0007010(cytoskeleton organization);GO:0008360(regulation of cell shape);GO:0016477(cell migration)	NA	NA	NA	striatin-interacting protein 2 [Columba livia]	NA	0.249823	1.95673	10.3086	2.84368	0.178488	0.619092	0.243436	0.517724	9.85338	3.30062	2.74026e-05	0.00554024	up	yes
gene1874	INSC	rna4222;rna4227;rna4226;rna4228;rna4224;rna4225;rna4223	GO:0005938(cell cortex);GO:0007399(nervous system development);GO:0030154(cell differentiation);GO:0030154(cell differentiation)	NA	NA	NA	protein inscuteable homolog isoform X1 [Columba livia];protein inscuteable homolog isoform X2 [Columba livia]	NA	0.329703	0.624359	0.397102	0.764704	0.930038	8.21741	4.04361	1.29908	0.146021	-2.77575	2.90752e-05	0.00573338	down	yes
gene9129	FRAS1	rna19008	GO:0002009(morphogenesis of an epithelium);GO:0003338(metanephros morphogenesis);GO:0007154(cell communication);GO:0015031(protein transport);GO:0016021(integral component of membrane);GO:0030326(embryonic limb morphogenesis);GO:0043588(skin development);GO:0060021(palate development)	NA	NA	NA	LOW QUALITY PROTEIN: extracellular matrix protein FRAS1, partial [Columba livia]	NA	2.49683	3.97485	3.79661	6.17502	1.641	1.93344	0.882766	1.69422	2.67309	1.41851	2.92044e-05	0.00573338	up	yes
gene12594	PRG4	rna25565	GO:0005044(scavenger receptor activity);GO:0006898(receptor-mediated endocytosis);GO:0006955(immune response);GO:0030247(polysaccharide binding)	04151(PI3K-Akt signaling pathway);04512(ECM-receptor interaction);04510(Focal adhesion);04610(Complement and coagulation cascades);05205(Proteoglycans in cancer);05165(Human papillomavirus infection)	K06251	NA	proteoglycan 4 [Columba livia]	NA	0.539722	0.577368	0.747355	1.52989	1.43986	4.90082	9.91649	2.42488	0.18169	-2.46045	3.02741e-05	0.00585847	down	yes
gene23667	CEMIP	rna47512	GO:0004415(hyalurononglucosaminidase activity);GO:0005540(hyaluronic acid binding);GO:0005783(endoplasmic reticulum);GO:0005886(plasma membrane);GO:0007605(sensory perception of sound);GO:0010800(positive regulation of peptidyl-threonine phosphorylation);GO:0030214(hyaluronan catabolic process);GO:0030335(positive regulation of cell migration);GO:0030665(clathrin-coated vesicle membrane);GO:00320…	NA	NA	NA	cell migration-inducing and hyaluronan-binding protein [Columba livia]	NA	0.0001	0.09507	0.478878	0.371555	0.0001	0.0001	0.0001	0.0001	2364.01	11.207	3.3099e-05	0.00631492	up	yes
gene17021	ARHGAP18	rna34370	GO:0005096(GTPase activator activity);GO:0005737(cytoplasm);GO:0005829(cytosol);GO:0007264(small GTPase mediated signal transduction);GO:0008360(regulation of cell shape);GO:0030833(regulation of actin filament polymerization);GO:0032956(regulation of actin cytoskeleton organization);GO:0043547(positive regulation of GTPase activity);GO:0051056(regulation of small GTPase mediated signal transduct…	NA	NA	NA	rho GTPase-activating protein 18, partial [Columba livia]	NA	4.55145	4.08278	1.77429	3.12732	0.0001	0.642758	0.0001	0.0001	21.0492	4.39569	3.36738e-05	0.00633534	up	yes
gene21495	LOC102087785	rna43268	NA	NA	NA	NA	PREDICTED: LOW QUALITY PROTEIN: endogenous retrovirus group K member 18 Pol protein-like [Taeniopygia guttata]	NA	2.70038	5.25303	0.812181	11.6297	15.8026	193.273	4.44834	49.7213	0.0774765	-3.6901	3.48928e-05	0.00647477	down	yes
gene4952	SLC46A3	rna10511;rna10510	GO:0016021(integral component of membrane);GO:0055085(transmembrane transport);GO:0055085(transmembrane transport)	NA	NA	NA	solute carrier family 46 member 3 isoform X1 [Columba livia];solute carrier family 46 member 3 isoform X2 [Columba livia]	NA	3.0472	7.1139	2.21069	8.2286	10.6868	29.0817	17.8765	11.1715	0.299353	-1.74008	3.61701e-05	0.00662107	down	yes
gene16875	LOC110363840	rna34103	NA	NA	NA	NA		NA	7.98259	9.22166	6.75218	10.1598	57.0112	79.9226	28.2733	14.8975	0.189424	-2.40031	4.14756e-05	0.00749104	down	yes
gene12303	RHOJ	rna25040	GO:0005525(GTP binding);GO:0005622(intracellular);GO:0007266(Rho protein signal transduction);GO:0008360(regulation of cell shape);GO:0030036(actin cytoskeleton organization);GO:0061299(retina vasculature morphogenesis in camera-type eye);GO:0070062(extracellular exosome)	NA	NA	NA	rho-related GTP-binding protein RhoJ [Columba livia]	NA	0.676302	2.06711	0.151653	0.916947	2.41242	16.2277	4.36684	6.49348	0.129219	-2.95211	4.81351e-05	0.00857945	down	yes
gene25444	PPM1F	rna50711	GO:0004722(protein serine/threonine phosphatase activity);GO:0005829(cytosol);GO:0006469(negative regulation of protein kinase activity);GO:0010628(positive regulation of gene expression);GO:0010634(positive regulation of epithelial cell migration);GO:0010811(positive regulation of cell-substrate adhesion);GO:0033137(negative regulation of peptidyl-serine phosphorylation);GO:0033192(calmodulin-de…	NA	NA	NA	protein phosphatase 1F [Columba livia]	NA	1.36074	2.55436	0.899483	1.65281	2.63995	6.09433	5.82702	6.56474	0.306133	-1.70777	4.96693e-05	0.00873793	down	yes
gene10030	CALB2	rna20639	GO:0005509(calcium ion binding);GO:0005634(nucleus);GO:0005829(cytosol);GO:0005921(gap junction);GO:0043005(neuron projection);GO:0045202(synapse);GO:0051480(regulation of cytosolic calcium ion concentration)	04961(Endocrine and other factor-regulated calcium reabsorption)	K14757	NA	calretinin [Columba livia]	NA	0.747355	0.993365	0.916876	11.2585	0.0001	0.0001	0.0001	0.256498	54.1909	5.75998	6.01163e-05	0.0104377	up	yes
gene23327	CNTNAP1	rna46903	GO:0002175(protein localization to paranode region of axon);GO:0007010(cytoskeleton organization);GO:0008076(voltage-gated potassium channel complex);GO:0019227(neuronal action potential propagation);GO:0030913(paranodal junction assembly);GO:0033270(paranode region of axon);GO:0043209(myelin sheath);GO:0048812(neuron projection morphogenesis);GO:0050884(neuromuscular process controlling posture)…	04514(Cell adhesion molecules (CAMs))	K07379	NA	LOW QUALITY PROTEIN: contactin-associated protein 1 [Columba livia]	NA	0.40637	1.40525	1.46682	1.32695	0.072506	0.227904	0.064631	0.266558	7.29163	2.86624	6.08723e-05	0.0104377	up	yes
gene10508	IPMK	rna21567	GO:0000824(inositol tetrakisphosphate 3-kinase activity);GO:0001841(neural tube formation);GO:0005654(nucleoplasm);GO:0005730(nucleolus);GO:0008440(inositol-1,4,5-trisphosphate 3-kinase activity);GO:0016310(phosphorylation);GO:0032958(inositol phosphate biosynthetic process)	00562(Inositol phosphate metabolism);04070(Phosphatidylinositol signaling system)	K00915	EC:2.7.1.140;EC:2.7.1.151	inositol polyphosphate multikinase, partial [Columba livia]	NA	29.3808	44.1094	20.587	33.8227	70.8145	146.782	116.923	65.1997	0.319975	-1.64397	6.54849e-05	0.0110882	down	yes
gene26211	GABBR1	rna52061	GO:0004965(G-protein coupled GABA receptor activity);GO:0005737(cytoplasm);GO:0007193(adenylate cyclase-inhibiting G-protein coupled receptor signaling pathway);GO:0007214(gamma-aminobutyric acid signaling pathway);GO:0038039(G-protein coupled receptor heterodimeric complex);GO:0042734(presynaptic membrane);GO:0045211(postsynaptic membrane)	04080(Neuroactive ligand-receptor interaction)	K04615	NA	gamma-aminobutyric acid type B receptor subunit 1, partial [Columba livia]	NA	11.7539	26.8162	15.1631	23.4596	2.70523	14.8019	5.90201	6.14191	2.61219	1.38526	6.86745e-05	0.0114848	up	yes
gene10867	MCF2L	rna22240;rna22232;rna22233;rna22239;rna22246;rna22238;rna22235;rna22234;rna22243;rna22231;rna22237;rna22242;rna22241;rna22245;rna22244;rna22236	GO:0005089(Rho guanyl-nucleotide exchange factor activity);GO:0005622(intracellular);GO:0035023(regulation of Rho protein signal transduction);GO:0035556(intracellular signal transduction);GO:0043547(positive regulation of GTPase activity);GO:0005615(extracellular space);GO:0005615(extracellular space)	NA	NA	NA	guanine nucleotide exchange factor DBS isoform X2 [Columba livia];guanine nucleotide exchange factor DBS isoform X4 [Columba livia];guanine nucleotide exchange factor DBS isoform X1 [Columba livia];guanine nucleotide exchange factor DBS isoform X3 [Columba livia];guanine nucleotide exchange factor DBS isoform X9 [Columba livia];guanine nucleotide exchange factor DBS isoform X6 [Columba livia];gua…	NA	12.98	5.92341	1.92712	7.6032	18.2896	40.2486	66.4948	16.8088	0.20046	-2.31861	6.96432e-05	0.0115047	down	yes
gene12950	COL12A1	rna26332	GO:0005581(collagen trimer);GO:0007155(cell adhesion)	NA	NA	NA	LOW QUALITY PROTEIN: collagen alpha-1(XII) chain [Columba livia]	NA	3.34155	3.21037	12.2016	14.0702	1.52077	4.3597	2.39906	2.12677	3.15421	1.65728	7.37658e-05	0.0119793	up	yes
gene2498	BCAS1	rna5506;rna5510;rna5507;rna5505;rna5509;rna5508	GO:0070062(extracellular exosome);GO:0070062(extracellular exosome)	00100(Steroid biosynthesis);00100(Steroid biosynthesis)	K07436	EC:1.14.15.16	breast carcinoma-amplified sequence 1 isoform X1 [Columba livia];breast carcinoma-amplified sequence 1 isoform X5 [Columba livia];breast carcinoma-amplified sequence 1 isoform X4 [Columba livia];breast carcinoma-amplified sequence 1 isoform X3 [Columba livia]	NA	0.483268	1.00635	0.318158	0.26295	0.664196	23.6096	2.05534	1.61418	0.0741044	-3.7543	7.4285e-05	0.0119793	down	yes
gene24996	ZBTB21	rna49974;rna49972;rna49970;rna49973;rna49971;rna49976;rna49975	GO:0005634(nucleus);GO:0008327(methyl-CpG binding);GO:0045892(negative regulation of transcription, DNA-templated);GO:0046872(metal ion binding);GO:0046872(metal ion binding)	NA	NA	NA	zinc finger and BTB domain-containing protein 21 [Patagioenas fasciata monilis];zinc finger and BTB domain-containing protein 21 [Columba livia]	NA	0.384966	0.598458	0.580144	0.595364	1.33292	1.93728	3.12171	1.0561	0.289868	-1.78653	7.75257e-05	0.0122184	down	yes
gene14091	LOC110362602	rna28704	GO:0005096(GTPase activator activity);GO:0005737(cytoplasm);GO:0005829(cytosol);GO:0007264(small GTPase mediated signal transduction);GO:0008360(regulation of cell shape);GO:0030833(regulation of actin filament polymerization);GO:0032956(regulation of actin cytoskeleton organization);GO:0043547(positive regulation of GTPase activity);GO:0051056(regulation of small GTPase mediated signal transduct…	NA	NA	NA	rho GTPase-activating protein 18 [Patagioenas fasciata monilis]	NA	7.38527	9.73551	6.01941	10.5927	0.969388	6.10048	1.26102	2.29808	3.17368	1.66615	7.83518e-05	0.0122184	up	yes
gene20846	LOC102098860	rna42006	GO:0005215(transporter activity);GO:0005524(ATP binding);GO:0006810(transport);GO:0016021(integral component of membrane);GO:0016887(ATPase activity)	02010(ABC transporters)	K05651	NA	ATP-binding cassette sub-family A member 10 [Columba livia]	NA	7.24768	9.73621	8.24826	15.5772	11.5199	50.4525	61.3098	27.9435	0.269857	-1.88973	7.84736e-05	0.0122184	down	yes
gene18431	FMOD	rna37154	GO:0005615(extracellular space);GO:0007409(axonogenesis);GO:0008201(heparin binding);GO:0035385(Roundabout signaling pathway);GO:0048495(Roundabout binding);GO:0048846(axon extension involved in axon guidance);GO:0050770(regulation of axonogenesis)	NA	NA	NA	fibromodulin [Patagioenas fasciata monilis]	NA	20.2866	17.4814	35.5051	161.621	11.9831	17.9677	13.47	10.6896	4.34101	2.11803	7.94899e-05	0.012236	up	yes
gene23353	LOC110355457	rna46951;rna46950	NA	NA	NA	NA	gallinacin-1 alpha precursor [Patagioenas fasciata monilis]	NA	0.0001	2.08664	6.06983	0.21431	0.0001	0.0001	0.0001	0.0001	20927.2	14.3531	8.1379e-05	0.0123861	up	yes
gene10636	FBXO15	rna21798;rna21796;rna21795;rna21797	GO:0000209(protein polyubiquitination);GO:0004842(ubiquitin-protein transferase activity);GO:0005829(cytosol);GO:0043687(post-translational protein modification);GO:0043687(post-translational protein modification)	NA	NA	NA	F-box only protein 15 [Patagioenas fasciata monilis];F-box only protein 15 isoform X2 [Columba livia]	NA	0.356482	0.0878164	0.206501	0.274059	0.0001	0.0001	0.0399283	0.0001	22.9903	4.52295	8.43059e-05	0.0125904	up	yes
gene16398	CASQ1	rna33209	GO:0005509(calcium ion binding);GO:0005759(mitochondrial matrix);GO:0014809(regulation of skeletal muscle contraction by regulation of release of sequestered calcium ion);GO:0016529(sarcoplasmic reticulum);GO:0033018(sarcoplasmic reticulum lumen);GO:0045214(sarcomere organization);GO:0051258(protein polymerization)	04260(Cardiac muscle contraction);04261(Adrenergic signaling in cardiomyocytes)	K01539	EC:3.6.3.9	calsequestrin-1 [Columba livia]	NA	57.8254	23.645	84.3138	52.0776	20.2228	5.10745	8.54527	19.8039	4.05857	2.02097	8.52163e-05	0.0125904	up	yes
gene18321	SLC16A10	rna36956;rna36957;rna36955	GO:0005215(transporter activity);GO:0005887(integral component of plasma membrane);GO:0015173(aromatic amino acid transmembrane transporter activity);GO:0015349(thyroid hormone transmembrane transporter activity);GO:0015801(aromatic amino acid transport);GO:0016021(integral component of membrane);GO:0034220(ion transmembrane transport);GO:0070327(thyroid hormone transport);GO:0070327(thyroid horm…	NA	NA	NA	monocarboxylate transporter 10 isoform X1 [Columba livia];monocarboxylate transporter 10 isoform X2 [Columba livia]	NA	3.07488	2.53396	3.05988	3.4138	6.77599	12.212	10.2429	4.40593	0.359205	-1.47712	8.55097e-05	0.0125904	down	yes
gene7951	LOC102098404	rna16587;rna16588;rna16590;rna16589	GO:0004364(glutathione transferase activity);GO:0004464(leukotriene-C4 synthase activity);GO:0004602(glutathione peroxidase activity);GO:0005635(nuclear envelope);GO:0005783(endoplasmic reticulum);GO:0016021(integral component of membrane);GO:0019370(leukotriene biosynthetic process);GO:0098869(cellular oxidant detoxification);GO:0098869(cellular oxidant detoxification)	00590(Arachidonic acid metabolism);00590(Arachidonic acid metabolism)	K00807	EC:4.4.1.20	leukotriene C4 synthase isoform X2 [Columba livia];leukotriene C4 synthase isoform X1 [Columba livia];leukotriene C4 synthase isoform X3 [Columba livia]	NA	6.05424	2.72653	3.93214	9.11944	21.4016	65.9602	20.1853	5.17187	0.193688	-2.36819	8.6827e-05	0.0126469	down	yes
gene6659	VWA3B	rna13904	GO:0005576(extracellular region)	NA	NA	NA	von Willebrand factor A domain-containing protein 3B [Columba livia]	NA	0.194321	0.524124	0.450029	0.355465	0.045342	0.0001	0.053262	0.033382	11.5375	3.52826	9.16345e-05	0.0131937	up	yes
gene14622	LOC102097596	rna29798	GO:0005576(extracellular region);GO:0006955(immune response);GO:0008009(chemokine activity);GO:0060326(cell chemotaxis)	04060(Cytokine-cytokine receptor interaction);04620(Toll-like receptor signaling pathway);04623(Cytosolic DNA-sensing pathway);05132(Salmonella infection)	K12964	NA	C-C motif chemokine 4-like [Columba livia]	NA	0.266033	0.230409	0.173155	0.271023	0.0001	0.914752	1.38957	54.3754	0.0165953	-5.91308	9.25295e-05	0.0131937	down	yes
gene11042	LOC102089121	rna22523;rna22533;rna22530;rna22527;rna22521;rna22528;rna22531;rna22535;rna22536;rna22525;rna22532;rna22538;rna22520;rna22534;rna22524;rna22529;rna22537;rna22526;rna22522	GO:0016021(integral component of membrane);GO:0016021(integral component of membrane)	NA	NA	NA	transmembrane protein 108 isoform X2 [Columba livia];hypothetical protein Anapl_15929 [Anas platyrhynchos];hypothetical protein AAES_44541 [Amazona aestiva];transmembrane protein 108 isoform X1 [Columba livia];hypothetical protein Anapl_15928 [Anas platyrhynchos];hypothetical protein AV530_014598 [Patagioenas fasciata monilis];transmembrane protein 108 isoform X3 [Columba livia]	NA	0.0717734	0.175711	0.125053	0.254523	0.00530886	0.0331499	0.0001	0.023992	10.0248	3.32551	9.47092e-05	0.0132053	up	yes
gene24744	MAFF	rna49583	GO:0001228(transcriptional activator activity, RNA polymerase II transcription regulatory region sequence-specific DNA binding);GO:0005634(nucleus);GO:0005739(mitochondrion);GO:0006357(regulation of transcription by RNA polymerase II);GO:0006366(transcription by RNA polymerase II);GO:0035914(skeletal muscle cell differentiation);GO:0043565(sequence-specific DNA binding);GO:0045604(regulation of e…	NA	NA	NA	transcription factor MafF [Patagioenas fasciata monilis]	NA	12.2574	15.4432	8.86706	20.8042	12.9097	71.9499	51.4922	67.4332	0.281532	-1.82863	9.50531e-05	0.0132053	down	yes
gene16408	NR1I3	rna33219	GO:0001158(enhancer sequence-specific DNA binding);GO:0005667(transcription factor complex);GO:0010628(positive regulation of gene expression);GO:0042493(response to drug);GO:0043565(sequence-specific DNA binding);GO:2000144(positive regulation of DNA-templated transcription, initiation)	NA	NA	NA	nuclear receptor subfamily 1 group I member 3 [Columba livia]	NA	0.0001	0.0001	0.0001	0.0001	0.046879	1.97494	1.59393	0.0001	0.000110624	-13.142	9.60565e-05	0.0132053	down	yes
gene1875	CALCB	rna4233;rna4232;rna4230;rna4231;rna4229	GO:0005179(hormone activity);GO:0005576(extracellular region);GO:0005576(extracellular region)	04270(Vascular smooth muscle contraction);04270(Vascular smooth muscle contraction)	K12332	NA	calcitonin gene-related peptide 2 [Patagioenas fasciata monilis];PREDICTED: calcitonin gene-related peptide 2 isoform X2 [Anser cygnoides domesticus];calcitonin gene-related peptide 2 isoform X3 [Columba livia]	NA	0.0001	0.0001	0.0001	0.056887	0.0001	2.31492	5.44377	0.252334	0.00713845	-7.13017	9.65102e-05	0.0132053	down	yes
gene26347	LOC102085899	rna52224;rna52225	GO:0016787(hydrolase activity);GO:0046872(metal ion binding);GO:0046872(metal ion binding)	NA	NA	NA	metallo-beta-lactamase domain-containing protein 1, partial [Falco cherrug]	NA	8.42695	7.36334	3.23846	10.0335	2.16204	2.06544	1.96531	2.16411	3.47763	1.79811	9.78378e-05	0.0132531	up	yes
gene19417	HOPX	rna39040;rna39038;rna39039	GO:0000122(negative regulation of transcription by RNA polymerase II);GO:0003677(DNA binding);GO:0005634(nucleus);GO:0005737(cytoplasm);GO:0006351(transcription, DNA-templated);GO:0006357(regulation of transcription by RNA polymerase II);GO:0007507(heart development);GO:0008016(regulation of heart contraction);GO:0016575(histone deacetylation);GO:0043393(regulation of protein binding);GO:0043415(…	NA	NA	NA	homeodomain-only protein isoform X1 [Neopelma chrysocephalum];PREDICTED: homeodomain-only protein [Parus major];homeodomain-only protein [Limosa lapponica baueri]	NA	20.3586	14.6625	12.0594	24.9974	26.6506	68.6588	56.9183	45.3231	0.364858	-1.45459	9.97271e-05	0.0133753	down	yes
gene15880	THBS2	rna32145	GO:0005509(calcium ion binding);GO:0005604(basement membrane);GO:0007155(cell adhesion);GO:0008201(heparin binding);GO:0016525(negative regulation of angiogenesis);GO:0031091(platelet alpha granule)	04512(ECM-receptor interaction);04145(Phagosome);04510(Focal adhesion)	K04659	NA	thrombospondin 2, transcript variant X2 [Columba livia]	NA	1.63158	3.12177	5.16918	3.92157	0.69967	2.25882	0.322057	0.953534	3.26968	1.70915	0.000101198	0.0134395	up	yes
gene155	RELN	rna350;rna351;rna349	GO:0005615(extracellular space);GO:0005737(cytoplasm);GO:0005886(plasma membrane);GO:0007411(axon guidance);GO:0007616(long-term memory);GO:0008306(associative learning);GO:0010001(glial cell differentiation);GO:0014068(positive regulation of phosphatidylinositol 3-kinase signaling);GO:0016358(dendrite development);GO:0018108(peptidyl-tyrosine phosphorylation);GO:0021511(spinal cord patterning);G…	04512(ECM-receptor interaction);04510(Focal adhesion);04510(Focal adhesion)	K06249	EC:3.4.21.-	reelin isoform X2 [Columba livia];reelin isoform X1 [Columba livia];reelin isoform X3 [Columba livia]	NA	0.255754	0.293873	0.247861	0.538344	0.529682	5.75872	0.937219	0.860399	0.165203	-2.59769	0.000102567	0.0134891	down	yes
gene15650	CIITA	rna31688	GO:0005524(ATP binding);GO:0006355(regulation of transcription, DNA-templated)	05164(Influenza A)	K08060	NA	LOW QUALITY PROTEIN: MHC class II transactivator [Columba livia]	NA	0.40754	0.54528	0.198423	1.37243	0.934192	4.04382	7.1038	2.14416	0.177399	-2.49493	0.000104369	0.013594	down	yes
gene25893	DNAJA4	rna51556;rna51557	GO:0005829(cytosol);GO:0005829(cytosol)	NA	NA	NA	dnaJ-like protein subfamily A member 4 [Patagioenas fasciata monilis];dnaJ homolog subfamily A member 4 isoform X1 [Columba livia]	NA	50.4517	48.7913	36.3284	47.47	110.055	172.438	68.9368	489.471	0.217673	-2.19977	0.000109466	0.0141222	down	yes
gene24706	C1QTNF6	rna49531;rna49533;rna49529;rna49530;rna49527;rna49534;rna49528;rna49532	GO:0005518(collagen binding);GO:0005581(collagen trimer);GO:0005615(extracellular space);GO:0005829(cytosol);GO:0005887(integral component of plasma membrane);GO:0007204(positive regulation of cytosolic calcium ion concentration);GO:0010628(positive regulation of gene expression);GO:0010906(regulation of glucose metabolic process);GO:0043410(positive regulation of MAPK cascade);GO:0051260(protein…	NA	NA	NA	C1q and tumor necrosis factor related protein 6, transcript variant X1, partial [Columba livia];somatostatin receptor type 3 isoform A [Patagioenas fasciata monilis];complement C1q tumor necrosis factor-related protein 6 isoform X4 [Columba livia];complement C1q tumor necrosis factor-related protein 6 isoform X1 [Columba livia];complement C1q tumor necrosis factor-related protein 6 isoform X2 [Co…	NA	2.94513	4.50353	3.81668	4.76867	0.974544	2.79408	0.235595	0.355516	3.67775	1.87882	0.000112444	0.0143694	up	yes
gene8690	S100B	rna18047	GO:0001726(ruffle);GO:0005509(calcium ion binding);GO:0005634(nucleus);GO:0007613(memory);GO:0008270(zinc ion binding);GO:0042803(protein homodimerization activity);GO:0043025(neuronal cell body);GO:0043123(positive regulation of I-kappaB kinase/NF-kappaB signaling);GO:0044548(S100 protein binding);GO:0048168(regulation of neuronal synaptic plasticity);GO:0048306(calcium-dependent protein binding…	NA	NA	NA	protein S100-B [Patagioenas fasciata monilis]	NA	0.2995	0.375951	0.745429	0.0001	0.4883	101.642	1.2283	0.813065	0.0136407	-6.19594	0.000114353	0.0144769	down	yes
gene6522	SPOCK3	rna13660;rna13659	GO:0005509(calcium ion binding);GO:0005539(glycosaminoglycan binding);GO:0005615(extracellular space);GO:0007165(signal transduction);GO:0008191(metalloendopeptidase inhibitor activity);GO:0010951(negative regulation of endopeptidase activity);GO:0019800(peptide cross-linking via chondroitin 4-sulfate glycosaminoglycan);GO:0019800(peptide cross-linking via chondroitin 4-sulfate glycosaminoglycan)	NA	NA	NA	testican-3 isoform X2 [Columba livia];testican-3 [Patagioenas fasciata monilis]	NA	0.0001	0.107588	0.402035	0.304249	0.0001	0.0001	0.0001	0.0001	2034.93	10.9908	0.000117722	0.0147653	up	yes
gene6964	ADAMTS19	rna14546;rna14544;rna14545	GO:0004222(metalloendopeptidase activity);GO:0006508(proteolysis);GO:0008270(zinc ion binding);GO:0008270(zinc ion binding)	NA	NA	NA	A disintegrin and metalloproteinase with thrombospondin motifs 19 isoform X1 [Columba livia];A disintegrin and metalloproteinase with thrombospondin motifs 19 isoform X3 [Columba livia];A disintegrin and metalloproteinase with thrombospondin motifs 19 isoform X2 [Columba livia]	NA	0.755339	1.15649	1.07	1.00061	0.181204	0.272346	0.056134	0.234421	5.352	2.42008	0.000124285	0.0153301	up	yes
gene12324	HSPA2	rna25086	GO:0009408(response to heat);GO:0009409(response to cold)	03040(Spliceosome);04141(Protein processing in endoplasmic reticulum);04010(MAPK signaling pathway);04144(Endocytosis);05164(Influenza A)	K03283	NA	heat shock-related 70 kDa protein 2 [Columba livia]	NA	111.271	146.873	136.488	192.373	286.699	642.672	253.801	1254.36	0.240819	-2.05398	0.000124487	0.0153301	down	yes
gene9975	OSGIN1	rna20539;rna20540;rna20541	GO:0008083(growth factor activity);GO:0016491(oxidoreductase activity);GO:0030308(negative regulation of cell growth);GO:0043065(positive regulation of apoptotic process);GO:0055114(oxidation-reduction process);GO:0055114(oxidation-reduction process)	NA	NA	NA	oxidative stress-induced growth inhibitor 1 isoform X2 [Columba livia]	NA	6.1521	16.2331	3.0108	7.64615	15.0567	21.6976	27.8642	80.1992	0.228164	-2.13186	0.000127574	0.0155399	down	yes
gene5850	LOC102083777	rna12367	GO:0002548(monocyte chemotaxis);GO:0005615(extracellular space);GO:0006954(inflammatory response);GO:0007186(G-protein coupled receptor signaling pathway);GO:0008009(chemokine activity);GO:0030593(neutrophil chemotaxis);GO:0043547(positive regulation of GTPase activity);GO:0048020(CCR chemokine receptor binding);GO:0048247(lymphocyte chemotaxis);GO:0050729(positive regulation of inflammatory resp…	04060(Cytokine-cytokine receptor interaction);04620(Toll-like receptor signaling pathway);04623(Cytosolic DNA-sensing pathway);05132(Salmonella infection)	K12964	NA	C-C motif chemokine 4 [Columba livia]	NA	45.513	37.4304	27.3191	77.6729	79.5158	695.758	37.744	409.116	0.153777	-2.70109	0.000128486	0.0155399	down	yes
gene19178	SORBS3	rna38657	GO:0000122(negative regulation of transcription by RNA polymerase II);GO:0005634(nucleus);GO:0005737(cytoplasm);GO:0005925(focal adhesion);GO:0007015(actin filament organization);GO:0008134(transcription factor binding);GO:0017166(vinculin binding);GO:0031589(cell-substrate adhesion);GO:0043410(positive regulation of MAPK cascade);GO:0051496(positive regulation of stress fiber assembly)	04520(Adherens junction);04910(Insulin signaling pathway);03320(PPAR signaling pathway)	K06086	NA	LOW QUALITY PROTEIN: vinexin [Columba livia]	NA	8.77104	11.2545	10.3424	17.3298	17.1338	58.931	42.3336	21.9434	0.339868	-1.55695	0.000132017	0.0158257	down	yes
gene23349	LOC110355433	rna46939;rna46942;rna46940;rna46943;rna46941	NA	04920(Adipocytokine signaling pathway);04916(Melanogenesis);04916(Melanogenesis)	K05228	NA	PREDICTED: LOW QUALITY PROTEIN: uncharacterized protein LOC109279673 [Aptenodytes forsteri]	NA	0.0001	0.0001	0.0001	0.0001	0.0001	0.533015	0.310813	0.107293	0.000420512	-11.2156	0.000135432	0.0160926	down	yes
gene15659	SNN	rna31706	GO:0005741(mitochondrial outer membrane);GO:0016021(integral component of membrane)	NA	NA	NA	hypothetical protein DUI87_05434 [Hirundo rustica rustica]	NA	20.1097	12.8224	10.4217	16.4324	24.4545	70.6249	56.1619	37.7283	0.31638	-1.66027	0.000139166	0.0163925	down	yes
gene24737	SOX10	rna49573	GO:0000978(RNA polymerase II proximal promoter sequence-specific DNA binding);GO:0000980(RNA polymerase II distal enhancer sequence-specific DNA binding);GO:0001755(neural crest cell migration);GO:0002052(positive regulation of neuroblast proliferation);GO:0003682(chromatin binding);GO:0005654(nucleoplasm);GO:0006366(transcription by RNA polymerase II);GO:0007422(peripheral nervous system develop…	NA	NA	NA	PREDICTED: transcription factor SOX-10 [Coturnix japonica]	NA	0.481828	0.686493	0.58624	0.454743	0.871938	18.3679	2.26298	0.921804	0.0985215	-3.34342	0.000145695	0.0170136	down	yes
gene2019	LUZP2	rna4609;rna4610	GO:0003674(molecular_function);GO:0005575(cellular_component);GO:0005576(extracellular region);GO:0008150(biological_process);GO:0008150(biological_process)	NA	NA	NA	leucine zipper protein 2 isoform X1 [Columba livia];leucine zipper protein 2 isoform X2 [Columba livia]	NA	0.484057	0.519454	0.0678492	0.608574	0.0001	0.0749723	0.0001	0.0270996	16.4262	4.03792	0.000147874	0.0171205	up	yes
gene2883	LPIN2	rna6256;rna6255	GO:0003713(transcription coactivator activity);GO:0005634(nucleus);GO:0005789(endoplasmic reticulum membrane);GO:0005829(cytosol);GO:0008195(phosphatidate phosphatase activity);GO:0009062(fatty acid catabolic process);GO:0016311(dephosphorylation);GO:0019432(triglyceride biosynthetic process);GO:0045944(positive regulation of transcription by RNA polymerase II);GO:0045944(positive regulation of t…	00561(Glycerolipid metabolism);00564(Glycerophospholipid metabolism);00564(Glycerophospholipid metabolism)	K15728	EC:3.1.3.4	phosphatidate phosphatase LPIN2 [Columba livia]	NA	2.09841	1.94674	1.34036	1.68501	3.6153	4.93229	4.21034	6.48577	0.367421	-1.4445	0.000161449	0.0185338	down	yes
gene22908	LOC106145964	rna46082;rna46083	NA	NA	NA	NA		NA	0.350369	0.300816	0.721046	0.508568	0.0001	0.0001	0.0001	0.0742215	25.2383	4.65755	0.000166527	0.0189561	up	yes
gene14120	TPD52L1	rna28765;rna28766	GO:0000086(G2/M transition of mitotic cell cycle);GO:0042803(protein homodimerization activity);GO:0043406(positive regulation of MAP kinase activity);GO:0046330(positive regulation of JNK cascade);GO:0046982(protein heterodimerization activity);GO:0048471(perinuclear region of cytoplasm);GO:2001235(positive regulation of apoptotic signaling pathway);GO:2001235(positive regulation of apoptotic si…	NA	NA	NA	tumor protein D53 [Patagioenas fasciata monilis];PREDICTED: tumor protein D53 isoform X1 [Aquila chrysaetos canadensis]	NA	0.553238	0.217925	0.378044	1.81756	30.2641	0.316739	0.56414	16.1189	0.0627703	-3.99377	0.000170707	0.0192333	down	yes
gene20442	LOC110365594	rna41176	NA	NA	NA	NA		NA	0.089485	0.0001	0.0001	0.0001	0.951791	0.680593	1.07491	0.242692	0.0304357	-5.03809	0.000171802	0.0192333	down	yes
gene21227	CAMP	rna42720	GO:0001530(lipopolysaccharide binding);GO:0008219(cell death);GO:0010629(negative regulation of gene expression);GO:0019835(cytolysis);GO:0050829(defense response to Gram-negative bacterium);GO:0050830(defense response to Gram-positive bacterium)	04621(NOD-like receptor signaling pathway)	K13916	NA	cathelicidin antimicrobial peptide [Columba livia]	NA	0.188292	3.29742	2.22971	0.0001	0.0001	0.0001	0.0001	0.0001	14288.8	13.8026	0.000176581	0.0196063	up	yes
gene3865	P4HA3	rna8303	GO:0004656(procollagen-proline 4-dioxygenase activity);GO:0005506(iron ion binding);GO:0005783(endoplasmic reticulum);GO:0016702(oxidoreductase activity, acting on single donors with incorporation of molecular oxygen, incorporation of two atoms of oxygen);GO:0019511(peptidyl-proline hydroxylation);GO:0031418(L-ascorbic acid binding);GO:0055114(oxidation-reduction process)	00330(Arginine and proline metabolism)	K00472	EC:1.14.11.2	prolyl 4-hydroxylase subunit alpha-3, partial [Columba livia]	NA	2.24867	1.28005	1.21139	6.36663	0.175414	0.804419	0.0001	0.093566	10.3463	3.37104	0.000181158	0.0198689	up	yes
gene3703	PLS3	rna8002;rna8000;rna8001	GO:0003779(actin binding);GO:0005509(calcium ion binding);GO:0005737(cytoplasm);GO:0060348(bone development);GO:0060348(bone development)	NA	NA	NA	Plastin-3, partial [Cariama cristata]	NA	65.4697	52.9344	40.0201	71.5629	101.999	340.968	192.643	113.803	0.30689	-1.70421	0.00018188	0.0198689	down	yes
gene10869	LOC110360868	rna22248	NA	NA	NA	NA		NA	1.99583	2.43131	0.918978	3.47409	8.32716	20.036	5.92319	9.2364	0.202657	-2.30289	0.000211689	0.0228122	down	yes
gene13057	GCM1	rna26552	GO:0000978(RNA polymerase II proximal promoter sequence-specific DNA binding);GO:0005634(nucleus);GO:0005667(transcription factor complex);GO:0006366(transcription by RNA polymerase II);GO:0008134(transcription factor binding);GO:0008270(zinc ion binding);GO:0042826(histone deacetylase binding);GO:0045944(positive regulation of transcription by RNA polymerase II);GO:0060018(astrocyte fate commitm…	NA	NA	NA	hypothetical protein A306_00001001, partial [Columba livia]	NA	0.201162	0.201937	0.051333	0.634002	0.797594	1.95019	2.29186	1.70295	0.161427	-2.63105	0.000212191	0.0228122	down	yes
gene379	CMKLR1	rna841	GO:0004930(G-protein coupled receptor activity);GO:0005886(plasma membrane);GO:0006935(chemotaxis);GO:0007186(G-protein coupled receptor signaling pathway);GO:0010759(positive regulation of macrophage chemotaxis);GO:0016021(integral component of membrane);GO:0032088(negative regulation of NF-kappaB transcription factor activity);GO:0032695(negative regulation of interleukin-12 production);GO:0045…	NA	NA	NA	LOW QUALITY PROTEIN: chemokine-like receptor 1 [Columba livia]	NA	2.06912	1.3634	1.23475	2.61406	2.05172	8.07337	4.05363	23.6642	0.192409	-2.37775	0.000220684	0.0235385	down	yes
gene16652	MYO5B	rna33719	GO:0003774(motor activity);GO:0005524(ATP binding);GO:0016192(vesicle-mediated transport);GO:0016459(myosin complex);GO:0017137(Rab GTPase binding);GO:0045179(apical cortex);GO:0070062(extracellular exosome)	NA	NA	NA	unconventional myosin-Vb [Columba livia]	NA	3.50298	0.317646	1.5588	0.81831	0.18166	0.602302	0.373984	0.148089	4.74546	2.24655	0.000225236	0.0236798	up	yes
gene1456	NFIA	rna3365	GO:0000978(RNA polymerase II proximal promoter sequence-specific DNA binding);GO:0003682(chromatin binding);GO:0005654(nucleoplasm);GO:0006260(DNA replication);GO:0006366(transcription by RNA polymerase II);GO:0008134(transcription factor binding);GO:0030054(cell junction);GO:0045944(positive regulation of transcription by RNA polymerase II);GO:0060074(synapse maturation)	NA	NA	NA	nuclear factor 1 A-type, partial [Columba livia]	NA	5.22969	7.13411	4.87078	6.6243	10.9759	25.781	14.2209	14.4428	0.3647	-1.45522	0.000225505	0.0236798	down	yes
gene12249	LOC102095522	rna24945	GO:0005887(integral component of plasma membrane);GO:0022841(potassium ion leak channel activity);GO:0030322(stabilization of membrane potential);GO:0071805(potassium ion transmembrane transport)	NA	NA	NA	potassium channel subfamily K member 16 [Columba livia]	NA	7.3211	13.1074	5.74386	8.62603	1.87699	5.16623	3.1128	2.94865	2.65542	1.40894	0.000230158	0.0239825	up	yes
gene21992	NLRC5	rna44218;rna44216;rna44215;rna44217	GO:0000979(RNA polymerase II core promoter sequence-specific DNA binding);GO:0005524(ATP binding);GO:0005634(nucleus);GO:0005829(cytosol);GO:0032088(negative regulation of NF-kappaB transcription factor activity);GO:0043549(regulation of kinase activity);GO:0045087(innate immune response);GO:0045345(positive regulation of MHC class I biosynthetic process);GO:0045944(positive regulation of transcr…	NA	NA	NA	protein NLRC5 [Columba livia]	NA	0.437534	0.339558	0.0655468	0.745247	0.527227	0.966082	6.31003	2.9129	0.148176	-2.75462	0.000237903	0.0246003	down	yes
gene25678	RIMS4	rna51201;rna51204;rna51202;rna51203	GO:0042391(regulation of membrane potential);GO:0044325(ion channel binding);GO:0097060(synaptic membrane);GO:0097060(synaptic membrane)	NA	NA	NA	regulating synaptic membrane exocytosis protein 4 isoform X1 [Columba livia];regulating synaptic membrane exocytosis protein 4 isoform X4 [Columba livia];regulating synaptic membrane exocytosis protein 4 isoform X2 [Columba livia];regulating synaptic membrane exocytosis protein 4 isoform X3 [Columba livia]	NA	1.22129	0.0864544	0.764349	0.318118	0.0429048	0.0818382	0.0001	0.0860847	11.3319	3.50232	0.000243489	0.0249226	up	yes
gene14341	LOC102097768	rna29188	GO:0003674(molecular_function);GO:0005575(cellular_component);GO:0008150(biological_process)	04512(ECM-receptor interaction);04510(Focal adhesion)	K06243	NA	LOW QUALITY PROTEIN: laminin subunit beta-2, partial [Columba livia]	NA	41.9857	24.051	64.6272	36.9751	15.2115	11.3893	5.96464	19.8314	3.19941	1.67781	0.0002447	0.0249226	up	yes
gene7874	LOC102089489	rna16432;rna16434;rna16433	GO:0001786(phosphatidylserine binding);GO:0016021(integral component of membrane);GO:0016021(integral component of membrane)	NA	NA	NA	T-cell immunoglobulin and mucin domain-containing protein 4 isoform X1 [Columba livia];T-cell immunoglobulin and mucin domain-containing protein 4 isoform X2 [Columba livia];T-cell immunoglobulin and mucin domain-containing protein 4 isoform X3 [Columba livia]	NA	2.35864	3.74569	3.51143	4.87088	0.352445	0.586866	1.62463	0.784533	4.32634	2.11315	0.000250538	0.0253268	up	yes
gene19714	UACA	rna39597	GO:0003674(molecular_function);GO:0005515(protein binding);GO:0005576(extracellular region);GO:0005634(nucleus);GO:0005737(cytoplasm);GO:0005739(mitochondrion);GO:0005856(cytoskeleton);GO:0008150(biological_process);GO:0070062(extracellular exosome);GO:0097190(apoptotic signaling pathway);GO:1901222(regulation of NIK/NF-kappaB signaling)	NA	NA	NA	LOW QUALITY PROTEIN: uveal autoantigen with coiled-coil domains and ankyrin repeats [Columba livia]	NA	10.0434	8.35332	7.30664	17.8939	4.83714	7.06077	5.53942	3.92217	2.04112	1.02936	0.000256727	0.0257602	up	yes
gene16098	TXNRD1	rna32608;rna32607;rna32605;rna32606	GO:0000302(response to reactive oxygen species);GO:0001707(mesoderm formation);GO:0001887(selenium compound metabolic process);GO:0004791(thioredoxin-disulfide reductase activity);GO:0005515(protein binding);GO:0005634(nucleus);GO:0005739(mitochondrion);GO:0005829(cytosol);GO:0007165(signal transduction);GO:0008283(cell proliferation);GO:0009055(electron transfer activity);GO:0015035(protein disu…	00450(Selenocompound metabolism);00450(Selenocompound metabolism)	K22182	EC:1.8.1.9	thioredoxin reductase 1, transcript variant X2, partial [Columba livia]	NA	2.86752	5.10142	1.23439	5.73849	5.88129	14.5041	17.6605	8.33231	0.322173	-1.63409	0.000262352	0.026131	down	yes
gene23628	XKRX	rna47457	GO:0016021(integral component of membrane)	NA	NA	NA	XK-related protein 2 [Patagioenas fasciata monilis]	NA	15.811	10.1116	23.3322	8.7934	5.16515	3.23698	2.7241	6.98487	3.20512	1.68038	0.000279455	0.0276314	up	yes
gene21605	LOC110366177	rna43501	NA	NA	NA	NA		NA	4.04898	4.42801	0.851285	5.26289	11.8302	32.7908	11.9449	7.61697	0.227337	-2.13709	0.000285704	0.0280445	down	yes
gene14903	LOC102086979	rna30371;rna30372	GO:0016021(integral component of membrane);GO:0016021(integral component of membrane)	04145(Phagosome);04145(Phagosome)	K06560	NA	macrophage mannose receptor 1 isoform X1 [Columba livia]	NA	0.223388	0.790822	0.53425	4.76152	0.0001	0.241015	0.135494	0.165683	11.6358	3.54049	0.000291333	0.0283914	up	yes
gene6543	PARM1	rna13701	GO:0005634(nucleus);GO:0005769(early endosome);GO:0005770(late endosome);GO:0005794(Golgi apparatus);GO:0005886(plasma membrane);GO:0016021(integral component of membrane)	NA	NA	NA	prostate androgen-regulated mucin-like protein 1 [Columba livia]	NA	31.5929	39.2514	27.4965	42.8665	13.8663	23.9692	23.8795	15.2843	1.83388	0.874897	0.000294814	0.0285254	up	no
gene713	RGS12	rna1620;rna1618;rna1614;rna1615;rna1621;rna1617;rna1613;rna1619;rna1616	GO:0005096(GTPase activator activity);GO:0005737(cytoplasm);GO:0005886(plasma membrane);GO:0005886(plasma membrane)	NA	NA	NA	regulator of G-protein signaling 12 isoform X2 [Columba livia];regulator of G-protein signaling 12 isoform X5 [Columba livia];regulator of G-protein signaling 12 isoform X1 [Columba livia];regulator of G-protein signaling 12 isoform X3 [Columba livia];regulator of G-protein signaling 12 isoform X4 [Columba livia]	NA	1.73576	2.74096	1.25509	3.15002	3.92251	8.10513	6.57817	3.74	0.397472	-1.33107	0.000311476	0.0299238	down	yes
gene14852	ADGRL4	rna30217;rna30216;rna30215;rna30218;rna30214	GO:0004930(G-protein coupled receptor activity);GO:0005509(calcium ion binding);GO:0007166(cell surface receptor signaling pathway);GO:0007186(G-protein coupled receptor signaling pathway);GO:0016021(integral component of membrane);GO:0016021(integral component of membrane)	NA	NA	NA	adhesion G protein-coupled receptor L4 isoform X1 [Columba livia];adhesion G protein-coupled receptor L4 isoform X2 [Columba livia]	NA	42.3882	52.9422	26.9185	51.5454	100.702	241.993	158.336	55.8637	0.312078	-1.68002	0.000317188	0.0301551	down	yes
gene14944	ARHGEF10L	rna30473;rna30472;rna30470;rna30471;rna30469	GO:0005089(Rho guanyl-nucleotide exchange factor activity);GO:0005737(cytoplasm);GO:0035023(regulation of Rho protein signal transduction);GO:0043547(positive regulation of GTPase activity);GO:0043547(positive regulation of GTPase activity)	NA	NA	NA	rho guanine nucleotide exchange factor 10-like protein isoform X1 [Columba livia];rho guanine nucleotide exchange factor 10-like protein isoform X2 [Columba livia]	NA	15.1708	16.5699	18.3607	13.6783	8.91822	6.57566	4.11567	7.7833	2.32833	1.2193	0.000318337	0.0301551	up	yes
gene24489	CLDN19	rna49159	GO:0005198(structural molecule activity);GO:0005634(nucleus);GO:0005737(cytoplasm);GO:0005923(bicellular tight junction);GO:0016021(integral component of membrane);GO:0016323(basolateral plasma membrane);GO:0019227(neuronal action potential propagation);GO:0043297(apical junction assembly)	04514(Cell adhesion molecules (CAMs));04530(Tight junction)	K06087	NA	claudin-19, partial [Columba livia]	NA	0.31625	0.51325	0.327627	0.715669	0.731725	21.9074	1.6526	2.05554	0.0710811	-3.81439	0.000327131	0.0307494	down	yes
gene6556	ANOS1	rna13721	GO:0004867(serine-type endopeptidase inhibitor activity);GO:0005576(extracellular region);GO:0007155(cell adhesion);GO:0009986(cell surface);GO:0010951(negative regulation of endopeptidase activity)	04330(Notch signaling pathway)	K02599	NA	anosmin-1 [Columba livia]	NA	0.336902	0.837643	1.79522	1.88239	0.41051	0.259405	0.188748	0.096539	5.07971	2.34475	0.00032915	0.0307494	up	yes
gene18440	ETNK2	rna37168	GO:0004305(ethanolamine kinase activity);GO:0006646(phosphatidylethanolamine biosynthetic process);GO:0009791(post-embryonic development);GO:0016310(phosphorylation);GO:0035264(multicellular organism growth)	00564(Glycerophospholipid metabolism)	K00894	EC:2.7.1.82	ethanolamine kinase 2 [Athene cunicularia]	NA	4.60591	3.68958	2.6328	2.55248	1.17687	0.263072	1.10478	0.621284	4.25798	2.09017	0.000333398	0.0308891	up	yes
gene9680	SLC45A4	rna20006;rna20007;rna20005	GO:0008506(sucrose:proton symporter activity);GO:0015770(sucrose transport);GO:0016021(integral component of membrane);GO:0016021(integral component of membrane)	NA	NA	NA	solute carrier family 45 member 4 [Columba livia]	NA	1.05578	1.18869	1.52925	1.78802	2.159	4.75281	8.19044	4.00457	0.291086	-1.78048	0.000338454	0.0308891	down	yes
gene20393	LOC102097609	rna41094	NA	04080(Neuroactive ligand-receptor interaction)	K05175	NA	rna-directed dna polymerase from mobile element jockey-like [Limosa lapponica baueri]	NA	0.357005	0.043037	0.061131	0.0001	0.0001	3.82879	12.4588	2.75472	0.0242234	-5.36745	0.000338767	0.0308891	down	yes
gene3352	LOC102089913	rna7291;rna7292;rna7288;rna7290;rna7289;rna7293	GO:0005887(integral component of plasma membrane);GO:0015179(L-amino acid transmembrane transporter activity);GO:0015297(antiporter activity);GO:1902475(L-alpha-amino acid transmembrane transport);GO:1902475(L-alpha-amino acid transmembrane transport)	04216(Ferroptosis);04216(Ferroptosis)	K13869	NA	cystine/glutamate transporter, transcript variant X2 [Columba livia];cystine/glutamate transporter isoform X1 [Columba livia];cystine/glutamate transporter isoform X2 [Columba livia]	NA	0.247128	0.194667	0.353576	0.215473	0.0391658	0.0001	0.0001	0.0305621	14.4555	3.85355	0.000340503	0.0308891	up	yes
gene10159	CUBN	rna20872	GO:0005509(calcium ion binding);GO:0005768(endosome);GO:0005783(endoplasmic reticulum);GO:0005794(Golgi apparatus);GO:0005903(brush border);GO:0005905(clathrin-coated pit);GO:0006898(receptor-mediated endocytosis);GO:0016324(apical plasma membrane);GO:0030139(endocytic vesicle);GO:0042803(protein homodimerization activity);GO:0042953(lipoprotein transport);GO:0070062(extracellular exosome)	NA	NA	NA	cubilin, partial [Columba livia]	NA	0.285494	0.149406	0.110579	0.311344	0.0001	0.0001	0.054353	0.0001	15.6775	3.97062	0.000342047	0.0308891	up	yes
gene14132	LOC102093214	rna28779	GO:0005886(plasma membrane);GO:0006936(muscle contraction);GO:0010649(regulation of cell communication by electrical coupling);GO:0010880(regulation of release of sequestered calcium ion into cytosol by sarcoplasmic reticulum);GO:0014701(junctional sarcoplasmic reticulum membrane);GO:0014808(release of sequestered calcium ion into cytosol by sarcoplasmic reticulum);GO:0016021(integral component o…	NA	NA	NA	triadin-like, partial [Columba livia]	NA	199.312	216.511	316.231	213.429	105.191	59.208	110.049	109.587	2.46197	1.29981	0.000357988	0.0321146	up	yes
gene20239	CCDC80	rna40740	GO:0001525(angiogenesis);GO:0048870(cell motility)	NA	NA	NA	coiled-coil domain-containing protein 80 [Columba livia]	NA	10.8429	15.5166	17.1608	18.3084	3.94505	13.017	2.28059	5.28493	2.52079	1.33387	0.000364234	0.0323816	up	yes
gene7637	LOC110359342	rna15930;rna15932;rna15931	NA	NA	NA	NA	protein NYNRIN-like [Anas platyrhynchos];mitogen-activated protein kinase kinase 4 [Columba livia]	NA	0.652858	3.92059	1.05536	1.00029	2.76084	4.41513	55.5587	3.05843	0.100757	-3.31105	0.000365745	0.0323816	down	yes
gene550	GALNT9	rna1192;rna1197;rna1193;rna1190;rna1194;rna1200;rna1199;rna1196;rna1198;rna1195;rna1191	GO:0000139(Golgi membrane);GO:0006486(protein glycosylation);GO:0016021(integral component of membrane);GO:0016757(transferase activity, transferring glycosyl groups);GO:0030246(carbohydrate binding);GO:0030246(carbohydrate binding)	00512(Mucin type O-glycan biosynthesis);00512(Mucin type O-glycan biosynthesis)	K00710	EC:2.4.1.41	polypeptide N-acetylgalactosaminyltransferase 9 isoform X2 [Columba livia];polypeptide N-acetylgalactosaminyltransferase 9 isoform X5 [Numida meleagris];polypeptide N-acetylgalactosaminyltransferase 9 isoform X3 [Columba livia];polypeptide N-acetylgalactosaminyltransferase 9 isoform X1 [Columba livia];polypeptide N-acetylgalactosaminyltransferase 9 isoform X5 [Columba livia];polypeptide N-acetylg…	NA	0.480486	0.7586	0.161379	0.292967	0.102	0.0001	0.0484491	0.0303654	9.36038	3.22657	0.000375885	0.0330632	up	yes
gene11564	CCNB1	rna23617	GO:0000922(spindle pole);GO:0000942(condensed nuclear chromosome outer kinetochore);GO:0001701(in utero embryonic development);GO:0005113(patched binding);GO:0005737(cytoplasm);GO:0005813(centrosome);GO:0007080(mitotic metaphase plate congression);GO:0016020(membrane);GO:0016301(kinase activity);GO:0019901(protein kinase binding);GO:0045931(positive regulation of mitotic cell cycle);GO:0048146(po…	04068(FoxO signaling pathway);04110(Cell cycle);04114(Oocyte meiosis);04115(p53 signaling pathway);04218(Cellular senescence);04914(Progesterone-mediated oocyte maturation)	K05868	NA	LOW QUALITY PROTEIN: G2/mitotic-specific cyclin-B1 [Columba livia]	NA	0.629315	2.35555	0.0001	1.93939	0.0001	0.0001	0.081084	0.0001	60.5077	5.91905	0.000382811	0.0332692	up	yes
gene5438	NABP1	rna11591;rna11590	GO:0000724(double-strand break repair via homologous recombination);GO:0000784(nuclear chromosome, telomeric region);GO:0003697(single-stranded DNA binding);GO:0003723(RNA binding);GO:0005654(nucleoplasm);GO:0005737(cytoplasm);GO:0007093(mitotic cell cycle checkpoint);GO:0010212(response to ionizing radiation);GO:0070876(SOSS complex);GO:0070876(SOSS complex)	NA	NA	NA	SOSS complex subunit B2 isoform X1 [Columba livia];SOSS complex subunit B2 isoform X2 [Columba livia]	NA	7.83526	7.27759	8.69674	8.64489	11.9216	16.4093	42.369	21.2292	0.353038	-1.50211	0.000385095	0.0332692	down	yes
gene12550	PENK	rna25475	GO:0005623(cell)	NA	NA	NA	proenkephalin-A [Columba livia]	NA	19.5991	10.7034	10.3238	14.8052	1.73969	11.4073	1.68134	2.34587	3.2276	1.69046	0.000385594	0.0332692	up	yes
gene22613	MOGAT1	rna45468	GO:0003846(2-acylglycerol O-acyltransferase activity);GO:0004144(diacylglycerol O-acyltransferase activity);GO:0005783(endoplasmic reticulum);GO:0006651(diacylglycerol biosynthetic process);GO:0016021(integral component of membrane)	00561(Glycerolipid metabolism)	K14458	EC:2.3.1.22	2-acylglycerol O-acyltransferase 1 [Columba livia]	NA	8.60711	5.04738	0.941045	3.90834	31.2899	2.3099	53.122	24.0981	0.166973	-2.58232	0.000405375	0.0347545	down	yes
gene16360	THSD7B	rna33148	GO:0016021(integral component of membrane)	04310(Wnt signaling pathway)	K04512	NA	thrombospondin type-1 domain-containing protein 7B [Columba livia]	NA	0.71115	1.09985	0.633042	1.20362	0.03978	0.349631	0.241094	0.248922	4.14778	2.05234	0.000410091	0.0349377	up	yes
gene24244	LOC102084380	rna48659;rna48658	GO:0003674(molecular_function);GO:0005575(cellular_component);GO:0008150(biological_process);GO:0008150(biological_process)	NA	NA	NA	uncharacterized protein LOC102084380 isoform X2 [Columba livia];uncharacterized protein LOC102084380 isoform X1 [Columba livia]	NA	0.181369	0.0684814	0.403896	0.147919	2.94081	1.08365	2.38769	1.0456	0.107494	-3.21767	0.000439414	0.0372019	down	yes
gene7059	SNAI2	rna14727	GO:0001837(epithelial to mesenchymal transition);GO:0003700(DNA binding transcription factor activity);GO:0008134(transcription factor binding);GO:0008270(zinc ion binding);GO:0014029(neural crest formation);GO:0051219(phosphoprotein binding)	04520(Adherens junction)	K05706	NA	snail family zinc finger 2, partial [Columba livia]	NA	25.6641	34.2301	18.4542	37.9479	7.64319	24.7008	15.7714	9.71296	2.01106	1.00795	0.000447825	0.037667	up	yes
gene5911	SEBOX	rna12457	GO:0003677(DNA binding);GO:0005634(nucleus);GO:0006351(transcription, DNA-templated);GO:0006355(regulation of transcription, DNA-templated);GO:0009792(embryo development ending in birth or egg hatching);GO:0048477(oogenesis)	NA	NA	NA	homeobox protein SEBOX, partial [Columba livia]	NA	0.412976	4.71818	0.797645	4.19346	0.0001	0.0001	0.0001	0.304539	33.2053	5.05334	0.000450469	0.037667	up	yes
gene11563	CENPH	rna23616	GO:0000776(kinetochore);GO:0005634(nucleus);GO:0043515(kinetochore binding);GO:0051382(kinetochore assembly)	NA	NA	NA	centromere protein H, partial [Columba livia]	NA	2.18722	4.50327	0.267102	4.1214	0.0001	0.52674	0.365094	0.065377	11.573	3.5327	0.0004602	0.0382446	up	yes
gene23921	PGPEP1L	rna48031;rna48034;rna48030;rna48037;rna48036;rna48038;rna48033;rna48035;rna48032	GO:0005829(cytosol);GO:0006508(proteolysis);GO:0016920(pyroglutamyl-peptidase activity);GO:0016920(pyroglutamyl-peptidase activity)	NA	NA	NA	pyroglutamyl-peptidase 1-like protein isoform X2 [Columba livia];pyroglutamyl-peptidase 1-like protein isoform X5 [Columba livia];pyroglutamyl-peptidase 1-like protein isoform X1 [Columba livia];pyroglutamyl-peptidase 1-like protein isoform X4 [Columba livia];pyroglutamyl-peptidase 1-like protein isoform X6 [Columba livia];pyroglutamyl-peptidase 1-like protein isoform X7 [Columba livia]	NA	1.11735	1.26254	1.0578	0.812282	5.5962	0.999628	11.7772	2.85139	0.200239	-2.32021	0.000464018	0.0383268	down	yes
gene8141	PANK3	rna17022	GO:0004594(pantothenate kinase activity);GO:0005524(ATP binding);GO:0005737(cytoplasm);GO:0015937(coenzyme A biosynthetic process);GO:0016310(phosphorylation)	00770(Pantothenate and CoA biosynthesis)	K09680	EC:2.7.1.33	pantothenate kinase 3 isoform X1 [Corvus cornix cornix]	NA	1.13064	1.56859	0.820567	1.64302	1.97522	6.65525	4.34291	3.77178	0.308317	-1.69751	0.000469148	0.0385156	down	yes
gene14997	LIFR	rna30591;rna30593;rna30594;rna30592	GO:0004923(leukemia inhibitory factor receptor activity);GO:0004924(oncostatin-M receptor activity);GO:0005127(ciliary neurotrophic factor receptor binding);GO:0008284(positive regulation of cell proliferation);GO:0016021(integral component of membrane);GO:0019838(growth factor binding);GO:0038165(oncostatin-M-mediated signaling pathway);GO:0043235(receptor complex);GO:0048861(leukemia inhibitory…	04060(Cytokine-cytokine receptor interaction);04060(Cytokine-cytokine receptor interaction)	K05058	NA	leukemia inhibitory factor receptor [Columba livia]	NA	12.2747	1.04667	9.0978	12.4773	16.7374	71.4359	78.9347	25.1349	0.181523	-2.46178	0.000472866	0.038587	down	yes
gene2664	TBX18	rna5866	GO:0003677(DNA binding);GO:0003700(DNA binding transcription factor activity);GO:0005634(nucleus);GO:0006351(transcription, DNA-templated);GO:0006355(regulation of transcription, DNA-templated);GO:0072001(renal system development)	NA	NA	NA	T-box transcription factor TBX18 [Columba livia]	NA	9.98492	12.3002	17.3439	9.3393	3.57965	10.9503	4.03204	2.23652	2.35442	1.23537	0.000479379	0.0388842	up	yes
gene11552	LOC102097034	rna23600	GO:0005829(cytosol);GO:0008270(zinc ion binding);GO:0008898(S-adenosylmethionine-homocysteine S-methyltransferase activity);GO:0009086(methionine biosynthetic process);GO:0032259(methylation);GO:0047150(betaine-homocysteine S-methyltransferase activity)	00260(Glycine, serine and threonine metabolism);00270(Cysteine and methionine metabolism)	K00544	EC:2.1.1.5	betaine--homocysteine S-methyltransferase 1 [Columba livia]	NA	6.94552	8.428	9.51689	3.75482	1.28909	0.510424	5.02877	2.05723	3.22381	1.68877	0.000483392	0.0388933	up	yes
gene6629	NIPA1	rna13847	GO:0005769(early endosome);GO:0005886(plasma membrane);GO:0015095(magnesium ion transmembrane transporter activity);GO:0015693(magnesium ion transport);GO:0016021(integral component of membrane);GO:1903830(magnesium ion transmembrane transport)	NA	NA	NA	PREDICTED: magnesium transporter NIPA1 [Meleagris gallopavo]	NA	1.98279	2.03052	1.15153	1.8491	3.6823	6.44961	4.36515	3.29801	0.394151	-1.34318	0.000485233	0.0388933	down	yes
gene16969	EDA2R	rna34285	GO:0005886(plasma membrane);GO:0009888(tissue development);GO:0043123(positive regulation of I-kappaB kinase/NF-kappaB signaling);GO:0046330(positive regulation of JNK cascade)	04060(Cytokine-cytokine receptor interaction)	K05163	NA	LOW QUALITY PROTEIN: tumor necrosis factor receptor superfamily member 27 [Columba livia]	NA	0.245714	1.03477	0.805367	1.36667	1.38418	2.04235	4.13552	9.07558	0.207513	-2.26873	0.000496296	0.0394015	down	yes
gene5959	SLC6A4	rna12576	GO:0005335(serotonin:sodium symporter activity);GO:0005829(cytosol);GO:0005887(integral component of plasma membrane);GO:0007268(chemical synaptic transmission);GO:0009636(response to toxic substance);GO:0010628(positive regulation of gene expression);GO:0012505(endomembrane system);GO:0017137(Rab GTPase binding);GO:0021794(thalamus development);GO:0035176(social behavior);GO:0043005(neuron proje…	NA	NA	NA	sodium-dependent serotonin transporter [Columba livia]	NA	7.70466	12.9865	8.38054	10.0199	20.6618	47.781	25.3276	13.0064	0.366107	-1.44966	0.000497391	0.0394015	down	yes
gene4067	KIAA1217	rna8632;rna8643;rna8649;rna8641;rna8642;rna8640;rna8639;rna8648;rna8646;rna8638;rna8633;rna8644;rna8635;rna8645;rna8634;rna8647;rna8637;rna8636	GO:0048706(embryonic skeletal system development);GO:0048706(embryonic skeletal system development)	NA	NA	NA	sickle tail protein homolog isoform X4 [Columba livia];sickle tail protein homolog isoform X5 [Columba livia];sickle tail protein homolog isoform X10 [Columba livia];sickle tail protein homolog isoform X14 [Columba livia];sickle tail protein homolog isoform X7 [Columba livia];sickle tail protein homolog isoform X3 [Columba livia];sickle tail protein homolog isoform X6 [Columba livia];sickle tail …	NA	10.1167	13.684	20.308	17.1532	8.25701	7.5635	6.6284	5.37363	2.20188	1.13874	0.00050346	0.0396504	up	yes
gene13899	KLHL38	rna28330;rna28329;rna28331	GO:0004842(ubiquitin-protein transferase activity);GO:0031463(Cul3-RING ubiquitin ligase complex);GO:0031463(Cul3-RING ubiquitin ligase complex)	NA	NA	NA	kelch-like protein 38 isoform X1 [Columba livia];kelch-like protein 38 isoform X2 [Columba livia];kelch-like protein 38 isoform X3 [Columba livia]	NA	13.0691	13.2211	16.4943	13.6868	7.48824	0.494484	3.40093	2.9057	3.95198	1.98257	0.000508592	0.0398231	up	yes
gene6667	LOC102098649	rna13938	GO:0003674(molecular_function);GO:0005739(mitochondrion);GO:0033617(mitochondrial respiratory chain complex IV assembly)	NA	NA	NA	cytochrome c oxidase assembly factor 5 [Columba livia]	NA	15.8428	12.9864	12.8183	14.3845	23.8003	38.5242	70.9143	25.8447	0.352217	-1.50546	0.000530889	0.04133	down	yes
gene17130	AFAP1L1	rna34612	GO:0002102(podosome);GO:0005634(nucleus);GO:0005737(cytoplasm);GO:0005886(plasma membrane);GO:0030054(cell junction);GO:0071437(invadopodium)	NA	NA	NA	actin filament-associated protein 1-like 1 [Columba livia]	NA	15.8924	19.7381	8.62958	23.1498	4.41599	15.4408	3.87329	5.44415	2.3106	1.20827	0.000543336	0.0420573	up	yes
gene26579	LOC102096167	rna52457	GO:0004842(ubiquitin-protein transferase activity);GO:0005634(nucleus);GO:0005737(cytoplasm)	NA	NA	NA	LOW QUALITY PROTEIN: probable E3 ubiquitin-protein ligase HECTD4 [Columba livia]	NA	2.73255	0.0001	1.97208	0.0001	0.0001	0.0001	0.0001	0.0001	11762.1	13.5219	0.000559989	0.0431001	up	yes
gene11807	LOC110361389	rna24102	GO:0001618(virus receptor activity);GO:0005515(protein binding);GO:0005524(ATP binding);GO:0005576(extracellular region);GO:0005623(cell);GO:0005634(nucleus);GO:0005737(cytoplasm);GO:0005829(cytosol);GO:0005886(plasma membrane);GO:0006457(protein folding);GO:0008022(protein C-terminus binding);GO:0008284(positive regulation of cell proliferation);GO:0009408(response to heat);GO:0009409(response t…	NA	NA	NA	hypothetical protein AAES_126340 [Amazona aestiva]	NA	0.0001	0.0001	0.0001	0.0001	0.0001	0.0001	0.250764	0.21099	0.000865887	-10.1735	0.000569743	0.043603	down	yes
gene966	LY75	rna2158	GO:0009897(external side of plasma membrane);GO:0016021(integral component of membrane)	NA	NA	NA	lymphocyte antigen 75, partial [Columba livia]	NA	3.33243	3.31112	1.82108	4.48012	5.94719	6.29012	15.7858	6.51037	0.374846	-1.41563	0.000593402	0.0451586	down	yes
gene19965	EVA1C	rna40211	GO:0016021(integral component of membrane);GO:0030246(carbohydrate binding)	00562(Inositol phosphate metabolism);04070(Phosphatidylinositol signaling system)	K01099	EC:3.1.3.36	hypothetical protein A306_00002840 [Columba livia]	NA	3.70464	5.48375	4.5107	3.33628	7.22663	15.3499	25.1155	10.0774	0.294885	-1.76177	0.000609486	0.0461234	down	yes
gene8866	LOC110359909	rna18491	GO:0016021(integral component of membrane)	04144(Endocytosis)	K10364	NA	hypothetical protein DV515_00006439, partial [Erythrura gouldiae]	NA	38.1955	60.7225	21.2891	46.7478	65.0083	302.676	114.519	73.5749	0.300399	-1.73505	0.000619728	0.0465462	down	yes
gene3351	KDM7A	rna7287	GO:0005506(iron ion binding);GO:0005654(nucleoplasm);GO:0005730(nucleolus);GO:0008270(zinc ion binding);GO:0032454(histone demethylase activity (H3-K9 specific));GO:0033169(histone H3-K9 demethylation);GO:0035064(methylated histone binding);GO:0035574(histone H4-K20 demethylation);GO:0035575(histone demethylase activity (H4-K20 specific));GO:0045893(positive regulation of transcription, DNA-templ…	NA	NA	NA	lysine-specific demethylase 7A [Columba livia]	NA	0.872546	1.51755	1.03774	1.83496	2.62236	4.21339	3.90516	4.04281	0.355986	-1.49011	0.000625022	0.0465462	down	yes
gene8389	CRIM1	rna17442	GO:0001558(regulation of cell growth);GO:0004867(serine-type endopeptidase inhibitor activity);GO:0005520(insulin-like growth factor binding);GO:0005576(extracellular region);GO:0010951(negative regulation of endopeptidase activity);GO:0016021(integral component of membrane)	NA	NA	NA	cysteine-rich motor neuron 1 protein [Columba livia]	NA	7.89355	16.0388	5.34367	8.59358	19.0561	30.5357	30.5628	16.467	0.391937	-1.35131	0.000625381	0.0465462	down	yes
gene12522	LOC110361685	rna25431;rna25428;rna25429;rna25432;rna25430	NA	NA	NA	NA	hypothetical protein AV530_006386 [Patagioenas fasciata monilis]	NA	0.197106	0.267067	0.238286	0.212867	0.677818	0.279381	2.54562	0.850728	0.210248	-2.24983	0.000638103	0.0472336	down	yes
gene23420	LOC102094331	rna47078;rna47076;rna47077	GO:0005254(chloride channel activity);GO:0005887(integral component of plasma membrane);GO:0015106(bicarbonate transmembrane transporter activity);GO:0015116(sulfate transmembrane transporter activity);GO:0015301(anion:anion antiporter activity);GO:0015701(bicarbonate transport);GO:0019531(oxalate transmembrane transporter activity);GO:0042391(regulation of membrane potential);GO:0051453(regulati…	NA	NA	NA	testis anion transporter 1 isoform X2 [Columba livia];testis anion transporter 1 isoform X1 [Columba livia];hypothetical protein AV530_018986 [Patagioenas fasciata monilis]	NA	10.7792	18.4477	8.21504	12.8957	7.28645	4.18306	6.54851	5.3225	2.15666	1.1088	0.000651734	0.0479804	up	yes
gene17184	FOXO3	rna34715;rna34716	GO:0000122(negative regulation of transcription by RNA polymerase II);GO:0000981(RNA polymerase II transcription factor activity, sequence-specific DNA binding);GO:0001047(core promoter binding);GO:0001227(transcriptional repressor activity, RNA polymerase II transcription regulatory region sequence-specific DNA binding);GO:0001228(transcriptional activator activity, RNA polymerase II transcripti…	04068(FoxO signaling pathway);04137(Mitophagy - animal);04218(Cellular senescence);04218(Cellular senescence)	K09408	NA	forkhead box protein O3 [Columba livia]	NA	7.6132	11.3383	12.016	10.4016	23.2105	21.6463	63.6957	16.9842	0.329538	-1.60148	0.000660777	0.0483832	down	yes
gene2795	PDZRN4	rna6106;rna6109;rna6108;rna6107	GO:0004842(ubiquitin-protein transferase activity);GO:0008270(zinc ion binding);GO:0016567(protein ubiquitination);GO:0016567(protein ubiquitination)	NA	NA	NA	PDZ domain-containing RING finger protein 4 [Amazona aestiva];PDZ domain-containing RING finger protein 4 isoform X4 [Columba livia];PDZ domain-containing RING finger protein 4 isoform X3 [Columba livia];PDZ domain-containing RING finger protein 4 isoform X1 [Columba livia]	NA	1.25729	0.728332	1.03244	0.991635	0.110355	0.305853	0.0001	0.0001	9.62925	3.26742	0.000665751	0.0484853	up	yes
gene23463	LOC110355492	rna47160;rna47159;rna47161;rna47158;rna47162;rna47157	NA	NA	NA	NA	uncharacterized protein LOC110355492 isoform X1 [Columba livia];uncharacterized protein LOC110355492 isoform X2 [Columba livia];uncharacterized protein LOC110355492 isoform X3 [Columba livia];uncharacterized protein LOC110355492 isoform X4 [Columba livia]	NA	7.46513	3.50027	2.60559	3.49878	1.14109	1.04721	0.826529	1.66604	3.6467	1.86659	0.000711521	0.0515415	up	yes
gene980	LOC102090999	rna2185;rna2182;rna2181;rna2188;rna2184;rna2190;rna2191;rna2186;rna2187;rna2189;rna2183;rna2192	GO:0002020(protease binding);GO:0004252(serine-type endopeptidase activity);GO:0005178(integrin binding);GO:0005615(extracellular space);GO:0005925(focal adhesion);GO:0008239(dipeptidyl-peptidase activity);GO:0009986(cell surface);GO:0010710(regulation of collagen catabolic process);GO:0010716(negative regulation of extracellular matrix disassembly);GO:0016021(integral component of membrane);GO:0…	NA	NA	NA	prolyl endopeptidase FAP isoform X1 [Falco cherrug];prolyl endopeptidase FAP isoform X1 [Columba livia];prolyl endopeptidase FAP isoform X2 [Columba livia]	NA	1.59216	2.54258	4.4511	3.93533	1.12552	2.15178	0.833583	0.93075	2.48356	1.31241	0.000732896	0.0525979	up	yes
gene18835	MAGI1	rna37866	GO:0005654(nucleoplasm);GO:0005737(cytoplasm);GO:0005912(adherens junction);GO:0005923(bicellular tight junction);GO:0042995(cell projection);GO:0051393(alpha-actinin binding);GO:0070997(neuron death)	04530(Tight junction)	K05631	NA	LOW QUALITY PROTEIN: membrane-associated guanylate kinase, WW and PDZ domain-containing protein 1 [Columba livia]	NA	4.91934	5.6523	4.267	6.25364	16.3538	33.2188	26.8951	2.44471	0.267287	-1.90354	0.000733869	0.0525979	down	yes
gene16070	LOC110363479	rna32566;rna32567	NA	NA	NA	NA	PREDICTED: dnaJ homolog subfamily B member 6 isoform X1 [Corvus brachyrhynchos];hypothetical protein AV530_011760 [Patagioenas fasciata monilis]	NA	0.906521	0.684744	0.181262	0.574385	3.83257	2.82497	0.74373	2.80866	0.229866	-2.12114	0.000752552	0.053653	down	yes
gene10612	MBP	rna21755	GO:0007417(central nervous system development);GO:0019911(structural constituent of myelin sheath);GO:0033269(internode region of axon);GO:0042552(myelination);GO:0043025(neuronal cell body);GO:0043218(compact myelin);GO:0071944(cell periphery)	NA	NA	NA	myelin basic protein [Columba livia]	NA	16.4011	15.6109	9.69763	12.8278	21.0514	331.692	11.957	22.1624	0.140974	-2.8265	0.000759568	0.053803	down	yes
gene10008	FA2H	rna20598	GO:0001949(sebaceous gland cell differentiation);GO:0005506(iron ion binding);GO:0005783(endoplasmic reticulum);GO:0005789(endoplasmic reticulum membrane);GO:0006631(fatty acid metabolic process);GO:0006633(fatty acid biosynthetic process);GO:0016021(integral component of membrane);GO:0020037(heme binding);GO:0030258(lipid modification);GO:0032286(central nervous system myelin maintenance);GO:003…	NA	NA	NA	fatty acid 2-hydroxylase, partial [Columba livia]	NA	0.05757	0.393879	0.049524	0.391207	0.485367	10.8942	1.37834	0.416552	0.0677207	-3.88426	0.0007626	0.053803	down	yes
gene14971	PECAM1	rna30549;rna30551;rna30550;rna30552;rna30554;rna30553;rna30548;rna30547;rna30546	GO:0016021(integral component of membrane);GO:0007266(Rho protein signal transduction);GO:0009897(external side of plasma membrane);GO:0030334(regulation of cell migration);GO:0030485(smooth muscle contractile fiber);GO:0042060(wound healing);GO:0045121(membrane raft);GO:0045121(membrane raft)	04514(Cell adhesion molecules (CAMs));04514(Cell adhesion molecules (CAMs))	K06471	NA	platelet endothelial cell adhesion molecule isoform X5 [Columba livia];platelet endothelial cell adhesion molecule isoform X3 [Columba livia];platelet endothelial cell adhesion molecule isoform X4 [Columba livia];platelet endothelial cell adhesion molecule isoform X2 [Columba livia];platelet endothelial cell adhesion molecule isoform X1 [Columba livia]	NA	80.1081	120.533	58.7338	112.688	151.398	404.676	437.819	131.185	0.330699	-1.59641	0.000769241	0.0539904	down	yes
gene17654	LOC110364196	rna35659;rna35660	NA	NA	NA	NA		NA	13.9144	6.82931	5.2398	7.46108	4.26945	1.40314	1.12411	2.83708	3.4716	1.7956	0.000775276	0.0541335	up	yes
gene18312	METTL24	rna36933;rna36931;rna36932;rna36930	GO:0005576(extracellular region);GO:0008168(methyltransferase activity);GO:0032259(methylation);GO:0032259(methylation)	NA	NA	NA	methyltransferase-like protein 24 isoform X3 [Columba livia];methyltransferase-like protein 24 isoform X4 [Columba livia];methyltransferase-like protein 24 isoform X1 [Columba livia];methyltransferase-like protein 24 isoform X2 [Columba livia]	NA	4.64179	2.19198	1.91428	3.41144	1.07361	1.19481	1.23405	0.281015	3.21383	1.68429	0.000786424	0.054593	up	yes
gene13919	FAM84B	rna28372	GO:0005737(cytoplasm);GO:0005886(plasma membrane)	NA	NA	NA	family with sequence similarity 84, member B, partial [Columba livia]	NA	7.53724	10.0113	5.02326	9.89084	12.5472	29.24	30.3353	12.9596	0.381545	-1.39008	0.000789918	0.054593	down	yes
gene25940	LOC110356506	rna51651;rna51650	NA	NA	NA	NA		NA	0.623594	0.668863	0.524786	1.71696	1.05638	6.71649	6.3002	2.38496	0.21474	-2.21934	0.000796752	0.0547585	down	yes
gene146	LRRC17	rna332;rna331;rna328;rna329;rna330	GO:0005615(extracellular space);GO:0045671(negative regulation of osteoclast differentiation);GO:0048539(bone marrow development);GO:0048539(bone marrow development)	NA	NA	NA	PREDICTED: leucine-rich repeat-containing protein 17 [Calypte anna];leucine-rich repeat-containing protein 17 [Amazona aestiva]	NA	3.16881	8.84912	7.45186	6.90158	0.116168	4.46036	0.204054	0.376952	5.11318	2.35422	0.000800398	0.0547585	up	yes
gene5620	HTR2A	rna11896	GO:0004993(G-protein coupled serotonin receptor activity);GO:0005622(intracellular);GO:0005887(integral component of plasma membrane);GO:0006939(smooth muscle contraction);GO:0007202(activation of phospholipase C activity);GO:0007210(serotonin receptor signaling pathway);GO:0008144(drug binding);GO:0010513(positive regulation of phosphatidylinositol biosynthetic process);GO:0014065(phosphatidylin…	04020(Calcium signaling pathway);04080(Neuroactive ligand-receptor interaction);04540(Gap junction)	K04157	NA	5-hydroxytryptamine receptor 2A isoform B [Patagioenas fasciata monilis]	NA	0.126843	0.284859	0.12074	0.118333	0.29506	2.78902	0.594845	0.572939	0.153056	-2.70786	0.000818897	0.0557426	down	yes
gene20441	LOC110365595	rna41175	GO:0004497(monooxygenase activity);GO:0005506(iron ion binding);GO:0016021(integral component of membrane);GO:0016705(oxidoreductase activity, acting on paired donors, with incorporation or reduction of molecular oxygen);GO:0020037(heme binding);GO:0055114(oxidation-reduction process)	NA	NA	NA	LOW QUALITY PROTEIN: cytochrome P450 4B1 [Columba livia]	NA	0.173146	0.15835	0.0001	0.0001	2.09405	1.24309	0.520948	0.866101	0.0702122	-3.83213	0.000836651	0.0566664	down	yes
gene1608	LOC110364307	rna3678	NA	NA	NA	NA		NA	0.23127	0.511268	0.13445	0.350589	0.501899	3.19861	1.25705	2.51327	0.164316	-2.60545	0.000845405	0.0568249	down	yes
gene23323	WNK4	rna46899	GO:0004674(protein serine/threonine kinase activity);GO:0005829(cytosol);GO:0006468(protein phosphorylation);GO:0032414(positive regulation of ion transmembrane transporter activity);GO:0035556(intracellular signal transduction);GO:0070294(renal sodium ion absorption)	NA	NA	NA	LOW QUALITY PROTEIN: serine/threonine-protein kinase WNK4 [Columba livia]	NA	1.82748	5.75067	1.2668	4.31433	11.1297	10.8439	7.7474	6.845	0.359878	-1.47442	0.000847381	0.0568249	down	yes
gene22106	SCARA5	rna44432;rna44433;rna44434	GO:0005044(scavenger receptor activity);GO:0005887(integral component of plasma membrane);GO:0006879(cellular iron ion homeostasis);GO:0006898(receptor-mediated endocytosis);GO:0009986(cell surface);GO:0010468(regulation of gene expression);GO:0030193(regulation of blood coagulation);GO:0034605(cellular response to heat);GO:0034755(iron ion transmembrane transport);GO:0070207(protein homotrimeriz…	04145(Phagosome);04145(Phagosome)	K06558	NA	scavenger receptor class A member 5 isoform X3 [Columba livia];scavenger receptor class A member 5 isoform X2 [Columba livia];scavenger receptor class A member 5 isoform X1 [Columba livia]	NA	8.16827	17.1812	24.6735	30.0453	3.64548	13.8015	4.63189	9.58077	2.52903	1.33859	0.000863251	0.057307	up	yes
gene16578	LOC102084977	rna33589;rna33588;rna33591;rna33590	GO:0004553(hydrolase activity, hydrolyzing O-glycosyl compounds);GO:0005975(carbohydrate metabolic process);GO:0005975(carbohydrate metabolic process)	00511(Other glycan degradation);00511(Other glycan degradation)	K14459	EC:3.2.1.52	hexosaminidase D isoform X1 [Columba livia];hexosaminidase D isoform X2 [Columba livia]	NA	0.543294	0.492924	0.436166	0.75811	0.0461111	0.0001	0.128561	0.107434	7.90379	2.98254	0.00086443	0.057307	up	yes
gene18317	AMD1	rna36941	GO:0004014(adenosylmethionine decarboxylase activity);GO:0005829(cytosol);GO:0006557(S-adenosylmethioninamine biosynthetic process);GO:0006597(spermine biosynthetic process);GO:0008295(spermidine biosynthetic process)	00270(Cysteine and methionine metabolism);00330(Arginine and proline metabolism)	K01611	EC:4.1.1.50	adenosylmethionine decarboxylase 1, transcript variant X2, partial [Columba livia]	NA	21.6607	18.7622	14.9748	25.9409	34.3479	58.1317	61.7962	41.9637	0.414486	-1.2706	0.000868653	0.057307	down	yes
gene18870	KLHL40	rna37948	GO:0004842(ubiquitin-protein transferase activity);GO:0016567(protein ubiquitination);GO:0031397(negative regulation of protein ubiquitination);GO:0031463(Cul3-RING ubiquitin ligase complex);GO:0031672(A band);GO:0031674(I band);GO:0032435(negative regulation of proteasomal ubiquitin-dependent protein catabolic process);GO:0048741(skeletal muscle fiber development)	NA	NA	NA	kelch-like protein 40 [Columba livia]	NA	24.1382	46.8089	32.816	21.0855	40.8682	70.3406	36.2098	626.149	0.161393	-2.63135	0.000872033	0.057307	down	yes
gene3168	TNMD	rna6890	GO:0001886(endothelial cell morphogenesis);GO:0001937(negative regulation of endothelial cell proliferation);GO:0016021(integral component of membrane);GO:0016525(negative regulation of angiogenesis)	NA	NA	NA	tenomodulin [Columba livia]	NA	0.078167	0.400241	1.79647	14.9414	0.100753	0.397004	0.0001	0.45903	17.992	4.16928	0.000875723	0.057307	up	yes
gene14494	SYNE1	rna29538	GO:0003779(actin binding);GO:0005515(protein binding);GO:0005521(lamin binding);GO:0005634(nucleus);GO:0005635(nuclear envelope);GO:0005640(nuclear outer membrane);GO:0005654(nucleoplasm);GO:0005737(cytoplasm);GO:0005794(Golgi apparatus);GO:0005856(cytoskeleton);GO:0006997(nucleus organization);GO:0007030(Golgi organization);GO:0016021(integral component of membrane);GO:0030017(sarcomere);GO:0031…	NA	NA	NA	nesprin-1 [Columba livia]	NA	1.49686	2.63998	1.63315	2.74444	4.57539	5.86605	11.2592	2.58972	0.350528	-1.5124	0.000888021	0.0574696	down	yes
gene23063	GADL1	rna46376;rna46377;rna46379;rna46375;rna46378;rna46380	GO:0016831(carboxy-lyase activity);GO:0019752(carboxylic acid metabolic process);GO:0030170(pyridoxal phosphate binding);GO:0030170(pyridoxal phosphate binding)	00410(beta-Alanine metabolism);00430(Taurine and hypotaurine metabolism);00770(Pantothenate and CoA biosynthesis);00770(Pantothenate and CoA biosynthesis)	K18966	EC:4.1.1.29;EC:4.1.1.11	acidic amino acid decarboxylase GADL1 isoform X1 [Columba livia];acidic amino acid decarboxylase GADL1 isoform X2 [Columba livia];acidic amino acid decarboxylase GADL1 isoform X4 [Columba livia]	NA	17.5956	2.89572	6.70535	2.53062	0.753563	0.0001	0.0001	1.43822	13.5618	3.76148	0.000889512	0.0574696	up	yes
gene11650	ADAMTS12	rna23790	GO:0004222(metalloendopeptidase activity);GO:0005515(protein binding);GO:0007160(cell-matrix adhesion);GO:0008270(zinc ion binding);GO:0016477(cell migration);GO:0030167(proteoglycan catabolic process);GO:0031012(extracellular matrix);GO:0032331(negative regulation of chondrocyte differentiation);GO:0050727(regulation of inflammatory response);GO:0051603(proteolysis involved in cellular protein c…	NA	NA	NA	A disintegrin and metalloproteinase with thrombospondin motifs 12 [Columba livia]	NA	2.57435	9.25853	2.8251	5.31122	0.604818	4.47687	0.623843	0.955308	2.998	1.584	0.000890963	0.0574696	up	yes
gene14582	CPED1	rna29744;rna29745	GO:0005783(endoplasmic reticulum);GO:0005783(endoplasmic reticulum)	NA	NA	NA	cadherin-like and PC-esterase domain-containing protein 1 [Columba livia]	NA	0.883834	0.580377	1.64073	1.19018	2.87582	7.80311	2.56498	2.45303	0.273628	-1.86971	0.000895179	0.0574696	down	yes
gene21411	CD2AP	rna43072	GO:0001726(ruffle);GO:0005730(nucleolus);GO:0005737(cytoplasm);GO:0005886(plasma membrane);GO:0005911(cell-cell junction);GO:0017124(SH3 domain binding);GO:0031941(filamentous actin);GO:0032911(negative regulation of transforming growth factor beta1 production);GO:0070062(extracellular exosome);GO:1900182(positive regulation of protein localization to nucleus);GO:2000249(regulation of actin cytos…	NA	NA	NA	CD2-associated protein [Columba livia]	NA	9.22085	11.5819	7.52359	13.0628	16.1272	45.8856	30.8171	13.6993	0.388525	-1.36392	0.000904263	0.057779	down	yes
gene16459	SRGAP3	rna33318	GO:0005096(GTPase activator activity);GO:0005737(cytoplasm);GO:0007165(signal transduction);GO:0030336(negative regulation of cell migration);GO:0043547(positive regulation of GTPase activity);GO:0048365(Rac GTPase binding)	NA	NA	NA	SLIT-ROBO Rho GTPase-activating protein 3 isoform X3 [Anas platyrhynchos]	NA	2.69077	4.16352	4.11089	5.39047	1.91157	1.33472	1.63514	1.13519	2.71841	1.44276	0.000919932	0.0585042	up	yes
gene11835	EML1	rna24149;rna24153;rna24150;rna24152;rna24154;rna24151	GO:0002244(hematopoietic progenitor cell differentiation);GO:0005829(cytosol);GO:0007052(mitotic spindle organization);GO:0007405(neuroblast proliferation);GO:0007420(brain development);GO:0008017(microtubule binding);GO:0097431(mitotic spindle pole);GO:1990023(mitotic spindle midzone);GO:1990023(mitotic spindle midzone)	NA	NA	NA	echinoderm microtubule-associated protein-like 1 isoform X4 [Columba livia];echinoderm microtubule-associated protein-like 1 isoform X3 [Columba livia];echinoderm microtubule-associated protein-like 1 isoform X6 [Columba livia];echinoderm microtubule-associated protein-like 1 isoform X2 [Columba livia];echinoderm microtubule-associated protein-like 1 isoform X1 [Columba livia];echinoderm microtub…	NA	17.3928	11.3517	16.5648	15.0739	34.9297	70.5577	45.6328	20.7627	0.351304	-1.50921	0.00092734	0.0585868	down	yes
gene10091	SAMD9L	rna20742	GO:0005737(cytoplasm);GO:0043231(intracellular membrane-bounded organelle)	NA	NA	NA	sterile alpha motif domain-containing protein 9-like [Columba livia]	NA	2.41835	4.04486	1.01296	2.57349	1.98825	14.2159	18.8399	4.08039	0.256865	-1.96092	0.00092988	0.0585868	down	yes
gene18246	EYA1	rna36821;rna36812;rna36816;rna36813;rna36820;rna36814;rna36817;rna36818;rna36815;rna36822;rna36810;rna36811;rna36819	GO:0000132(establishment of mitotic spindle orientation);GO:0001656(metanephros development);GO:0001658(branching involved in ureteric bud morphogenesis);GO:0003151(outflow tract morphogenesis);GO:0003723(RNA binding);GO:0004725(protein tyrosine phosphatase activity);GO:0005634(nucleus);GO:0005737(cytoplasm);GO:0006302(double-strand break repair);GO:0007389(pattern specification process);GO:00075…	NA	NA	NA	PREDICTED: eyes absent homolog 1 isoform X2 [Pygoscelis adeliae];eyes absent homolog 1 isoform X3 [Columba livia];eyes absent homolog 1 isoform X11 [Anas platyrhynchos];eyes absent homolog 1 isoform X19 [Anas platyrhynchos];eyes absent homolog 1 isoform X10 [Anas platyrhynchos];eyes absent homolog 1 isoform X18 [Anas platyrhynchos];PREDICTED: eyes absent homolog 1 isoform X1 [Anser cygnoides dome…	NA	3.52637	1.341	4.86437	4.25873	1.31032	0.360417	0.760405	1.46624	3.58971	1.84387	0.000941666	0.0590547	up	yes
gene11822	DLK1	rna24123	GO:0005509(calcium ion binding);GO:0005615(extracellular space);GO:0016021(integral component of membrane);GO:0045746(negative regulation of Notch signaling pathway)	04330(Notch signaling pathway)	K21635	NA	protein delta homolog 1, partial [Columba livia]	NA	16.9092	28.9751	10.4925	8.84809	3.94732	12.1225	5.145	6.95515	2.31541	1.21127	0.000948762	0.0592255	up	yes
gene16500	MYO16	rna33396;rna33395	GO:0003774(motor activity);GO:0003779(actin binding);GO:0005524(ATP binding);GO:0016459(myosin complex);GO:0016459(myosin complex)	NA	NA	NA	unconventional myosin-XVI isoform X1 [Columba livia]	NA	0.214173	0.0540553	0.10546	0.157363	0.0001	0.0001	0.0001	0.030493	17.2458	4.10818	0.000966984	0.0598184	up	yes
gene3355	AKR1D1	rna7301	GO:0005829(cytosol);GO:0006699(bile acid biosynthetic process);GO:0006707(cholesterol catabolic process);GO:0007586(digestion);GO:0008207(C21-steroid hormone metabolic process);GO:0008209(androgen metabolic process);GO:0047568(3-oxo-5-beta-steroid 4-dehydrogenase activity);GO:0055114(oxidation-reduction process);GO:0070062(extracellular exosome)	00120(Primary bile acid biosynthesis);00140(Steroid hormone biosynthesis)	K00251	EC:1.3.1.3	3-oxo-5-beta-steroid 4-dehydrogenase [Columba livia]	NA	3.03508	4.84799	7.22775	11.0219	0.0001	3.11277	0.501587	0.298001	6.67938	2.73971	0.000967092	0.0598184	up	yes
gene9499	MAFK	rna19691;rna19692	GO:0001228(transcriptional activator activity, RNA polymerase II transcription regulatory region sequence-specific DNA binding);GO:0005634(nucleus);GO:0005654(nucleoplasm);GO:0006357(regulation of transcription by RNA polymerase II);GO:0006366(transcription by RNA polymerase II);GO:0043565(sequence-specific DNA binding);GO:0045944(positive regulation of transcription by RNA polymerase II);GO:0045…	NA	NA	NA	PREDICTED: transcription factor MafK isoform X2 [Alligator mississippiensis];PREDICTED: transcription factor MafK isoform X2 [Calidris pugnax]	NA	14.4549	24.7495	16.3649	23.5708	28.9138	49.7648	54.1882	47.3104	0.439235	-1.18694	0.000993824	0.0611924	down	yes
gene4523	LOC110357809	rna9589;rna9590	NA	NA	NA	NA		NA	0.075001	0.204303	0.372764	0.577135	1.58271	4.73966	2.58646	0.537962	0.130119	-2.9421	0.000999564	0.0612674	down	yes
gene9977	NECAB2	rna20543	GO:0005509(calcium ion binding)	NA	NA	NA	N-terminal EF-hand calcium-binding protein 2 [Columba livia]	NA	1.88511	0.606856	0.991209	0.778649	0.046789	0.163787	0.139344	0.303809	6.51925	2.70471	0.00103166	0.0628341	up	yes
gene25588	BANK1	rna51031;rna51034;rna51033;rna51032;rna51035;rna51030;rna51036	GO:0043410(positive regulation of MAPK cascade);GO:0045947(negative regulation of translational initiation);GO:0050869(negative regulation of B cell activation);GO:0051898(negative regulation of protein kinase B signaling);GO:1900165(negative regulation of interleukin-6 secretion);GO:1900165(negative regulation of interleukin-6 secretion)	04151(PI3K-Akt signaling pathway);04662(B cell receptor signaling pathway);04662(B cell receptor signaling pathway)	K12230	NA	B-cell scaffold protein with ankyrin repeats isoform X1 [Columba livia];B-cell scaffold protein with ankyrin repeats isoform X2 [Columba livia];B-cell scaffold protein with ankyrin repeats isoform X3 [Columba livia]	NA	0.48272	0.166492	0.0481516	0.306595	0.0410677	0.0001	0.0001	0.0001	24.2691	4.60105	0.0010344	0.0628341	up	yes
gene17546	LOC102094252	rna35422	GO:0004867(serine-type endopeptidase inhibitor activity);GO:0005615(extracellular space);GO:0005737(cytoplasm);GO:0010951(negative regulation of endopeptidase activity)	05146(Amoebiasis)	K13963	NA	LOW QUALITY PROTEIN: serpin B10-like [Columba livia]	NA	0.0001	0.0001	0.0001	0.0001	0.0001	0.447965	0.0001	0.553737	0.000399241	-11.2905	0.00105445	0.0637659	down	yes
gene14727	LOC110362862	rna30013	NA	NA	NA	NA		NA	0.0001	2.22312	0.0001	1.38241	0.0001	0.0001	0.0001	0.0001	9014.33	13.138	0.0010716	0.0645149	up	yes
gene26318	LOC102098091	rna52193	GO:0003676(nucleic acid binding);GO:0016787(hydrolase activity);GO:0046872(metal ion binding)	NA	NA	NA	endonuclease domain-containing 1 protein [Columba livia]	NA	0.0001	0.194279	0.20697	0.0001	0.582564	2.52727	2.63645	1.06562	0.0589335	-4.08477	0.00108199	0.0645749	down	yes
gene17287	LOC110364042	rna34963	NA	NA	NA	NA		NA	0.0001	0.0001	4.53732	5.39428	0.0001	0.0001	0.0001	0.0001	24829.5	14.5998	0.00108698	0.0645749	up	yes
gene6891	SDC4	rna14410	GO:0044319(wound healing, spreading of cells);GO:0061098(positive regulation of protein tyrosine kinase activity);GO:0090630(activation of GTPase activity);GO:1902723(negative regulation of skeletal muscle satellite cell proliferation);GO:1902725(negative regulation of satellite cell differentiation);GO:1902766(skeletal muscle satellite cell migration)	04512(ECM-receptor interaction);04514(Cell adhesion molecules (CAMs))	K16338	NA	syndecan-4 [Columba livia]	NA	28.6065	39.9047	30.0602	43.2331	46.0853	114.866	102.274	59.3396	0.439615	-1.18569	0.00109019	0.0645749	down	yes
gene20366	CELF5	rna41034;rna41032;rna41036;rna41033;rna41035	GO:0000166(nucleotide binding);GO:0003676(nucleic acid binding);GO:0003676(nucleic acid binding)	NA	NA	NA	CUGBP Elav-like family member 5, partial [Cuculus canorus];CUGBP Elav-like family member 5 isoform X2 [Falco peregrinus];CUGBP Elav-like family member 5 isoform X3 [Falco peregrinus];CUGBP Elav-like family member 5 isoform X1 [Falco peregrinus]	NA	1.41522	0.471831	2.77485	0.622518	0.279675	0.375751	0.378132	0.0808371	4.74196	2.24548	0.00109166	0.0645749	up	yes
gene14432	FNDC1	rna29394;rna29393;rna29392	GO:0005654(nucleoplasm);GO:0005654(nucleoplasm)	04514(Cell adhesion molecules (CAMs));04514(Cell adhesion molecules (CAMs))	K06766	NA	fibronectin type III domain-containing protein 1 isoform X1 [Columba livia];fibronectin type III domain-containing protein 1 isoform X2 [Columba livia];fibronectin type III domain-containing protein 1 isoform X3 [Columba livia]	NA	5.12257	11.2157	11.6806	39.1007	1.28141	13.2284	2.2668	3.10718	3.37559	1.75514	0.00110428	0.0650371	up	yes
gene16063	LOC110363470	rna32557	NA	NA	NA	NA		NA	0.063839	0.693038	0.122581	0.271314	0.988468	3.59878	4.34055	1.65548	0.108735	-3.20111	0.00114967	0.0671873	down	yes
gene15528	ANAPC11	rna31422	GO:0005680(anaphase-promoting complex);GO:0005737(cytoplasm);GO:0008270(zinc ion binding);GO:0034450(ubiquitin-ubiquitin ligase activity);GO:0045842(positive regulation of mitotic metaphase/anaphase transition);GO:0051301(cell division);GO:0061630(ubiquitin protein ligase activity);GO:0070979(protein K11-linked ubiquitination);GO:0097602(cullin family protein binding)	04120(Ubiquitin mediated proteolysis);04110(Cell cycle);04114(Oocyte meiosis);04914(Progesterone-mediated oocyte maturation)	K03358	NA	anaphase-promoting complex subunit 11, partial [Columba livia]	NA	0.222978	0.0001	0.273609	0.300438	13.497	3.81061	4.65577	0.0001	0.0362932	-4.78416	0.00116181	0.0671873	down	yes
gene6601	LOC110358838	rna13804	NA	NA	NA	NA		NA	0.0001	0.241447	0.0001	0.516185	1.11228	0.249553	1.72943	11.3587	0.0524452	-4.25305	0.0011624	0.0671873	down	yes
gene20514	ANKH	rna41339	GO:0001501(skeletal system development);GO:0005315(inorganic phosphate transmembrane transporter activity);GO:0005886(plasma membrane);GO:0005887(integral component of plasma membrane);GO:0007626(locomotory behavior);GO:0015114(phosphate ion transmembrane transporter activity);GO:0016021(integral component of membrane);GO:0019867(outer membrane);GO:0030500(regulation of bone mineralization);GO:00…	NA	NA	NA	progressive ankylosis protein homolog [Columba livia]	NA	7.07563	5.15662	5.18426	7.66212	19.758	15.7913	10.5453	12.2963	0.429496	-1.21928	0.00116346	0.0671873	down	yes
gene25282	LOC110356229	rna50440	NA	NA	NA	NA	uncharacterized protein LOC110356229 [Columba livia]	NA	0.114628	1.7122	0.278644	0.54776	2.12044	2.85273	4.42632	4.12749	0.196144	-2.35002	0.00116558	0.0671873	down	yes
gene13866	COLEC10	rna28267;rna28266	GO:0005537(mannose binding);GO:0005576(extracellular region);GO:0005581(collagen trimer);GO:0005737(cytoplasm);GO:0005737(cytoplasm)	NA	NA	NA	collectin-10 isoform X1 [Columba livia];collectin-10 isoform X2 [Columba livia]	NA	24.9688	30.7422	12.8563	22.0845	5.33602	21.4249	10.8744	8.99688	1.94397	0.959007	0.00120838	0.0693348	up	no
gene1704	LRRC3B	rna3838	GO:0016021(integral component of membrane)	NA	NA	NA	leucine-rich repeat-containing protein 3B [Columba livia]	NA	9.07056	11.2859	4.63422	6.74543	25.7339	9.8903	25.7692	26.5542	0.360852	-1.47052	0.00121308	0.0693348	down	yes
gene6386	LOC102085206	rna13401	GO:0003987(acetate-CoA ligase activity);GO:0005524(ATP binding);GO:0016208(AMP binding);GO:0019427(acetyl-CoA biosynthetic process from acetate)	00010(Glycolysis / Gluconeogenesis);00620(Pyruvate metabolism);00630(Glyoxylate and dicarboxylate metabolism);00640(Propanoate metabolism)	K01895	EC:6.2.1.1	acetyl-coenzyme A synthetase 2-like, mitochondrial [Columba livia]	NA	4.92186	1.24077	6.83332	1.42093	1.17171	0.318892	0.791778	1.04733	4.32977	2.11429	0.00122264	0.0695876	up	yes
gene17730	LOC102090307	rna35796	GO:0005694(chromosome);GO:0019901(protein kinase binding);GO:0032133(chromosome passenger complex);GO:0051225(spindle assembly)	NA	NA	NA	LOW QUALITY PROTEIN: inner centromere protein A-like, partial [Columba livia]	NA	13.3959	27.1397	16.1685	20.0018	9.11916	12.9471	12.5032	9.22801	1.75137	0.808487	0.00123743	0.0699518	up	no
gene8228	PCDH1	rna17125;rna17129;rna17126;rna17124;rna17127;rna17128;rna17130	GO:0005509(calcium ion binding);GO:0005886(plasma membrane);GO:0007156(homophilic cell adhesion via plasma membrane adhesion molecules);GO:0016021(integral component of membrane);GO:0016021(integral component of membrane)	NA	NA	NA	protocadherin-1 isoform X5 [Columba livia];protocadherin-1 isoform X3 [Columba livia];protocadherin-1 isoform X1 [Columba livia];protocadherin-1 isoform X4 [Columba livia];protocadherin-1 isoform X2 [Columba livia]	NA	3.52362	4.73262	2.19587	4.62256	0.797015	3.87962	1.75549	1.07684	2.00756	1.00544	0.00124382	0.0699518	up	yes
gene23264	COL1A1	rna46796	GO:0005201(extracellular matrix structural constituent);GO:0005581(collagen trimer);GO:0046872(metal ion binding)	04512(ECM-receptor interaction);04510(Focal adhesion);04933(AGE-RAGE signaling pathway in diabetic complications)	K06236	NA	collagen alpha-1(I) chain [Columba livia]	NA	29.3482	53.7958	51.3905	92.9166	6.64048	53.0739	6.65604	13.0278	2.86468	1.51838	0.00124453	0.0699518	up	yes
gene25694	NTN1	rna51231	GO:0001764(neuron migration);GO:0005515(protein binding);GO:0005604(basement membrane);GO:0005737(cytoplasm);GO:0006930(substrate-dependent cell migration, cell extension);GO:0007265(Ras protein signal transduction);GO:0008284(positive regulation of cell proliferation);GO:0030334(regulation of cell migration);GO:0030517(negative regulation of axon extension);GO:0032488(Cdc42 protein signal transd…	NA	NA	NA	netrin 1, partial [Columba livia]	NA	0.520161	1.03255	0.827064	1.38787	1.46846	10.8943	2.11443	1.73779	0.232356	-2.10559	0.00125896	0.0704706	down	yes
gene38	LOC102089345	rna88	NA	NA	NA	NA	uncharacterized protein LOC102089345 [Columba livia]	NA	2.41919	3.62263	0.66419	3.77694	0.0001	0.0001	0.745386	0.0001	14.0581	3.81333	0.00126987	0.0707888	up	yes
gene26208	SMC1A	rna52059	GO:0000724(double-strand break repair via homologous recombination);GO:0005654(nucleoplasm)	04110(Cell cycle);04114(Oocyte meiosis)	K06636	NA	structural maintenance of chromosomes protein 1A, partial [Columba livia]	NA	14.7548	18.9303	15.36	24.7375	9.42073	14.8567	10.7124	8.11308	1.71177	0.775493	0.00129233	0.0717452	up	no
gene15661	CUNH16orf45	rna31708	GO:0007026(negative regulation of microtubule depolymerization);GO:0015630(microtubule cytoskeleton);GO:0021822(negative regulation of cell motility involved in cerebral cortex radial glia guided migration)	NA	NA	NA	Uncharacterized protein C16orf45, partial [Cuculus canorus]	NA	17.2204	27.4381	20.8582	18.9538	70.4807	36.5924	90.8371	33.0889	0.365675	-1.45137	0.00131447	0.0726771	down	yes
gene8909	PFKP	rna18567	GO:0000166(nucleotide binding);GO:0003824(catalytic activity);GO:0003872(6-phosphofructokinase activity);GO:0005524(ATP binding);GO:0005737(cytoplasm);GO:0006002(fructose 6-phosphate metabolic process);GO:0006096(glycolytic process);GO:0008152(metabolic process);GO:0008443(phosphofructokinase activity);GO:0016301(kinase activity);GO:0016310(phosphorylation);GO:0016740(transferase activity);GO:004…	00010(Glycolysis / Gluconeogenesis);00030(Pentose phosphate pathway);00051(Fructose and mannose metabolism);00052(Galactose metabolism);03018(RNA degradation)	K00850	EC:2.7.1.11	ATP-dependent 6-phosphofructokinase, platelet type [Columba livia]	NA	13.0741	13.445	11.0421	25.0784	43.0001	55.5537	44.8342	15.7683	0.393573	-1.3453	0.00136849	0.075356	down	yes
gene17760	LOC110364233	rna35844;rna35845	NA	NA	NA	NA		NA	0.64538	0.727851	0.256309	0.803378	1.22888	3.99721	2.61542	1.1838	0.269566	-1.89129	0.00139959	0.0765829	down	yes
gene2313	SCRT2	rna5095	GO:0000122(negative regulation of transcription by RNA polymerase II);GO:0003676(nucleic acid binding);GO:0005634(nucleus);GO:0046872(metal ion binding);GO:2001222(regulation of neuron migration)	NA	NA	NA	PREDICTED: transcriptional repressor scratch 2 [Taeniopygia guttata]	NA	1.68136	6.22877	2.28864	4.26488	0.366179	0.412058	1.99585	0.651354	4.22242	2.07807	0.0014033	0.0765829	up	yes
gene19328	CCDC126	rna38886;rna38887	GO:0006487(protein N-linked glycosylation);GO:0016021(integral component of membrane);GO:0030144(alpha-1,6-mannosylglycoprotein 6-beta-N-acetylglucosaminyltransferase activity);GO:0030144(alpha-1,6-mannosylglycoprotein 6-beta-N-acetylglucosaminyltransferase activity)	00510(N-Glycan biosynthesis);00510(N-Glycan biosynthesis)	K00744	EC:2.4.1.155	coiled-coil domain-containing protein 126 [Columba livia]	NA	1.00545	0.851064	0.451073	0.713652	1.88382	3.53502	1.24265	2.67814	0.323486	-1.62822	0.00141112	0.0765829	down	yes
gene25803	AEBP1	rna51387	GO:0004181(metallocarboxypeptidase activity);GO:0004185(serine-type carboxypeptidase activity);GO:0005615(extracellular space);GO:0006518(peptide metabolic process);GO:0016485(protein processing)	NA	NA	NA	adipocyte enhancer-binding protein 1, partial [Columba livia]	NA	3.63002	8.30651	18.1533	14.6198	2.52436	9.64392	1.93796	2.08056	2.7621	1.46577	0.00141339	0.0765829	up	yes
gene8955	JCAD	rna18703;rna18699;rna18701;rna18702;rna18700	GO:0005911(cell-cell junction);GO:0005911(cell-cell junction)	NA	NA	NA	junctional protein associated with coronary artery disease isoform X1 [Columba livia]	NA	31.8104	37.6487	23.2538	40.3702	56.9209	144.954	88.1843	54.1617	0.386621	-1.37101	0.00142149	0.0767154	down	yes
gene8834	LOC102089740	rna18374;rna18375	NA	NA	NA	NA		NA	7.17555	7.77306	3.71901	7.3198	25.3392	17.8725	25.132	5.83981	0.350313	-1.51329	0.00146939	0.0789854	down	yes
gene23217	SLC25A37	rna46684	GO:0003735(structural constituent of ribosome);GO:0006412(translation)	NA	NA	NA	mitoferrin-1 [Columba livia]	NA	5.32819	12.6211	2.99497	11.6748	16.3199	30.4089	18.7978	15.1462	0.404338	-1.30637	0.00153614	0.0819413	down	yes
gene1080	LRRC8B	rna2430;rna2429;rna2433;rna2432;rna2431	GO:0016021(integral component of membrane);GO:0016021(integral component of membrane)	NA	NA	NA	volume-regulated anion channel subunit LRRC8B isoform X1 [Columba livia];volume-regulated anion channel subunit LRRC8B isoform X2 [Columba livia]	NA	1.9066	4.29811	2.80273	1.36134	6.93882	7.64006	5.1324	7.90985	0.375393	-1.41353	0.00153647	0.0819413	down	yes
gene13780	DNASE2B	rna28130	GO:0004531(deoxyribonuclease II activity);GO:0005576(extracellular region);GO:0005622(intracellular);GO:0005737(cytoplasm);GO:0006309(apoptotic DNA fragmentation)	04142(Lysosome)	K01158	EC:3.1.22.1	deoxyribonuclease-2-beta [Columba livia]	NA	3.76652	7.22915	4.94996	19.8368	2.38313	2.59543	3.02144	3.85407	3.01858	1.59387	0.0015712	0.0834644	up	yes
gene7747	TEKT1	rna16165;rna16164;rna16166	GO:0005634(nucleus);GO:0015630(microtubule cytoskeleton);GO:0015630(microtubule cytoskeleton)	NA	NA	NA	tektin-1 isoform X1 [Columba livia];tektin-1 isoform X2 [Columba livia]	NA	22.4905	22.8352	13.8555	32.5487	14.0559	14.6113	7.29048	2.96906	2.35648	1.23663	0.00158492	0.0838647	up	yes
gene13865	TNFRSF11B	rna28265	GO:0005031(tumor necrosis factor-activated receptor activity);GO:0005887(integral component of plasma membrane);GO:0006954(inflammatory response);GO:0006955(immune response);GO:0007275(multicellular organism development);GO:0032496(response to lipopolysaccharide);GO:0042127(regulation of cell proliferation);GO:0042981(regulation of apoptotic process);GO:0043410(positive regulation of MAPK cascade…	04060(Cytokine-cytokine receptor interaction)	K05148	NA	tumor necrosis factor receptor superfamily member 11B [Columba livia]	NA	15.2185	11.4699	23.5608	14.1532	7.72302	3.37224	2.76669	9.90827	2.70937	1.43796	0.00159554	0.0840654	up	yes
gene17980	SHC4	rna36223	GO:0005886(plasma membrane);GO:0007169(transmembrane receptor protein tyrosine kinase signaling pathway);GO:0030971(receptor tyrosine kinase binding)	04012(ErbB signaling pathway);04510(Focal adhesion);04910(Insulin signaling pathway)	K17449	NA	SHC-transforming protein 4 [Columba livia]	NA	0.083149	0.032175	0.247866	0.0001	0.305025	6.149	0.361476	0.364556	0.0505971	-4.3048	0.00160113	0.0840654	down	yes
gene6761	STXBP5L	rna14174	GO:0016021(integral component of membrane);GO:0016192(vesicle-mediated transport)	NA	NA	NA	LOW QUALITY PROTEIN: syntaxin-binding protein 5-like [Columba livia]	NA	0.0001	0.0001	0.021931	0.0001	0.037409	1.53923	0.132161	0.0001	0.0130089	-6.26435	0.00161527	0.0844805	down	yes
gene19603	OTUD7A	rna39387;rna39383;rna39384;rna39388;rna39391;rna39395;rna39396;rna39394;rna39386;rna39389;rna39393;rna39385;rna39392;rna39390	GO:0004843(thiol-dependent ubiquitin-specific protease activity);GO:0005634(nucleus);GO:0005737(cytoplasm);GO:0006955(immune response);GO:0035871(protein K11-linked deubiquitination);GO:0043124(negative regulation of I-kappaB kinase/NF-kappaB signaling);GO:0045088(regulation of innate immune response);GO:0050727(regulation of inflammatory response);GO:0070530(K63-linked polyubiquitin modification…	NA	NA	NA	OTU domain-containing protein 7A isoform X2 [Columba livia];OTU domain-containing protein 7A isoform X1 [Columba livia];OTU domain-containing protein 7A isoform X3 [Columba livia]	NA	1.63101	1.58791	2.1893	1.72369	2.09152	3.50999	11.2712	4.13806	0.33944	-1.55877	0.00164659	0.0857872	down	yes
gene25284	ART4	rna50442;rna50443	GO:0003956(NAD(P)+-protein-arginine ADP-ribosyltransferase activity);GO:0006471(protein ADP-ribosylation);GO:0006471(protein ADP-ribosylation)	NA	NA	NA	ecto-ADP-ribosyltransferase 4 isoform X2 [Columba livia];ecto-ADP-ribosyltransferase 4 isoform X1 [Columba livia]	NA	1.22342	3.35817	0.80774	1.79202	4.21296	7.15868	7.91506	5.16793	0.29366	-1.76778	0.0016584	0.0860162	down	yes
gene17022	LOC110363930	rna34373;rna34372;rna34371	NA	NA	NA	NA		NA	7.53531	4.57614	2.03578	4.54011	2.39972	0.939529	0.657866	1.01813	3.72611	1.89767	0.00166368	0.0860162	up	yes
gene1128	FNBP1L	rna2553	GO:0005086(ARF guanyl-nucleotide exchange factor activity);GO:0005802(trans-Golgi network);GO:0006900(vesicle budding from membrane);GO:0010324(membrane invagination);GO:0016192(vesicle-mediated transport);GO:0030050(vesicle transport along actin filament);GO:0043547(positive regulation of GTPase activity);GO:0051491(positive regulation of filopodium assembly);GO:0070062(extracellular exosome);GO…	NA	NA	NA	formin-binding protein 1-like [Columba livia]	NA	52.4611	70.0451	48.2247	67.4198	123.994	227.822	186.036	75.3314	0.388384	-1.36444	0.00169929	0.0872341	down	yes
gene17649	LOC102092918	rna35653	GO:0016021(integral component of membrane)	NA	NA	NA	interferon alpha-inducible protein 6 [Columba livia]	NA	3.55996	6.64988	1.69424	10.1193	0.556639	35.0016	196.744	5.26118	0.0927054	-3.4312	0.00170012	0.0872341	down	yes
gene7835	HIGD2A	rna16360	GO:0005739(mitochondrion);GO:0016021(integral component of membrane);GO:0097250(mitochondrial respiratory chain supercomplex assembly)	NA	NA	NA	HIG1 domain family member 2A, mitochondrial, partial [Columba livia]	NA	43.7325	65.0112	51.0626	49.2112	110.962	113.575	116.433	100.902	0.473027	-1.08001	0.00171871	0.0877626	down	yes
gene26177	LOC110356609	rna52024	GO:0004867(serine-type endopeptidase inhibitor activity);GO:0010951(negative regulation of endopeptidase activity)	04512(ECM-receptor interaction);04510(Focal adhesion)	K06238	NA	collagen alpha-4(VI) chain-like [Columba livia]	NA	0.076326	0.427667	0.063152	0.327117	0.105304	12.37	0.342704	0.284209	0.0682527	-3.87297	0.00172986	0.0877626	down	yes
gene5134	KIF1A	rna10863;rna10858;rna10869;rna10862;rna10868;rna10865;rna10855;rna10852;rna10864;rna10867;rna10857;rna10861;rna10854;rna10859;rna10866;rna10856;rna10860;rna10853	GO:0003777(microtubule motor activity);GO:0005524(ATP binding);GO:0005871(kinesin complex);GO:0007018(microtubule-based movement);GO:0008017(microtubule binding);GO:0016887(ATPase activity);GO:0030705(cytoskeleton-dependent intracellular transport);GO:0030705(cytoskeleton-dependent intracellular transport)	NA	NA	NA	kinesin-like protein KIF1A isoform X1 [Columba livia];kinesin-like protein KIF1A isoform X4 [Columba livia];kinesin-like protein KIF1A isoform X13 [Columba livia];kinesin-like protein KIF1A isoform X3 [Columba livia];kinesin-like protein KIF1A isoform X9 [Columba livia];kinesin-like protein KIF1A isoform X16 [Columba livia];kinesin-like protein KIF1A isoform X7 [Columba livia];kinesin-like protei…	NA	0.0592246	0.0407268	0.0861301	0.119197	0.0955321	4.91925	0.0311204	0.0915755	0.0594219	-4.07286	0.00173309	0.0877626	down	yes
gene11477	XRN1	rna23424;rna23421;rna23422;rna23425;rna23420;rna23417;rna23418;rna23423;rna23416;rna23419;rna23426	GO:0004527(exonuclease activity);GO:0005634(nucleus);GO:0005794(Golgi apparatus);GO:0005886(plasma membrane);GO:0016075(rRNA catabolic process);GO:0045111(intermediate filament cytoskeleton);GO:0071028(nuclear mRNA surveillance);GO:0071044(histone mRNA catabolic process);GO:0090305(nucleic acid phosphodiester bond hydrolysis);GO:0090305(nucleic acid phosphodiester bond hydrolysis)	03008(Ribosome biogenesis in eukaryotes);03018(RNA degradation);03018(RNA degradation)	K12618	EC:3.1.13.-	5'-3' exoribonuclease 1 isoform X4 [Columba livia];5'-3' exoribonuclease 1 isoform X1 [Columba livia];5'-3' exoribonuclease 1 isoform X2 [Columba livia];5'-3' exoribonuclease 1 isoform X5 [Columba livia];5'-3' exoribonuclease 1 isoform X3 [Columba livia];5'-3' exoribonuclease 1 isoform X6 [Columba livia]	NA	0.973373	1.25476	0.368656	1.78657	2.44029	2.82531	3.55236	2.11271	0.401015	-1.31827	0.00173633	0.0877626	down	yes
gene19936	SLC5A3	rna40141	GO:0005367(myo-inositol:sodium symporter activity);GO:0005887(integral component of plasma membrane);GO:0006020(inositol metabolic process);GO:0006814(sodium ion transport);GO:0007422(peripheral nervous system development);GO:0015798(myo-inositol transport);GO:0043576(regulation of respiratory gaseous exchange);GO:0055085(transmembrane transport)	NA	NA	NA	sodium myo-inositol cotransporter [Limosa lapponica baueri]	NA	0.997989	2.00833	1.11766	2.42366	2.15423	5.44993	6.80978	2.53793	0.386248	-1.3724	0.00181444	0.091101	down	yes
gene16897	GAMT	rna34133	GO:0005634(nucleus);GO:0005737(cytoplasm);GO:0006601(creatine biosynthetic process);GO:0030731(guanidinoacetate N-methyltransferase activity);GO:0046498(S-adenosylhomocysteine metabolic process);GO:0046500(S-adenosylmethionine metabolic process)	00260(Glycine, serine and threonine metabolism);00330(Arginine and proline metabolism)	K00542	EC:2.1.1.2	guanidinoacetate N-methyltransferase [Patagioenas fasciata monilis]	NA	56.3747	47.4784	95.149	78.9071	26.7193	11.6516	41.6512	39.1291	2.33241	1.22182	0.00181583	0.091101	up	yes
gene5941	PIPOX	rna12549	GO:0005102(receptor binding);GO:0005777(peroxisome);GO:0008115(sarcosine oxidase activity);GO:0033514(L-lysine catabolic process to acetyl-CoA via L-pipecolate);GO:0050031(L-pipecolate oxidase activity);GO:0055114(oxidation-reduction process)	00260(Glycine, serine and threonine metabolism);00310(Lysine degradation);04146(Peroxisome)	K00306	EC:1.5.3.1;EC:1.5.3.7	peroxisomal sarcosine oxidase [Columba livia]	NA	2.76878	3.10312	3.0995	5.55546	0.804462	1.35011	0.619922	1.84359	3.14565	1.65336	0.00184094	0.0920198	up	yes
gene12659	PIK3CA	rna25694	GO:0001889(liver development);GO:0004672(protein kinase activity);GO:0005622(intracellular);GO:0005886(plasma membrane);GO:0005942(phosphatidylinositol 3-kinase complex);GO:0005943(phosphatidylinositol 3-kinase complex, class IA);GO:0006006(glucose metabolic process);GO:0006468(protein phosphorylation);GO:0007163(establishment or maintenance of cell polarity);GO:0010468(regulation of gene express…	00562(Inositol phosphate metabolism);04012(ErbB signaling pathway);04370(VEGF signaling pathway);04068(FoxO signaling pathway);04070(Phosphatidylinositol signaling system);04150(mTOR signaling pathway);04140(Autophagy - animal);04210(Apoptosis);04218(Cellular senescence);04510(Focal adhesion);04810(Regulation of actin cytoskeleton);04620(Toll-like receptor signaling pathway);04625(C-type lectin r…	K00922	EC:2.7.1.153	phosphatidylinositol 4,5-bisphosphate 3-kinase catalytic subunit alpha isoform [Columba livia]	NA	4.26189	6.22843	3.50941	5.48731	7.43998	15.4898	15.5958	6.7937	0.429995	-1.21761	0.00187299	0.0932777	down	yes
gene10273	PER2	rna21147;rna21148;rna21144;rna21149;rna21142;rna21140;rna21143;rna21145;rna21141;rna21146	GO:0005634(nucleus);GO:0005737(cytoplasm);GO:0006351(transcription, DNA-templated);GO:0006355(regulation of transcription, DNA-templated);GO:0007623(circadian rhythm);GO:0007623(circadian rhythm)	05168(Herpes simplex infection);05168(Herpes simplex infection)	K02633	NA	period circadian protein homolog 2 isoform X1 [Columba livia]	NA	4.74269	4.79556	2.27917	5.12412	7.01123	12.6847	7.01541	12.191	0.435489	-1.19929	0.00188182	0.0933739	down	yes
gene14755	PLBD1	rna30062	GO:0004622(lysophospholipase activity);GO:0004623(phospholipase A2 activity);GO:0005615(extracellular space);GO:0005764(lysosome);GO:0005829(cytosol);GO:0006644(phospholipid metabolic process);GO:0016042(lipid catabolic process);GO:0036149(phosphatidylinositol acyl-chain remodeling);GO:0036151(phosphatidylcholine acyl-chain remodeling);GO:0036152(phosphatidylethanolamine acyl-chain remodeling)	NA	NA	NA	phospholipase B-like 1 [Columba livia]	NA	15.0167	14.0578	16.1679	18.5616	9.07993	3.57175	4.04243	9.02189	2.4811	1.31098	0.00189052	0.0934633	up	yes
gene24643	RBM12	rna49398	GO:0000166(nucleotide binding);GO:0003676(nucleic acid binding)	NA	NA	NA	RNA-binding protein 12 [Patagioenas fasciata monilis]	NA	4.79782	5.58914	3.97499	5.29267	6.19734	14.8737	12.7419	9.01984	0.458869	-1.12385	0.00191716	0.0942862	down	yes
gene17837	THNSL2	rna35975	GO:0004795(threonine synthase activity);GO:0005737(cytoplasm);GO:0009088(threonine biosynthetic process);GO:0030170(pyridoxal phosphate binding)	NA	NA	NA	hypothetical protein A306_00003319, partial [Columba livia]	NA	13.1892	11.8259	13.3097	11.0711	7.14927	7.79096	5.35681	5.71725	1.8988	0.925088	0.00192172	0.0942862	up	no
gene2826	SLC38A4	rna6154	GO:0003333(amino acid transmembrane transport);GO:0005887(integral component of plasma membrane);GO:0015171(amino acid transmembrane transporter activity)	NA	NA	NA	LOW QUALITY PROTEIN: sodium-coupled neutral amino acid transporter 4 [Columba livia]	NA	43.4496	32.8759	47.5373	24.362	14.2518	2.30357	3.38107	19.4314	3.76512	1.9127	0.00192804	0.0942862	up	yes
gene17451	LOC102093870	rna35262	GO:0003713(transcription coactivator activity);GO:0005634(nucleus);GO:0005737(cytoplasm);GO:0006351(transcription, DNA-templated);GO:0006357(regulation of transcription by RNA polymerase II);GO:0032502(developmental process);GO:0043627(response to estrogen);GO:0045944(positive regulation of transcription by RNA polymerase II)	NA	NA	NA	cbp/p300-interacting transactivator 3 [Columba livia]	NA	17.741	25.9488	11.203	16.1279	22.061	79.247	39.4452	34.6345	0.404935	-1.30424	0.00194745	0.0948924	down	yes
gene5789	P2RX1	rna12234	GO:0001614(purinergic nucleotide receptor activity);GO:0002554(serotonin secretion by platelet);GO:0003056(regulation of vascular smooth muscle contraction);GO:0004931(extracellularly ATP-gated cation channel activity);GO:0005524(ATP binding);GO:0005639(integral component of nuclear inner membrane);GO:0005887(integral component of plasma membrane);GO:0006919(activation of cysteine-type endopeptid…	04020(Calcium signaling pathway);04080(Neuroactive ligand-receptor interaction)	K05215	NA	LOW QUALITY PROTEIN: P2X purinoceptor 1 [Columba livia]	NA	0.947178	0.916001	1.32318	1.36047	0.160782	0.590426	0.148363	0.111371	4.49762	2.16916	0.0019752	0.0958996	up	yes
gene14306	LOC102089000	rna29132;rna29133	GO:0005576(extracellular region);GO:0005576(extracellular region)	04360(Axon guidance);04360(Axon guidance)	K06845	NA	netrin-4 isoform X1 [Columba livia]	NA	1.12888	2.80424	1.81209	1.90454	2.98895	10.2451	4.1426	4.06423	0.356784	-1.48688	0.00200202	0.0962806	down	yes
gene4465	PTPRF	rna9422;rna9431;rna9426;rna9435;rna9429;rna9427;rna9433;rna9425;rna9430;rna9434;rna9428;rna9432;rna9423;rna9436;rna9424	GO:0004725(protein tyrosine phosphatase activity);GO:0016021(integral component of membrane);GO:0016477(cell migration);GO:0031102(neuron projection regeneration);GO:0035335(peptidyl-tyrosine dephosphorylation);GO:0035373(chondroitin sulfate proteoglycan binding);GO:0043005(neuron projection);GO:0043025(neuronal cell body);GO:0048679(regulation of axon regeneration);GO:0070062(extracellular exoso…	04514(Cell adhesion molecules (CAMs));04520(Adherens junction);04910(Insulin signaling pathway);04910(Insulin signaling pathway)	K05695	EC:3.1.3.48	receptor-type tyrosine-protein phosphatase F isoform X1 [Columba livia];receptor-type tyrosine-protein phosphatase F isoform X12 [Columba livia];receptor-type tyrosine-protein phosphatase F isoform X11 [Columba livia];receptor-type tyrosine-protein phosphatase F isoform X15 [Columba livia];receptor-type tyrosine-protein phosphatase F isoform X7 [Columba livia];receptor-type tyrosine-protein phosp…	NA	0.094775	0.218839	0.368842	0.355196	0.393077	3.72862	1.08606	0.492251	0.182044	-2.45764	0.0020037	0.0962806	down	yes
gene11897	LOC110361418	rna24256	NA	NA	NA	NA		NA	0.0001	0.219781	0.0001	0.523599	1.51502	3.63661	2.30019	1.16083	0.0863358	-3.5339	0.00200436	0.0962806	down	yes
gene14193	FAM26F	rna28915	GO:0005261(cation channel activity);GO:0005887(integral component of plasma membrane);GO:0034220(ion transmembrane transport);GO:0098655(cation transmembrane transport)	NA	NA	NA	protein FAM26F [Columba livia]	NA	24.4071	32.5028	15.1653	36.692	38.8401	110.019	87.5408	33.0949	0.403597	-1.30901	0.00201686	0.0964804	down	yes
gene19836	ETNK1	rna39945	GO:0004305(ethanolamine kinase activity);GO:0005654(nucleoplasm);GO:0005737(cytoplasm);GO:0005886(plasma membrane);GO:0006646(phosphatidylethanolamine biosynthetic process);GO:0016310(phosphorylation)	00564(Glycerophospholipid metabolism)	K00894	EC:2.7.1.82	PREDICTED: ethanolamine kinase 1 [Corvus brachyrhynchos]	NA	1.89055	3.86919	1.87227	4.92546	3.89191	11.3059	6.05361	10.1162	0.400332	-1.32073	0.00202277	0.0964804	down	yes
gene17582	LOC102087964	rna35490	NA	NA	NA	NA	apolipoprotein B mRNA editing enzyme, catalytic polypeptide 1 [Columba livia]	NA	0.110174	0.0001	0.0001	0.070194	0.238598	0.945711	5.65655	0.0001	0.0263951	-5.24358	0.0020317	0.0965663	down	yes
gene25286	MGP	rna50445	GO:0001503(ossification);GO:0005201(extracellular matrix structural constituent);GO:0005509(calcium ion binding);GO:0030154(cell differentiation);GO:0031012(extracellular matrix);GO:0051216(cartilage development);GO:0070062(extracellular exosome)	NA	NA	NA	matrix Gla protein [Columba livia]	NA	658.647	1256.04	1235.57	977.887	122.249	880.755	555.959	305.097	2.2146	1.14705	0.00209285	0.0991248	up	yes
gene9578	AQP3	rna19849	GO:0002684(positive regulation of immune system process);GO:0005634(nucleus);GO:0005737(cytoplasm);GO:0005887(integral component of plasma membrane);GO:0005911(cell-cell junction);GO:0009992(cellular water homeostasis);GO:0015204(urea transmembrane transporter activity);GO:0015250(water channel activity);GO:0015254(glycerol channel activity);GO:0015793(glycerol transport);GO:0016323(basolateral p…	NA	NA	NA	aquaporin-3 [Columba livia]	NA	14.5052	39.4983	6.14964	24.7658	39.0331	82.1818	59.1797	41.5399	0.382631	-1.38598	0.00210088	0.0991587	down	yes
gene5229	PCCB	rna11052	GO:0005739(mitochondrion);GO:0016874(ligase activity)	00630(Glyoxylate and dicarboxylate metabolism);00640(Propanoate metabolism);00280(Valine, leucine and isoleucine degradation)	K01966	EC:6.4.1.3;EC:2.1.3.15	propionyl-CoA carboxylase beta chain, mitochondrial [Columba livia]	NA	49.8586	44.8423	36.9948	34.3504	26.9978	12.1795	14.55	22.8088	2.16952	1.11737	0.00212691	0.100039	up	yes
gene13674	CARM1	rna27934	GO:0005829(cytosol);GO:0006355(regulation of transcription, DNA-templated);GO:0008469(histone-arginine N-methyltransferase activity);GO:0035242(protein-arginine omega-N asymmetric methyltransferase activity)	NA	NA	NA	histone-arginine methyltransferase CARM1 [Columba livia]	NA	0.423843	2.22567	1.16738	1.07562	0.0001	0.371417	0.369094	0.051856	6.17377	2.62615	0.00220642	0.103419	up	yes
gene12620	EGFR	rna25602;rna25603	GO:0000166(nucleotide binding);GO:0000186(activation of MAPKK activity);GO:0000902(cell morphogenesis);GO:0001892(embryonic placenta development);GO:0001934(positive regulation of protein phosphorylation);GO:0001942(hair follicle development);GO:0003682(chromatin binding);GO:0004672(protein kinase activity);GO:0004709(MAP kinase kinase kinase activity);GO:0004713(protein tyrosine kinase activity)…	04010(MAPK signaling pathway);04012(ErbB signaling pathway);04068(FoxO signaling pathway);04020(Calcium signaling pathway);04144(Endocytosis);04510(Focal adhesion);04520(Adherens junction);04540(Gap junction);04810(Regulation of actin cytoskeleton);04912(GnRH signaling pathway);04912(GnRH signaling pathway)	K04361	EC:2.7.10.1	epidermal growth factor receptor isoform A [Patagioenas fasciata monilis];epidermal growth factor receptor isoform B [Patagioenas fasciata monilis]	NA	1.85999	2.26176	1.4806	1.48555	2.33265	9.33365	3.72496	2.96435	0.386143	-1.37279	0.00223186	0.1042	down	yes
gene11070	SLC20A1	rna22580	GO:0005315(inorganic phosphate transmembrane transporter activity);GO:0005887(integral component of plasma membrane);GO:0007165(signal transduction);GO:0015319(sodium:inorganic phosphate symporter activity);GO:0035435(phosphate ion transmembrane transport);GO:0035725(sodium ion transmembrane transport);GO:0043123(positive regulation of I-kappaB kinase/NF-kappaB signaling)	NA	NA	NA	sodium-dependent phosphate transporter 1 [Columba livia]	NA	4.54614	11.4379	4.17893	12.8996	18.4156	27.4089	18.8824	13.0767	0.425058	-1.23427	0.00223845	0.1042	down	yes
gene24456	LOC102086749	rna49113	GO:0000978(RNA polymerase II proximal promoter sequence-specific DNA binding);GO:0005634(nucleus)	NA	NA	NA	protein fosB, partial [Columba livia]	NA	0.160899	0.523226	0.216258	1.60782	0.152605	0.326711	0.188763	40.0848	0.0615467	-4.02217	0.00225257	0.104387	down	yes
gene17985	LOC110364348	rna36240;rna36239	NA	NA	NA	NA		NA	0.316038	0.442446	0.186831	0.275073	0.113186	0.092306	0.063549	0.02842	4.10268	2.03657	0.00225789	0.104387	up	yes
gene1522	NEGR1	rna3510	GO:0005886(plasma membrane);GO:0007626(locomotory behavior);GO:0007631(feeding behavior);GO:0010976(positive regulation of neuron projection development);GO:0070062(extracellular exosome)	04514(Cell adhesion molecules (CAMs))	K06775	NA	LOW QUALITY PROTEIN: neuronal growth regulator 1 [Columba livia]	NA	0.151697	0.776918	1.16694	1.33422	1.8544	12.279	1.52852	1.96162	0.194613	-2.36132	0.00230737	0.106312	down	yes
gene4289	DENND4A	rna9056;rna9057;rna9058;rna9059	GO:0017112(Rab guanyl-nucleotide exchange factor activity);GO:0043547(positive regulation of GTPase activity);GO:0043547(positive regulation of GTPase activity)	NA	NA	NA	C-myc promoter-binding protein isoform X2 [Columba livia];C-myc promoter-binding protein isoform X1 [Columba livia]	NA	4.62467	8.98995	3.99846	4.73905	10.7623	15.0662	14.922	10.1742	0.438925	-1.18795	0.00233351	0.107152	down	yes
gene19781	NCF4	rna39808;rna39806;rna39807	GO:0005829(cytosol);GO:0010008(endosome membrane);GO:0016176(superoxide-generating NADPH oxidase activator activity);GO:0032266(phosphatidylinositol-3-phosphate binding);GO:0043020(NADPH oxidase complex);GO:0043085(positive regulation of catalytic activity);GO:0043085(positive regulation of catalytic activity)	04145(Phagosome);04145(Phagosome)	K08012	NA	neutrophil cytosol factor 4 isoform X2 [Columba livia];neutrophil cytosol factor 4 isoform X1 [Columba livia]	NA	3.88232	2.3745	0.684871	1.49761	0.470066	1.37591	0.213675	0.215034	3.71009	1.89146	0.00236803	0.108084	up	yes
gene23832	CIDEA	rna47827	GO:0005811(lipid droplet);GO:0042981(regulation of apoptotic process)	04210(Apoptosis)	K02310	NA	cell death activator CIDE-A [Columba livia]	NA	5.01058	8.36744	4.40579	5.19696	19.0481	8.08164	34.4295	5.63526	0.342004	-1.54792	0.00236977	0.108084	down	yes
gene22216	LOC110354959	rna44639	GO:0003779(actin binding);GO:0005509(calcium ion binding);GO:0005856(cytoskeleton);GO:0007050(cell cycle arrest);GO:0008017(microtubule binding);GO:0016055(Wnt signaling pathway);GO:0016887(ATPase activity)	NA	NA	NA	microtubule-actin cross-linking factor 1, isoforms 1/2/3/5-like [Columba livia]	NA	2.48459	3.41781	0.615928	7.298	6.56338	16.2599	9.39088	8.44798	0.339784	-1.55731	0.00238974	0.10858	down	yes
gene5137	SNED1	rna10879;rna10878;rna10880;rna10881;rna10883;rna10884;rna10882;rna10885	GO:0005509(calcium ion binding);GO:0007160(cell-matrix adhesion);GO:0007160(cell-matrix adhesion)	NA	NA	NA	sushi, nidogen and EGF-like domains 1, partial [Columba livia];sushi, nidogen and EGF-like domain-containing protein 1 isoform X2 [Columba livia];sushi, nidogen and EGF-like domain-containing protein 1 isoform X7 [Columba livia];sushi, nidogen and EGF-like domain-containing protein 1 isoform X3 [Columba livia];sushi, nidogen and EGF-like domain-containing protein 1 isoform X4 [Columba livia]	NA	13.8689	21.4024	11.2187	17.0183	6.70872	14.5648	2.70911	6.38172	2.09154	1.06457	0.00239667	0.10858	up	yes
gene21638	LOC110366173	rna43563;rna43562;rna43564;rna43561	NA	NA	NA	NA		NA	0.129384	0.152103	0.12802	0.40574	0.0692124	0.447799	0.512604	5.23534	0.130128	-2.94199	0.00250217	0.112981	down	yes
gene6167	SMOC1	rna12990;rna12991;rna12992;rna12995;rna12994;rna12989;rna12993	GO:0001654(eye development);GO:0005509(calcium ion binding);GO:0007165(signal transduction);GO:0045667(regulation of osteoblast differentiation);GO:0060173(limb development);GO:0060173(limb development)	NA	NA	NA	SPARC-related modular calcium-binding protein 1 isoform X5 [Columba livia];SPARC-related modular calcium-binding protein 1 isoform X7 [Columba livia];SPARC-related modular calcium-binding protein 1 isoform X6 [Columba livia];SPARC-related modular calcium-binding protein 1 isoform X3 [Columba livia];SPARC-related modular calcium-binding protein 1 isoform X1 [Columba livia];SPARC-related modular ca…	NA	3.31321	4.27144	2.43884	3.46924	0.703795	2.07313	2.69449	0.543887	2.24307	1.16547	0.00251915	0.113197	up	yes
gene10724	GPR37L1	rna21939	GO:0005886(plasma membrane);GO:0007193(adenylate cyclase-inhibiting G-protein coupled receptor signaling pathway);GO:0008528(G-protein coupled peptide receptor activity);GO:0016021(integral component of membrane);GO:0021940(positive regulation of cerebellar granule cell precursor proliferation);GO:0036505(prosaposin receptor activity);GO:0042277(peptide binding);GO:0043235(receptor complex);GO:00…	NA	NA	NA	prosaposin receptor GPR37L1 [Columba livia]	NA	0.0001	0.208187	0.073405	0.335865	0.126106	8.21909	0.51658	0.661074	0.06485	-3.94675	0.00252863	0.113197	down	yes
gene3263	LOC110357244	rna7097	GO:0005887(integral component of plasma membrane);GO:0007166(cell surface receptor signaling pathway);GO:0007186(G-protein coupled receptor signaling pathway);GO:0007623(circadian rhythm);GO:0008502(melatonin receptor activity);GO:0042562(hormone binding);GO:0043235(receptor complex);GO:0097159(organic cyclic compound binding)	04080(Neuroactive ligand-receptor interaction)	K04285	NA	melatonin receptor type 1A-like, partial [Columba livia]	NA	11.513	4.92228	11.2432	11.3434	26.3568	19.2712	37.5417	35.0416	0.330104	-1.59901	0.00253202	0.113197	down	yes
gene23735	PHYHD1	rna47640;rna47641	GO:0005515(protein binding);GO:0046872(metal ion binding);GO:0051213(dioxygenase activity);GO:0055114(oxidation-reduction process);GO:0055114(oxidation-reduction process)	04146(Peroxisome);04146(Peroxisome)	K00477	EC:1.14.11.18	phytanoyl-CoA dioxygenase domain-containing protein 1 isoform X1 [Columba livia]	NA	14.7355	13.8718	10.8938	14.0742	5.582	8.93533	7.96674	7.3296	1.79701	0.845596	0.00254764	0.113521	up	no
gene23596	RASGRF2	rna47387	GO:0005089(Rho guanyl-nucleotide exchange factor activity);GO:0005622(intracellular);GO:0007264(small GTPase mediated signal transduction);GO:0035023(regulation of Rho protein signal transduction);GO:0043547(positive regulation of GTPase activity)	04010(MAPK signaling pathway)	K12326	NA	LOW QUALITY PROTEIN: ras-specific guanine nucleotide-releasing factor 2 [Columba livia]	NA	0.391506	1.3489	0.120354	0.167315	0.679473	4.3733	4.1586	1.4987	0.189362	-2.40078	0.00259022	0.11504	down	yes
gene10600	RIPOR2	rna21740;rna21738;rna21739	GO:0005737(cytoplasm);GO:0007605(sensory perception of sound);GO:0060171(stereocilium membrane);GO:0060171(stereocilium membrane)	NA	NA	NA	protein FAM65B isoform X1 [Columba livia];protein FAM65B isoform X3 [Columba livia];protein FAM65B isoform X2 [Columba livia]	NA	21.1129	12.2487	26.1122	15.4033	9.981	4.34303	11.746	8.59416	2.16007	1.11108	0.00261711	0.115854	up	yes
gene10143	CROT	rna20840;rna20841	GO:0005102(receptor binding);GO:0005739(mitochondrion);GO:0005777(peroxisome);GO:0006091(generation of precursor metabolites and energy);GO:0006635(fatty acid beta-oxidation);GO:0008458(carnitine O-octanoyltransferase activity);GO:0009437(carnitine metabolic process);GO:0015908(fatty acid transport);GO:0015936(coenzyme A metabolic process);GO:0051791(medium-chain fatty acid metabolic process);GO:…	04146(Peroxisome);04146(Peroxisome)	K05940	EC:2.3.1.137	peroxisomal carnitine O-octanoyltransferase [Columba livia]	NA	13.7895	12.4795	16.8769	16.2405	8.12774	9.96956	11.3259	6.29119	1.66281	0.733627	0.00264714	0.116802	up	no
gene9817	LOC110360339	rna20280	NA	NA	NA	NA		NA	1.99221	1.71078	1.19221	1.67208	6.46299	6.21791	8.30686	1.44155	0.292799	-1.77202	0.00267677	0.117726	down	yes
gene2540	GAS2L3	rna5584;rna5583;rna5580;rna5582;rna5579;rna5581	GO:0000226(microtubule cytoskeleton organization);GO:0003779(actin binding);GO:0007050(cell cycle arrest);GO:0008017(microtubule binding);GO:0015629(actin cytoskeleton);GO:0015630(microtubule cytoskeleton);GO:0030036(actin cytoskeleton organization);GO:0030036(actin cytoskeleton organization)	NA	NA	NA	GAS2-like protein 3 isoform X1 [Columba livia];GAS2-like protein 3 isoform X2 [Columba livia]	NA	0.0438197	0.183267	0.191289	0.274448	0.314936	5.20264	0.151446	0.356824	0.114975	-3.1206	0.00270433	0.118553	down	yes
gene4622	KDR	rna9855	GO:0001938(positive regulation of endothelial cell proliferation);GO:0005021(vascular endothelial growth factor-activated receptor activity);GO:0005178(integrin binding);GO:0005524(ATP binding);GO:0005737(cytoplasm);GO:0005768(endosome);GO:0005783(endoplasmic reticulum);GO:0005794(Golgi apparatus);GO:0005887(integral component of plasma membrane);GO:0008360(regulation of cell shape);GO:0010595(po…	04010(MAPK signaling pathway);04370(VEGF signaling pathway);04510(Focal adhesion)	K05098	EC:2.7.10.1	vascular endothelial growth factor receptor 2 [Columba livia]	NA	15.9444	22.6379	12.396	16.721	20.6911	70.29	61.932	25.0067	0.380504	-1.39401	0.00271811	0.118773	down	yes
gene11047	ACKR4	rna22544	GO:0004950(chemokine receptor activity);GO:0005044(scavenger receptor activity);GO:0006898(receptor-mediated endocytosis);GO:0006935(chemotaxis);GO:0007186(G-protein coupled receptor signaling pathway);GO:0016021(integral component of membrane);GO:0019956(chemokine binding);GO:0070098(chemokine-mediated signaling pathway)	04060(Cytokine-cytokine receptor interaction)	K04186	NA	LOW QUALITY PROTEIN: atypical chemokine receptor 4 [Columba livia]	NA	16.1186	17.1916	9.7092	17.9852	28.5349	48.5572	54.7407	14.4465	0.417042	-1.26174	0.00273716	0.119078	down	yes
gene10127	STEAP2	rna20805;rna20806	GO:0005215(transporter activity);GO:0005768(endosome);GO:0005769(early endosome);GO:0005829(cytosol);GO:0005887(integral component of plasma membrane);GO:0006893(Golgi to plasma membrane transport);GO:0006897(endocytosis);GO:0008823(cupric reductase activity);GO:0009725(response to hormone);GO:0015677(copper ion import);GO:0030140(trans-Golgi network transport vesicle);GO:0030173(integral compone…	NA	NA	NA	metalloreductase STEAP2 [Columba livia]	NA	1.71657	1.87923	1.45799	1.84105	0.699323	1.2481	0.976864	0.539122	1.99076	0.993321	0.00274268	0.119078	up	no
gene9253	WIPF3	rna19209	GO:0000147(actin cortical patch assembly);GO:0005884(actin filament);GO:0006897(endocytosis);GO:0008360(regulation of cell shape);GO:0030048(actin filament-based movement);GO:0030479(actin cortical patch);GO:0051015(actin filament binding);GO:0051127(positive regulation of actin nucleation);GO:0051666(actin cortical patch localization)	04144(Endocytosis)	K19475	NA	WAS/WASL-interacting protein family member 3 [Columba livia]	NA	3.83139	2.77112	4.72544	3.48625	6.44544	12.5712	10.2139	7.00459	0.408836	-1.29041	0.0027699	0.119754	down	yes
gene26616	LOC102084757	rna52500	GO:0005096(GTPase activator activity);GO:0005737(cytoplasm);GO:0007264(small GTPase mediated signal transduction);GO:0008360(regulation of cell shape);GO:0030833(regulation of actin filament polymerization);GO:0043547(positive regulation of GTPase activity);GO:0051056(regulation of small GTPase mediated signal transduction);GO:2000145(regulation of cell motility)	NA	NA	NA	rho GTPase-activating protein 18-like [Columba livia]	NA	3.29717	3.39119	1.96382	4.14846	0.843268	1.88952	0.76952	0.829052	2.95534	1.56332	0.00277594	0.119754	up	yes
gene5978	LOC110358548	rna12606	NA	NA	NA	NA		NA	0.445502	0.876199	0.473563	0.750475	1.00671	3.89633	5.78095	1.68871	0.205754	-2.281	0.00279553	0.120217	down	yes
gene1507	WLS	rna3482;rna3481	GO:0001707(mesoderm formation);GO:0005769(early endosome);GO:0005802(trans-Golgi network);GO:0005886(plasma membrane);GO:0006886(intracellular protein transport);GO:0009948(anterior/posterior axis specification);GO:0016021(integral component of membrane);GO:0016055(Wnt signaling pathway);GO:0017147(Wnt-protein binding);GO:0030901(midbrain development);GO:0030902(hindbrain development);GO:0031017(…	NA	NA	NA	wntless-like protein [Patagioenas fasciata monilis]	NA	12.8436	15.6505	12.471	18.2568	9.49751	10.2238	9.22661	6.42439	1.67425	0.743511	0.00280782	0.120363	up	no
gene18542	PTPN22	rna37317	GO:0002230(positive regulation of defense response to virus by host);GO:0002685(regulation of leukocyte migration);GO:0004725(protein tyrosine phosphatase activity);GO:0005634(nucleus);GO:0005737(cytoplasm);GO:0009898(cytoplasmic side of plasma membrane);GO:0010628(positive regulation of gene expression);GO:0010629(negative regulation of gene expression);GO:0017124(SH3 domain binding);GO:0019900(…	NA	NA	NA	tyrosine-protein phosphatase non-receptor type 22 [Columba livia]	NA	0.04945	0.038315	0.0001	0.054476	0.128882	0.436036	0.334701	0.310633	0.117613	-3.08788	0.00282748	0.120473	down	yes
gene20444	TAL1	rna41178	GO:0000118(histone deacetylase complex);GO:0000122(negative regulation of transcription by RNA polymerase II);GO:0000790(nuclear chromatin);GO:0000977(RNA polymerase II regulatory region sequence-specific DNA binding);GO:0000979(RNA polymerase II core promoter sequence-specific DNA binding);GO:0000980(RNA polymerase II distal enhancer sequence-specific DNA binding);GO:0000981(RNA polymerase II tr…	NA	NA	NA	T-cell acute lymphocytic leukemia protein 1 [Columba livia]	NA	5.98471	17.1322	4.10306	14.3418	22.1673	31.2641	35.212	14.2912	0.403769	-1.3084	0.00282817	0.120473	down	yes
gene13632	SFMBT1	rna27863;rna27865;rna27866;rna27867;rna27864	GO:0005654(nucleoplasm);GO:0042393(histone binding);GO:0045892(negative regulation of transcription, DNA-templated);GO:0048635(negative regulation of muscle organ development);GO:0048635(negative regulation of muscle organ development)	NA	NA	NA	scm-like with four MBT domains protein 1 [Columba livia]	NA	0.0607349	0.101824	0.0001	0.164272	0.325077	0.878278	0.420149	0.644784	0.144131	-2.79455	0.0028927	0.122835	down	yes
gene2837	PREX2	rna6176	GO:0005096(GTPase activator activity);GO:0005622(intracellular);GO:0005829(cytosol);GO:0005886(plasma membrane);GO:0007186(G-protein coupled receptor signaling pathway);GO:0008344(adult locomotory behavior);GO:0014065(phosphatidylinositol 3-kinase signaling);GO:0030676(Rac guanyl-nucleotide exchange factor activity);GO:0035023(regulation of Rho protein signal transduction);GO:0043547(positive reg…	NA	NA	NA	phosphatidylinositol 3,4,5-trisphosphate-dependent Rac exchanger 2 protein [Columba livia]	NA	0.97195	1.49834	0.70956	1.03381	1.25409	4.30834	3.5511	2.1916	0.372721	-1.42383	0.00292634	0.123744	down	yes
gene25911	LOC102085722	rna51596	GO:0000784(nuclear chromosome, telomeric region);GO:0003682(chromatin binding);GO:0005524(ATP binding);GO:0005721(pericentric heterochromatin);GO:0006336(DNA replication-independent nucleosome assembly);GO:0006338(chromatin remodeling);GO:0007283(spermatogenesis);GO:0010571(positive regulation of nuclear cell cycle DNA replication);GO:0015616(DNA translocase activity);GO:0016605(PML body);GO:0030…	NA	NA	NA	transcriptional regulator ATRX [Columba livia]	NA	1.37321	2.32439	0.708506	2.35203	1.92643	5.30789	6.12105	3.45341	0.40206	-1.31452	0.0029328	0.123744	down	yes
gene4233	RNF152	rna8961;rna8960	GO:0004842(ubiquitin-protein transferase activity);GO:0005764(lysosome);GO:0005765(lysosomal membrane);GO:0008270(zinc ion binding);GO:0010508(positive regulation of autophagy);GO:0016874(ligase activity);GO:0031267(small GTPase binding);GO:0031301(integral component of organelle membrane);GO:0034198(cellular response to amino acid starvation);GO:0061630(ubiquitin protein ligase activity);GO:0070…	04150(mTOR signaling pathway);04150(mTOR signaling pathway)	K15705	EC:2.3.2.27	E3 ubiquitin-protein ligase RNF152 [Columba livia]	NA	1.54572	2.46132	1.60187	4.79056	4.0525	19.0681	9.86981	3.67264	0.28365	-1.81781	0.00294149	0.123744	down	yes
gene21585	GPAT3	rna43464	GO:0003841(1-acylglycerol-3-phosphate O-acyltransferase activity);GO:0004366(glycerol-3-phosphate O-acyltransferase activity);GO:0005789(endoplasmic reticulum membrane);GO:0016021(integral component of membrane);GO:0016024(CDP-diacylglycerol biosynthetic process);GO:0019432(triglyceride biosynthetic process);GO:0032006(regulation of TOR signaling)	00561(Glycerolipid metabolism);00564(Glycerophospholipid metabolism)	K13506	EC:2.3.1.15	glycerol-3-phosphate acyltransferase 3, partial [Columba livia]	NA	24.4908	32.1131	20.2179	20.9186	61.1816	27.6908	101.178	59.1222	0.39226	-1.35012	0.00295683	0.124004	down	yes
gene17063	LOC110363910	rna34480;rna34479	NA	NA	NA	NA		NA	0.0668027	0.0001	0.0001	0.0001	0.0933918	0.605236	0.0001	1.66029	0.0284452	-5.13567	0.00296629	0.124016	down	yes
gene15123	TMEM47	rna30797	GO:0005886(plasma membrane);GO:0005911(cell-cell junction);GO:0016021(integral component of membrane);GO:0030054(cell junction);GO:0098609(cell-cell adhesion)	NA	NA	NA	transmembrane protein 47, partial [Columba livia]	NA	26.464	31.7343	19.6081	27.8222	32.2633	127.871	93.7989	34.5357	0.36617	-1.44941	0.00299559	0.124856	down	yes
gene10051	LOC102088057	rna20671	GO:0004867(serine-type endopeptidase inhibitor activity);GO:0005604(basement membrane);GO:0010951(negative regulation of endopeptidase activity)	NA	NA	NA	collagen alpha-1(XXVIII) chain-like, partial [Columba livia]	NA	249.093	295.529	202.505	340.76	47.9392	296.946	60.0066	87.4229	2.20974	1.14388	0.00302675	0.125426	up	yes
gene692	HTRA3	rna1554;rna1555	GO:0001558(regulation of cell growth);GO:0004175(endopeptidase activity);GO:0004252(serine-type endopeptidase activity);GO:0005515(protein binding);GO:0005520(insulin-like growth factor binding);GO:0005576(extracellular region);GO:0006508(proteolysis);GO:0008233(peptidase activity);GO:0008236(serine-type peptidase activity);GO:0016787(hydrolase activity);GO:0030512(negative regulation of transfor…	NA	NA	NA	HtrA serine peptidase 3 [Columba livia]	NA	5.05727	10.1983	9.68586	22.2748	3.33935	10.3915	4.04842	4.92328	2.07977	1.05643	0.00302778	0.125426	up	yes
gene14491	CCDC170	rna29528;rna29524;rna29531;rna29527;rna29526;rna29530;rna29525;rna29532;rna29534;rna29529;rna29533	GO:0005515(protein binding);GO:0005515(protein binding)	NA	NA	NA	coiled-coil domain-containing protein 170 isoform X6 [Columba livia];coiled-coil domain-containing protein 170 isoform X1 [Columba livia];coiled-coil domain-containing protein 170 isoform X5 [Columba livia];coiled-coil domain-containing protein 170 isoform X4 [Columba livia]	NA	0.688691	0.833901	0.772407	1.83127	0.237168	0.493509	0.204888	0.319803	3.2869	1.71673	0.00304223	0.125641	up	yes
gene13389	BLNK	rna27273;rna27272;rna27271;rna27274;rna27275	GO:0005068(transmembrane receptor protein tyrosine kinase adaptor activity);GO:0005070(SH3/SH2 adaptor activity);GO:0005737(cytoplasm);GO:0005829(cytosol);GO:0005886(plasma membrane);GO:0006955(immune response);GO:0007169(transmembrane receptor protein tyrosine kinase signaling pathway);GO:0009967(positive regulation of signal transduction);GO:0035556(intracellular signal transduction);GO:0042113…	04064(NF-kappa B signaling pathway);04662(B cell receptor signaling pathway);04380(Osteoclast differentiation);05340(Primary immunodeficiency);05340(Primary immunodeficiency)	K07371	NA	B-cell linker protein isoform X3 [Columba livia];B-cell linker protein isoform X1 [Columba livia];B-cell linker protein isoform X2 [Columba livia];B-cell linker protein isoform X5 [Columba livia];B-cell linker protein isoform X4 [Columba livia]	NA	13.5071	17.7611	7.01666	15.0304	4.05937	9.55303	1.06735	6.25128	2.54719	1.34891	0.00306518	0.126107	up	yes
gene25930	LOC102088901	rna51638	GO:0003779(actin binding);GO:0005509(calcium ion binding);GO:0005856(cytoskeleton);GO:0007050(cell cycle arrest);GO:0008017(microtubule binding);GO:0016055(Wnt signaling pathway);GO:0016887(ATPase activity)	NA	NA	NA	microtubule-actin cross-linking factor 1, partial [Columba livia]	NA	0.970281	2.58272	0.329554	5.32487	4.79312	12.6713	6.44493	7.09978	0.296927	-1.75182	0.00307216	0.126107	down	yes
gene20529	UHRF1BP1L	rna41359	GO:0003674(molecular_function);GO:0005575(cellular_component);GO:0008150(biological_process)	NA	NA	NA	UHRF1-binding protein 1-like [Patagioenas fasciata monilis]	NA	1.48054	1.69077	0.802984	1.97651	4.85899	2.77565	3.95622	3.4054	0.396819	-1.33345	0.00309712	0.126748	down	yes
gene9034	ITGAV	rna18859	GO:0001525(angiogenesis);GO:0001846(opsonin binding);GO:0001968(fibronectin binding);GO:0002020(protease binding);GO:0005080(protein kinase C binding);GO:0005245(voltage-gated calcium channel activity);GO:0005622(intracellular);GO:0005925(focal adhesion);GO:0007160(cell-matrix adhesion);GO:0007229(integrin-mediated signaling pathway);GO:0009897(external side of plasma membrane);GO:0010745(negativ…	04512(ECM-receptor interaction);04514(Cell adhesion molecules (CAMs));04145(Phagosome);04510(Focal adhesion);04810(Regulation of actin cytoskeleton)	K06487	NA	LOW QUALITY PROTEIN: integrin alpha-V [Columba livia]	NA	1.36417	2.11872	1.34466	1.93033	2.19172	8.13435	3.56086	3.50363	0.388595	-1.36366	0.00312529	0.127421	down	yes
gene6309	AKAP6	rna13273;rna13272;rna13274	GO:0008179(adenylate cyclase binding);GO:0016529(sarcoplasmic reticulum);GO:0031965(nuclear membrane);GO:0034704(calcium channel complex);GO:0035556(intracellular signal transduction);GO:0044325(ion channel binding);GO:0048471(perinuclear region of cytoplasm);GO:0051018(protein kinase A binding);GO:0060306(regulation of membrane repolarization);GO:0071320(cellular response to cAMP);GO:1902261(pos…	NA	NA	NA	A-kinase anchor protein 6 isoform X1 [Columba livia];A kinase (PRKA) anchor protein 6 [Columba livia]	NA	5.30048	3.83157	6.22821	4.83857	3.28919	2.78841	2.12708	2.7646	1.8414	0.880803	0.00313238	0.127421	up	no
gene2844	LOC102093906	rna6187	GO:0005086(ARF guanyl-nucleotide exchange factor activity);GO:0032012(regulation of ARF protein signal transduction);GO:0043547(positive regulation of GTPase activity)	04144(Endocytosis)	K18442	NA	brefeldin A-inhibited guanine nucleotide-exchange protein 1 [Columba livia]	NA	1.30405	1.35254	0.649779	0.823322	2.35923	4.91088	4.65874	2.86988	0.279057	-1.84137	0.00314295	0.127468	down	yes
gene5039	LOC102095620	rna10695	GO:0001525(angiogenesis);GO:0002040(sprouting angiogenesis);GO:0004842(ubiquitin-protein transferase activity);GO:0005737(cytoplasm);GO:0005829(cytosol);GO:0016567(protein ubiquitination);GO:0016740(transferase activity);GO:0016787(hydrolase activity);GO:0016887(ATPase activity);GO:0046872(metal ion binding)	NA	NA	NA	E3 ubiquitin-protein ligase rnf213-alpha-like [Columba livia]	NA	8.62731	13.1974	3.45006	13.2024	8.74912	31.2329	62.2021	19.1376	0.317151	-1.65676	0.00317661	0.128153	down	yes
gene3464	DDX11	rna7529	GO:0000790(nuclear chromatin);GO:0000922(spindle pole);GO:0003690(double-stranded DNA binding);GO:0003697(single-stranded DNA binding);GO:0004003(ATP-dependent DNA helicase activity);GO:0005524(ATP binding);GO:0005654(nucleoplasm);GO:0005730(nucleolus);GO:0006139(nucleobase-containing compound metabolic process);GO:0007062(sister chromatid cohesion);GO:0030496(midbody);GO:0032508(DNA duplex unwin…	NA	NA	NA	LOW QUALITY PROTEIN: ATP-dependent DNA helicase DDX11 [Columba livia]	NA	1.21947	2.17348	1.19045	1.75438	0.410954	1.02459	0.367745	0.110303	3.31198	1.7277	0.00317874	0.128153	up	yes
gene7036	TIMP4	rna14661;rna14662	GO:0002020(protease binding);GO:0005615(extracellular space);GO:0007219(Notch signaling pathway);GO:0008191(metalloendopeptidase inhibitor activity);GO:0010033(response to organic substance);GO:0010951(negative regulation of endopeptidase activity);GO:0043086(negative regulation of catalytic activity);GO:0051045(negative regulation of membrane protein ectodomain proteolysis);GO:0051045(negative r…	05206(MicroRNAs in cancer);05205(Proteoglycans in cancer);05205(Proteoglycans in cancer)	K16866	NA	PREDICTED: metalloproteinase inhibitor 4 [Corvus brachyrhynchos];metalloproteinase inhibitor 4 isoform X1 [Columba livia]	NA	2.13642	4.58798	12.1446	14.4753	14.8533	21.6529	49.7148	22.2969	0.307271	-1.70242	0.00325626	0.130888	down	yes
gene11308	CPXM2	rna23068	GO:0004181(metallocarboxypeptidase activity);GO:0004185(serine-type carboxypeptidase activity);GO:0005615(extracellular space);GO:0006518(peptide metabolic process);GO:0008270(zinc ion binding);GO:0016485(protein processing);GO:0031012(extracellular matrix)	NA	NA	NA	inactive carboxypeptidase-like protein X2 [Columba livia]	NA	0.128159	0.408757	0.830522	3.57146	0.143232	0.42902	0.0001	0.041862	8.04101	3.00738	0.00333241	0.133543	up	yes
gene16740	LOC110363752	rna33895;rna33897;rna33896;rna33893;rna33894;rna33892;rna33891	NA	NA	NA	NA		NA	1.0112	1.89203	0.544707	1.4222	0.352172	0.386485	0.782006	0.421349	2.50778	1.32641	0.00334909	0.133543	up	yes
gene6402	PGF	rna13424	GO:0001658(branching involved in ureteric bud morphogenesis);GO:0008083(growth factor activity);GO:0008284(positive regulation of cell proliferation);GO:0016020(membrane);GO:0060688(regulation of morphogenesis of a branching structure)	04010(MAPK signaling pathway);04510(Focal adhesion)	K16859	NA	placenta growth factor [Columba livia]	NA	8.18645	3.94906	3.8893	6.06909	1.46726	3.97794	2.11507	2.26098	2.2496	1.16967	0.00335601	0.133543	up	yes
gene2302	MYLK2	rna5071	GO:0004687(myosin light chain kinase activity);GO:0005524(ATP binding);GO:0005634(nucleus);GO:0005737(cytoplasm);GO:0006941(striated muscle contraction);GO:0007274(neuromuscular synaptic transmission);GO:0010628(positive regulation of gene expression);GO:0014816(skeletal muscle satellite cell differentiation);GO:0018107(peptidyl-threonine phosphorylation);GO:0032971(regulation of muscle filament …	04371(Apelin signaling pathway);04020(Calcium signaling pathway);04510(Focal adhesion);04810(Regulation of actin cytoskeleton);04270(Vascular smooth muscle contraction)	K00907	EC:2.7.11.18	myosin light chain kinase 2, skeletal/cardiac muscle [Columba livia]	NA	33.102	11.7215	64.5851	13.7237	7.8528	0.463598	1.11204	13.799	5.30116	2.40631	0.00337323	0.133543	up	yes
gene3956	LOC110357563	rna8415	NA	NA	NA	NA	zinc finger and BTB domain-containing protein 16-A-like [Columba livia]	NA	25.5914	3.91885	13.4654	31.3622	82.7418	76.6637	47.0856	37.3176	0.304902	-1.71358	0.00337972	0.133543	down	yes
gene25546	SGMS2	rna50927;rna50926	GO:0005887(integral component of plasma membrane);GO:0006686(sphingomyelin biosynthetic process);GO:0030173(integral component of Golgi membrane);GO:0047493(ceramide cholinephosphotransferase activity);GO:0047493(ceramide cholinephosphotransferase activity)	00600(Sphingolipid metabolism);00600(Sphingolipid metabolism)	K04714	EC:2.7.8.27	phosphatidylcholine:ceramide cholinephosphotransferase 2 [Columba livia]	NA	2.13736	2.44022	1.69486	2.27643	1.27403	3.93912	8.3848	15.9597	0.289227	-1.78973	0.00338145	0.133543	down	yes
gene16876	LOC110363839	rna34104	GO:0003713(transcription coactivator activity);GO:0006367(transcription initiation from RNA polymerase II promoter);GO:0016020(membrane);GO:0016592(mediator complex);GO:0030375(thyroid hormone receptor coactivator activity);GO:0030521(androgen receptor signaling pathway);GO:0045893(positive regulation of transcription, DNA-templated);GO:0046966(thyroid hormone receptor binding);GO:2000273(positiv…	NA	NA	NA	mediator of RNA polymerase II transcription subunit 16 [Gallus gallus]	NA	1.41738	1.09108	0.702799	1.0642	2.32133	7.05332	3.10045	2.69915	0.281758	-1.82747	0.0034417	0.135217	down	yes
gene2596	LOC102094944	rna5732	GO:0006955(immune response);GO:0007166(cell surface receptor signaling pathway);GO:0009897(external side of plasma membrane);GO:0031295(T cell costimulation);GO:0032689(negative regulation of interferon-gamma production);GO:0032693(negative regulation of interleukin-10 production);GO:0034097(response to cytokine);GO:0046007(negative regulation of activated T cell proliferation);GO:0070062(extrace…	04514(Cell adhesion molecules (CAMs))	K06745	NA	programmed cell death 1 ligand 1 [Columba livia]	NA	0.713773	1.24053	0.752584	1.28008	2.19885	2.3366	10.2949	1.50254	0.244106	-2.03442	0.00344381	0.135217	down	yes
gene21118	SEMA3D	rna42529;rna42528;rna42530	GO:0001755(neural crest cell migration);GO:0005615(extracellular space);GO:0030215(semaphorin receptor binding);GO:0030335(positive regulation of cell migration);GO:0038191(neuropilin binding);GO:0045499(chemorepellent activity);GO:0048843(negative regulation of axon extension involved in axon guidance);GO:0050919(negative chemotaxis);GO:0071526(semaphorin-plexin signaling pathway);GO:0071526(sem…	04360(Axon guidance);04360(Axon guidance)	K06840	NA	sema domain, immunoglobulin domain (Ig), short basic domain, secreted, (semaphorin) 3D, partial [Columba livia];semaphorin-3D isoform A [Patagioenas fasciata monilis]	NA	0.963786	1.5792	4.29139	6.90918	1.24374	2.03999	0.817326	1.143	2.62079	1.39	0.00351901	0.13742	up	yes
gene12056	KCNN2	rna24578	GO:0005516(calmodulin binding);GO:0005886(plasma membrane);GO:0016286(small conductance calcium-activated potassium channel activity);GO:0043025(neuronal cell body)	NA	NA	NA	small conductance calcium-activated potassium channel protein 2 [Columba livia]	NA	0.94676	1.61419	2.31317	0.843035	0.292657	0.204576	0.37007	0.733185	3.57214	1.83679	0.003524	0.13742	up	yes
gene25084	SREBF2	rna50158	GO:0000978(RNA polymerase II proximal promoter sequence-specific DNA binding);GO:0005634(nucleus);GO:0008022(protein C-terminus binding);GO:0009267(cellular response to starvation);GO:0010886(positive regulation of cholesterol storage);GO:0032937(SREBP-SCAP-Insig complex);GO:0045944(positive regulation of transcription by RNA polymerase II);GO:0046983(protein dimerization activity);GO:0070888(E-b…	NA	NA	NA	LOW QUALITY PROTEIN: sterol regulatory element-binding protein 2 [Columba livia]	NA	6.53457	5.76734	5.60769	8.79541	9.03468	17.7758	13.8747	14.7042	0.482133	-1.0525	0.00353035	0.13742	down	yes
gene14422	IGF2R	rna29370	GO:0005215(transporter activity);GO:0005520(insulin-like growth factor binding);GO:0005537(mannose binding);GO:0005641(nuclear envelope lumen);GO:0005769(early endosome);GO:0005770(late endosome);GO:0005802(trans-Golgi network);GO:0005925(focal adhesion);GO:0006810(transport);GO:0009986(cell surface);GO:0016021(integral component of membrane);GO:0030139(endocytic vesicle);GO:0030140(trans-Golgi n…	04144(Endocytosis);04142(Lysosome)	K06564	NA	cation-independent mannose-6-phosphate receptor, partial [Columba livia]	NA	2.84022	4.98047	2.29503	3.65674	2.95857	11.3172	13.438	6.06859	0.407683	-1.29448	0.00355112	0.137832	down	yes
gene19926	CLIC6	rna40124	GO:0004364(glutathione transferase activity);GO:0005244(voltage-gated ion channel activity);GO:0005254(chloride channel activity);GO:0005634(nucleus);GO:0005737(cytoplasm);GO:0006749(glutathione metabolic process);GO:0034707(chloride channel complex);GO:0034765(regulation of ion transmembrane transport);GO:0050780(dopamine receptor binding);GO:0070062(extracellular exosome);GO:1902476(chloride tr…	NA	NA	NA	chloride intracellular channel protein 6 [Columba livia]	NA	0.0001	0.0001	0.125256	0.038312	0.392293	6.9948	0.080164	0.0001	0.0219312	-5.51087	0.00370279	0.142501	down	yes
gene10698	TMEM9	rna21903	GO:0016021(integral component of membrane)	NA	NA	NA	transmembrane protein 9 [Columba livia]	NA	1.77078	4.49646	1.5655	3.90347	3.18866	12.1015	9.28369	7.52078	0.365676	-1.45136	0.00371824	0.142501	down	yes
gene1285	UAP1	rna2969;rna2968	GO:0003977(UDP-N-acetylglucosamine diphosphorylase activity);GO:0005654(nucleoplasm);GO:0005829(cytosol);GO:0005886(plasma membrane);GO:0006048(UDP-N-acetylglucosamine biosynthetic process);GO:0042802(identical protein binding);GO:0042802(identical protein binding)	00520(Amino sugar and nucleotide sugar metabolism);00520(Amino sugar and nucleotide sugar metabolism)	K00972	EC:2.7.7.23;EC:2.7.7.83	UDP-N-acetylhexosamine pyrophosphorylase isoform A [Patagioenas fasciata monilis];UDP-N-acetylhexosamine pyrophosphorylase isoform C [Patagioenas fasciata monilis]	NA	27.3633	16.4675	34.0043	42.3044	17.8265	15.4771	17.8209	14.5335	1.82978	0.871667	0.00373624	0.142501	up	no
gene10151	ITGA8	rna20859;rna20860	GO:0001656(metanephros development);GO:0005783(endoplasmic reticulum);GO:0005925(focal adhesion);GO:0007160(cell-matrix adhesion);GO:0007229(integrin-mediated signaling pathway);GO:0007613(memory);GO:0008305(integrin complex);GO:0009986(cell surface);GO:0030030(cell projection organization);GO:0030198(extracellular matrix organization);GO:0030511(positive regulation of transforming growth factor …	04512(ECM-receptor interaction);04514(Cell adhesion molecules (CAMs));04510(Focal adhesion);04810(Regulation of actin cytoskeleton);04810(Regulation of actin cytoskeleton)	K06584	NA	integrin, alpha 8 [Columba livia];integrin alpha-8 isoform X1 [Columba livia]	NA	0.689242	0.841394	0.46786	1.26943	0.020871	0.305917	0.417632	0.167172	3.58485	1.84191	0.00374389	0.142501	up	yes
gene21145	GNAT3	rna42578	GO:0001664(G-protein coupled receptor binding);GO:0003924(GTPase activity);GO:0005525(GTP binding);GO:0005737(cytoplasm);GO:0005834(heterotrimeric G-protein complex);GO:0007188(adenylate cyclase-modulating G-protein coupled receptor signaling pathway);GO:0031683(G-protein beta/gamma-subunit complex binding);GO:0050913(sensory perception of bitter taste);GO:0050916(sensory perception of sweet tast…	NA	NA	NA	guanine nucleotide-binding protein G(t) subunit alpha-3 [Columba livia]	NA	1.13282	0.0001	0.751713	1.24419	1.28496	12.5676	13.8094	1.03236	0.10904	-3.19707	0.00374643	0.142501	down	yes
gene16808	LOC102095043	rna34002	GO:0006351(transcription, DNA-templated);GO:0009410(response to xenobiotic stimulus);GO:0034753(nuclear aryl hydrocarbon receptor complex);GO:0045944(positive regulation of transcription by RNA polymerase II);GO:0046983(protein dimerization activity)	NA	NA	NA	aryl hydrocarbon receptor, partial [Columba livia]	NA	0.192211	0.164706	0.119676	0.121395	0.357517	1.10267	1.27949	0.356499	0.193137	-2.3723	0.00375398	0.142501	down	yes
gene24426	RRAD	rna49044	GO:0005525(GTP binding);GO:0005622(intracellular);GO:0007264(small GTPase mediated signal transduction);GO:0016020(membrane)	NA	NA	NA	PREDICTED: GTP-binding protein RAD [Nipponia nippon]	NA	1.52672	25.2018	8.26735	10.5039	1.40291	0.982798	10.5098	755.414	0.0592206	-4.07776	0.00375538	0.142501	down	yes
gene4954	FLT1	rna10513;rna10514	GO:0001525(angiogenesis);GO:0005021(vascular endothelial growth factor-activated receptor activity);GO:0005524(ATP binding);GO:0005576(extracellular region);GO:0005768(endosome);GO:0005887(integral component of plasma membrane);GO:0006935(chemotaxis);GO:0018108(peptidyl-tyrosine phosphorylation);GO:0030154(cell differentiation);GO:0038084(vascular endothelial growth factor signaling pathway);GO:0…	04010(MAPK signaling pathway);04510(Focal adhesion);04510(Focal adhesion)	K05096	EC:2.7.10.1	vascular endothelial growth factor receptor 1 isoform X1 [Columba livia];fms-related tyrosine kinase 1, transcript variant X2, partial [Columba livia]	NA	20.3121	25.2098	8.38382	26.7251	31.797	73.5044	59.0815	33.5171	0.407433	-1.29537	0.00375555	0.142501	down	yes
gene7583	LOC110359319	rna15801;rna15800;rna15799	NA	NA	NA	NA	hypothetical protein AV530_003209 [Patagioenas fasciata monilis]	NA	7.85852	10.2863	7.65607	9.16395	22.7124	13.3405	20.584	22.3186	0.442842	-1.17514	0.00377459	0.142823	down	yes
gene22384	CHORDC1	rna44971	GO:0010824(regulation of centrosome duplication);GO:0046872(metal ion binding)	NA	NA	NA	cysteine and histidine-rich domain-containing protein 1 [Columba livia]	NA	11.5896	10.9992	10.112	10.9298	17.9506	26.5818	21.5814	26.9301	0.468925	-1.09257	0.00381911	0.144105	down	yes
gene21448	MAT1A	rna43160;rna43159	GO:0004478(methionine adenosyltransferase activity);GO:0005524(ATP binding);GO:0005829(cytosol);GO:0006556(S-adenosylmethionine biosynthetic process);GO:0006730(one-carbon metabolic process);GO:0046872(metal ion binding);GO:0046872(metal ion binding)	00270(Cysteine and methionine metabolism);00270(Cysteine and methionine metabolism)	K00789	EC:2.5.1.6	S-adenosylmethionine synthase [Patagioenas fasciata monilis];S-adenosylmethionine synthase isoform X2 [Columba livia]	NA	0.878886	1.19744	0.631944	0.54095	0.102145	0.0001	0.189857	0.264477	5.83785	2.54544	0.00388832	0.146309	up	yes
gene11436	LOC110361132	rna23301	NA	04068(FoxO signaling pathway);04150(mTOR signaling pathway);04140(Autophagy - animal);04910(Insulin signaling pathway);04920(Adipocytokine signaling pathway)	K16172	NA	insulin receptor substrate 1 isoform A [Patagioenas fasciata monilis]	NA	37.1549	43.0375	45.3199	52.2769	24.9525	20.0058	21.6033	32.1176	1.80169	0.849351	0.00390189	0.146413	up	no
gene21724	XIRP1	rna43755;rna43754	GO:0003779(actin binding);GO:0007507(heart development);GO:0030036(actin cytoskeleton organization);GO:0030054(cell junction);GO:0030054(cell junction)	NA	NA	NA	xin actin binding repeat containing 1, transcript variant X2, partial [Columba livia];xin actin-binding repeat-containing protein 1 isoform X2 [Columba livia]	NA	11.9095	16.4466	10.4706	9.90712	10.2616	6.45599	26.9534	209.963	0.192143	-2.37975	0.0039322	0.147143	down	yes
gene8543	LOC110359797	rna17732	GO:0005739(mitochondrion)	04020(Calcium signaling pathway);04910(Insulin signaling pathway)	K00871	EC:2.7.11.19	coiled-coil-helix-coiled-coil-helix domain-containing protein 10, mitochondrial-like [Patagioenas fasciata monilis]	NA	986.985	1123.69	371.493	1153	2719.13	1279.51	2647.39	2426.49	0.400679	-1.31948	0.00394336	0.147153	down	yes
gene18251	MSC	rna36828	GO:0000122(negative regulation of transcription by RNA polymerase II);GO:0000980(RNA polymerase II distal enhancer sequence-specific DNA binding);GO:0005654(nucleoplasm);GO:0014707(branchiomeric skeletal muscle development);GO:0046983(protein dimerization activity);GO:0060021(palate development);GO:0060539(diaphragm development)	NA	NA	NA	musculin [Columba livia]	NA	13.5939	14.4832	9.76254	17.4404	4.89459	13.4571	2.10737	5.06283	2.16599	1.11502	0.00396497	0.147219	up	yes
gene24063	LOC102095861	rna48279	NA	NA	NA	NA		NA	142.767	172.764	106.098	201.897	28.4116	174.809	34.3342	56.2554	2.12221	1.08557	0.00396685	0.147219	up	yes
gene4271	KBTBD13	rna9033	GO:0004842(ubiquitin-protein transferase activity);GO:0016567(protein ubiquitination);GO:0031463(Cul3-RING ubiquitin ligase complex)	NA	NA	NA	kelch repeat and BTB domain-containing protein 13 [Columba livia]	NA	14.6021	26.9153	37.1064	6.92106	8.0131	3.90781	5.43336	13.872	2.73952	1.45392	0.00401216	0.148424	up	yes
gene14553	LOC110362758	rna29669	NA	NA	NA	NA		NA	3.49564	4.47241	2.78432	4.20287	7.5411	10.2743	10.4396	4.25619	0.460003	-1.12028	0.00402124	0.148424	down	yes
gene3962	CADM1	rna8428;rna8425;rna8427;rna8426;rna8422;rna8424;rna8423	GO:0005887(integral component of plasma membrane);GO:0005913(cell-cell adherens junction);GO:0007156(homophilic cell adhesion via plasma membrane adhesion molecules);GO:0007157(heterophilic cell-cell adhesion via plasma membrane cell adhesion molecules);GO:0008037(cell recognition);GO:0034987(immunoglobulin receptor binding);GO:0042271(susceptibility to natural killer cell mediated cytotoxicity);…	04514(Cell adhesion molecules (CAMs));04514(Cell adhesion molecules (CAMs))	K06781	NA	cell adhesion molecule 1 isoform X7 [Columba livia];cell adhesion molecule 1 isoform X4 [Columba livia];cell adhesion molecule 1 isoform X1 [Columba livia];cell adhesion molecule 1 isoform X2 [Columba livia];cell adhesion molecule 1 isoform X6 [Columba livia];cell adhesion molecule 1 isoform X3 [Columba livia];cell adhesion molecule 1 isoform X5 [Columba livia]	NA	18.6737	13.5995	13.8461	13.1913	9.60183	5.36199	5.49234	9.41909	1.98528	0.989339	0.00406259	0.149543	up	no
gene26486	LOC102086449	rna52364	GO:0005886(plasma membrane);GO:0005902(microvillus);GO:0017034(Rap guanyl-nucleotide exchange factor activity);GO:0019904(protein domain specific binding);GO:0030027(lamellipodium);GO:0030175(filopodium);GO:0030864(cortical actin cytoskeleton);GO:0032486(Rap protein signal transduction);GO:0033138(positive regulation of peptidyl-serine phosphorylation);GO:0034242(negative regulation of syncytium …	04261(Adrenergic signaling in cardiomyocytes)	K08014	NA	rap guanine nucleotide exchange factor 3, partial [Columba livia]	NA	32.1467	47.8327	19.1058	69.0795	54.5268	217.827	123.432	52.3201	0.375279	-1.41396	0.00408888	0.150103	down	yes
gene25724	GDF11	rna51286	GO:0005125(cytokine activity);GO:0005160(transforming growth factor beta receptor binding);GO:0005615(extracellular space);GO:0010862(positive regulation of pathway-restricted SMAD protein phosphorylation);GO:0042981(regulation of apoptotic process);GO:0043408(regulation of MAPK cascade);GO:0048468(cell development);GO:0060395(SMAD protein signal transduction)	04060(Cytokine-cytokine receptor interaction)	K22679	NA	LOW QUALITY PROTEIN: growth/differentiation factor 11, partial [Columba livia]	NA	3.64666	6.53118	4.64513	5.64636	1.26931	3.59003	2.21808	2.89546	2.0525	1.03738	0.00410022	0.150112	up	yes
gene3981	SCN2B	rna8453	GO:0001518(voltage-gated sodium channel complex);GO:0017080(sodium channel regulator activity);GO:0035725(sodium ion transmembrane transport);GO:0060371(regulation of atrial cardiac muscle cell membrane depolarization);GO:0086002(cardiac muscle cell action potential involved in contraction);GO:0086006(voltage-gated sodium channel activity involved in cardiac muscle cell action potential);GO:00860…	NA	NA	NA	sodium channel subunit beta-2 [Columba livia]	NA	14.8851	4.35856	18.49	9.04044	2.46492	0.0001	2.08213	4.63984	5.09134	2.34804	0.0041265	0.150382	up	yes
gene1107	TGFBR3	rna2494;rna2495;rna2497;rna2498;rna2496;rna2500;rna2499	GO:0001654(eye development);GO:0001822(kidney development);GO:0001837(epithelial to mesenchymal transition);GO:0001889(liver development);GO:0003007(heart morphogenesis);GO:0005539(glycosaminoglycan binding);GO:0005887(integral component of plasma membrane);GO:0007399(nervous system development);GO:0007507(heart development);GO:0010628(positive regulation of gene expression);GO:0016020(membrane);…	NA	NA	NA	transforming growth factor beta receptor type 3 isoform X4 [Columba livia];transforming growth factor beta receptor type 3 isoform X1 [Columba livia];transforming growth factor beta receptor type 3 isoform X2 [Columba livia];transforming growth factor beta receptor type 3 isoform X3 [Columba livia]	NA	6.16367	10.0387	4.18592	7.88373	7.74014	41.6658	12.9254	11.9098	0.380814	-1.39284	0.0041408	0.150382	down	yes
gene14835	LOC110362922	rna30173	NA	NA	NA	NA	la-related protein 4 isoform A [Patagioenas fasciata monilis]	NA	14.5747	15.9384	12.2985	17.0066	32.2959	45.363	34.7796	22.1174	0.44456	-1.16955	0.0041409	0.150382	down	yes
gene10664	LOC102097154	rna21844	NA	NA	NA	NA		NA	21.7777	26.9403	18.9204	24.7097	34.0081	57.7953	69.6859	35.2362	0.469426	-1.09103	0.00425367	0.153063	down	yes
gene5971	ADORA2B	rna12597	GO:0001609(G-protein coupled adenosine receptor activity);GO:0001973(adenosine receptor signaling pathway);GO:0002882(positive regulation of chronic inflammatory response to non-antigenic stimulus);GO:0005886(plasma membrane);GO:0007189(adenylate cyclase-activating G-protein coupled receptor signaling pathway);GO:0010575(positive regulation of vascular endothelial growth factor production);GO:001…	04020(Calcium signaling pathway);04080(Neuroactive ligand-receptor interaction);04270(Vascular smooth muscle contraction)	K04267	NA	adenosine receptor A2b [Columba livia]	NA	3.0477	6.12473	2.91028	4.70116	3.67021	14.0962	9.7289	11.9021	0.426015	-1.23102	0.00425611	0.153063	down	yes
gene14696	EFNB2	rna29935	GO:0001945(lymph vessel development);GO:0002042(cell migration involved in sprouting angiogenesis);GO:0005886(plasma membrane);GO:0005925(focal adhesion);GO:0007155(cell adhesion);GO:0007411(axon guidance);GO:0009887(animal organ morphogenesis);GO:0010839(negative regulation of keratinocyte proliferation);GO:0016021(integral component of membrane);GO:0016477(cell migration);GO:0031295(T cell cost…	NA	NA	NA	ephrin-B2 [Columba livia]	NA	4.94118	10.6398	2.91997	8.05668	9.88894	33.3671	21.9732	6.26935	0.371442	-1.42879	0.00425665	0.153063	down	yes
gene19470	LOC102094323	rna39147	GO:0007084(mitotic nuclear envelope reassembly);GO:0016021(integral component of membrane)	NA	NA	NA	receptor expression-enhancing protein 3 [Columba livia]	NA	6.27062	8.98354	4.16684	8.38759	7.71152	28.3595	20.3296	9.20534	0.423873	-1.2383	0.00427758	0.153063	down	yes
gene11287	LOC110361009	rna23032	GO:0001971(negative regulation of activation of membrane attack complex)	NA	NA	NA	CD59 glycoprotein-like [Columba livia]	NA	0.484337	0.0001	0.160276	0.171239	0.513394	17.8305	0.0001	1.07233	0.042024	-4.57264	0.00427877	0.153063	down	yes
gene20183	IGSF11	rna40637	GO:0016021(integral component of membrane);GO:0070062(extracellular exosome)	NA	NA	NA	LOW QUALITY PROTEIN: immunoglobulin superfamily member 11 [Columba livia]	NA	0.110233	0.149743	0.173295	0.194138	0.077328	6.36286	0.749737	0.26226	0.0841913	-3.57019	0.00429715	0.153063	down	yes
gene10900	CILP2	rna22296	GO:0004035(alkaline phosphatase activity);GO:0004551(nucleotide diphosphatase activity);GO:0070062(extracellular exosome)	NA	NA	NA	LOW QUALITY PROTEIN: cartilage intermediate layer protein 2 [Columba livia]	NA	0.741119	0.145964	0.170185	18.0731	0.0001	0.991171	0.425755	0.161364	12.1202	3.59934	0.00430437	0.153063	up	yes
gene8079	GABRB2	rna16911;rna16910;rna16912;rna16913	GO:0004890(GABA-A receptor activity);GO:0005230(extracellular ligand-gated ion channel activity);GO:0005886(plasma membrane);GO:0007165(signal transduction);GO:0007605(sensory perception of sound);GO:0016021(integral component of membrane);GO:0030054(cell junction);GO:0034220(ion transmembrane transport);GO:0043524(negative regulation of neuron apoptotic process);GO:0045202(synapse);GO:0060119(in…	04080(Neuroactive ligand-receptor interaction);04080(Neuroactive ligand-receptor interaction)	K05181	NA	gamma-aminobutyric acid receptor subunit theta isoform B [Alligator mississippiensis];gamma-aminobutyric acid receptor subunit theta isoform A [Alligator mississippiensis]	NA	0.050067	0.103648	0.270593	0.254545	0.0001	0.0001	0.0001	0.0541599	12.4652	3.63983	0.00431437	0.153063	up	yes
gene5451	HIBCH	rna11611	GO:0003860(3-hydroxyisobutyryl-CoA hydrolase activity);GO:0005739(mitochondrion);GO:0006574(valine catabolic process)	00640(Propanoate metabolism);00280(Valine, leucine and isoleucine degradation);00410(beta-Alanine metabolism)	K05605	EC:3.1.2.4	3-hydroxyisobutyryl-CoA hydrolase, mitochondrial [Columba livia]	NA	41.759	38.8914	40.4982	27.8457	19.2647	7.77078	8.4309	27.04	2.38366	1.25318	0.00432096	0.153063	up	yes
gene24678	LOC102090441	rna49466	GO:0005158(insulin receptor binding);GO:0005829(cytosol);GO:0005886(plasma membrane);GO:0008286(insulin receptor signaling pathway);GO:0019216(regulation of lipid metabolic process);GO:0043548(phosphatidylinositol 3-kinase binding)	04068(FoxO signaling pathway);04140(Autophagy - animal);04910(Insulin signaling pathway);04920(Adipocytokine signaling pathway)	K07187	NA	insulin receptor substrate 2-B-like, partial [Columba livia]	NA	7.10056	14.0124	8.6814	12.3878	14.544	27.386	31.3958	15.3428	0.475728	-1.07179	0.0043277	0.153063	down	yes
gene26470	LOC102084942	rna52348	GO:0042289(MHC class II protein binding);GO:0042611(MHC protein complex)	02010(ABC transporters);04145(Phagosome);05168(Herpes simplex infection)	K05653	NA	class I histocompatibility antigen, F10 alpha chain, partial [Columba livia]	NA	293.986	385.402	196.386	1023.87	509.973	1712.62	2707.78	885.929	0.326606	-1.61438	0.00436036	0.153409	down	yes
gene23602	LOC110355535	rna47397	NA	NA	NA	NA		NA	0.324131	0.509589	0.026909	0.350912	0.595432	1.45049	4.17219	0.777335	0.17319	-2.52957	0.00436896	0.153409	down	yes
gene16873	CFD	rna34100	GO:0004252(serine-type endopeptidase activity);GO:0005576(extracellular region);GO:0006508(proteolysis);GO:0006957(complement activation, alternative pathway)	NA	NA	NA	complement factor D [Columba livia]	NA	32.8683	80.4592	56.55	61.4151	71.7831	177.197	178.886	95.5172	0.441919	-1.17815	0.00437145	0.153409	down	yes
gene1064	CDH19	rna2409;rna2408;rna2407;rna2410	GO:0005509(calcium ion binding);GO:0005886(plasma membrane);GO:0007156(homophilic cell adhesion via plasma membrane adhesion molecules);GO:0016021(integral component of membrane);GO:0016021(integral component of membrane)	NA	NA	NA	cadherin-19 isoform X1 [Columba livia];cadherin-19 isoform X2 [Columba livia]	NA	0.0838814	0.258471	0.169089	0.592956	0.32356	6.38826	0.746028	0.239598	0.143476	-2.80112	0.00441937	0.154331	down	yes
gene11966	SPATA7	rna24404;rna24402;rna24403	GO:0005930(axoneme);GO:0032391(photoreceptor connecting cilium);GO:0036064(ciliary basal body);GO:0045494(photoreceptor cell maintenance);GO:1903546(protein localization to photoreceptor outer segment);GO:1903621(protein localization to photoreceptor connecting cilium);GO:1903621(protein localization to photoreceptor connecting cilium)	NA	NA	NA	spermatogenesis-associated protein 7 isoform X1 [Columba livia];spermatogenesis-associated protein 7 isoform X2 [Columba livia];spermatogenesis-associated protein 7 isoform X3 [Columba livia]	NA	9.40854	14.7413	3.72642	5.97322	5.71866	2.86946	1.32087	1.41881	2.98818	1.57927	0.00442681	0.154331	up	yes
gene7547	HLF	rna15681	GO:0003700(DNA binding transcription factor activity);GO:0005634(nucleus);GO:0006355(regulation of transcription, DNA-templated);GO:0035914(skeletal muscle cell differentiation);GO:0043565(sequence-specific DNA binding)	NA	NA	NA	PREDICTED: hepatic leukemia factor [Calypte anna]	NA	9.49989	8.38318	8.27504	11.4093	13.0993	61.7888	19.2932	10.8312	0.357742	-1.48301	0.00443207	0.154331	down	yes
gene13191	ODC1	rna26822	GO:0001822(kidney development);GO:0004586(ornithine decarboxylase activity);GO:0005829(cytosol);GO:0008284(positive regulation of cell proliferation);GO:0009615(response to virus);GO:0033387(putrescine biosynthetic process from ornithine);GO:0042176(regulation of protein catabolic process);GO:0042803(protein homodimerization activity)	00330(Arginine and proline metabolism);00480(Glutathione metabolism)	K01581	EC:4.1.1.17	ornithine decarboxylase [Columba livia]	NA	2.27994	1.88189	5.11435	4.8808	4.31482	12.7867	7.98747	18.3997	0.325533	-1.61913	0.00444616	0.154331	down	yes
gene4042	CRYAB	rna8585	GO:0042803(protein homodimerization activity)	04141(Protein processing in endoplasmic reticulum)	K09542	NA	PREDICTED: alpha-crystallin B chain [Mesitornis unicolor]	NA	4.86387	3.40859	4.64704	3.73142	2.62252	124.856	3.27188	4.23596	0.123353	-3.01914	0.00445471	0.154331	down	yes
gene15027	LOC102090122	rna30649	GO:0005975(carbohydrate metabolic process);GO:0016311(dephosphorylation);GO:0042132(fructose 1,6-bisphosphate 1-phosphatase activity);GO:0070062(extracellular exosome)	00010(Glycolysis / Gluconeogenesis);00030(Pentose phosphate pathway);00051(Fructose and mannose metabolism);04910(Insulin signaling pathway)	K03841	EC:3.1.3.11	PREDICTED: fructose-1,6-bisphosphatase isozyme 2 [Pygoscelis adeliae]	NA	334.926	368.485	358.005	157.927	135.812	14.2755	48.7877	157.229	3.42412	1.77573	0.00450101	0.155537	up	yes
gene12328	BTBD6	rna25092	GO:0005737(cytoplasm);GO:0005829(cytosol);GO:0006950(response to stress);GO:0019005(SCF ubiquitin ligase complex);GO:0022008(neurogenesis);GO:0030162(regulation of proteolysis);GO:0031625(ubiquitin protein ligase binding);GO:0043161(proteasome-mediated ubiquitin-dependent protein catabolic process)	NA	NA	NA	BTB/POZ domain-containing protein 6 [Columba livia]	NA	27.4882	41.3366	35.4624	71.743	22.8766	14.899	20.3633	28.788	2.02504	1.01795	0.00456647	0.157398	up	yes
gene14867	AK5	rna30274	GO:0004017(adenylate kinase activity);GO:0004550(nucleoside diphosphate kinase activity);GO:0005524(ATP binding);GO:0005737(cytoplasm);GO:0005815(microtubule organizing center);GO:0006165(nucleoside diphosphate phosphorylation);GO:0009142(nucleoside triphosphate biosynthetic process);GO:0046034(ATP metabolic process)	00230(Purine metabolism);00730(Thiamine metabolism)	K00939	EC:2.7.4.3	adenylate kinase isoenzyme 5 [Columba livia]	NA	2.89995	4.39221	1.64284	2.18386	0.447049	2.64369	0.862185	0.391718	2.55921	1.3557	0.0046049	0.15832	up	yes
gene2407	LOC110356425	rna5329	NA	NA	NA	NA	PREDICTED: basic salivary proline-rich protein 1-like isoform X2 [Bos indicus]	NA	9.43293	10.092	8.77558	7.12542	7.14415	2.29708	4.60928	2.7326	2.11081	1.0778	0.00466518	0.159122	up	yes
gene13367	EXOC6	rna27237;rna27238;rna27241;rna27239;rna27240	GO:0000145(exocyst);GO:0006904(vesicle docking involved in exocytosis);GO:0006904(vesicle docking involved in exocytosis)	NA	NA	NA	exocyst complex component 6 isoform X1 [Columba livia];exocyst complex component 6 isoform X3 [Columba livia];exocyst complex component 6 isoform X4 [Columba livia];exocyst complex component 6 isoform X2 [Columba livia]	NA	7.13463	6.44429	9.74965	5.29008	4.83982	1.67449	1.35686	3.72277	2.46841	1.30358	0.0046697	0.159122	up	yes
gene5672	NEK3	rna12037;rna12038;rna12039;rna12036	GO:0004674(protein serine/threonine kinase activity);GO:0005524(ATP binding);GO:0005634(nucleus);GO:0005737(cytoplasm);GO:0005813(centrosome);GO:0006468(protein phosphorylation);GO:0007017(microtubule-based process);GO:0007059(chromosome segregation);GO:0030010(establishment of cell polarity);GO:0048812(neuron projection morphogenesis);GO:0090043(regulation of tubulin deacetylation);GO:0090043(re…	NA	NA	NA	serine/threonine-protein kinase Nek3 isoform X3 [Columba livia];serine/threonine-protein kinase Nek3 isoform X1 [Columba livia];serine/threonine-protein kinase Nek3 isoform X4 [Columba livia]	NA	5.75166	1.84183	3.44158	5.58667	0.373011	2.59935	0.985849	1.75224	2.91075	1.54139	0.00467171	0.159122	up	yes
gene15101	PMAIP1	rna30763	GO:0001836(release of cytochrome c from mitochondria);GO:0005634(nucleus);GO:0005739(mitochondrion);GO:0005829(cytosol);GO:0006919(activation of cysteine-type endopeptidase activity involved in apoptotic process);GO:0009411(response to UV);GO:0010165(response to X-ray);GO:0010498(proteasomal protein catabolic process);GO:0010907(positive regulation of glucose metabolic process);GO:0010917(negativ…	04210(Apoptosis);04115(p53 signaling pathway)	K10131	NA	phorbol-12-myristate-13-acetate-induced protein 1, partial [Columba livia]	NA	1.11444	1.48439	0.55549	1.84578	2.5357	5.33551	5.70721	4.71593	0.273314	-1.87137	0.00468367	0.159122	down	yes
gene1397	TCEANC2	rna3164;rna3162;rna3163	GO:0003677(DNA binding);GO:0005634(nucleus);GO:0006351(transcription, DNA-templated);GO:0006351(transcription, DNA-templated)	NA	NA	NA	transcription elongation factor A N-terminal and central domain-containing protein 2 isoform X1 [Columba livia];transcription elongation factor A N-terminal and central domain-containing protein 2 isoform X2 [Columba livia];transcription elongation factor A N-terminal and central domain-containing protein 2 isoform X3 [Columba livia]	NA	22.5757	23.1873	23.9471	27.0522	12.7335	18.693	20.9225	6.90382	1.63304	0.707559	0.00468697	0.159122	up	no
gene8739	HECW2	rna18178;rna18182;rna18180;rna18179;rna18181	GO:0004842(ubiquitin-protein transferase activity);GO:0005634(nucleus);GO:0005737(cytoplasm);GO:0016874(ligase activity);GO:0016874(ligase activity)	NA	NA	NA	E3 ubiquitin-protein ligase HECW2 isoform X1 [Columba livia];E3 ubiquitin-protein ligase HECW2 isoform X2 [Columba livia]	NA	2.11384	4.74034	1.11276	2.92087	2.84838	10.2479	10.3461	4.29393	0.392548	-1.34906	0.00471653	0.159725	down	yes
gene25504	CUNH4orf32	rna50855;rna50858;rna50853;rna50856;rna50859;rna50854;rna50857	GO:0016021(integral component of membrane);GO:0016021(integral component of membrane)	NA	NA	NA	hypothetical protein AV530_011913 [Patagioenas fasciata monilis];uncharacterized protein C4orf32 homolog isoform X1 [Columba livia];uncharacterized protein C4orf32 homolog isoform X2 [Columba livia];PREDICTED: uncharacterized protein C4orf32 homolog [Ficedula albicollis]	NA	0.827023	0.883977	1.30493	2.10087	4.50924	3.18227	2.36649	2.7479	0.399566	-1.32349	0.00476588	0.160748	down	yes
gene1230	LOC110362262	rna2861	NA	NA	NA	NA	hypothetical protein AV530_007589 [Patagioenas fasciata monilis]	NA	0.143361	0.160501	0.035815	0.040117	0.0001	0.0001	0.038534	0.0001	9.77994	3.28982	0.00477047	0.160748	up	yes
gene21579	HPSE	rna43452	GO:0005654(nucleoplasm);GO:0005764(lysosome);GO:0005975(carbohydrate metabolic process);GO:0007160(cell-matrix adhesion);GO:0010575(positive regulation of vascular endothelial growth factor production);GO:0030194(positive regulation of blood coagulation);GO:0030200(heparan sulfate proteoglycan catabolic process);GO:0030305(heparanase activity);GO:0033690(positive regulation of osteoblast prolifer…	00531(Glycosaminoglycan degradation)	K07964	EC:3.2.1.166	heparanase [Columba livia]	NA	0.643989	1.54056	0.524972	1.55482	2.29941	6.59847	3.16548	1.6625	0.310679	-1.6865	0.00481059	0.161164	down	yes
gene25939	B2M	rna51649	GO:0001895(retina homeostasis);GO:0001916(positive regulation of T cell mediated cytotoxicity);GO:0002481(antigen processing and presentation of exogenous protein antigen via MHC class Ib, TAP-dependent);GO:0002726(positive regulation of T cell cytokine production);GO:0003254(regulation of membrane depolarization);GO:0005615(extracellular space);GO:0005794(Golgi apparatus);GO:0005925(focal adhesi…	NA	NA	NA	beta-2-microglobulin [Columba livia]	NA	672.47	676.66	349.017	1503.3	770.295	2507.64	4027.32	1815.73	0.350998	-1.51047	0.00481083	0.161164	down	yes
gene6502	APELA	rna13627;rna13628	GO:0005179(hormone activity);GO:0005576(extracellular region);GO:0005615(extracellular space);GO:0007492(endoderm development);GO:0007507(heart development);GO:0031704(apelin receptor binding);GO:0060183(apelin receptor signaling pathway);GO:0090133(mesendoderm migration);GO:0090134(cell migration involved in mesendoderm migration);GO:0090134(cell migration involved in mesendoderm migration)	NA	NA	NA	apelin receptor early endogenous ligand, partial [Columba livia]	NA	10.9214	8.85744	10.5278	7.61797	3.19035	7.18264	5.22202	6.22154	1.73834	0.797708	0.00482979	0.161164	up	no
gene9418	LOC110360218	rna19528	GO:0016021(integral component of membrane);GO:0016491(oxidoreductase activity);GO:0055114(oxidation-reduction process)	NA	NA	NA	dehydrogenase/reductase SDR family member 7B [Columba livia]	NA	11.6951	42.4975	3.73702	10.7599	8.41636	5.73149	4.52874	0.861154	3.51574	1.81383	0.00483041	0.161164	up	yes
gene10489	ACSL5	rna21527;rna21526;rna21528	GO:0001676(long-chain fatty acid metabolic process);GO:0004467(long-chain fatty acid-CoA ligase activity);GO:0005730(nucleolus);GO:0005743(mitochondrial inner membrane);GO:0005783(endoplasmic reticulum);GO:0016021(integral component of membrane);GO:2001236(regulation of extrinsic apoptotic signaling pathway);GO:2001236(regulation of extrinsic apoptotic signaling pathway)	00061(Fatty acid biosynthesis);00071(Fatty acid degradation);04146(Peroxisome);04216(Ferroptosis);04920(Adipocytokine signaling pathway);03320(PPAR signaling pathway);03320(PPAR signaling pathway)	K01897	EC:6.2.1.3	long-chain-fatty-acid--CoA ligase 5 isoform X1 [Columba livia];long-chain-fatty-acid--CoA ligase 5 isoform X2 [Columba livia]	NA	4.04847	6.10345	2.27483	5.88227	6.62492	11.7209	17.4201	6.61059	0.432055	-1.21071	0.00491513	0.16342	down	yes
gene13690	ARHGEF26	rna27957	GO:0001886(endothelial cell morphogenesis);GO:0005089(Rho guanyl-nucleotide exchange factor activity);GO:0035023(regulation of Rho protein signal transduction);GO:0043547(positive regulation of GTPase activity);GO:0097178(ruffle assembly)	NA	NA	NA	rho guanine nucleotide exchange factor 26 [Columba livia]	NA	2.88753	1.7581	3.12866	2.52925	4.74392	11.6944	6.26584	4.27912	0.38185	-1.38892	0.00492213	0.16342	down	yes
gene16381	LRP1B	rna33183	GO:0005509(calcium ion binding);GO:0016021(integral component of membrane);GO:0043235(receptor complex)	NA	NA	NA	low-density lipoprotein receptor-related protein 1B [Columba livia]	NA	0.0001	0.0001	0.005722	0.0001	0.0001	0.062836	0.086976	0.033232	0.0328812	-4.92659	0.00495245	0.163699	down	yes
gene2510	ATP9A	rna5533;rna5532	GO:0000287(magnesium ion binding);GO:0004012(phospholipid-translocating ATPase activity);GO:0005524(ATP binding);GO:0005768(endosome);GO:0005769(early endosome);GO:0005802(trans-Golgi network);GO:0005886(plasma membrane);GO:0006890(retrograde vesicle-mediated transport, Golgi to ER);GO:0006897(endocytosis);GO:0016021(integral component of membrane);GO:0045332(phospholipid translocation);GO:004847…	NA	NA	NA	probable phospholipid-transporting ATPase IIA isoform X1 [Columba livia];probable phospholipid-transporting ATPase IIA isoform X2 [Columba livia]	NA	3.48511	4.68658	2.81893	4.69292	3.66957	10.3331	14.5805	6.64187	0.445238	-1.16735	0.00495472	0.163699	down	yes
gene22007	ADGRG1	rna44238	GO:0001525(angiogenesis);GO:0004930(G-protein coupled receptor activity);GO:0005518(collagen binding);GO:0005622(intracellular);GO:0007166(cell surface receptor signaling pathway);GO:0007186(G-protein coupled receptor signaling pathway);GO:0007266(Rho protein signal transduction);GO:0008285(negative regulation of cell proliferation);GO:0010573(vascular endothelial growth factor production);GO:001…	NA	NA	NA	adhesion G protein-coupled receptor G1, partial [Columba livia]	NA	23.6639	35.684	14.3382	50.8226	39.1672	145.056	69.4071	59.9252	0.397087	-1.33247	0.00498829	0.164407	down	yes
gene16613	PLCD1	rna33668	GO:0001525(angiogenesis);GO:0001786(phosphatidylserine binding);GO:0004435(phosphatidylinositol phospholipase C activity);GO:0005509(calcium ion binding);GO:0005829(cytosol);GO:0016042(lipid catabolic process);GO:0032794(GTPase activating protein binding);GO:0035556(intracellular signal transduction);GO:0042127(regulation of cell proliferation);GO:0070062(extracellular exosome);GO:0070300(phospha…	00562(Inositol phosphate metabolism);04020(Calcium signaling pathway);04070(Phosphatidylinositol signaling system);04933(AGE-RAGE signaling pathway in diabetic complications)	K05857	EC:3.1.4.11	LOW QUALITY PROTEIN: 1-phosphatidylinositol 4,5-bisphosphate phosphodiesterase delta-1 [Columba livia]	NA	16.56	10.8649	7.80273	19.5718	19.7767	60.381	28.5294	20.9892	0.422587	-1.24268	0.00501968	0.16504	down	yes
gene2482	GCNT7	rna5469;rna5470;rna5471	GO:0008375(acetylglucosaminyltransferase activity);GO:0016021(integral component of membrane);GO:0016021(integral component of membrane)	00601(Glycosphingolipid biosynthesis - lacto and neolacto series);00601(Glycosphingolipid biosynthesis - lacto and neolacto series)	K00742	EC:2.4.1.150	beta-1,3-galactosyl-O-glycosyl-glycoprotein beta-1,6-N-acetylglucosaminyltransferase 7 [Columba livia]	NA	2.52066	4.9104	0.821153	3.62956	0.502911	1.86476	1.59171	0.454165	2.69212	1.42874	0.00505914	0.165785	up	yes
gene9724	LOC110360413	rna20086;rna20087	NA	NA	NA	NA	transmembrane protein 189 [Patagioenas fasciata monilis]	NA	0.32315	0.27105	0.431001	0.126905	0.0712792	0.0851349	0.0001	0.0001	7.35633	2.87899	0.0050805	0.165785	up	yes
gene656	STON1	rna1469;rna1467;rna1468	GO:0006897(endocytosis);GO:0006897(endocytosis)	NA	NA	NA	stonin-1 isoform X1 [Columba livia];stonin-1 isoform X3 [Columba livia];stonin-1 isoform X2 [Columba livia]	NA	4.07336	4.16007	2.40389	4.64801	6.41791	16.6724	10.3372	3.34094	0.415718	-1.26632	0.00508648	0.165785	down	yes
gene20161	MAB21L3	rna40598;rna40597	GO:0005515(protein binding);GO:0005515(protein binding)	NA	NA	NA	protein mab-21-like 3 [Columba livia]	NA	0.0001	0.048397	0.0001	0.0001	0.047319	0.294929	0.168328	0.137809	0.0751051	-3.73495	0.0050913	0.165785	down	yes
gene25601	LOC110356317	rna51055	GO:0000110(nucleotide-excision repair factor 1 complex);GO:0000715(nucleotide-excision repair, DNA damage recognition);GO:0003684(damaged DNA binding);GO:0005634(nucleus);GO:0006284(base-excision repair);GO:0006289(nucleotide-excision repair);GO:0033683(nucleotide-excision repair, DNA incision);GO:0070914(UV-damage excision repair);GO:1901255(nucleotide-excision repair involved in interstrand cro…	03420(Nucleotide excision repair)	K10847	NA	PREDICTED: uncharacterized protein LOC105400711 [Aquila chrysaetos canadensis]	NA	76.7202	67.6099	48.8018	75.7978	29.159	2.42971	5.73615	35.2004	3.70809	1.89067	0.00512074	0.166058	up	yes
gene7185	RTN4R	rna14981	GO:0004860(protein kinase inhibitor activity);GO:0005737(cytoplasm);GO:0005783(endoplasmic reticulum);GO:0005887(integral component of plasma membrane);GO:0006469(negative regulation of protein kinase activity);GO:0007409(axonogenesis);GO:0009986(cell surface);GO:0019221(cytokine-mediated signaling pathway);GO:0023041(neuronal signal transduction);GO:0030517(negative regulation of axon extension)…	NA	NA	NA	reticulon-4 receptor [Corapipo altera]	NA	2.19557	4.03771	2.2778	2.94082	0.854632	2.12154	0.468576	0.915403	2.62649	1.39314	0.0051242	0.166058	up	yes
gene19576	DBX1	rna39343	GO:0005634(nucleus);GO:0006357(regulation of transcription by RNA polymerase II);GO:0021521(ventral spinal cord interneuron specification);GO:0043565(sequence-specific DNA binding)	NA	NA	NA	homeobox protein DBX1 [Columba livia]	NA	2.44687	2.79669	2.91987	2.54173	0.472921	2.16437	0.43185	0.825598	2.74862	1.45871	0.00523107	0.169117	up	yes
gene2350	LOC110355745	rna5162	NA	NA	NA	NA		NA	6.7176	5.70779	5.55304	7.26827	10.5892	8.1378	34.279	18.444	0.353348	-1.50084	0.00527131	0.170012	down	yes
gene26364	LOC102087982	gene26364	GO:0005251(delayed rectifier potassium channel activity);GO:0008076(voltage-gated potassium channel complex);GO:0016021(integral component of membrane);GO:0034765(regulation of ion transmembrane transport);GO:0051260(protein homooligomerization);GO:0071805(potassium ion transmembrane transport)	NA	NA	NA	PREDICTED: potassium voltage-gated channel subfamily C member 3-like, partial [Calidris pugnax]	NA	17.9567	15.145	20.5212	17.3088	10.0959	5.09672	6.07502	9.8269	2.28116	1.18977	0.00532451	0.17132	up	yes
gene19490	OSBP	rna39182	GO:0000139(Golgi membrane);GO:0005515(protein binding);GO:0005634(nucleus);GO:0005654(nucleoplasm);GO:0005730(nucleolus);GO:0005737(cytoplasm);GO:0005789(endoplasmic reticulum membrane);GO:0005794(Golgi apparatus);GO:0005829(cytosol);GO:0006699(bile acid biosynthetic process);GO:0008142(oxysterol binding);GO:0015248(sterol transporter activity);GO:0015918(sterol transport);GO:0016020(membrane);GO…	NA	NA	NA	LOW QUALITY PROTEIN: oxysterol-binding protein 1, partial [Columba livia]	NA	58.9363	25.7178	65.1163	44.1399	27.9243	16.6001	17.4098	30.4425	2.09913	1.06979	0.00536653	0.172263	up	yes
gene23662	CFAP161	rna47507	GO:0016020(membrane)	00600(Sphingolipid metabolism)	K04710	EC:2.3.1.24	hypothetical protein A306_00005545 [Columba livia]	NA	0.187975	0.0001	0.117811	0.0001	0.261943	3.03503	1.56984	0.210642	0.0602638	-4.05257	0.00538016	0.172292	down	yes
gene5629	LPAR6	rna11906	GO:0004930(G-protein coupled receptor activity);GO:0005886(plasma membrane);GO:0007186(G-protein coupled receptor signaling pathway);GO:0016021(integral component of membrane)	04080(Neuroactive ligand-receptor interaction)	K04273	NA	lysophosphatidic acid receptor 6 [Columba livia]	NA	2.36958	3.00568	1.84827	5.26622	4.42526	12.951	12.1001	3.36687	0.380284	-1.39485	0.00543492	0.173635	down	yes
gene1698	OXSM	rna3829	GO:0004315(3-oxoacyl-[acyl-carrier-protein] synthase activity);GO:0005739(mitochondrion);GO:0006637(acyl-CoA metabolic process);GO:0051790(short-chain fatty acid biosynthetic process);GO:0051792(medium-chain fatty acid biosynthetic process)	00061(Fatty acid biosynthesis);00780(Biotin metabolism)	K09458	EC:2.3.1.179	3-oxoacyl-[acyl-carrier-protein] synthase, mitochondrial [Columba livia]	NA	23.3363	17.4406	22.0789	12.7285	11.7688	1.55202	6.59837	8.71237	2.6399	1.40048	0.00549338	0.17509	up	yes
gene10052	C1GALT1	rna20675;rna20674;rna20673;rna20672	GO:0001525(angiogenesis);GO:0001822(kidney development);GO:0016021(integral component of membrane);GO:0016263(glycoprotein-N-acetylgalactosamine 3-beta-galactosyltransferase activity);GO:0016267(O-glycan processing, core 1);GO:0046872(metal ion binding);GO:0060576(intestinal epithelial cell development);GO:0060576(intestinal epithelial cell development)	00512(Mucin type O-glycan biosynthesis);00512(Mucin type O-glycan biosynthesis)	K00731	EC:2.4.1.122	glycoprotein-N-acetylgalactosamine 3-beta-galactosyltransferase 1 [Columba livia];glycoprotein-N-acetylgalactosamine 3-beta-galactosyltransferase 1 [Patagioenas fasciata monilis]	NA	0.704712	0.973905	0.599731	0.401574	0.716024	3.82647	3.30478	1.9224	0.27431	-1.86612	0.00551911	0.175497	down	yes
gene5749	NCOA2	rna12164	GO:0000122(negative regulation of transcription by RNA polymerase II);GO:0000978(RNA polymerase II proximal promoter sequence-specific DNA binding);GO:0001162(RNA polymerase II intronic transcription regulatory region sequence-specific DNA binding);GO:0003682(chromatin binding);GO:0003713(transcription coactivator activity);GO:0004402(histone acetyltransferase activity);GO:0005515(protein binding…	NA	NA	NA	LOW QUALITY PROTEIN: nuclear receptor coactivator 2 [Columba livia]	NA	1.58392	2.05075	1.01064	1.24026	2.30598	4.92577	4.10957	2.91606	0.412807	-1.27646	0.00562778	0.178534	down	yes
gene26096	RUNDC3A	rna51901	GO:0005515(protein binding);GO:0005829(cytosol);GO:0005886(plasma membrane);GO:0007264(small GTPase mediated signal transduction);GO:0030250(guanylate cyclase activator activity);GO:0030695(GTPase regulator activity);GO:0031284(positive regulation of guanylate cyclase activity);GO:0051428(peptide hormone receptor binding)	02010(ABC transporters);04976(Bile secretion)	K05659	EC:3.6.3.44	RUN domain-containing protein 3A [Columba livia]	NA	0.832838	1.26421	0.548017	0.99711	2.15485	5.81555	3.81506	1.17318	0.281061	-1.83104	0.00564184	0.178562	down	yes
gene2248	CTSA	rna5007	GO:0004185(serine-type carboxypeptidase activity);GO:0005654(nucleoplasm);GO:0051603(proteolysis involved in cellular protein catabolic process)	04142(Lysosome)	K13289	EC:3.4.16.5	lysosomal protective protein [Columba livia]	NA	39.0178	45.351	34.6616	78.347	23.2796	42.8322	19.1056	28.9273	1.72919	0.790093	0.00570093	0.179878	up	no
gene17478	SDC3	rna35305;rna35304;rna35310;rna35308;rna35307;rna35309;rna35306	GO:0003419(growth plate cartilage chondrocyte proliferation);GO:0009986(cell surface);GO:0016021(integral component of membrane);GO:0016477(cell migration);GO:0019838(growth factor binding);GO:0030154(cell differentiation);GO:0035988(chondrocyte proliferation);GO:1900026(positive regulation of substrate adhesion-dependent cell spreading);GO:1900026(positive regulation of substrate adhesion-depend…	04514(Cell adhesion molecules (CAMs));04514(Cell adhesion molecules (CAMs))	K16337	NA	syndecan-3 isoform X1 [Columba livia];syndecan-3 isoform X3 [Columba livia];syndecan-3 isoform X2 [Columba livia];syndecan-3 isoform X4 [Columba livia];syndecan-3 isoform X6 [Columba livia];syndecan-3 isoform X7 [Columba livia]	NA	33.0974	34.9719	12.8158	43.7018	28.1218	167.712	79.949	68.3751	0.362005	-1.46592	0.00571	0.179878	down	yes
gene14583	LOC110362817	rna29746	NA	NA	NA	NA		NA	0.069076	0.238254	0.17088	0.06601	0.474484	1.20619	0.415307	0.822482	0.186475	-2.42295	0.0057332	0.17994	down	yes
gene21316	DLGAP4	rna42866;rna42875;rna42879;rna42877;rna42878;rna42872;rna42874;rna42867;rna42870;rna42869;rna42876;rna42871;rna42868;rna42873	GO:0023052(signaling);GO:0045202(synapse);GO:0045202(synapse)	04724(Glutamatergic synapse);04724(Glutamatergic synapse)	K15008	NA	disks large-associated protein 4 isoform X5 [Columba livia];disks large-associated protein 4 isoform X7 [Columba livia];disks large-associated protein 4 isoform X1 [Columba livia];disks large-associated protein 4 [Patagioenas fasciata monilis];hypothetical protein A306_00014129 [Columba livia]	NA	17.9434	16.4827	24.4948	22.5817	11.9812	12.0079	10.1267	13.1256	1.72523	0.786792	0.00573852	0.17994	up	no
gene9439	FSCN1	rna19557	GO:0001725(stress fiber);GO:0001726(ruffle);GO:0002102(podosome);GO:0005737(cytoplasm);GO:0005902(microvillus);GO:0005911(cell-cell junction);GO:0007043(cell-cell junction assembly);GO:0008144(drug binding);GO:0010592(positive regulation of lamellipodium assembly);GO:0016477(cell migration);GO:0030027(lamellipodium);GO:0030035(microspike assembly);GO:0030175(filopodium);GO:0030426(growth cone);GO…	NA	NA	NA	fascin [Patagioenas fasciata monilis]	NA	28.6969	40.8564	18.4856	34.455	5.01827	38.3347	3.8333	6.9092	2.2644	1.17913	0.00582897	0.182354	up	yes
gene21780	KIF13A	rna43849	GO:0000910(cytokinesis);GO:0003777(microtubule motor activity);GO:0005524(ATP binding);GO:0005813(centrosome);GO:0005871(kinesin complex);GO:0006886(intracellular protein transport);GO:0007018(microtubule-based movement);GO:0008017(microtubule binding);GO:0008333(endosome to lysosome transport);GO:0010008(endosome membrane);GO:0016887(ATPase activity);GO:0030496(midbody);GO:0030705(cytoskeleton-d…	NA	NA	NA	kinesin family member 13A [Columba livia]	NA	5.82204	7.40336	4.21292	7.94543	7.67001	18.4107	14.0107	11.1195	0.495671	-1.01255	0.00587215	0.183281	down	yes
gene3857	LOC110357539	rna8294	NA	NA	NA	NA		NA	2.54117	5.05561	1.86493	3.11071	5.8884	23.2866	7.82578	5.46691	0.296047	-1.7561	0.00590884	0.183492	down	yes
gene12795	SENP7	rna25979;rna25969;rna25972;rna25971;rna25977;rna25970;rna25973;rna25978;rna25968;rna25976;rna25975;rna25974	GO:0006508(proteolysis);GO:0008234(cysteine-type peptidase activity);GO:0008234(cysteine-type peptidase activity)	NA	NA	NA	sentrin-specific protease 7 isoform X3 [Columba livia];sentrin-specific protease 7 isoform X2 [Columba livia];sentrin-specific protease 7 isoform X1 [Columba livia];sentrin-specific protease 7 isoform X4 [Columba livia]	NA	2.79826	5.76762	2.19462	4.58509	5.49176	10.4394	9.71579	6.89848	0.471514	-1.08463	0.00591386	0.183492	down	yes
gene25145	RAPGEF3	rna50233	GO:0005886(plasma membrane);GO:0005902(microvillus);GO:0017034(Rap guanyl-nucleotide exchange factor activity);GO:0019904(protein domain specific binding);GO:0030027(lamellipodium);GO:0030175(filopodium);GO:0030864(cortical actin cytoskeleton);GO:0032486(Rap protein signal transduction);GO:0033138(positive regulation of peptidyl-serine phosphorylation);GO:0034242(negative regulation of syncytium …	04261(Adrenergic signaling in cardiomyocytes)	K08014	NA	LOW QUALITY PROTEIN: rap guanine nucleotide exchange factor 3, partial [Columba livia]	NA	31.8136	46.4263	16.1416	52.0362	41.7766	172.011	123.133	48.7008	0.379693	-1.3971	0.00591955	0.183492	down	yes
gene25291	TMEM140	rna50465	GO:0016021(integral component of membrane)	NA	NA	NA	LOW QUALITY PROTEIN: transmembrane protein 140 [Columba livia]	NA	32.8825	39.1566	15.2677	37.385	28.4582	119.829	166.68	38.4428	0.352825	-1.50297	0.00594886	0.18398	down	yes
gene164	LOC110364423	rna371	NA	NA	NA	NA		NA	0.070976	0.120418	0.051262	0.113215	0.340951	0.496489	0.776276	0.104083	0.207167	-2.27113	0.00598265	0.184604	down	yes
gene975	PSMD14	rna2172;rna2173;rna2174	GO:0000724(double-strand break repair via homologous recombination);GO:0005634(nucleus);GO:0006303(double-strand break repair via nonhomologous end joining);GO:0008541(proteasome regulatory particle, lid subcomplex);GO:0010950(positive regulation of endopeptidase activity);GO:0061133(endopeptidase activator activity);GO:0061136(regulation of proteasomal protein catabolic process);GO:0070062(extra…	03050(Proteasome);03050(Proteasome)	K03030	NA	26S proteasome non-ATPase regulatory subunit 14 [Patagioenas fasciata monilis];26S proteasome non-ATPase regulatory subunit 14 isoform X1 [Cyanistes caeruleus]	NA	44.9982	41.2963	46.9838	34.735	28.7844	18.017	16.9623	27.0673	1.84974	0.887319	0.0060408	0.185745	up	no
gene21626	HSPA4	rna43540;rna43539	GO:0005524(ATP binding);GO:0005829(cytosol);GO:0045040(protein import into mitochondrial outer membrane);GO:0051131(chaperone-mediated protein complex assembly);GO:0070062(extracellular exosome);GO:0070062(extracellular exosome)	04530(Tight junction);04530(Tight junction)	K09489	NA	heat shock 70 kDa protein 4 isoform X1 [Columba livia];heat shock 70 kDa protein 4 isoform X2 [Columba livia]	NA	55.6842	49.3514	61.6358	49.3117	84.8794	103.214	57.5246	455.552	0.308033	-1.69884	0.00605126	0.185745	down	yes
gene24422	LOC102097851	rna49038	GO:0005615(extracellular space);GO:0052689(carboxylic ester hydrolase activity)	00983(Drug metabolism - other enzymes)	K03927	EC:3.1.1.1;EC:3.1.1.84	fatty acyl-CoA hydrolase precursor, medium chain [Columba livia]	NA	0.947399	0.89693	0.712238	0.82035	0.375199	0.207425	0.0001	0.04346	5.39285	2.43105	0.00606933	0.185745	up	yes
gene10835	LOC102089868	rna22179	GO:0000786(nucleosome);GO:0003677(DNA binding);GO:0005634(nucleus);GO:0006334(nucleosome assembly)	NA	NA	NA	PREDICTED: histone H1.11L-like [Melopsittacus undulatus]	NA	36.3735	37.0846	38.0962	29.44	14.9943	28.2906	16.4178	25.1927	1.6608	0.731878	0.0060745	0.185745	up	no
gene20281	NSMF	rna40822	GO:0005634(nucleus);GO:0005635(nuclear envelope);GO:0005654(nucleoplasm);GO:0005719(nuclear euchromatin);GO:0005737(cytoplasm);GO:0014069(postsynaptic density);GO:0016020(membrane);GO:0016363(nuclear matrix);GO:0030054(cell junction);GO:0030425(dendrite);GO:0030863(cortical cytoskeleton);GO:0031965(nuclear membrane);GO:0035307(positive regulation of protein dephosphorylation);GO:0043005(neuron pr…	04140(Autophagy - animal);04920(Adipocytokine signaling pathway)	K07359	EC:2.7.11.17	NMDA receptor synaptonuclear signaling and neuronal migration factor [Columba livia]	NA	2.30193	2.75936	1.90826	1.407	9.72053	1.662	5.82386	7.99955	0.332324	-1.58934	0.00610484	0.186253	down	yes
gene23810	LDLRAD4	rna47796;rna47795	GO:0010719(negative regulation of epithelial to mesenchymal transition);GO:0010991(negative regulation of SMAD protein complex assembly);GO:0030336(negative regulation of cell migration);GO:0030512(negative regulation of transforming growth factor beta receptor signaling pathway);GO:0031901(early endosome membrane);GO:0060394(negative regulation of pathway-restricted SMAD protein phosphorylation)…	NA	NA	NA	low-density lipoprotein receptor class A domain-containing protein 4 isoform X2 [Columba livia];low-density lipoprotein receptor class A domain-containing protein 4 isoform X1 [Columba livia]	NA	10.9288	15.935	14.0347	18.4703	21.9316	31.989	35.318	26.3764	0.513504	-0.961552	0.00615612	0.187395	down	no
gene1184	LOC102093474	rna2741	GO:0005575(cellular_component);GO:0016491(oxidoreductase activity);GO:0055114(oxidation-reduction process)	00010(Glycolysis / Gluconeogenesis);00040(Pentose and glucuronate interconversions);00561(Glycerolipid metabolism)	K00002	EC:1.1.1.2	uncharacterized oxidoreductase ZK1290.5 [Columba livia]	NA	11.286	13.8529	9.8736	8.42902	5.87015	1.78376	4.09689	5.58357	2.5061	1.32544	0.00626131	0.190154	up	yes
gene14564	HIVEP2	rna29716;rna29709;rna29710;rna29713;rna29714;rna29708;rna29711;rna29707;rna29706;rna29705;rna29704;rna29715;rna29712	GO:0003700(DNA binding transcription factor activity);GO:0005634(nucleus);GO:0005654(nucleoplasm);GO:0006355(regulation of transcription, DNA-templated);GO:0006366(transcription by RNA polymerase II);GO:0007165(signal transduction);GO:0007275(multicellular organism development);GO:0043565(sequence-specific DNA binding);GO:0044212(transcription regulatory region DNA binding);GO:0046872(metal ion b…	NA	NA	NA	transcription factor HIVEP2 isoform X1 [Columba livia]	NA	4.46179	6.13743	2.91086	7.23837	6.7141	13.4043	16.4818	8.92293	0.455778	-1.1336	0.00627482	0.190154	down	yes
gene13631	TMEM110	rna27862	GO:0016021(integral component of membrane)	NA	NA	NA	transmembrane protein 110, partial [Columba livia]	NA	1.41186	2.23714	1.75534	1.33251	2.51326	8.26329	5.2186	3.39757	0.347391	-1.52537	0.00632332	0.190965	down	yes
gene659	LIMS1	rna1474;rna1476;rna1477;rna1475;rna1473	GO:0008270(zinc ion binding);GO:0008270(zinc ion binding)	04370(VEGF signaling pathway);04510(Focal adhesion);04810(Regulation of actin cytoskeleton);04810(Regulation of actin cytoskeleton)	K05760	NA	LOW QUALITY PROTEIN: LIM and senescent cell antigen-like-containing domain protein 1 isoform X1 [Nothoprocta perdicaria];LIM and senescent cell antigen-like-containing domain protein 1 isoform X1 [Columba livia];LIM and senescent cell antigen-like-containing domain protein 1 isoform X5 [Columba livia];LIM and senescent cell antigen-like-containing domain protein 1 isoform X3 [Columba livia];LIM a…	NA	11.4443	18.6482	9.40531	10.38	7.62433	8.25219	4.27776	7.71667	1.7896	0.839635	0.00632979	0.190965	up	no
gene7766	FREM1	rna16216;rna16211;rna16215;rna16214;rna16217;rna16213;rna16212	GO:0005604(basement membrane);GO:0007154(cell communication);GO:0007160(cell-matrix adhesion);GO:0016021(integral component of membrane);GO:0097094(craniofacial suture morphogenesis);GO:0097094(craniofacial suture morphogenesis)	04145(Phagosome);04145(Phagosome)	K06560	NA	FRAS1-related extracellular matrix protein 1 isoform X1 [Columba livia];FRAS1-related extracellular matrix protein 1 isoform X3 [Columba livia]	NA	0.829411	1.81052	0.504687	0.859453	0.160015	0.831491	0.462264	0.343657	2.22767	1.15553	0.00642954	0.19349	up	yes
gene12736	LOC102095829	rna25831	GO:0001757(somite specification);GO:0003677(DNA binding);GO:0005634(nucleus);GO:0006351(transcription, DNA-templated);GO:0006355(regulation of transcription, DNA-templated);GO:0007219(Notch signaling pathway);GO:0009952(anterior/posterior pattern specification);GO:0021794(thalamus development);GO:0045664(regulation of neuron differentiation);GO:0046983(protein dimerization activity);GO:0050767(re…	03460(Fanconi anemia pathway);04330(Notch signaling pathway)	K06054	NA	transcription factor HES-1 [Columba livia]	NA	12.3955	18.2583	14.4757	19.5866	21.0153	26.1163	139.76	16.6455	0.317957	-1.6531	0.00645067	0.19349	down	yes
gene16364	LOC102087172	rna33152	GO:0008170(N-methyltransferase activity);GO:0030735(carnosine N-methyltransferase activity);GO:0032259(methylation);GO:0035498(carnosine metabolic process)	00340(Histidine metabolism)	K22437	EC:2.1.1.22	carnosine N-methyltransferase 2 [Columba livia]	NA	44.0053	22.5069	25.4537	18.8231	15.9675	9.71106	11.2307	18.8359	1.98742	0.990897	0.00645633	0.19349	up	no
gene7650	LOC102089055	rna15956;rna15958;rna15957;rna15955;rna15959	GO:0003682(chromatin binding);GO:0005730(nucleolus);GO:0005737(cytoplasm);GO:0005881(cytoplasmic microtubule);GO:0007030(Golgi organization);GO:0008134(transcription factor binding);GO:0010595(positive regulation of endothelial cell migration);GO:0010698(acetyltransferase activator activity);GO:0016192(vesicle-mediated transport);GO:0031023(microtubule organizing center organization);GO:0031252(c…	NA	NA	NA	breast carcinoma-amplified sequence 3 isoform X2 [Columba livia];breast carcinoma-amplified sequence 3 isoform X3 [Columba livia];breast carcinoma-amplified sequence 3 isoform X1 [Columba livia];breast carcinoma-amplified sequence 3 isoform X4 [Columba livia];breast carcinoma-amplified sequence 3 isoform X5 [Columba livia]	NA	8.30414	8.11868	9.68569	6.12589	4.67633	6.79639	2.8981	3.53305	1.80041	0.848329	0.00653956	0.195552	up	no
gene7504	RAB37	rna15585;rna15584;rna15581;rna15583;rna15582	GO:0005525(GTP binding);GO:0005793(endoplasmic reticulum-Golgi intermediate compartment);GO:0007264(small GTPase mediated signal transduction);GO:0003924(GTPase activity);GO:0005768(endosome);GO:0005886(plasma membrane);GO:0006886(intracellular protein transport);GO:0006904(vesicle docking involved in exocytosis);GO:0008021(synaptic vesicle);GO:0009306(protein secretion);GO:0012505(endomembrane s…	NA	NA	NA	ras-related protein Rab-37 isoform X2 [Corapipo altera];ras-related protein Rab-37 isoform X4 [Columba livia];ras-related protein Rab-37 isoform X1 [Columba livia];ras-related protein Rab-37 isoform X2 [Columba livia];ras-related protein Rab-37 isoform X3 [Columba livia]	NA	1.56573	5.64019	2.94577	4.71898	0.349591	3.32401	0.503361	0.92445	2.91501	1.5435	0.00657045	0.196043	up	yes
gene20429	LOC110365586	rna41149	GO:0000139(Golgi membrane);GO:0005794(Golgi apparatus);GO:0006486(protein glycosylation);GO:0008532(N-acetyllactosaminide beta-1,3-N-acetylglucosaminyltransferase activity);GO:0015020(glucuronosyltransferase activity);GO:0016020(membrane);GO:0016021(integral component of membrane);GO:0016740(transferase activity);GO:0016757(transferase activity, transferring glycosyl groups);GO:0030311(poly-N-ace…	00515(Mannose type O-glycan biosyntheis)	K21032	EC:2.4.1.-	sporozoite surface protein 2-like [Columba livia]	NA	18.7595	25.4176	13.6388	26.8604	12.8108	12.4167	6.28307	12.3731	1.92956	0.948274	0.00659251	0.196268	up	no
gene5996	ULK2	rna12643	GO:0004674(protein serine/threonine kinase activity);GO:0005524(ATP binding);GO:0010506(regulation of autophagy);GO:0034045(phagophore assembly site membrane);GO:0042594(response to starvation);GO:0046777(protein autophosphorylation);GO:0048671(negative regulation of collateral sprouting);GO:0048675(axon extension)	04150(mTOR signaling pathway);04140(Autophagy - animal);04136(Autophagy - other eukaryotes)	K08269	EC:2.7.11.1	serine/threonine-protein kinase ULK2 [Columba livia]	NA	23.9351	17.4361	12.3938	23.0212	33.606	56.9463	36.0314	40.2185	0.460343	-1.11922	0.00662594	0.196831	down	yes
gene2137	PDP1	rna4854	GO:0005509(calcium ion binding)	NA	NA	NA	pyruvate dehyrogenase phosphatase catalytic subunit 1 [Columba livia]	NA	159.852	45.5011	67.521	38.4448	543.863	55.0866	404.593	165.533	0.266295	-1.9089	0.00665677	0.197314	down	yes
gene19012	RERG	rna38275;rna38277;rna38274;rna38276	GO:0003924(GTPase activity);GO:0005525(GTP binding);GO:0005634(nucleus);GO:0005829(cytosol);GO:0007264(small GTPase mediated signal transduction);GO:0008285(negative regulation of cell proliferation);GO:0009725(response to hormone);GO:0016020(membrane);GO:0030308(negative regulation of cell growth);GO:0030308(negative regulation of cell growth)	NA	NA	NA	PREDICTED: ras-related and estrogen-regulated growth inhibitor [Struthio camelus australis];ras-related and estrogen-regulated growth inhibitor isoform X2 [Columba livia];PREDICTED: ras-related and estrogen-regulated growth inhibitor isoform X2 [Melopsittacus undulatus]	NA	1.00115	1.04211	1.07649	0.847907	1.40302	6.59674	1.51036	2.95239	0.318367	-1.65124	0.00668505	0.19772	down	yes
gene25704	LOC110356420	rna51254	NA	NA	NA	NA	mitogen-activated protein kinase kinase 4 [Columba livia]	NA	1.42041	4.35528	0.36796	3.7037	1.94913	3.53974	64.7809	1.87247	0.136499	-2.87304	0.00676713	0.199711	down	yes
gene18924	USP53	rna38042;rna38041;rna38043	GO:0016579(protein deubiquitination);GO:0036459(thiol-dependent ubiquitinyl hydrolase activity);GO:0036459(thiol-dependent ubiquitinyl hydrolase activity)	NA	NA	NA	inactive ubiquitin carboxyl-terminal hydrolase 53 isoform X1 [Columba livia]	NA	3.68218	4.27204	3.22462	4.00837	4.69142	10.8892	9.61205	5.4865	0.495033	-1.0144	0.00678567	0.199823	down	yes
gene19488	STX3	rna39180;rna39177;rna39178;rna39176;rna39175;rna39179	GO:0000149(SNARE binding);GO:0005484(SNAP receptor activity);GO:0005886(plasma membrane);GO:0006886(intracellular protein transport);GO:0008021(synaptic vesicle);GO:0016021(integral component of membrane);GO:0031201(SNARE complex);GO:0031629(synaptic vesicle fusion to presynaptic active zone membrane);GO:0048278(vesicle docking);GO:0048278(vesicle docking)	04130(SNARE interactions in vesicular transport);04130(SNARE interactions in vesicular transport)	K08486	NA	syntaxin-3 isoform X4 [Columba livia];syntaxin-3 isoform X1 [Columba livia];syntaxin-3 isoform X3 [Columba livia]	NA	6.77533	6.66498	3.37308	8.46587	2.69505	1.16132	4.08633	2.94109	2.32265	1.21577	0.00682526	0.200302	up	yes
gene7778	CPEB4	rna16243;rna16245;rna16242;rna16244;rna16247;rna16248;rna16246	GO:0000900(translation repressor activity, mRNA regulatory element binding);GO:0002931(response to ischemia);GO:0003723(RNA binding);GO:0003730(mRNA 3'-UTR binding);GO:0005634(nucleus);GO:0005737(cytoplasm);GO:0005783(endoplasmic reticulum);GO:0006412(translation);GO:0006417(regulation of translation);GO:0008135(translation factor activity, RNA binding);GO:0014069(postsynaptic density);GO:0030425…	04114(Oocyte meiosis);04914(Progesterone-mediated oocyte maturation);04914(Progesterone-mediated oocyte maturation)	K02602	NA	cytoplasmic polyadenylation element-binding protein 4 isoform X1 [Columba livia];cytoplasmic polyadenylation element-binding protein 4 isoform X2 [Columba livia];cytoplasmic polyadenylation element-binding protein 4 isoform X2 [Athene cunicularia];cytoplasmic polyadenylation element-binding protein 4 isoform X3 [Columba livia];PREDICTED: cytoplasmic polyadenylation element-binding protein 4 isofo…	NA	4.84908	4.06595	1.53082	5.08781	7.06726	8.89263	8.42347	8.18987	0.476885	-1.06829	0.00683151	0.200302	down	yes
gene24206	PLEKHN1	rna48581	GO:0005515(protein binding);GO:0005886(plasma membrane)	NA	NA	NA	pleckstrin homology domain-containing family N member 1 [Columba livia]	NA	4.12876	2.89204	6.28556	2.48421	1.16965	0.61688	0.481794	2.98047	3.00842	1.589	0.00685368	0.200518	up	yes
gene19970	HUNK	rna40220;rna40219	GO:0004674(protein serine/threonine kinase activity);GO:0005524(ATP binding);GO:0005634(nucleus);GO:0005737(cytoplasm);GO:0006468(protein phosphorylation);GO:0035556(intracellular signal transduction);GO:0035556(intracellular signal transduction)	NA	NA	NA	hormonally up-regulated Neu-associated kinase [Columba livia];hormonally up-regulated neu tumor-associated kinase isoform B [Patagioenas fasciata monilis]	NA	2.54538	5.87185	1.79042	3.55493	0.8315	3.36419	0.232637	0.294414	2.91411	1.54305	0.00689765	0.20137	up	yes
gene26106	LOC102083760	rna51921	GO:0008270(zinc ion binding)	NA	NA	NA	PREDICTED: LOW QUALITY PROTEIN: E3 ubiquitin-protein ligase MYCBP2-like, partial [Cariama cristata]	NA	0.114199	0.093459	0.114695	0.378643	0.445874	2.10072	0.645269	1.17156	0.160653	-2.63798	0.00692271	0.201667	down	yes
gene6126	CDAN1	rna12891	GO:0005634(nucleus);GO:0005737(cytoplasm);GO:0005886(plasma membrane);GO:0008104(protein localization);GO:0008156(negative regulation of DNA replication);GO:0012505(endomembrane system);GO:0031497(chromatin assembly)	NA	NA	NA	LOW QUALITY PROTEIN: codanin-1 [Columba livia]	NA	7.25506	3.55056	3.92324	3.811	2.51348	1.95679	3.40815	2.22139	1.83567	0.876303	0.00695449	0.202158	up	no
gene18923	MYOZ2	rna38039;rna38040	GO:0003779(actin binding);GO:0015629(actin cytoskeleton);GO:0030018(Z disc);GO:0031433(telethonin binding);GO:0031433(telethonin binding)	NA	NA	NA	synaptopodin-2 [Patagioenas fasciata monilis];myozenin-2 isoform X1 [Columba livia]	NA	66.716	89.7787	159.188	90.4708	46.3617	86.7768	66.5673	29.23	1.77409	0.827081	0.00704687	0.204404	up	no
gene9696	GPT2	rna20031	GO:0004021(L-alanine:2-oxoglutarate aminotransferase activity);GO:0005739(mitochondrion);GO:0006103(2-oxoglutarate metabolic process);GO:0009058(biosynthetic process);GO:0030170(pyridoxal phosphate binding);GO:0042851(L-alanine metabolic process)	00250(Alanine, aspartate and glutamate metabolism);00220(Arginine biosynthesis)	K00814	EC:2.6.1.2	Alanine aminotransferase 2, partial [Cariama cristata]	NA	0.532459	0.846347	0.71808	2.41216	2.46029	9.60698	1.83771	1.81689	0.286801	-1.80188	0.00706287	0.204431	down	yes
gene18822	CP	rna37850	GO:0005507(copper ion binding);GO:0005765(lysosomal membrane);GO:0016491(oxidoreductase activity);GO:0051087(chaperone binding);GO:0055114(oxidation-reduction process);GO:0070062(extracellular exosome);GO:0072562(blood microparticle)	00860(Porphyrin and chlorophyll metabolism);04216(Ferroptosis)	K13624	EC:1.16.3.1	ceruloplasmin, partial [Columba livia]	NA	7.19081	9.93506	6.53219	8.78362	3.91165	8.86549	3.17121	2.87336	1.72363	0.78545	0.00709489	0.20492	up	no
gene10330	LOC102088006	rna21268	GO:0003674(molecular_function);GO:0005575(cellular_component);GO:0008150(biological_process)	NA	NA	NA	heme-binding protein 2 [Columba livia]	NA	0.602937	0.31047	0.366869	0.546381	0.481236	1.25533	5.58714	0.836982	0.223836	-2.15949	0.00713255	0.205569	down	yes
gene2022	SVIP	rna4621	GO:0010508(positive regulation of autophagy);GO:0031225(anchored component of membrane);GO:0031333(negative regulation of protein complex assembly);GO:0036513(Derlin-1 retrotranslocation complex);GO:0043621(protein self-association);GO:0051117(ATPase binding);GO:0070062(extracellular exosome);GO:1903061(positive regulation of protein lipidation);GO:1903070(negative regulation of ER-associated ubi…	04141(Protein processing in endoplasmic reticulum)	K14014	NA	small VCP/p97-interacting protein [Columba livia]	NA	37.5168	35.7846	48.4211	44.7868	75.5533	98.2793	120.879	65.6915	0.462009	-1.11401	0.00718399	0.206612	down	yes
gene13185	KLF11	rna26804	GO:0000083(regulation of transcription involved in G1/S transition of mitotic cell cycle);GO:0000122(negative regulation of transcription by RNA polymerase II);GO:0000981(RNA polymerase II transcription factor activity, sequence-specific DNA binding);GO:0008285(negative regulation of cell proliferation);GO:0043065(positive regulation of apoptotic process);GO:0044212(transcription regulatory regio…	NA	NA	NA	Krueppel-like factor 11 [Columba livia]	NA	12.2828	7.69857	7.52532	10.1228	6.26022	3.88421	3.25275	6.30062	1.91034	0.93383	0.00721686	0.207118	up	no
gene20518	GRM8	rna41345	GO:0001642(group III metabotropic glutamate receptor activity);GO:0005887(integral component of plasma membrane);GO:0042734(presynaptic membrane);GO:0051966(regulation of synaptic transmission, glutamatergic)	04080(Neuroactive ligand-receptor interaction)	K04608	NA	metabotropic glutamate receptor 8, partial [Columba livia]	NA	0.84718	1.11878	0.271222	0.525418	0.105811	0.331589	0.0001	0.0001	6.31306	2.65834	0.00726523	0.207696	up	yes
gene18556	RHOC	rna37340	GO:0000910(cytokinesis);GO:0005525(GTP binding);GO:0005634(nucleus);GO:0005886(plasma membrane);GO:0007264(small GTPase mediated signal transduction);GO:0032154(cleavage furrow);GO:0043123(positive regulation of I-kappaB kinase/NF-kappaB signaling);GO:0043297(apical junction assembly);GO:0044319(wound healing, spreading of cells);GO:0060193(positive regulation of lipase activity);GO:0070062(extra…	NA	NA	NA	rho-related GTP-binding protein RhoC [Columba livia]	NA	10.7185	3.19135	9.37079	12.4042	2.07224	8.6515	1.31826	2.22924	2.50047	1.3222	0.00726767	0.207696	up	yes
gene15875	SMOC2	rna32138;rna32139;rna32137	GO:0005509(calcium ion binding);GO:0005604(basement membrane);GO:0005614(interstitial matrix);GO:0007165(signal transduction);GO:0008201(heparin binding);GO:0010811(positive regulation of cell-substrate adhesion);GO:0030198(extracellular matrix organization);GO:0030198(extracellular matrix organization)	NA	NA	NA	SPARC-related modular calcium-binding protein 2 isoform X2 [Columba livia];SPARC-related modular calcium-binding protein 2 isoform X3 [Columba livia];SPARC-related modular calcium-binding protein 2 isoform X1 [Columba livia]	NA	1.51572	3.41157	8.18334	10.0548	1.92819	4.37855	2.10877	1.83943	2.25895	1.17565	0.00731573	0.208093	up	yes
gene8294	KLHL15	rna17245;rna17248;rna17247;rna17249;rna17250;rna17246	GO:0004842(ubiquitin-protein transferase activity);GO:0031463(Cul3-RING ubiquitin ligase complex);GO:0031463(Cul3-RING ubiquitin ligase complex)	NA	NA	NA	kelch-like protein 15 [Columba livia]	NA	0.57133	0.78758	0.720031	1.12672	1.83202	2.3282	3.03885	1.0691	0.387711	-1.36695	0.00731596	0.208093	down	yes
gene22348	LOC106145954	rna44907;rna44902;rna44909;rna44901;rna44905;rna44906;rna44903;rna44910;rna44904;rna44908;rna44900	GO:0005515(protein binding);GO:0005634(nucleus);GO:0005737(cytoplasm);GO:0005813(centrosome);GO:0005814(centriole);GO:0005856(cytoskeleton);GO:0008017(microtubule binding);GO:0008150(biological_process);GO:0034453(microtubule anchoring);GO:0042995(cell projection);GO:0005654(nucleoplasm);GO:0005654(nucleoplasm)	NA	NA	NA	centrosome-associated protein 350-like isoform X2 [Columba livia];centrosome-associated protein 350-like isoform X9 [Columba livia];centrosome-associated protein 350-like isoform X6 [Columba livia];centrosome-associated protein 350-like isoform X10 [Columba livia];centrosome-associated protein 350-like isoform X4 [Columba livia];centrosome-associated protein 350-like isoform X7 [Columba livia];ce…	NA	0.13269	0.274956	0.107693	0.0752981	0.261816	0.893911	0.508757	0.593582	0.261567	-1.93475	0.00732764	0.208093	down	yes
gene5578	DGKH	rna11826;rna11828;rna11829;rna11827	GO:0004143(diacylglycerol kinase activity);GO:0005524(ATP binding);GO:0005768(endosome);GO:0007205(protein kinase C-activating G-protein coupled receptor signaling pathway);GO:0016310(phosphorylation);GO:0031965(nuclear membrane);GO:0035556(intracellular signal transduction);GO:0051259(protein complex oligomerization);GO:0051259(protein complex oligomerization)	00561(Glycerolipid metabolism);00564(Glycerophospholipid metabolism);04070(Phosphatidylinositol signaling system);04070(Phosphatidylinositol signaling system)	K00901	EC:2.7.1.107	diacylglycerol kinase eta isoform B [Patagioenas fasciata monilis];diacylglycerol kinase eta isoform X1 [Columba livia];diacylglycerol kinase eta isoform X3 [Columba livia];diacylglycerol kinase, eta, transcript variant X1 [Columba livia]	NA	2.56575	0.843899	1.68471	4.48415	3.60656	8.98246	5.79806	5.14102	0.407109	-1.29651	0.00739106	0.209386	down	yes
gene11298	IKZF5	rna23051	GO:0000977(RNA polymerase II regulatory region sequence-specific DNA binding);GO:0003700(DNA binding transcription factor activity);GO:0005634(nucleus);GO:0006351(transcription, DNA-templated);GO:0006355(regulation of transcription, DNA-templated);GO:0046872(metal ion binding)	NA	NA	NA	zinc finger protein Pegasus [Columba livia]	NA	2.21765	2.16398	1.93892	2.73612	3.12211	6.37606	6.96452	5.2215	0.417663	-1.25959	0.0074041	0.209386	down	yes
gene8795	LOC110359891	rna18303	NA	NA	NA	NA	PREDICTED: uncharacterized protein LOC106038726 isoform X1 [Anser cygnoides domesticus]	NA	0.0001	0.063162	0.024019	0.027296	0.090297	0.204804	0.398473	0.130086	0.139107	-2.84573	0.00742454	0.209527	down	yes
gene4229	IL31RA	rna8955;rna8954;rna8953	GO:0002067(glandular epithelial cell differentiation);GO:0002438(acute inflammatory response to antigenic stimulus);GO:0005622(intracellular);GO:0007259(JAK-STAT cascade);GO:0008284(positive regulation of cell proliferation);GO:0009897(external side of plasma membrane);GO:0016021(integral component of membrane);GO:0019955(cytokine binding);GO:0030224(monocyte differentiation);GO:0035745(T-helper …	04060(Cytokine-cytokine receptor interaction);04060(Cytokine-cytokine receptor interaction)	K05060	NA	interleukin-31 receptor subunit alpha [Columba livia]	NA	0.215804	1.1509	0.078866	0.765671	0.476617	4.08455	6.07409	0.502455	0.198537	-2.33252	0.00746338	0.210185	down	yes
gene6453	SPTLC2	rna13550	GO:0003824(catalytic activity);GO:0004758(serine C-palmitoyltransferase activity);GO:0005739(mitochondrion);GO:0005783(endoplasmic reticulum);GO:0006629(lipid metabolic process);GO:0006665(sphingolipid metabolic process);GO:0006686(sphingomyelin biosynthetic process);GO:0008152(metabolic process);GO:0009058(biosynthetic process);GO:0016020(membrane);GO:0016021(integral component of membrane);GO:0…	00600(Sphingolipid metabolism)	K00654	EC:2.3.1.50	serine palmitoyltransferase 2 [Patagioenas fasciata monilis]	NA	2.43877	3.48895	1.77874	3.79665	2.98345	9.00406	7.95992	4.42842	0.471906	-1.08343	0.00749376	0.210603	down	yes
gene10340	VPS41	rna21286	GO:0005765(lysosomal membrane);GO:0005769(early endosome);GO:0005770(late endosome);GO:0005798(Golgi-associated vesicle);GO:0005829(cytosol);GO:0006623(protein targeting to vacuole);GO:0008017(microtubule binding);GO:0008270(zinc ion binding);GO:0015630(microtubule cytoskeleton);GO:0030123(AP-3 adaptor complex);GO:0030136(clathrin-coated vesicle);GO:0030897(HOPS complex);GO:0031902(late endosome …	NA	NA	NA	vacuolar protein sorting-associated protein 41 homolog [Columba livia]	NA	19.066	17.0762	15.4709	16.3755	12.1447	10.2581	11.7964	8.61096	1.58814	0.66734	0.00758056	0.212545	up	no
gene17117	NEURL1B	rna34573;rna34572;rna34571	GO:0005769(early endosome);GO:0008270(zinc ion binding);GO:0016874(ligase activity);GO:0070086(ubiquitin-dependent endocytosis);GO:0070086(ubiquitin-dependent endocytosis)	NA	NA	NA	E3 ubiquitin-protein ligase NEURL1B isoform X1 [Columba livia];E3 ubiquitin-protein ligase NEURL1B isoform X2 [Columba livia];E3 ubiquitin-protein ligase NEURL1B isoform X3 [Columba livia]	NA	4.39468	10.1093	5.04102	11.2196	2.19428	6.83454	1.35517	3.1864	2.26704	1.18081	0.00761094	0.212545	up	yes
gene3837	DGAT2	rna8263	GO:0016747(transferase activity, transferring acyl groups other than amino-acyl groups)	00561(Glycerolipid metabolism)	K11160	EC:2.3.1.20;EC:2.3.1.75	diacylglycerol O-acyltransferase 2 [Columba livia]	NA	265.524	367.961	142.814	263.093	795.808	274.276	968.549	512.555	0.407415	-1.29543	0.00761768	0.212545	down	yes
gene8553	MIF	rna17754	GO:0042289(MHC class II protein binding)	00350(Tyrosine metabolism);00360(Phenylalanine metabolism)	K07253	EC:5.3.2.1	macrophage migration inhibitory factor [Columba livia]	NA	34.1726	26.3831	35.4528	50.0549	55.7845	134.835	61.841	64.1261	0.461369	-1.11601	0.00762565	0.212545	down	yes
gene16870	PTBP1	rna34095;rna34096;rna34097	GO:0000166(nucleotide binding);GO:0003723(RNA binding);GO:0005634(nucleus);GO:0006397(mRNA processing);GO:0000381(regulation of alternative mRNA splicing, via spliceosome);GO:0016020(membrane);GO:0036002(pre-mRNA binding);GO:0048025(negative regulation of mRNA splicing, via spliceosome);GO:0051148(negative regulation of muscle cell differentiation);GO:0070062(extracellular exosome);GO:0070062(ext…	NA	NA	NA	polypyrimidine tract binding protein 1, partial [Columba livia];polypyrimidine tract-binding protein 1 isoform X2 [Columba livia];polypyrimidine tract-binding protein 1 isoform X3 [Columba livia]	NA	25.8308	40.2045	22.131	44.5072	51.0716	205.014	58.3825	38.9551	0.375396	-1.41351	0.00765163	0.212832	down	yes
gene4911	STARD13	rna10440;rna10441;rna10442;rna10443;rna10444	GO:0005096(GTPase activator activity);GO:0005515(protein binding);GO:0005811(lipid droplet);GO:0005829(cytosol);GO:0007165(signal transduction);GO:0008289(lipid binding);GO:0031966(mitochondrial membrane);GO:0043542(endothelial cell migration);GO:0043547(positive regulation of GTPase activity);GO:0051056(regulation of small GTPase mediated signal transduction);GO:0090051(negative regulation of ce…	NA	NA	NA	stAR-related lipid transfer protein 13 isoform X1 [Columba livia];stAR-related lipid transfer protein 13 isoform X2 [Columba livia]	NA	4.37385	7.09472	3.67304	5.50509	4.89783	19.3892	11.0786	9.53074	0.459874	-1.12069	0.00779849	0.216472	down	yes
gene11786	LOC102084847	rna24042;rna24043	GO:0005634(nucleus);GO:0005737(cytoplasm);GO:0006351(transcription, DNA-templated);GO:0006355(regulation of transcription, DNA-templated);GO:0006355(regulation of transcription, DNA-templated)	NA	NA	NA	protein LBH [Columba livia]	NA	111.261	137.237	60.6606	155.23	136.505	622.839	185.02	254.354	0.387404	-1.36809	0.00786945	0.217995	down	yes
gene19174	EGR3	rna38633	GO:0001938(positive regulation of endothelial cell proliferation);GO:0002042(cell migration involved in sprouting angiogenesis);GO:0003677(DNA binding);GO:0005634(nucleus);GO:0006351(transcription, DNA-templated);GO:0006355(regulation of transcription, DNA-templated);GO:0007274(neuromuscular synaptic transmission);GO:0007422(peripheral nervous system development);GO:0033089(positive regulation of…	04625(C-type lectin receptor signaling pathway)	K12497	NA	hypothetical protein DV515_00015918 [Erythrura gouldiae]	NA	0.622402	0.404345	0.845539	1.21528	0.076109	3.82382	1.22602	14.3391	0.158621	-2.65634	0.00788878	0.218085	down	yes
gene11653	TPMT	rna23797;rna23798	GO:0006139(nucleobase-containing compound metabolic process);GO:0008119(thiopurine S-methyltransferase activity);GO:0032259(methylation);GO:0070062(extracellular exosome);GO:0070062(extracellular exosome)	00983(Drug metabolism - other enzymes);00983(Drug metabolism - other enzymes)	K00569	EC:2.1.1.67	thiopurine S-methyltransferase isoform X2 [Columba livia];thiopurine S-methyltransferase isoform X1 [Columba livia]	NA	16.1547	18.8441	17.8567	17.9385	9.52869	15.7356	7.19468	8.47585	1.72943	0.790299	0.00803857	0.22138	up	no
gene7809	PRR7	rna16320	GO:0016021(integral component of membrane);GO:0030054(cell junction);GO:0045211(postsynaptic membrane)	NA	NA	NA	proline rich 7 (synaptic), partial [Columba livia]	NA	5.19518	9.24605	4.17156	10.5807	0.928741	5.59354	1.57536	2.25173	2.8208	1.4961	0.00804066	0.22138	up	yes
gene23755	PTGES	rna47694;rna47692;rna47693;rna47689;rna47688;rna47690;rna47687;rna47691	GO:0001516(prostaglandin biosynthetic process);GO:0005641(nuclear envelope lumen);GO:0005737(cytoplasm);GO:0008285(negative regulation of cell proliferation);GO:0016021(integral component of membrane);GO:0043295(glutathione binding);GO:0050220(prostaglandin-E synthase activity);GO:0071347(cellular response to interleukin-1);GO:0071347(cellular response to interleukin-1)	00590(Arachidonic acid metabolism);00590(Arachidonic acid metabolism)	K15729	EC:5.3.99.3	prostaglandin E synthase isoform X1 [Columba livia];prostaglandin E synthase, partial [Columba livia];prostaglandin E synthase isoform X2 [Columba livia]	NA	1.09359	1.78455	2.95495	2.51782	0.395205	1.43476	0.995885	0.788596	2.31043	1.20816	0.00808106	0.222041	up	yes
gene12103	SNCAIP	rna24663;rna24664	GO:0005737(cytoplasm);GO:0008219(cell death);GO:0031625(ubiquitin protein ligase binding);GO:0042417(dopamine metabolic process);GO:0042802(identical protein binding);GO:0046928(regulation of neurotransmitter secretion);GO:0090083(regulation of inclusion body assembly);GO:0090083(regulation of inclusion body assembly)	05012(Parkinson disease);05012(Parkinson disease)	K04558	NA	synphilin-1 isoform X1 [Columba livia];synphilin-1 isoform X2 [Columba livia]	NA	2.82338	6.42531	2.76254	3.12238	0.847624	2.88696	2.61951	1.09389	2.0319	1.02283	0.00813097	0.222689	up	yes
gene6796	LOC110359004	rna14250	NA	NA	NA	NA		NA	9.87528	8.45876	6.31233	8.11551	19.3183	12.6533	17.2152	23.0417	0.453587	-1.14055	0.00813754	0.222689	down	yes
gene15436	LOC110363174	rna31293	NA	NA	NA	NA		NA	0.682651	0.270536	0.107741	0.352752	0.686971	1.56204	3.79952	1.693	0.18261	-2.45316	0.00821329	0.223746	down	yes
gene19533	ABTB2	rna39243;rna39242;rna39244;rna39247;rna39245;rna39246	GO:0003674(molecular_function);GO:0005575(cellular_component);GO:0005634(nucleus);GO:0005654(nucleoplasm);GO:0046982(protein heterodimerization activity);GO:0097237(cellular response to toxic substance);GO:0097237(cellular response to toxic substance)	NA	NA	NA	ankyrin repeat and BTB/POZ domain-containing protein 2 isoform X1 [Columba livia];ankyrin repeat and BTB/POZ domain-containing protein 2 isoform X4 [Columba livia];ankyrin repeat and BTB/POZ domain-containing protein 2 isoform X2 [Columba livia];ankyrin repeat and BTB/POZ domain-containing protein 2 isoform X3 [Columba livia]	NA	1.1438	1.27451	0.855166	0.867512	0.474254	0.554106	0.366314	0.303189	2.43895	1.28626	0.0082208	0.223746	up	yes
gene10697	LOC102089679	rna21902;rna21901	GO:0005975(carbohydrate metabolic process);GO:0016020(membrane);GO:0016758(transferase activity, transferring hexosyl groups);GO:0016758(transferase activity, transferring hexosyl groups)	00510(N-Glycan biosynthesis);00510(N-Glycan biosynthesis)	K13748	EC:2.4.1.201;EC:2.4.1.145	alpha-1,3-mannosyl-glycoprotein 4-beta-N-acetylglucosaminyltransferase C [Columba livia]	NA	4.07325	6.27836	3.02251	4.99345	5.89137	25.9669	9.13017	5.90518	0.391686	-1.35223	0.00824256	0.223746	down	yes
gene16513	CHKA	rna33444;rna33440;rna33439;rna33438;rna33442;rna33443;rna33435;rna33437;rna33441;rna33436	GO:0004103(choline kinase activity);GO:0004104(cholinesterase activity);GO:0004305(ethanolamine kinase activity);GO:0006646(phosphatidylethanolamine biosynthetic process);GO:0006657(CDP-choline pathway);GO:0008144(drug binding);GO:0016310(phosphorylation);GO:0042803(protein homodimerization activity);GO:0042803(protein homodimerization activity)	00564(Glycerophospholipid metabolism);00564(Glycerophospholipid metabolism)	K14156	EC:2.7.1.32;EC:2.7.1.82	choline kinase alpha isoform X1 [Columba livia];choline kinase alpha isoform B [Patagioenas fasciata monilis]	NA	1.50762	3.92988	2.08614	2.1002	3.59024	2.46859	4.78707	14.4321	0.38072	-1.3932	0.00824861	0.223746	down	yes
gene19849	DEGS1	rna39966	GO:0005789(endoplasmic reticulum membrane);GO:0006633(fatty acid biosynthetic process);GO:0016021(integral component of membrane);GO:0042284(sphingolipid delta-4 desaturase activity);GO:0046513(ceramide biosynthetic process);GO:0055114(oxidation-reduction process)	00600(Sphingolipid metabolism)	K04712	EC:1.14.19.17;EC:1.14.18.5	PREDICTED: LOW QUALITY PROTEIN: sphingolipid delta(4)-desaturase DES1 [Calidris pugnax]	NA	6.79751	9.98607	6.47334	10.1184	8.14134	18.7559	16.7027	26.4589	0.47639	-1.06979	0.00825874	0.223746	down	yes
gene8283	TXNIP	rna17215	GO:0000122(negative regulation of transcription by RNA polymerase II);GO:0004857(enzyme inhibitor activity);GO:0005515(protein binding);GO:0005634(nucleus);GO:0005737(cytoplasm);GO:0005758(mitochondrial intermembrane space);GO:0005829(cytosol);GO:0006351(transcription, DNA-templated);GO:0006606(protein import into nucleus);GO:0007049(cell cycle);GO:0009612(response to mechanical stimulus);GO:0009…	04621(NOD-like receptor signaling pathway)	K20910	NA	LOW QUALITY PROTEIN: thioredoxin-interacting protein [Columba livia]	NA	690.989	780.859	591.098	484.693	324.229	402	427.976	322.844	1.72482	0.786443	0.00828496	0.224008	up	no
gene15251	ABLIM1	rna30988;rna30992;rna30993;rna30995;rna30994;rna30987;rna30991;rna30989;rna30990	GO:0003779(actin binding);GO:0007010(cytoskeleton organization);GO:0008270(zinc ion binding);GO:0001725(stress fiber);GO:0030027(lamellipodium);GO:0030032(lamellipodium assembly);GO:0030032(lamellipodium assembly)	04360(Axon guidance);04360(Axon guidance)	K07520	NA	actin-binding LIM protein 1 isoform X4 [Columba livia];actin-binding LIM protein 1 isoform X1 [Columba livia];actin-binding LIM protein 1 isoform X7 [Columba livia];actin-binding LIM protein 1 isoform X8 [Columba livia];actin-binding LIM protein 1 isoform X3 [Columba livia];actin-binding LIM protein 1 isoform X6 [Columba livia];actin-binding LIM protein 1 isoform X5 [Columba livia];PREDICTED: act…	NA	2.15372	4.31475	1.84441	3.41393	4.92766	7.28228	8.69771	4.39156	0.463524	-1.10928	0.00830465	0.224093	down	yes
gene17396	LOC102089393	rna35149	GO:0000932(P-body);GO:0003725(double-stranded RNA binding);GO:0003727(single-stranded RNA binding);GO:0006402(mRNA catabolic process);GO:0010501(RNA secondary structure unwinding);GO:0016020(membrane);GO:0016442(RISC complex);GO:0031054(pre-miRNA processing);GO:0035068(micro-ribonucleoprotein complex);GO:0035198(miRNA binding);GO:0035278(miRNA mediated inhibition of translation);GO:0035280(miRNA …	NA	NA	NA	protein argonaute-3 [Columba livia]	NA	2.66354	3.54854	2.72712	3.67972	3.36736	8.8635	6.69231	6.22372	0.501808	-0.994791	0.00833833	0.224555	down	no
gene2855	SLC25A38	rna6204;rna6205;rna6206	GO:0003735(structural constituent of ribosome);GO:0006412(translation);GO:0006412(translation)	NA	NA	NA	PREDICTED: solute carrier family 25 member 38 isoform X1 [Haliaeetus leucocephalus];solute carrier family 25 member 38 isoform X1 [Columba livia]	NA	2.13296	4.35527	0.902343	3.39989	4.61657	9.15462	9.11136	6.67494	0.365067	-1.45377	0.00839341	0.22462	down	yes
gene12044	EPB41L4A	rna24561	GO:0003674(molecular_function);GO:0005575(cellular_component);GO:0005737(cytoplasm);GO:0005856(cytoskeleton);GO:0008092(cytoskeletal protein binding);GO:0008150(biological_process);GO:0019898(extrinsic component of membrane)	04530(Tight junction)	K21111	NA	band 4.1-like protein 4A [Columba livia]	NA	1.28448	5.27958	1.74166	2.79434	4.21664	13.2445	10.1823	2.25318	0.371281	-1.42942	0.00844419	0.22462	down	yes
gene1622	FMNL2	rna3699	GO:0003779(actin binding);GO:0017048(Rho GTPase binding);GO:0022604(regulation of cell morphogenesis);GO:0030866(cortical actin cytoskeleton organization)	04310(Wnt signaling pathway)	K04512	NA	LOW QUALITY PROTEIN: formin-like protein 2 [Columba livia]	NA	4.56957	9.33176	3.60842	8.69734	7.25072	27.2064	16.0852	8.76545	0.441883	-1.17826	0.00846144	0.22462	down	yes
gene22206	MYCL	rna44619	GO:0003700(DNA binding transcription factor activity);GO:0005634(nucleus);GO:0006355(regulation of transcription, DNA-templated);GO:0045607(regulation of inner ear auditory receptor cell differentiation);GO:0046983(protein dimerization activity)	NA	NA	NA	protein L-Myc [Patagioenas fasciata monilis]	NA	0.0001	0.168005	0.102112	0.408487	0.195489	1.7432	1.25731	1.46857	0.145502	-2.78089	0.0084714	0.22462	down	yes
gene16596	LOC102098849	rna33623;rna33626;rna33627;rna33625;rna33622;rna33621;rna33624	GO:0005545(1-phosphatidylinositol binding);GO:0030136(clathrin-coated vesicle);GO:0030276(clathrin binding);GO:0048268(clathrin coat assembly);GO:0048268(clathrin coat assembly)	NA	NA	NA	PREDICTED: phosphatidylinositol-binding clathrin assembly protein-like isoform X3 [Haliaeetus leucocephalus];PREDICTED: phosphatidylinositol-binding clathrin assembly protein-like isoform X1 [Haliaeetus leucocephalus];phosphatidylinositol-binding clathrin assembly protein isoform X1 [Columba livia]	NA	8.4153	12.6027	5.46116	13.3118	14.9609	24.3486	17.6417	19.3228	0.521684	-0.938753	0.00848087	0.22462	down	no
gene1406	DHCR24	rna3179	GO:0000246(delta24(24-1) sterol reductase activity);GO:0005634(nucleus);GO:0005783(endoplasmic reticulum);GO:0006695(cholesterol biosynthetic process);GO:0006979(response to oxidative stress);GO:0008104(protein localization);GO:0008202(steroid metabolic process);GO:0009888(tissue development);GO:0016021(integral component of membrane);GO:0016614(oxidoreductase activity, acting on CH-OH group of d…	00100(Steroid biosynthesis)	K09828	EC:1.3.1.72;EC:1.3.1.-	delta(24)-sterol reductase [Columba livia]	NA	0.877298	1.17017	1.32552	1.10911	1.47591	9.26152	1.82826	2.19327	0.303686	-1.71935	0.00849476	0.22462	down	yes
gene18514	LOC102097538	rna37274;rna37276;rna37277;rna37275	GO:0005089(Rho guanyl-nucleotide exchange factor activity);GO:0035023(regulation of Rho protein signal transduction);GO:0043547(positive regulation of GTPase activity);GO:0046872(metal ion binding);GO:0046872(metal ion binding)	NA	NA	NA	hypothetical protein AV530_019127 [Patagioenas fasciata monilis]	NA	2.41637	4.56499	1.8288	3.78805	1.48266	1.22908	0.664514	0.576947	3.18684	1.67212	0.00850384	0.22462	up	yes
gene13725	LOC102090667	rna28032	GO:0005615(extracellular space);GO:0031214(biomineral tissue development)	NA	NA	NA	ovocalyxin-32 [Columba livia]	NA	12.3388	16.8609	24.4365	22.2675	19.0452	50.5063	88.7096	29.1857	0.404935	-1.30424	0.00850394	0.22462	down	yes
gene593	LAMA3	rna1296;rna1295	GO:0005102(receptor binding);GO:0005610(laminin-5 complex);GO:0007155(cell adhesion);GO:0030155(regulation of cell adhesion);GO:0030334(regulation of cell migration);GO:0035987(endodermal cell differentiation);GO:0045995(regulation of embryonic development);GO:0070062(extracellular exosome);GO:0070062(extracellular exosome)	04512(ECM-receptor interaction);04510(Focal adhesion);04510(Focal adhesion)	K06240	NA	laminin subunit alpha-3 isoform X2 [Columba livia];laminin subunit alpha-3 isoform X1 [Columba livia]	NA	2.4646	3.39184	3.06806	4.22659	1.12263	3.24349	0.650972	1.90533	1.89978	0.925831	0.00852676	0.22462	up	no
gene14788	FAM198B	rna30103	GO:0000139(Golgi membrane);GO:0005794(Golgi apparatus);GO:0016021(integral component of membrane)	NA	NA	NA	protein FAM198B [Columba livia]	NA	2.70497	2.62367	2.42581	2.31456	1.9273	14.0086	3.14048	8.3536	0.36708	-1.44583	0.00852701	0.22462	down	yes
gene25924	FNDC5	rna51620	GO:0005576(extracellular region);GO:0005783(endoplasmic reticulum);GO:0005886(plasma membrane);GO:0014850(response to muscle activity);GO:0016021(integral component of membrane);GO:0090336(positive regulation of brown fat cell differentiation)	NA	NA	NA	fibronectin type III domain-containing protein 5 isoform X2 [Numida meleagris]	NA	1.97316	5.70776	2.25833	6.45833	13.8912	16.0351	6.4039	4.43637	0.402231	-1.3139	0.008534	0.22462	down	yes
gene17531	BCL2	rna35402	GO:0000209(protein polyubiquitination);GO:0001503(ossification);GO:0001541(ovarian follicle development);GO:0001656(metanephros development);GO:0001658(branching involved in ureteric bud morphogenesis);GO:0001662(behavioral fear response);GO:0001782(B cell homeostasis);GO:0001836(release of cytochrome c from mitochondria);GO:0001952(regulation of cell-matrix adhesion);GO:0002020(protease binding)…	04141(Protein processing in endoplasmic reticulum);04340(Hedgehog signaling pathway);04140(Autophagy - animal);04210(Apoptosis);04217(Necroptosis);04115(p53 signaling pathway);04510(Focal adhesion);04621(NOD-like receptor signaling pathway);04261(Adrenergic signaling in cardiomyocytes);04933(AGE-RAGE signaling pathway in diabetic complications)	K02161	NA	LOW QUALITY PROTEIN: apoptosis regulator Bcl-2 [Columba livia]	NA	2.01237	1.97782	1.6777	2.56706	2.8324	9.54338	7.57701	1.52807	0.383362	-1.38322	0.00855559	0.22462	down	yes
gene17979	SECISBP2L	rna36222	GO:0005515(protein binding)	NA	NA	NA	LOW QUALITY PROTEIN: selenocysteine insertion sequence-binding protein 2-like [Columba livia]	NA	7.95302	10.9979	6.37591	10.5986	9.84775	30.4279	26.149	13.2983	0.450628	-1.14999	0.0085563	0.22462	down	yes
gene12191	LPCAT3	rna24834;rna24835	GO:0016021(integral component of membrane);GO:0047184(1-acylglycerophosphocholine O-acyltransferase activity);GO:0097006(regulation of plasma lipoprotein particle levels);GO:0097006(regulation of plasma lipoprotein particle levels)	00564(Glycerophospholipid metabolism);04216(Ferroptosis);04216(Ferroptosis)	K13515	EC:2.3.1.23;EC:2.3.1.-	lysophospholipid acyltransferase 5 isoform X2 [Columba livia];lysophospholipid acyltransferase 5 isoform X1 [Columba livia]	NA	31.6926	36.7112	18.7101	32.8684	16.3993	19.4537	20.1205	19.8244	1.58293	0.662594	0.00859828	0.225285	up	no
gene19093	LOC102096026	rna38467	NA	NA	NA	NA	collagen alpha-1(I) chain-like [Columba livia]	NA	3.45454	3.57938	4.09605	13.2348	1.23857	5.70163	2.5244	1.70258	2.18182	1.12553	0.00864023	0.225888	up	yes
gene25146	ENDOU	rna50234	GO:0003723(RNA binding);GO:0004518(nuclease activity);GO:0004519(endonuclease activity);GO:0004521(endoribonuclease activity);GO:0005044(scavenger receptor activity);GO:0005576(extracellular region);GO:0005737(cytoplasm);GO:0006508(proteolysis);GO:0006955(immune response);GO:0016787(hydrolase activity);GO:0030247(polysaccharide binding);GO:0046872(metal ion binding)	NA	NA	NA	poly(U)-specific endoribonuclease [Columba livia]	NA	0.966588	1.14386	0.559523	1.49215	1.31331	7.07512	5.9982	1.63414	0.259795	-1.94455	0.00865464	0.225888	down	yes
gene8685	LOC102098707	rna18042;rna18041;rna18040	GO:0000139(Golgi membrane);GO:0004672(protein kinase activity);GO:0005524(ATP binding);GO:0006468(protein phosphorylation);GO:0006468(protein phosphorylation)	NA	NA	NA	dual specificity testis-specific protein kinase 2 isoform X3 [Columba livia];dual specificity testis-specific protein kinase 1 isoform X1 [Columba livia]	NA	0.0876583	0.100977	0.153255	0.287528	0.153851	3.27787	0.432501	0.258183	0.152682	-2.7114	0.00872636	0.226966	down	yes
gene17738	LOC102091391	rna35804	GO:0005515(protein binding);GO:0008340(determination of adult lifespan);GO:0016567(protein ubiquitination);GO:0031625(ubiquitin protein ligase binding);GO:0048557(embryonic digestive tract morphogenesis);GO:0051443(positive regulation of ubiquitin-protein transferase activity);GO:0061631(ubiquitin conjugating enzyme activity)	04120(Ubiquitin mediated proteolysis)	K04552	EC:2.3.2.23	ubiquitin-conjugating enzyme E2-18 kDa [Columba livia]	NA	17.8825	29.7875	14.3542	30.6294	22.4332	53.1834	109.079	33.725	0.424199	-1.23719	0.00872946	0.226966	down	yes
gene15952	SLC35F3	rna32293	GO:0015888(thiamine transport);GO:0016021(integral component of membrane)	NA	NA	NA	putative thiamine transporter SLC35F3 [Columba livia]	NA	0.410101	0.381596	0.192074	0.537132	0.0001	0.210991	0.0001	0.0001	7.19814	2.84762	0.00879182	0.22795	up	yes
gene3551	PDE4D	rna7708;rna7707;rna7711;rna7709;rna7710;rna7712	GO:0002027(regulation of heart rate);GO:0004115(3',5'-cyclic-AMP phosphodiesterase activity);GO:0005813(centrosome);GO:0005829(cytosol);GO:0005891(voltage-gated calcium channel complex);GO:0006198(cAMP catabolic process);GO:0006939(smooth muscle contraction);GO:0007568(aging);GO:0008144(drug binding);GO:0010880(regulation of release of sequestered calcium ion into cytosol by sarcoplasmic reticulu…	00230(Purine metabolism);00230(Purine metabolism)	K13293	EC:3.1.4.53	cAMP-specific 3',5'-cyclic phosphodiesterase 4D isoform X3 [Columba livia];cAMP-specific 3',5'-cyclic phosphodiesterase 4D isoform X1 [Columba livia];cAMP-specific 3',5'-cyclic phosphodiesterase 4D isoform X2 [Columba livia];cAMP-specific 3',5'-cyclic phosphodiesterase 4D isoform X4 [Columba livia];PREDICTED: cAMP-specific 3',5'-cyclic phosphodiesterase 4D [Struthio camelus australis]	NA	0.463248	4.61692	1.58725	3.02244	5.405	5.51501	13.7122	2.85527	0.35252	-1.50422	0.00881825	0.22795	down	yes
gene3034	ARPP21	rna6540;rna6535;rna6536;rna6544;rna6542;rna6531;rna6543;rna6532;rna6538;rna6534;rna6537;rna6533;rna6539;rna6541	GO:0003676(nucleic acid binding);GO:0034605(cellular response to heat);GO:0034605(cellular response to heat)	04320(Dorso-ventral axis formation);04320(Dorso-ventral axis formation)	K02360	NA	cAMP-regulated phosphoprotein 21 isoform X3 [Columba livia];cAMP-regulated phosphoprotein 21 isoform X1 [Columba livia];cAMP-regulated phosphoprotein 21 isoform X2 [Columba livia];cAMP-regulated phosphoprotein 21 isoform X5 [Columba livia];cAMP-regulated phosphoprotein 21 isoform X4 [Columba livia];cAMP-regulated phosphoprotein 21 isoform X6 [Columba livia]	NA	8.22933	8.8684	18.984	8.41765	5.3448	0.858441	5.732	6.25897	2.4458	1.2903	0.00882627	0.22795	up	yes
gene12865	BPHL	rna26136;rna26137	GO:0006520(cellular amino acid metabolic process);GO:0016787(hydrolase activity);GO:0016787(hydrolase activity)	NA	NA	NA	valacyclovir hydrolase isoform X1 [Columba livia]	NA	25.3548	19.1909	22.6673	28.8445	16.8576	2.42287	13.0364	9.38728	2.30331	1.20371	0.00883463	0.22795	up	yes
gene11068	LOC102090352	rna22578	GO:0008253(5'-nucleotidase activity);GO:0016311(dephosphorylation);GO:0046872(metal ion binding)	00230(Purine metabolism);00240(Pyrimidine metabolism);00760(Nicotinate and nicotinamide metabolism)	K01081	EC:3.1.3.5	cytosolic purine 5'-nucleotidase [Columba livia]	NA	1.57387	3.02609	1.21062	3.46602	5.09832	6.68644	8.88998	3.88902	0.377654	-1.40486	0.00891254	0.229523	down	yes
gene14967	LOC102098485	rna30537;rna30538;rna30536	GO:0005515(protein binding);GO:0005737(cytoplasm);GO:0043231(intracellular membrane-bounded organelle);GO:0043231(intracellular membrane-bounded organelle)	NA	NA	NA	sterile alpha motif domain-containing protein 9-like [Columba livia]	NA	4.7351	12.8494	2.38588	5.53656	4.76025	22.392	39.8459	8.98585	0.335688	-1.57481	0.0090386	0.232328	down	yes
gene21446	LOC102084054	rna43157;rna43156	GO:0030246(carbohydrate binding);GO:0030246(carbohydrate binding)	04145(Phagosome);04145(Phagosome)	K10067	NA	pulmonary surfactant-associated protein A1 isoform X1 [Columba livia];pulmonary surfactant-associated protein A isoform X2 [Columba livia]	NA	0.0001	1.26349	0.0001	47.826	0.0001	1.19742	0.257022	0.0001	33.7469	5.07668	0.00907134	0.232532	up	yes
gene7094	FBXL2	rna14827	GO:0004842(ubiquitin-protein transferase activity);GO:0006513(protein monoubiquitination);GO:0010506(regulation of autophagy);GO:0014066(regulation of phosphatidylinositol 3-kinase signaling);GO:0016020(membrane);GO:0019005(SCF ubiquitin ligase complex);GO:0019903(protein phosphatase binding);GO:0031146(SCF-dependent proteasomal ubiquitin-dependent protein catabolic process);GO:0036312(phosphatid…	NA	NA	NA	F-box/LRR-repeat protein 2 [Columba livia]	NA	0.683412	1.17016	1.50458	1.40014	0.164709	0.808809	0.601376	0.143637	2.76882	1.46927	0.00910085	0.232532	up	yes
gene17896	LPCAT1	rna36068	GO:0005509(calcium ion binding);GO:0005783(endoplasmic reticulum);GO:0005794(Golgi apparatus);GO:0005811(lipid droplet);GO:0008654(phospholipid biosynthetic process);GO:0016021(integral component of membrane);GO:0036151(phosphatidylcholine acyl-chain remodeling);GO:0043129(surfactant homeostasis);GO:0045732(positive regulation of protein catabolic process);GO:0047159(1-alkenylglycerophosphocholin…	00564(Glycerophospholipid metabolism);00565(Ether lipid metabolism)	K13510	EC:2.3.1.23;EC:2.3.1.67	lysophosphatidylcholine acyltransferase 1 [Columba livia]	NA	0.918928	0.403633	0.936886	0.571357	1.18531	5.59677	1.80134	2.09395	0.265122	-1.91527	0.00911245	0.232532	down	yes
gene16261	SEMA3B	rna32942	GO:0001755(neural crest cell migration);GO:0005615(extracellular space);GO:0030215(semaphorin receptor binding);GO:0030335(positive regulation of cell migration);GO:0038191(neuropilin binding);GO:0045499(chemorepellent activity);GO:0048843(negative regulation of axon extension involved in axon guidance);GO:0050919(negative chemotaxis);GO:0071526(semaphorin-plexin signaling pathway)	04360(Axon guidance)	K06840	NA	semaphorin-3B [Columba livia]	NA	0.60268	0.648919	0.77471	1.35736	0.440189	17.6725	1.00032	1.05312	0.16779	-2.57527	0.00913943	0.232532	down	yes
gene23790	LOC102091960	rna47761;rna47760	GO:0016021(integral component of membrane);GO:0070062(extracellular exosome);GO:0070062(extracellular exosome)	NA	NA	NA	CKLF-like MARVEL transmembrane domain containing 6 [Columba livia]	NA	5.82437	10.436	3.58764	6.55504	6.52827	37.2515	14.0141	12.9972	0.372971	-1.42286	0.00916178	0.232532	down	yes
gene14481	PLEKHG1	rna29495;rna29497;rna29493;rna29496;rna29501;rna29498;rna29500;rna29502;rna29499;rna29494	GO:0005089(Rho guanyl-nucleotide exchange factor activity);GO:0035023(regulation of Rho protein signal transduction);GO:0043547(positive regulation of GTPase activity);GO:0043547(positive regulation of GTPase activity)	NA	NA	NA	pleckstrin homology domain-containing family G member 1 isoform X1 [Columba livia];pleckstrin homology domain-containing family G member 1 isoform X3 [Columba livia];pleckstrin homology domain-containing family G member 1 isoform X4 [Columba livia];pleckstrin homology domain-containing family G member 1 isoform X2 [Columba livia]	NA	10.1575	10.9659	7.77361	7.74008	2.3023	9.07023	5.96861	5.22914	1.62325	0.698881	0.00916263	0.232532	up	no
gene19711	ADAMTS7	rna39593	GO:0004222(metalloendopeptidase activity);GO:0008270(zinc ion binding);GO:0009986(cell surface);GO:0032331(negative regulation of chondrocyte differentiation);GO:0051603(proteolysis involved in cellular protein catabolic process);GO:0071347(cellular response to interleukin-1);GO:0071356(cellular response to tumor necrosis factor);GO:0071773(cellular response to BMP stimulus);GO:0098779(positive r…	NA	NA	NA	A disintegrin and metalloproteinase with thrombospondin motifs 7, partial [Columba livia]	NA	2.90589	3.41394	2.93189	4.69524	0.523874	4.08262	0.722594	1.5027	2.04148	1.02962	0.00917754	0.232532	up	yes
gene5127	PXYLP1	rna10834	GO:0003993(acid phosphatase activity);GO:0005794(Golgi apparatus);GO:0010909(positive regulation of heparan sulfate proteoglycan biosynthetic process);GO:0016311(dephosphorylation);GO:0050650(chondroitin sulfate proteoglycan biosynthetic process)	NA	NA	NA	2-phosphoxylose phosphatase 1 [Columba livia]	NA	0.456229	1.2746	0.618815	1.44548	2.18127	3.72354	2.23879	2.20082	0.366877	-1.44663	0.00918386	0.232532	down	yes
gene17657	LOC110364192	rna35663	NA	NA	NA	NA		NA	0.366023	0.898127	0.395206	0.855422	1.03191	3.43767	1.91138	7.82282	0.17705	-2.49777	0.00926045	0.234034	down	yes
gene1583	LPL	rna3621;rna3620	GO:0004465(lipoprotein lipase activity);GO:0005102(receptor binding);GO:0005886(plasma membrane);GO:0006633(fatty acid biosynthetic process);GO:0008201(heparin binding);GO:0009986(cell surface);GO:0010744(positive regulation of macrophage derived foam cell differentiation);GO:0010886(positive regulation of cholesterol storage);GO:0010890(positive regulation of sequestering of triglyceride);GO:001…	00561(Glycerolipid metabolism);03320(PPAR signaling pathway);03320(PPAR signaling pathway)	K01059	EC:3.1.1.34	lipoprotein lipase isoform X2 [Columba livia];lipoprotein lipase isoform X1 [Columba livia]	NA	70.2471	80.7157	40.2471	75.5101	65.8773	371.357	112.148	143.221	0.385098	-1.3767	0.00933926	0.235586	down	yes
gene24238	CPTP	rna48650	GO:0005730(nucleolus);GO:0005737(cytoplasm);GO:0017089(glycolipid transporter activity);GO:0046836(glycolipid transport);GO:0051861(glycolipid binding);GO:1902387(ceramide 1-phosphate binding);GO:1902388(ceramide 1-phosphate transporter activity);GO:1902389(ceramide 1-phosphate transport)	NA	NA	NA	ceramide-1-phosphate transfer protein [Columba livia]	NA	2.08237	2.04755	1.24415	2.68782	3.80717	12.9053	2.96073	3.87808	0.342312	-1.54661	0.00938571	0.236154	down	yes
gene8978	LOC102093126	rna18762	GO:0001533(cornified envelope);GO:0002548(monocyte chemotaxis);GO:0002685(regulation of leukocyte migration);GO:0005198(structural molecule activity);GO:0005509(calcium ion binding);GO:0005544(calcium-dependent phospholipid binding);GO:0005615(extracellular space);GO:0005654(nucleoplasm);GO:0005768(endosome);GO:0005925(focal adhesion);GO:0006909(phagocytosis);GO:0006954(inflammatory response);GO:…	NA	NA	NA	annexin A1 isoform p37-like [Columba livia]	NA	2.57184	14.8312	4.32457	29.8463	1.17842	7.66849	3.56208	4.10231	3.12356	1.64319	0.00939663	0.236154	up	yes
gene1542	SLC44A5	rna3540	GO:0016021(integral component of membrane)	NA	NA	NA	choline transporter-like protein 5 [Columba livia]	NA	0.385146	0.710377	0.817934	0.441134	0.927429	3.49193	2.23391	1.86429	0.27644	-1.85496	0.00948468	0.237925	down	yes
gene15418	CACNB1	rna31265	GO:0005245(voltage-gated calcium channel activity);GO:0005891(voltage-gated calcium channel complex);GO:0070588(calcium ion transmembrane transport)	04010(MAPK signaling pathway);04260(Cardiac muscle contraction);04261(Adrenergic signaling in cardiomyocytes)	K04862	NA	LOW QUALITY PROTEIN: voltage-dependent L-type calcium channel subunit beta-1 [Columba livia]	NA	18.1979	11.0963	25.9777	19.0172	9.97223	0.955953	1.49534	9.41513	3.40172	1.76627	0.00959201	0.239844	up	yes
gene925	PRKAG3	rna2097;rna2099;rna2098;rna2100	GO:0005615(extracellular space);GO:0005978(glycogen biosynthetic process);GO:0019901(protein kinase binding);GO:0019901(protein kinase binding)	04371(Apelin signaling pathway);04068(FoxO signaling pathway);04530(Tight junction);04910(Insulin signaling pathway);04920(Adipocytokine signaling pathway);04920(Adipocytokine signaling pathway)	K07200	NA	5'-AMP-activated protein kinase subunit gamma-3 isoform X1 [Columba livia];5'-AMP-activated protein kinase subunit gamma-3 isoform X3 [Columba livia];5'-AMP-activated protein kinase subunit gamma-3 isoform X2 [Columba livia]	NA	64.6648	25.4774	47.1509	23.5383	20.3525	1.48332	5.31407	21.2877	3.32039	1.73135	0.00959661	0.239844	up	yes
gene25383	BAG3	rna50602	GO:0000774(adenyl-nucleotide exchange factor activity);GO:0005829(cytosol);GO:0005886(plasma membrane);GO:0008625(extrinsic apoptotic signaling pathway via death domain receptors);GO:0010664(negative regulation of striated muscle cell apoptotic process);GO:0030018(Z disc);GO:0050790(regulation of catalytic activity);GO:0050821(protein stabilization);GO:0051087(chaperone binding);GO:0071260(cellul…	NA	NA	NA	LOW QUALITY PROTEIN: BAG family molecular chaperone regulator 3 [Columba livia]	NA	88.4201	65.793	90.0719	66.8527	172.155	120.459	85.4138	484.109	0.360891	-1.47036	0.0097008	0.242002	down	yes
gene6179	GALNT16	rna13020;rna13021;rna13022;rna13019;rna13023	GO:0000139(Golgi membrane);GO:0006486(protein glycosylation);GO:0016021(integral component of membrane);GO:0016757(transferase activity, transferring glycosyl groups);GO:0030246(carbohydrate binding);GO:0070062(extracellular exosome);GO:0070062(extracellular exosome)	00512(Mucin type O-glycan biosynthesis);00512(Mucin type O-glycan biosynthesis)	K00710	EC:2.4.1.41	polypeptide N-acetylgalactosaminyltransferase 16 isoform X1 [Columba livia];polypeptide N-acetylgalactosaminyltransferase 16 isoform X2 [Columba livia];polypeptide N-acetylgalactosaminyltransferase 16 isoform X4 [Columba livia];polypeptide N-acetylgalactosaminyltransferase 16 isoform X3 [Columba livia]	NA	0.68948	1.21948	2.29285	3.10718	0.538623	1.5398	0.213142	0.402817	2.71267	1.43972	0.00973235	0.242343	up	yes
gene6567	PUDP	rna13754	GO:0005737(cytoplasm);GO:0008152(metabolic process);GO:0016787(hydrolase activity);GO:0016791(phosphatase activity)	NA	NA	NA	pseudouridine-5'-phosphatase, partial [Columba livia]	NA	5.13928	3.68017	3.93567	3.58917	1.16632	2.29001	2.51118	2.19742	2.00177	1.00127	0.0098481	0.244775	up	yes
gene14319	LOC106145806	rna29157	GO:0004674(protein serine/threonine kinase activity);GO:0005524(ATP binding);GO:0006468(protein phosphorylation);GO:0007519(skeletal muscle tissue development)	NA	NA	NA	SRSF protein kinase 3-like [Columba livia]	NA	1.47686	0.429153	0.843381	0.703601	0.071568	0.234366	0.130261	0.404465	4.10748	2.03826	0.00991597	0.244786	up	yes
gene17455	SCMH1	rna35270;rna35271;rna35273;rna35274;rna35272	GO:0005634(nucleus);GO:0006338(chromatin remodeling);GO:0006355(regulation of transcription, DNA-templated);GO:0007283(spermatogenesis);GO:0009952(anterior/posterior pattern specification);GO:0010369(chromocenter);GO:0010369(chromocenter)	NA	NA	NA	polycomb protein SCMH1 isoform X2 [Columba livia];polycomb protein SCMH1 isoform X4 [Columba livia];polycomb protein SCMH1 isoform X1 [Columba livia];polycomb protein SCMH1 isoform X3 [Columba livia]	NA	10.0379	9.62128	11.0663	12.8385	6.9957	5.51781	5.35731	7.3821	1.72511	0.786686	0.00993963	0.244786	up	no
gene12062	CCDC112	rna24592	GO:0005515(protein binding)	NA	NA	NA	LOW QUALITY PROTEIN: coiled-coil domain-containing protein 112 [Columba livia]	NA	66.0433	30.0043	33.4821	11.0557	7.13065	2.89162	29.2738	15.5622	2.5627	1.35766	0.00994108	0.244786	up	yes
gene2628	WIF1	rna5788	GO:0045600(positive regulation of fat cell differentiation)	04310(Wnt signaling pathway)	K01691	NA	wnt inhibitory factor 1 [Columba livia]	NA	0.0001	0.29858	16.2984	3.06287	0.24611	1.25811	0.0001	0.0001	13.0681	3.70798	0.00996132	0.244786	up	yes
gene21413	ADGRF5	rna43076;rna43079;rna43078;rna43075;rna43077;rna43080;rna43081	GO:0004930(G-protein coupled receptor activity);GO:0007166(cell surface receptor signaling pathway);GO:0007186(G-protein coupled receptor signaling pathway);GO:0016021(integral component of membrane);GO:0016021(integral component of membrane)	NA	NA	NA	adhesion G protein-coupled receptor F5 isoform X1 [Columba livia]	NA	23.7315	37.4245	15.3047	37.3225	30.681	96.5579	89.6019	45.4996	0.433724	-1.20515	0.0099806	0.244786	down	yes
gene14603	IQUB	rna29774	GO:0001669(acrosomal vesicle);GO:0007224(smoothened signaling pathway);GO:0031514(motile cilium);GO:0060271(cilium assembly)	NA	NA	NA	LOW QUALITY PROTEIN: IQ and ubiquitin-like domain-containing protein [Columba livia]	NA	0.752225	1.28583	0.470242	0.795061	0.265778	0.393382	0.165558	0.18576	3.2691	1.70889	0.00998236	0.244786	up	yes
gene19766	ZCCHC24	rna39766	GO:0008270(zinc ion binding)	NA	NA	NA	zinc finger CCHC domain-containing protein 24 [Columba livia]	NA	5.05579	4.11326	5.76505	3.79163	8.55956	8.35201	18.9872	15.0276	0.367702	-1.44339	0.00998537	0.244786	down	yes
gene22913	LOC102084314	rna46090	GO:0000122(negative regulation of transcription by RNA polymerase II);GO:0002820(negative regulation of adaptive immune response);GO:0004842(ubiquitin-protein transferase activity);GO:0005654(nucleoplasm);GO:0005768(endosome);GO:0005829(cytosol);GO:0006469(negative regulation of protein kinase activity);GO:0008270(zinc ion binding);GO:0030904(retromer complex);GO:0031965(nuclear membrane);GO:0032…	NA	NA	NA	E3 ubiquitin-protein ligase TRIM11 [Columba livia]	NA	1.06079	2.70674	0.746964	2.71053	3.07234	6.59724	6.79673	2.41261	0.382704	-1.3857	0.0099931	0.244786	down	yes
gene17603	NRIP2	rna35544;rna35543	GO:0004190(aspartic-type endopeptidase activity);GO:0005515(protein binding);GO:0005634(nucleus);GO:0005737(cytoplasm);GO:0006351(transcription, DNA-templated);GO:0006355(regulation of transcription, DNA-templated);GO:0006508(proteolysis);GO:0006508(proteolysis)	NA	NA	NA	nuclear receptor-interacting protein 2 [Columba livia]	NA	0.782995	0.639148	0.237146	0.740059	0.058858	0.347664	0.185552	0.173029	3.13598	1.64892	0.0100996	0.246559	up	yes
gene22031	LOC110366351	rna44292;rna44284;rna44280;rna44281;rna44282;rna44276;rna44287;rna44285;rna44279;rna44290;rna44283;rna44277;rna44286;rna44291;rna44278;rna44293;rna44288;rna44289	NA	NA	NA	NA	hypothetical protein AV530_015000 [Patagioenas fasciata monilis]	NA	0.881122	0.693494	1.30246	1.27383	0.394977	0.454593	0.222436	0.402006	2.81606	1.49368	0.0101019	0.246559	up	yes
gene21691	PRKAG2	rna43691;rna43692	GO:0004862(cAMP-dependent protein kinase inhibitor activity);GO:0005524(ATP binding);GO:0005525(GTP binding);GO:0005615(extracellular space);GO:0005977(glycogen metabolic process);GO:0006110(regulation of glycolytic process);GO:0007264(small GTPase mediated signal transduction);GO:0008603(cAMP-dependent protein kinase regulator activity);GO:0008607(phosphorylase kinase regulator activity);GO:0010…	04371(Apelin signaling pathway);04068(FoxO signaling pathway);04530(Tight junction);04910(Insulin signaling pathway);04920(Adipocytokine signaling pathway);04920(Adipocytokine signaling pathway)	K07200	NA	5'-AMP-activated protein kinase subunit gamma-2 isoform X1 [Columba livia];5'-AMP-activated protein kinase subunit gamma-2 isoform X1 [Zonotrichia albicollis]	NA	6.19687	7.22312	6.23769	9.33018	24.7466	11.6723	18.9515	8.1373	0.456446	-1.13148	0.0101705	0.247358	down	yes
gene11832	DEGS2	rna24146	GO:0000170(sphingosine hydroxylase activity);GO:0006667(sphinganine metabolic process);GO:0016021(integral component of membrane);GO:0042284(sphingolipid delta-4 desaturase activity);GO:0046513(ceramide biosynthetic process);GO:0055114(oxidation-reduction process)	00600(Sphingolipid metabolism)	K04712	EC:1.14.19.17;EC:1.14.18.5	sphingolipid delta(4)-desaturase/C4-monooxygenase DES2 [Columba livia]	NA	0.813155	0.8069	0.381116	0.165205	0.0001	0.201355	0.172838	0.0001	5.78637	2.53266	0.0101712	0.247358	up	yes
gene14895	TRDMT1	rna30353;rna30354;rna30352;rna30351	GO:0005737(cytoplasm);GO:0008175(tRNA methyltransferase activity);GO:0030488(tRNA methylation);GO:0030488(tRNA methylation)	NA	NA	NA	tRNA aspartic acid methyltransferase 1, partial [Columba livia];tRNA (cytosine(38)-C(5))-methyltransferase isoform X2 [Columba livia]	NA	13.2704	16.5269	11.3031	10.2437	6.67371	8.569	9.788	6.85759	1.61013	0.687173	0.010219	0.247496	up	no
gene2631	RASSF3	rna5797;rna5798;rna5799	GO:0005737(cytoplasm);GO:0005886(plasma membrane);GO:0007165(signal transduction);GO:0042802(identical protein binding);GO:0042802(identical protein binding)	NA	NA	NA	ras association domain-containing protein 3 isoform X1 [Columba livia];ras association domain-containing protein 3 isoform X2 [Columba livia];PREDICTED: ras association domain-containing protein 3 isoform X2 [Calidris pugnax]	NA	5.70002	6.56341	4.20431	5.2206	8.9831	22.4276	8.64582	6.68656	0.46399	-1.10783	0.010278	0.247496	down	yes
gene5247	LOC102086099	rna11093;rna11092;rna11094	GO:0004124(cysteine synthase activity);GO:0005737(cytoplasm);GO:0006535(cysteine biosynthetic process from serine);GO:0030170(pyridoxal phosphate binding);GO:0030170(pyridoxal phosphate binding)	00260(Glycine, serine and threonine metabolism);00270(Cysteine and methionine metabolism);00270(Cysteine and methionine metabolism)	K01697	EC:4.2.1.22	cystathionine beta-synthase isoform X1 [Columba livia];cystathionine beta-synthase isoform X2 [Columba livia]	NA	1.21761	0.849008	0.771758	0.0394157	0.212472	0.0001	0.0001	0.125879	8.50033	3.08752	0.010311	0.247496	up	yes
gene4828	FAM184B	rna10280;rna10276;rna10282;rna10277;rna10274;rna10278;rna10281;rna10275;rna10279	GO:0003674(molecular_function);GO:0005575(cellular_component);GO:0008150(biological_process);GO:0008150(biological_process)	NA	NA	NA	protein FAM184B isoform X1 [Columba livia];protein FAM184B isoform X4 [Columba livia];protein FAM184B isoform X3 [Columba livia];protein FAM184B isoform X2 [Columba livia]	NA	0.753084	0.433535	1.23859	0.536419	0.315929	0.23344	0.178975	0.268054	2.97234	1.5716	0.0103197	0.247496	up	yes
gene22315	SARDH	rna44825	GO:0005739(mitochondrion);GO:0016491(oxidoreductase activity);GO:0055114(oxidation-reduction process)	00260(Glycine, serine and threonine metabolism)	K00314	EC:1.5.8.3	LOW QUALITY PROTEIN: sarcosine dehydrogenase, mitochondrial [Columba livia]	NA	0.431021	0.412366	0.84426	5.87144	0.062946	0.0001	0.848172	0.0001	8.29467	3.05218	0.0103252	0.247496	up	yes
gene13881	SNTB1	rna28300	GO:0005198(structural molecule activity);GO:0005925(focal adhesion);GO:0045202(synapse)	04144(Endocytosis);04217(Necroptosis)	K12196	NA	beta-1-syntrophin [Columba livia]	NA	18.8529	10.2424	12.9851	13.6378	5.79808	10.4545	7.1021	10.3813	1.6516	0.723863	0.0103464	0.247496	up	no
gene9520	GET4	rna19740;rna19741;rna19742	GO:0005829(cytosol);GO:0071816(tail-anchored membrane protein insertion into ER membrane);GO:0071818(BAT3 complex);GO:0051087(chaperone binding);GO:0051220(cytoplasmic sequestering of protein);GO:1904378(maintenance of unfolded protein involved in ERAD pathway);GO:1904378(maintenance of unfolded protein involved in ERAD pathway)	NA	NA	NA	Golgi to ER traffic protein 4 homolog isoform X2 [Columba livia];Golgi to ER traffic protein 4 homolog isoform X3 [Columba livia];Golgi to ER traffic protein 4 homolog isoform X1 [Columba livia]	NA	14.8388	15.0992	16.0166	15.0929	39.3777	32.422	43.0951	14.351	0.472337	-1.08211	0.0103479	0.247496	down	yes
gene19812	FAM126B	rna39900;rna39902;rna39903;rna39901	GO:0005622(intracellular);GO:0005622(intracellular)	NA	NA	NA	protein FAM126B isoform X2 [Columba livia];protein FAM126B isoform X1 [Columba livia];protein FAM126B isoform X4 [Columba livia]	NA	0.816646	0.983907	0.555404	1.1178	2.54586	3.58827	1.58479	1.00366	0.398249	-1.32826	0.0103646	0.247496	down	yes
gene7536	CA10	rna15644;rna15643	GO:0003674(molecular_function);GO:0005575(cellular_component);GO:0007420(brain development);GO:0007420(brain development)	00910(Nitrogen metabolism);00910(Nitrogen metabolism)	K01672	EC:4.2.1.1	carbonic anhydrase-related protein 10 isoform X1 [Gallus gallus]	NA	5.23246	1.07365	5.17694	4.18338	0.91838	2.16743	1.14657	0.0001	3.70148	1.8881	0.0103702	0.247496	up	yes
gene14485	AKAP12	rna29512;rna29511	GO:0005515(protein binding);GO:0005737(cytoplasm);GO:0005856(cytoskeleton);GO:0005886(plasma membrane);GO:0005925(focal adhesion);GO:0005938(cell cortex);GO:0006605(protein targeting);GO:0007186(G-protein coupled receptor signaling pathway);GO:0008179(adenylate cyclase binding);GO:0010739(positive regulation of protein kinase A signaling);GO:0051018(protein kinase A binding);GO:0090036(regulation…	NA	NA	NA	A-kinase anchor protein 12 isoform X2 [Columba livia];A-kinase anchor protein 12 isoform X1 [Columba livia]	NA	36.3236	50.2434	26.561	48.6127	51.0237	179.629	78.6533	65.9823	0.430977	-1.21432	0.0103774	0.247496	down	yes
gene1576	FSD1L	rna3602;rna3599;rna3605;rna3601;rna3603;rna3606;rna3604;rna3600	GO:0005622(intracellular);GO:0005622(intracellular)	04120(Ubiquitin mediated proteolysis);04120(Ubiquitin mediated proteolysis)	K08285	EC:2.3.2.27	FSD1-like protein isoform X4 [Columba livia];FSD1-like protein isoform X7 [Columba livia];FSD1-like protein isoform X1 [Columba livia];FSD1-like protein isoform X5 [Columba livia];FSD1-like protein isoform X3 [Columba livia];FSD1-like protein isoform X2 [Columba livia];FSD1-like protein isoform X6 [Columba livia]	NA	6.68384	10.6174	9.61118	5.04806	3.01163	2.46124	6.96514	5.01469	1.83126	0.872838	0.0103778	0.247496	up	no
gene9849	SULT2B1	rna20318	GO:0008146(sulfotransferase activity)	00140(Steroid hormone biosynthesis)	K01015	EC:2.8.2.2	sulfotransferase family cytosolic 2B member 1, partial [Columba livia]	NA	16.9057	17.8828	9.27728	29.3354	21.6554	84.8119	27.8842	33.2808	0.43787	-1.19142	0.0104137	0.247781	down	yes
gene15143	LOC110363046	rna30829	NA	NA	NA	NA		NA	6.84216	1.86878	2.09282	0.632935	16.7655	15.2273	8.07493	5.41054	0.251476	-1.99151	0.010429	0.247781	down	yes
gene12894	ME1	rna26205	GO:0004471(malate dehydrogenase (decarboxylating) (NAD+) activity);GO:0004473(malate dehydrogenase (decarboxylating) (NADP+) activity);GO:0005739(mitochondrion);GO:0006108(malate metabolic process);GO:0030145(manganese ion binding);GO:0051262(protein tetramerization);GO:0051287(NAD binding);GO:0055114(oxidation-reduction process);GO:1902031(regulation of NADP metabolic process)	00620(Pyruvate metabolism)	K00029	EC:1.1.1.40	NADP-dependent malic enzyme [Columba livia]	NA	35.6382	24.4111	42.1696	21.9634	16.9141	8.93004	5.07958	24.3021	2.24863	1.16905	0.0104446	0.247781	up	yes
gene6089	ITPKA	rna12834	GO:0006020(inositol metabolic process);GO:0008440(inositol-1,4,5-trisphosphate 3-kinase activity);GO:0016310(phosphorylation);GO:0048167(regulation of synaptic plasticity)	00562(Inositol phosphate metabolism);04020(Calcium signaling pathway);04070(Phosphatidylinositol signaling system)	K00911	EC:2.7.1.127	inositol-trisphosphate 3-kinase A [Columba livia]	NA	4.56356	5.95092	2.4433	5.35955	7.5394	12.835	8.78215	6.77098	0.509842	-0.971879	0.0104867	0.248015	down	no
gene18590	LOC110364615	rna37401;rna37400	GO:0004674(protein serine/threonine kinase activity);GO:0005524(ATP binding);GO:0006468(protein phosphorylation);GO:0006468(protein phosphorylation)	04921(Oxytocin signaling pathway);04925(Aldosterone synthesis and secretion);04925(Aldosterone synthesis and secretion)	K08794	EC:2.7.11.17	CAMK1G [Cervus elaphus hippelaphus]	NA	0.150445	0.175166	0.0001	0.136706	1.23652	0.0001	0.448109	2.1623	0.120201	-3.05648	0.0104911	0.248015	down	yes
gene24502	TMEM269	rna49176	GO:0003882(CDP-diacylglycerol-serine O-phosphatidyltransferase activity);GO:0006659(phosphatidylserine biosynthetic process);GO:0016021(integral component of membrane)	NA	NA	NA	transmembrane protein 269, partial [Columba livia]	NA	3.63622	2.83461	6.88728	6.57125	13.2376	25.973	10.6665	13.3517	0.315195	-1.66569	0.0105213	0.248288	down	yes
gene11723	HSPA4L	rna23915;rna23914;rna23913	GO:0005524(ATP binding);GO:0005829(cytosol);GO:0005829(cytosol)	04141(Protein processing in endoplasmic reticulum);04141(Protein processing in endoplasmic reticulum)	K09485	NA	heat shock 70 kDa protein 4L isoform X1 [Columba livia];heat shock 70 kDa protein 4L isoform X2 [Columba livia];heat shock 70 kDa protein 4L isoform X3 [Columba livia]	NA	4.26155	3.88658	3.26735	4.03579	5.35785	10.2918	6.58984	10.2259	0.47593	-1.07118	0.0105393	0.248288	down	yes
gene10078	COL1A2	rna20723	GO:0005201(extracellular matrix structural constituent);GO:0005583(fibrillar collagen trimer);GO:0046872(metal ion binding)	04512(ECM-receptor interaction);04510(Focal adhesion);04933(AGE-RAGE signaling pathway in diabetic complications)	K06236	NA	collagen alpha-2(I) chain [Columba livia]	NA	70.0906	110.511	117.052	205.45	22.0762	152.78	19.2218	36.2215	2.18456	1.12734	0.010573	0.248649	up	yes
gene17872	LOC102090598	rna36028	GO:0005929(cilium);GO:0030992(intraciliary transport particle B);GO:0042073(intraciliary transport)	NA	NA	NA	tetratricopeptide repeat protein 30A, partial [Columba livia]	NA	5.24182	5.23111	3.74086	6.47012	2.68253	2.25672	2.86365	2.36712	2.03381	1.02419	0.0106519	0.249631	up	yes
gene18823	TM4SF18	rna37854;rna37851;rna37852;rna37853	GO:0016021(integral component of membrane);GO:0003674(molecular_function);GO:0005887(integral component of plasma membrane);GO:0008150(biological_process);GO:0008150(biological_process)	00860(Porphyrin and chlorophyll metabolism);04216(Ferroptosis);04216(Ferroptosis)	K13624	EC:1.16.3.1	transmembrane 4 L6 family member 18 isoform X3 [Columba livia];transmembrane 4 L6 family member 18 isoform X4 [Columba livia];transmembrane 4 L6 family member 18 isoform X2 [Columba livia];transmembrane 4 L6 family member 18 isoform X1 [Columba livia]	NA	22.5643	44.0243	17.0666	32.3508	7.86917	27.8295	18.2615	16.2654	1.6519	0.724131	0.0106573	0.249631	up	no
gene23928	SYNM	rna48046	GO:0005200(structural constituent of cytoskeleton);GO:0005882(intermediate filament);GO:0005912(adherens junction);GO:0008307(structural constituent of muscle);GO:0016020(membrane);GO:0017166(vinculin binding);GO:0019215(intermediate filament binding);GO:0043034(costamere);GO:0060053(neurofilament cytoskeleton)	NA	NA	NA	synemin [Columba livia]	NA	17.3382	23.3178	26.9199	20.0738	47.2657	42.0574	53.1777	43.4053	0.471473	-1.08475	0.0106701	0.249631	down	yes
gene20148	CXADR	rna40580;rna40579	GO:0005886(plasma membrane);GO:0005911(cell-cell junction);GO:0009986(cell surface);GO:0016021(integral component of membrane);GO:0016021(integral component of membrane)	NA	NA	NA	coxsackievirus and adenovirus receptor isoform X1 [Columba livia];coxsackievirus and adenovirus receptor isoform X2 [Columba livia]	NA	0.0153945	0.0850443	0.0001	0.0573535	0.172172	0.157897	0.619891	0.0963729	0.1509	-2.72833	0.0107314	0.250597	down	yes
gene13156	RSAD2	rna26730	GO:0003824(catalytic activity);GO:0005741(mitochondrial outer membrane);GO:0005743(mitochondrial inner membrane);GO:0005789(endoplasmic reticulum membrane);GO:0005811(lipid droplet);GO:0034157(positive regulation of toll-like receptor 7 signaling pathway);GO:0034165(positive regulation of toll-like receptor 9 signaling pathway);GO:0043367(CD4-positive, alpha-beta T cell differentiation);GO:004362…	05164(Influenza A)	K15045	NA	radical S-adenosyl methionine domain-containing protein 2 [Columba livia]	NA	1.75483	3.81075	0.900976	1.39861	1.19295	10.8773	18.0263	2.36032	0.242326	-2.04498	0.0107483	0.250597	down	yes
gene18261	RDH10	rna36838	GO:0001656(metanephros development);GO:0001701(in utero embryonic development);GO:0002138(retinoic acid biosynthetic process);GO:0004745(retinol dehydrogenase activity);GO:0005737(cytoplasm);GO:0005783(endoplasmic reticulum);GO:0005811(lipid droplet);GO:0007601(visual perception);GO:0008406(gonad development);GO:0009887(animal organ morphogenesis);GO:0014032(neural crest cell development);GO:0016…	00830(Retinol metabolism)	K11151	EC:1.1.1.-	retinol dehydrogenase 10, partial [Columba livia]	NA	1.58281	1.31932	1.21227	1.64889	1.0063	10.5994	4.73452	3.39091	0.292092	-1.77551	0.0107763	0.250664	down	yes
gene7016	RAB43	rna14623	GO:0003924(GTPase activity);GO:0005525(GTP binding);GO:0005768(endosome);GO:0005794(Golgi apparatus);GO:0007030(Golgi organization);GO:0007264(small GTPase mediated signal transduction);GO:0019068(virion assembly);GO:0035526(retrograde transport, plasma membrane to Golgi);GO:0045335(phagocytic vesicle);GO:0070062(extracellular exosome);GO:0090382(phagosome maturation);GO:1901998(toxin transport)	NA	NA	NA	ras-related protein Rab-43 [Columba livia]	NA	0.111001	0.132716	0.0001	0.0001	0.119161	1.0538	0.351302	0.84305	0.103035	-3.27879	0.0107882	0.250664	down	yes
gene23013	NKIRAS2	rna46287;rna46286	GO:0005525(GTP binding);GO:0005737(cytoplasm);GO:0007264(small GTPase mediated signal transduction);GO:0016020(membrane);GO:0016020(membrane)	NA	NA	NA	NF-kappa-B inhibitor-interacting Ras-like protein 2 isoform X1 [Columba livia];NF-kappa-B inhibitor-interacting Ras-like protein 2 isoform X2 [Columba livia]	NA	18.1909	18.0712	13.471	17.4301	27.3282	34.2359	40.5085	25.5322	0.526338	-0.925939	0.0108206	0.250985	down	no
gene9154	LOC110360081	rna19052;rna19053;rna19054	NA	NA	NA	NA		NA	0.046296	0.0001	0.066401	0.0001	0.239473	1.19165	0.535761	0.0001	0.0573959	-4.12291	0.0108553	0.251361	down	yes
gene6786	NCOA3	rna14232;rna14234;rna14235;rna14231;rna14233	GO:0000790(nuclear chromatin);GO:0004402(histone acetyltransferase activity);GO:0005634(nucleus);GO:0005654(nucleoplasm);GO:0005737(cytoplasm);GO:0006351(transcription, DNA-templated);GO:0016573(histone acetylation);GO:0016922(ligand-dependent nuclear receptor binding);GO:0030374(ligand-dependent nuclear receptor transcription coactivator activity);GO:0030522(intracellular receptor signaling path…	NA	NA	NA	nuclear receptor coactivator 3 isoform X1 [Columba livia];nuclear receptor coactivator 3 isoform X2 [Columba livia];nuclear receptor coactivator 3 isoform X3 [Columba livia]	NA	4.81775	6.4074	4.06282	6.99107	7.76167	19.4042	9.98141	7.44855	0.499577	-1.00122	0.0109585	0.253316	down	yes
gene8654	LOC110359823	rna17971;rna17978;rna17982;rna17967;rna17970;rna17975;rna17969;rna17972;rna17974;rna17968;rna17977;rna17981;rna17983;rna17976;rna17980;rna17966;rna17973;rna17979	NA	NA	NA	NA	uncharacterized protein LOC110359823 isoform X2 [Columba livia];uncharacterized protein LOC110359823 isoform X1 [Columba livia]	NA	0.212859	0.241654	0.10485	0.09911	0.0297408	0.0812429	0.0352858	0.0001	4.4987	2.16951	0.0110222	0.253323	up	yes
gene5892	TLCD2	rna12433;rna12432	GO:0016021(integral component of membrane);GO:0016021(integral component of membrane)	NA	NA	NA	TLC domain-containing protein 2 isoform X1 [Columba livia];TLC domain-containing protein 2 isoform X2 [Columba livia]	NA	0.857711	1.37708	0.498962	1.60744	0.377337	20.747	2.17681	1.3768	0.175914	-2.50706	0.0110262	0.253323	down	yes
gene24655	CEP250	rna49435	GO:0005814(centriole)	NA	NA	NA	LOW QUALITY PROTEIN: centrosome-associated protein CEP250, partial [Columba livia]	NA	3.17203	8.69777	2.5181	4.62453	2.54272	2.87621	3.14933	2.04894	1.79072	0.840539	0.011044	0.253323	up	no
gene24854	GSR	rna49755	GO:0004362(glutathione-disulfide reductase activity);GO:0005739(mitochondrion);GO:0006749(glutathione metabolic process);GO:0009897(external side of plasma membrane);GO:0045454(cell redox homeostasis);GO:0050660(flavin adenine dinucleotide binding);GO:0050661(NADP binding);GO:0055114(oxidation-reduction process);GO:0070062(extracellular exosome);GO:0098869(cellular oxidant detoxification)	00480(Glutathione metabolism)	K00383	EC:1.8.1.7	glutathione reductase, mitochondrial [Columba livia]	NA	12.3425	21.062	15.7573	16.3067	7.04705	14.9478	9.99216	9.44806	1.58003	0.659949	0.0110548	0.253323	up	no
gene14131	TRDN	rna28778	GO:0005886(plasma membrane);GO:0006936(muscle contraction);GO:0010649(regulation of cell communication by electrical coupling);GO:0010880(regulation of release of sequestered calcium ion into cytosol by sarcoplasmic reticulum);GO:0014701(junctional sarcoplasmic reticulum membrane);GO:0014808(release of sequestered calcium ion into cytosol by sarcoplasmic reticulum);GO:0016021(integral component o…	NA	NA	NA	triadin [Columba livia]	NA	57.0221	51.5265	97.7882	50.9203	35.0252	5.26674	32.5315	37.5377	2.33105	1.22098	0.011102	0.253323	up	yes
gene24976	PDE1A	rna49928;rna49932;rna49926;rna49935;rna49927;rna49934;rna49931;rna49929;rna49930;rna49933	GO:0004114(3',5'-cyclic-nucleotide phosphodiesterase activity);GO:0007165(signal transduction);GO:0046872(metal ion binding);GO:0046872(metal ion binding)	00230(Purine metabolism);04020(Calcium signaling pathway);04020(Calcium signaling pathway)	K13755	EC:3.1.4.17	calcium/calmodulin-dependent 3',5'-cyclic nucleotide phosphodiesterase 1A isoform X6 [Columba livia];calcium/calmodulin-dependent 3',5'-cyclic nucleotide phosphodiesterase 1A isoform X3 [Columba livia];calcium/calmodulin-dependent 3',5'-cyclic nucleotide phosphodiesterase 1A isoform X1 [Columba livia];calcium/calmodulin-dependent 3',5'-cyclic nucleotide phosphodiesterase 1A isoform X5 [Columba li…	NA	0.22686	0.504637	0.469754	1.10966	0.149037	0.371701	0.129995	0.0933199	3.10584	1.63498	0.0111167	0.253323	up	yes
gene7631	PMP22	rna15922	GO:0005515(protein binding);GO:0005886(plasma membrane);GO:0005923(bicellular tight junction);GO:0007268(chemical synaptic transmission);GO:0007422(peripheral nervous system development);GO:0008219(cell death);GO:0008285(negative regulation of cell proliferation);GO:0010977(negative regulation of neuron projection development);GO:0016021(integral component of membrane);GO:0032060(bleb assembly);G…	NA	NA	NA	peripheral myelin protein 22 [Columba livia]	NA	36.358	49.5643	46.1156	70.8946	32.732	436.073	97.3895	79.2468	0.314409	-1.66929	0.0111178	0.253323	down	yes
gene20246	NME7	rna40753;rna40755;rna40754	GO:0004550(nucleoside diphosphate kinase activity);GO:0005524(ATP binding);GO:0005622(intracellular);GO:0005813(centrosome);GO:0006165(nucleoside diphosphate phosphorylation);GO:0006183(GTP biosynthetic process);GO:0006228(UTP biosynthetic process);GO:0006241(CTP biosynthetic process);GO:0006241(CTP biosynthetic process)	00230(Purine metabolism);00240(Pyrimidine metabolism);00983(Drug metabolism - other enzymes);00983(Drug metabolism - other enzymes)	K00940	EC:2.7.4.6	nucleoside diphosphate kinase 7 isoform X1 [Columba livia]	NA	14.7661	17.9623	10.9977	19.7908	19.6154	33.2735	38.2293	27.4205	0.535832	-0.900147	0.011123	0.253323	down	no
gene3676	NLGN3	rna7950;rna7952;rna7951	GO:0005615(extracellular space);GO:0005887(integral component of plasma membrane);GO:0007158(neuron cell-cell adhesion);GO:0007416(synapse assembly);GO:0009986(cell surface);GO:0042043(neurexin family protein binding);GO:0045202(synapse);GO:0050804(modulation of chemical synaptic transmission);GO:0052689(carboxylic ester hydrolase activity);GO:0002087(regulation of respiratory gaseous exchange by…	04514(Cell adhesion molecules (CAMs));04514(Cell adhesion molecules (CAMs))	K07378	NA	hypothetical protein H355_011054 [Colinus virginianus];neuroligin-3 isoform X3 [Dromaius novaehollandiae]	NA	0.041628	0.208367	0.073077	0.085599	0.067546	1.91462	0.207753	0.165683	0.173489	-2.52709	0.0111338	0.253323	down	yes
gene9178	AHCYL2	rna19103	GO:0004013(adenosylhomocysteinase activity);GO:0005829(cytosol);GO:0006730(one-carbon metabolic process);GO:0033353(S-adenosylmethionine cycle);GO:0043005(neuron projection);GO:0043231(intracellular membrane-bounded organelle)	00270(Cysteine and methionine metabolism)	K01251	EC:3.3.1.1	adenosylhomocysteinase 3 [Columba livia]	NA	15.6494	12.5986	17.0156	13.8809	8.32749	9.19003	7.91481	9.99055	1.66967	0.739563	0.0111458	0.253323	up	no
gene9857	CDH15	rna20329	GO:0005509(calcium ion binding);GO:0005901(caveola);GO:0007156(homophilic cell adhesion via plasma membrane adhesion molecules);GO:0016021(integral component of membrane);GO:0031594(neuromuscular junction);GO:0070062(extracellular exosome)	04514(Cell adhesion molecules (CAMs))	K06809	NA	LOW QUALITY PROTEIN: cadherin-15 [Columba livia]	NA	8.50566	5.6948	9.45572	9.1844	5.98023	2.50988	2.90089	4.7411	2.03573	1.02554	0.0111888	0.253875	up	yes
gene20141	LOC110365493	rna40562	NA	NA	NA	NA	hypothetical protein AV530_016622 [Patagioenas fasciata monilis]	NA	0.426044	1.54406	0.869753	1.58152	0.346352	0.738035	0.212711	0.222835	2.90893	1.54049	0.0112435	0.25469	up	yes
gene2183	ATP6V0D2	rna4917	GO:0005769(early endosome);GO:0015078(proton transmembrane transporter activity);GO:0015991(ATP hydrolysis coupled proton transport);GO:0016324(apical plasma membrane);GO:0016471(vacuolar proton-transporting V-type ATPase complex);GO:0033179(proton-transporting V-type ATPase, V0 domain);GO:0070062(extracellular exosome)	00190(Oxidative phosphorylation);04145(Phagosome);04142(Lysosome)	K02146	NA	V-type proton ATPase subunit d 2 [Columba livia]	NA	1.1452	0.4069	2.19728	0.871404	0.0001	0.65488	0.0001	0.0001	7.05269	2.81817	0.0112776	0.254953	up	yes
gene23658	TMC3	rna47503	GO:0006811(ion transport);GO:0016021(integral component of membrane)	NA	NA	NA	transmembrane channel-like protein 3 [Columba livia]	NA	0.369369	0.440228	0.310316	0.348528	0.167969	0.033398	0.0001	0.0001	7.28513	2.86495	0.0112927	0.254953	up	yes
gene17967	KCNK2	rna36186;rna36187;rna36188	GO:0005887(integral component of plasma membrane);GO:0007186(G-protein coupled receptor signaling pathway);GO:0008076(voltage-gated potassium channel complex);GO:0015271(outward rectifier potassium channel activity);GO:0022841(potassium ion leak channel activity);GO:0030322(stabilization of membrane potential);GO:0071805(potassium ion transmembrane transport);GO:0071805(potassium ion transmembran…	NA	NA	NA	potassium channel subfamily K member 2 isoform X1 [Columba livia];potassium channel subfamily K member 2 isoform A [Patagioenas fasciata monilis]	NA	0.704525	1.00056	0.766722	0.996535	0.127306	0.555694	0.136216	0.356202	2.95073	1.56107	0.0114255	0.257141	up	yes
gene1640	GPD2	rna3735	GO:0005509(calcium ion binding);GO:0005743(mitochondrial inner membrane);GO:0006072(glycerol-3-phosphate metabolic process);GO:0006094(gluconeogenesis);GO:0009331(glycerol-3-phosphate dehydrogenase complex);GO:0035264(multicellular organism growth);GO:0043010(camera-type eye development);GO:0052591(sn-glycerol-3-phosphate:ubiquinone-8 oxidoreductase activity);GO:0055114(oxidation-reduction proces…	00564(Glycerophospholipid metabolism)	K00111	EC:1.1.5.3	glycerol-3-phosphate dehydrogenase, mitochondrial, partial [Columba livia]	NA	40.6994	20.4289	36.963	25.2418	22.1957	4.51409	10.5713	17.6586	2.24488	1.16664	0.0114454	0.257141	up	yes
gene21667	EGR1	rna43638	GO:0010996(response to auditory stimulus);GO:0061743(motor learning)	04371(Apelin signaling pathway);04912(GnRH signaling pathway);04933(AGE-RAGE signaling pathway in diabetic complications)	K09203	NA	early growth response protein 1 [Columba livia]	NA	14.7174	28.4079	15.7849	24.9716	5.96563	29.8871	9.63989	368.402	0.202664	-2.30284	0.0114466	0.257141	down	yes
gene4980	AMER2	rna10567	GO:0005546(phosphatidylinositol-4,5-bisphosphate binding);GO:0005886(plasma membrane);GO:0007398(ectoderm development);GO:0008013(beta-catenin binding);GO:0016055(Wnt signaling pathway);GO:0048856(anatomical structure development);GO:0060828(regulation of canonical Wnt signaling pathway);GO:0090090(negative regulation of canonical Wnt signaling pathway)	NA	NA	NA	LOW QUALITY PROTEIN: APC membrane recruitment protein 2 [Columba livia]	NA	0.284217	0.43041	0.242636	0.470048	0.764999	2.52705	0.685059	0.399492	0.326124	-1.61651	0.0114695	0.257228	down	yes
gene24057	PTPRB	rna48271	GO:0001525(angiogenesis);GO:0004725(protein tyrosine phosphatase activity);GO:0035335(peptidyl-tyrosine dephosphorylation);GO:0043235(receptor complex)	04520(Adherens junction)	K05694	EC:3.1.3.48	receptor-type tyrosine-protein phosphatase beta [Columba livia]	NA	40.0939	57.1482	27.2223	50.0575	48.7355	165.745	108.852	71.9525	0.441509	-1.17949	0.0115171	0.25753	down	yes
gene5131	KLHL30	rna10848	GO:0004842(ubiquitin-protein transferase activity);GO:0016567(protein ubiquitination);GO:0031463(Cul3-RING ubiquitin ligase complex)	NA	NA	NA	LOW QUALITY PROTEIN: kelch-like protein 30 [Columba livia]	NA	24.1099	18.5432	38.2162	18.1215	14.0966	3.41044	6.33362	18.033	2.36404	1.24125	0.011521	0.25753	up	yes
gene5162	ING5	rna10931;rna10930	GO:0003682(chromatin binding);GO:0006260(DNA replication);GO:0008270(zinc ion binding);GO:0008285(negative regulation of cell proliferation);GO:0035064(methylated histone binding);GO:0043966(histone H3 acetylation);GO:0045893(positive regulation of transcription, DNA-templated);GO:0045926(negative regulation of growth);GO:0070776(MOZ/MORF histone acetyltransferase complex);GO:2001235(positive reg…	NA	NA	NA	inhibitor of growth protein 5 isoform X1 [Columba livia];inhibitor of growth family, member 5, partial [Columba livia]	NA	16.7428	23.1252	15.5029	21.0338	32.889	29.6899	47.8416	39.7143	0.508908	-0.974524	0.0115636	0.258038	down	no
gene8922	LOC110359958	rna18583	NA	NA	NA	NA		NA	0.088464	0.426956	0.095611	0.064172	0.193161	0.090278	1.96548	2.01878	0.158212	-2.66007	0.0115818	0.258038	down	yes
gene26137	LOC102086376	rna51969	GO:0002028(regulation of sodium ion transport);GO:0003674(molecular_function);GO:0003779(actin binding);GO:0005200(structural constituent of cytoskeleton);GO:0005543(phospholipid binding);GO:0005575(cellular_component);GO:0005737(cytoplasm);GO:0005886(plasma membrane);GO:0005912(adherens junction);GO:0007010(cytoskeleton organization);GO:0007409(axonogenesis);GO:0007605(sensory perception of soun…	NA	NA	NA	LOW QUALITY PROTEIN: spectrin beta chain, non-erythrocytic 4, partial [Columba livia]	NA	4.22168	3.07522	1.09148	1.11186	1.50476	0.583485	0.084656	0.314166	3.81985	1.93352	0.0116138	0.258326	up	yes
gene12099	LOX	rna24650;rna24651	GO:0004720(protein-lysine 6-oxidase activity);GO:0005507(copper ion binding);GO:0005615(extracellular space);GO:0055114(oxidation-reduction process);GO:0055114(oxidation-reduction process)	NA	NA	NA	hypothetical protein DV515_00011375 [Erythrura gouldiae];protein-lysine 6-oxidase [Zonotrichia albicollis]	NA	5.49692	11.1204	12.0346	23.187	3.315	14.8532	5.91181	4.69796	1.80134	0.849071	0.0116462	0.258379	up	no
gene5634	FNDC3A	rna11916;rna11917;rna11919;rna11918	GO:0001669(acrosomal vesicle);GO:0005794(Golgi apparatus);GO:0005829(cytosol);GO:0007286(spermatid development);GO:0009566(fertilization);GO:0012506(vesicle membrane);GO:0016021(integral component of membrane);GO:0060009(Sertoli cell development);GO:0060009(Sertoli cell development)	NA	NA	NA	fibronectin type-III domain-containing protein 3A isoform X1 [Columba livia];fibronectin type-III domain-containing protein 3A isoform X2 [Columba livia]	NA	4.0659	6.3187	2.74398	6.09137	5.60518	13.826	11.5987	7.48747	0.498994	-1.00291	0.0116543	0.258379	down	yes
gene20054	IGSF3	rna40384	GO:0003674(molecular_function);GO:0009986(cell surface);GO:0016021(integral component of membrane);GO:0032808(lacrimal gland development)	NA	NA	NA	LOW QUALITY PROTEIN: immunoglobulin superfamily member 3 [Columba livia]	NA	4.02238	5.87136	4.99812	7.11526	1.47534	6.32018	1.08493	2.99931	1.85249	0.889466	0.0116804	0.258534	up	no
gene4228	DDX4	rna8947;rna8952;rna8950;rna8951;rna8946;rna8949;rna8948	GO:0003676(nucleic acid binding);GO:0004386(helicase activity);GO:0005524(ATP binding);GO:0005524(ATP binding)	NA	NA	NA	probable ATP-dependent RNA helicase DDX4 isoform X1 [Columba livia];probable ATP-dependent RNA helicase DDX4 isoform X6 [Columba livia];probable ATP-dependent RNA helicase DDX4 isoform X5 [Columba livia];probable ATP-dependent RNA helicase DDX4 isoform X3 [Columba livia];probable ATP-dependent RNA helicase DDX4 isoform X2 [Columba livia];probable ATP-dependent RNA helicase DDX4 isoform X4 [Columb…	NA	0.0001	0.440778	0.0204678	0.42411	0.0001	0.0001	0.0001	0.0401925	21.8672	4.45069	0.0117344	0.259306	up	yes
gene2908	RRP15	rna6304	GO:0000460(maturation of 5.8S rRNA);GO:0000470(maturation of LSU-rRNA);GO:0005730(nucleolus);GO:0005739(mitochondrion);GO:0030687(preribosome, large subunit precursor)	NA	NA	NA	RRP15-like protein, partial [Columba livia]	NA	1.82279	1.58722	1.99736	3.14675	2.70852	6.27833	7.0475	4.56833	0.415195	-1.26814	0.0118316	0.260547	down	yes
gene4989	SACS	rna10586	GO:0005634(nucleus);GO:0005739(mitochondrion);GO:0030544(Hsp70 protein binding);GO:0051087(chaperone binding);GO:0070628(proteasome binding);GO:0090084(negative regulation of inclusion body assembly)	NA	NA	NA	LOW QUALITY PROTEIN: sacsin [Columba livia]	NA	1.48215	3.02046	1.16544	1.26694	2.29528	6.72252	4.00413	2.20346	0.455488	-1.13451	0.0118467	0.260547	down	yes
gene4215	ESM1	rna8926	GO:0001525(angiogenesis);GO:0001558(regulation of cell growth);GO:0002040(sprouting angiogenesis);GO:0005171(hepatocyte growth factor receptor binding);GO:0005178(integrin binding);GO:0005520(insulin-like growth factor binding);GO:0005576(extracellular region);GO:0008284(positive regulation of cell proliferation);GO:1902204(positive regulation of hepatocyte growth factor receptor signaling pathwa…	NA	NA	NA	PREDICTED: endothelial cell-specific molecule 1 isoform X1 [Leptosomus discolor]	NA	4.90243	3.70496	2.63976	5.31908	3.27751	13.7825	40.7579	2.09039	0.276526	-1.85451	0.0118483	0.260547	down	yes
gene11239	NSMCE1	rna22950	GO:0000724(double-strand break repair via homologous recombination);GO:0004842(ubiquitin-protein transferase activity);GO:0005634(nucleus);GO:0005654(nucleoplasm);GO:0006301(postreplication repair);GO:0008270(zinc ion binding);GO:0016567(protein ubiquitination);GO:0030915(Smc5-Smc6 complex);GO:2001022(positive regulation of response to DNA damage stimulus)	NA	NA	NA	non-structural maintenance of chromosomes element 1 homolog [Columba livia]	NA	8.41381	11.7407	6.7318	10.1055	17.2385	19.1827	29.4074	13.158	0.46833	-1.0944	0.0118814	0.260852	down	yes
gene22224	LOC102087545	rna44657;rna44656	GO:0005021(vascular endothelial growth factor-activated receptor activity);GO:0005524(ATP binding);GO:0005887(integral component of plasma membrane);GO:0018108(peptidyl-tyrosine phosphorylation);GO:0038084(vascular endothelial growth factor signaling pathway);GO:0048010(vascular endothelial growth factor receptor signaling pathway);GO:0048010(vascular endothelial growth factor receptor signaling …	04010(MAPK signaling pathway);04510(Focal adhesion);04510(Focal adhesion)	K05096	EC:2.7.10.1	vascular endothelial growth factor receptor kdr-like isoform X2 [Columba livia];vascular endothelial growth factor receptor kdr-like isoform X1 [Columba livia]	NA	38.7866	58.6285	18.2268	60.8925	49.1268	208.069	66.3165	111.515	0.405801	-1.30116	0.0119468	0.261863	down	yes
gene10219	RFESD	rna21030	GO:0008942(nitrite reductase [NAD(P)H] activity);GO:0042128(nitrate assimilation);GO:0051537(2 iron, 2 sulfur cluster binding);GO:0055114(oxidation-reduction process)	NA	NA	NA	Rieske domain-containing protein [Columba livia]	NA	6.19291	16.91	2.62857	10.7283	12.651	27.0838	38.348	11.5147	0.406929	-1.29715	0.0119685	0.261916	down	yes
gene15559	CAVIN4	rna31473	GO:0005737(cytoplasm);GO:0030018(Z disc);GO:0035023(regulation of Rho protein signal transduction);GO:0045944(positive regulation of transcription by RNA polymerase II)	NA	NA	NA	muscle-related coiled-coil protein [Columba livia]	NA	130.51	110.667	155.799	120.605	79.4496	20.4333	68.7829	74.3607	2.12973	1.09067	0.0120011	0.262204	up	yes
gene16963	HEPH	rna34279;rna34274;rna34278;rna34277;rna34276;rna34275	GO:0004322(ferroxidase activity);GO:0005507(copper ion binding);GO:0005622(intracellular);GO:0006826(iron ion transport);GO:0006879(cellular iron ion homeostasis);GO:0008198(ferrous iron binding);GO:0016021(integral component of membrane);GO:0016323(basolateral plasma membrane);GO:0055114(oxidation-reduction process);GO:0016491(oxidoreductase activity);GO:0016491(oxidoreductase activity)	00860(Porphyrin and chlorophyll metabolism);00860(Porphyrin and chlorophyll metabolism)	K14735	EC:1.16.3.1	hephaestin, transcript variant X2, partial [Columba livia];hephaestin isoform X2 [Columba livia];hephaestin isoform X1 [Columba livia]	NA	2.82031	4.35896	4.24188	3.70012	1.79561	1.42561	3.53986	1.53243	1.82327	0.866526	0.0120464	0.262702	up	no
gene26399	LOC102091594	rna52278	GO:0002504(antigen processing and presentation of peptide or polysaccharide antigen via MHC class II);GO:0006955(immune response);GO:0016021(integral component of membrane);GO:0042613(MHC class II protein complex)	04514(Cell adhesion molecules (CAMs));04145(Phagosome);04672(Intestinal immune network for IgA production);05164(Influenza A);05168(Herpes simplex infection)	K06752	NA	class II histocompatibility antigen, B-L beta chain [Columba livia]	NA	65.9255	84.2113	39.6142	192.448	98.5564	217.219	414.844	194.463	0.413152	-1.27526	0.0120739	0.262702	down	yes
gene23699	PTPN3	rna47566;rna47569;rna47565;rna47564;rna47570;rna47567;rna47568	GO:0001784(phosphotyrosine residue binding);GO:0004725(protein tyrosine phosphatase activity);GO:0005737(cytoplasm);GO:0005856(cytoskeleton);GO:0008092(cytoskeletal protein binding);GO:0009898(cytoplasmic side of plasma membrane);GO:0017080(sodium channel regulator activity);GO:0035335(peptidyl-tyrosine dephosphorylation);GO:0045930(negative regulation of mitotic cell cycle);GO:0051045(negative r…	NA	NA	NA	tyrosine-protein phosphatase non-receptor type 3 isoform X3 [Columba livia];tyrosine-protein phosphatase non-receptor type 3 isoform X5 [Columba livia];tyrosine-protein phosphatase non-receptor type 3 isoform X1 [Columba livia];tyrosine-protein phosphatase non-receptor type 3 isoform X2 [Columba livia];tyrosine-protein phosphatase non-receptor type 3 isoform X6 [Columba livia]	NA	0.351772	0.530352	0.319687	0.561682	0.0664762	0.309095	0.0001	0.0658525	3.99411	1.99787	0.0120868	0.262702	up	yes
gene18971	SH3BP5	rna38162	GO:0004860(protein kinase inhibitor activity);GO:0035556(intracellular signal transduction)	NA	NA	NA	SH3 domain-binding protein 5, partial [Columba livia]	NA	203.517	205.965	231.98	207.574	176.489	50.0583	86.5914	92.2645	2.0943	1.06647	0.0121014	0.262702	up	yes
gene7259	IFRD1	rna15112	GO:0005634(nucleus);GO:0005737(cytoplasm);GO:0014706(striated muscle tissue development);GO:0030517(negative regulation of axon extension);GO:0042692(muscle cell differentiation);GO:0043403(skeletal muscle tissue regeneration);GO:0048671(negative regulation of collateral sprouting)	04970(Salivary secretion);04971(Gastric acid secretion);04972(Pancreatic secretion);04976(Bile secretion)	K13855	NA	interferon-related developmental regulator 1 [Patagioenas fasciata monilis]	NA	15.5548	39.4351	17.1031	21.5877	20.8777	43.0889	56.2175	92.6163	0.440228	-1.18368	0.0121267	0.262818	down	yes
gene9089	LOC102089629	rna18948;rna18951;rna18945;rna18947;rna18950;rna18946;rna18949	GO:0005887(integral component of plasma membrane);GO:0007218(neuropeptide signaling pathway);GO:0007268(chemical synaptic transmission);GO:0008188(neuropeptide receptor activity);GO:0015629(actin cytoskeleton);GO:0031628(opioid receptor binding);GO:0032870(cellular response to hormone stimulus);GO:0042277(peptide binding);GO:0043408(regulation of MAPK cascade);GO:0045761(regulation of adenylate c…	04080(Neuroactive ligand-receptor interaction);04080(Neuroactive ligand-receptor interaction)	K08375	NA	neuropeptide FF receptor 2 isoform X1 [Columba livia];hypothetical protein CIB84_006750 [Bambusicola thoracicus]	NA	0.252977	1.83659	1.16968	2.2813	0.216197	0.052859	1.07844	0.174157	3.64114	1.86439	0.0121456	0.262818	up	yes
gene5322	MID1IP1	rna11220	GO:0005515(protein binding);GO:0005634(nucleus);GO:0005737(cytoplasm);GO:0005829(cytosol);GO:0005856(cytoskeleton);GO:0005874(microtubule);GO:0006629(lipid metabolic process);GO:0007026(negative regulation of microtubule depolymerization);GO:0008022(protein C-terminus binding);GO:0015630(microtubule cytoskeleton);GO:0042802(identical protein binding);GO:0045723(positive regulation of fatty acid b…	04744(Phototransduction)	K08328	NA	MID1 interacting protein 1, partial [Columba livia]	NA	48.3174	45.5028	35.4093	43.3016	45.563	107.617	73.6404	123.631	0.49231	-1.02236	0.0122447	0.263235	down	yes
gene1164	PALMD	rna2644	GO:0008360(regulation of cell shape);GO:0016020(membrane)	NA	NA	NA	palmdelphin [Columba livia]	NA	108.651	116.615	86.7198	92.6999	67.9687	22.8994	34.3706	65.2212	2.12479	1.08732	0.012247	0.263235	up	yes
gene20557	LTA4H	rna41414	GO:0004301(epoxide hydrolase activity);GO:0004463(leukotriene-A4 hydrolase activity);GO:0005634(nucleus);GO:0005737(cytoplasm);GO:0005886(plasma membrane);GO:0006508(proteolysis);GO:0008270(zinc ion binding);GO:0019370(leukotriene biosynthetic process);GO:0042277(peptide binding);GO:0043171(peptide catabolic process);GO:0070006(metalloaminopeptidase activity)	00590(Arachidonic acid metabolism)	K01254	EC:3.3.2.6	leukotriene A-4 hydrolase [Columba livia]	NA	15.0113	27.4505	20.7687	24.4847	14.7839	15.7223	15.6677	11.3225	1.52558	0.609353	0.0122633	0.263235	up	no
gene17924	LOC102095538	rna36115	GO:0000146(microfilament motor activity);GO:0000166(nucleotide binding);GO:0003009(skeletal muscle contraction);GO:0003774(motor activity);GO:0003779(actin binding);GO:0005515(protein binding);GO:0005524(ATP binding);GO:0005737(cytoplasm);GO:0016459(myosin complex);GO:0016887(ATPase activity);GO:0030049(muscle filament sliding);GO:0032982(myosin filament);GO:0046034(ATP metabolic process);GO:0051…	04530(Tight junction)	K10352	NA	myosin heavy chain, skeletal muscle, adult [Columba livia]	NA	351.111	172.89	415.053	183.317	139.085	10.1175	43.3997	158.349	3.19808	1.6772	0.0122657	0.263235	up	yes
gene3066	PITX3	rna6594	GO:0000978(RNA polymerase II proximal promoter sequence-specific DNA binding);GO:0002089(lens morphogenesis in camera-type eye);GO:0005634(nucleus);GO:0006366(transcription by RNA polymerase II);GO:0007626(locomotory behavior);GO:0030901(midbrain development);GO:0045944(positive regulation of transcription by RNA polymerase II);GO:0048666(neuron development);GO:0070306(lens fiber cell differentia…	NA	NA	NA	pituitary homeobox 3 [Patagioenas fasciata monilis]	NA	13.2727	12.9807	67.3056	22.6982	18.0427	10.0383	12.3746	12.8055	2.18278	1.12617	0.0122739	0.263235	up	yes
gene3759	VGLL1	rna8133;rna8132	GO:0005634(nucleus);GO:0006355(regulation of transcription, DNA-templated);GO:0008022(protein C-terminus binding);GO:0008022(protein C-terminus binding)	NA	NA	NA	transcription cofactor vestigial-like protein 1 [Columba livia]	NA	0.0001	0.190567	0.0001	0.0998824	0.39963	0.506635	0.526975	0.5326	0.14785	-2.75779	0.0122814	0.263235	down	yes
gene23407	ENTPD2	rna47058	GO:0005524(ATP binding);GO:0016020(membrane);GO:0016021(integral component of membrane);GO:0016887(ATPase activity)	00230(Purine metabolism)	K01509	EC:3.6.1.3	LOW QUALITY PROTEIN: ectonucleoside triphosphate diphosphohydrolase 2 [Columba livia]	NA	15.361	19.865	6.66019	21.2832	15.0499	102.368	16.8636	35.6837	0.371659	-1.42795	0.0123071	0.263367	down	yes
gene6828	MYH7B	rna14304;rna14306;rna14305	GO:0003774(motor activity);GO:0003779(actin binding);GO:0005524(ATP binding);GO:0016459(myosin complex);GO:0000166(nucleotide binding);GO:0051015(actin filament binding);GO:0055001(muscle cell development);GO:0055001(muscle cell development)	04260(Cardiac muscle contraction);04261(Adrenergic signaling in cardiomyocytes);04261(Adrenergic signaling in cardiomyocytes)	K17751	NA	myosin-7B isoform X3 [Columba livia];myosin-7B isoform X2 [Columba livia];myosin-7B isoform X1 [Columba livia]	NA	0.71658	0.216494	1.34719	1.14588	0.328044	0.0879108	0.0700712	0.427671	3.74976	1.9068	0.0123981	0.264582	up	yes
gene3416	BID	rna7425;rna7427;rna7426	GO:0005737(cytoplasm);GO:0043065(positive regulation of apoptotic process);GO:0043065(positive regulation of apoptotic process)	04210(Apoptosis);04217(Necroptosis);04115(p53 signaling pathway);04115(p53 signaling pathway)	K04726	NA	BH3-interacting domain death agonist isoform X1 [Columba livia];BH3-interacting domain death agonist isoform X2 [Columba livia];BH3-interacting domain death agonist isoform X3 [Columba livia]	NA	9.61273	11.8428	14.0366	16.2168	5.07772	10.2042	9.35564	6.96431	1.63626	0.710404	0.0124029	0.264582	up	no
gene9142	SLC35B4	rna19035;rna19036;rna19037	GO:0005457(GDP-fucose transmembrane transporter activity);GO:0005462(UDP-N-acetylglucosamine transmembrane transporter activity);GO:0005464(UDP-xylose transmembrane transporter activity);GO:0015783(GDP-fucose transmembrane transport);GO:0030173(integral component of Golgi membrane);GO:0030176(integral component of endoplasmic reticulum membrane);GO:1990569(UDP-N-acetylglucosamine transmembrane tr…	NA	NA	NA	UDP-xylose and UDP-N-acetylglucosamine transporter isoform X1 [Columba livia];UDP-xylose and UDP-N-acetylglucosamine transporter isoform X2 [Columba livia]	NA	4.51829	4.73607	4.36882	5.80756	1.84048	3.14821	2.17263	2.33672	2.04576	1.03264	0.0124557	0.264937	up	yes
gene9965	LOC110360402	rna20519	NA	NA	NA	NA	PREDICTED: chromodomain Y-like protein 2 [Aquila chrysaetos canadensis]	NA	1.07714	1.21317	1.20244	1.28297	4.04284	5.11507	4.55543	1.6799	0.310248	-1.6885	0.012503	0.264937	down	yes
gene18371	NUDT5	rna37051;rna37052;rna37050	GO:0000287(magnesium ion binding);GO:0005622(intracellular);GO:0005634(nucleus);GO:0005829(cytosol);GO:0009117(nucleotide metabolic process);GO:0009191(ribonucleoside diphosphate catabolic process);GO:0017110(nucleoside-diphosphatase activity);GO:0019144(ADP-sugar diphosphatase activity);GO:0019303(D-ribose catabolic process);GO:0030515(snoRNA binding);GO:0034656(nucleobase-containing small molec…	00230(Purine metabolism);00230(Purine metabolism)	K13987	EC:3.6.1.13;EC:3.6.1.58	nudix (nucleoside diphosphate linked moiety X)-type motif 5, partial [Columba livia];ADP-sugar pyrophosphatase isoform B [Patagioenas fasciata monilis]	NA	8.34986	6.60815	5.45068	4.15292	2.22678	2.84152	2.06365	4.45369	2.12001	1.08407	0.0125191	0.264937	up	yes
gene16121	CHL1	rna32667;rna32670;rna32668;rna32669;rna32671	GO:0001764(neuron migration);GO:0002020(protease binding);GO:0007411(axon guidance);GO:0008344(adult locomotory behavior);GO:0016021(integral component of membrane);GO:0030425(dendrite);GO:0035640(exploration behavior);GO:0043524(negative regulation of neuron apoptotic process);GO:0045177(apical part of cell);GO:0050890(cognition);GO:0070062(extracellular exosome);GO:0005886(plasma membrane);GO:0…	NA	NA	NA	neural cell adhesion molecule L1-like protein isoform X4 [Columba livia];neural cell adhesion molecule L1-like protein isoform X2 [Columba livia];neural cell adhesion molecule L1-like protein isoform X1 [Columba livia];neural cell adhesion molecule L1-like protein isoform X3 [Columba livia];neural cell adhesion molecule L1-like protein isoform X5 [Columba livia]	NA	0.049079	0.166159	0.069504	0.228005	0.124192	2.82107	0.214894	0.162111	0.154336	-2.69585	0.0125262	0.264937	down	yes
gene9241	INPPL1	rna19192	GO:0001958(endochondral ossification);GO:0005794(Golgi apparatus);GO:0005886(plasma membrane);GO:0006006(glucose metabolic process);GO:0006661(phosphatidylinositol biosynthetic process);GO:0006897(endocytosis);GO:0007015(actin filament organization);GO:0008285(negative regulation of cell proliferation);GO:0009791(post-embryonic development);GO:0010629(negative regulation of gene expression);GO:00…	00562(Inositol phosphate metabolism);04070(Phosphatidylinositol signaling system);04910(Insulin signaling pathway)	K15909	EC:3.1.3.86	phosphatidylinositol 3,4,5-trisphosphate 5-phosphatase 2 [Columba livia]	NA	45.9297	26.4265	47.823	43.2208	28.019	19.8722	17.3848	26.8144	1.77434	0.827285	0.012533	0.264937	up	no
gene16471	IFT122	rna33331;rna33333;rna33332	GO:0001843(neural tube closure);GO:0005737(cytoplasm);GO:0005886(plasma membrane);GO:0005929(cilium);GO:0007227(signal transduction downstream of smoothened);GO:0010172(embryonic body morphogenesis);GO:0021914(negative regulation of smoothened signaling pathway involved in ventral spinal cord patterning);GO:0030991(intraciliary transport particle A);GO:0032391(photoreceptor connecting cilium);GO:…	NA	NA	NA	intraflagellar transport 122, partial [Columba livia];intraflagellar transport protein 122 homolog isoform X1 [Columba livia]	NA	6.82319	10.1163	8.68175	12.4572	4.77319	8.13144	7.32183	5.43033	1.48414	0.569632	0.0125369	0.264937	up	no
gene769	ABCG2	rna1733;rna1731;rna1734;rna1732	GO:0005886(plasma membrane);GO:0006855(drug transmembrane transport);GO:0016021(integral component of membrane);GO:0042626(ATPase activity, coupled to transmembrane movement of substances);GO:0042626(ATPase activity, coupled to transmembrane movement of substances)	02010(ABC transporters);02010(ABC transporters)	K05681	NA	ATP-binding cassette sub-family G member 2 isoform X2 [Columba livia];ATP-binding cassette sub-family G member 2 isoform X1 [Columba livia];ATP-binding cassette sub-family G member 2 isoform X3 [Columba livia]	NA	0.472212	0.701659	0.089537	1.57598	1.89816	4.79861	1.71483	1.73096	0.279947	-1.83677	0.0126281	0.265956	down	yes
gene1959	SPON1	rna4439;rna4440;rna4441	GO:0007155(cell adhesion);GO:0046872(metal ion binding);GO:0046872(metal ion binding)	NA	NA	NA	spondin-1 isoform X1 [Columba livia];spondin-1 isoform X3 [Columba livia];spondin-1 isoform X2 [Columba livia]	NA	1.17593	0.961485	1.09457	2.23904	0.343217	1.41012	0.103858	0.0988437	2.79699	1.48387	0.0126521	0.265956	up	yes
gene16503	GAL	rna33407;rna33406;rna33409;rna33408;rna33410	GO:0005179(hormone activity);GO:0005576(extracellular region);GO:0004966(galanin receptor activity);GO:0005184(neuropeptide hormone activity);GO:0005615(extracellular space);GO:0005622(intracellular);GO:0007218(neuropeptide signaling pathway);GO:0007399(nervous system development);GO:0010737(protein kinase A signaling);GO:0019933(cAMP-mediated signaling);GO:0031764(type 1 galanin receptor binding…	04080(Neuroactive ligand-receptor interaction);04080(Neuroactive ligand-receptor interaction)	K05244	NA	galanin peptides isoform X2 [Columba livia];galanin peptides isoform X1 [Columba livia];serine/threonine-protein phosphatase 6 regulatory subunit 3 isoform A [Patagioenas fasciata monilis];galanin peptides isoform X3 [Columba livia];galanin peptides isoform X5 [Columba livia]	NA	0.38147	0.530614	0.450342	1.0074	0.253096	0.0001	0.0001	0.0001	9.35227	3.22532	0.0126562	0.265956	up	yes
gene20835	LOC110365793	rna41972;rna41975;rna41974;rna41973	NA	NA	NA	NA		NA	6.07264	2.48121	7.3643	4.99441	2.56599	1.48714	2.76022	2.44409	2.259	1.17568	0.0126717	0.265956	up	yes
gene24064	LOC102096040	rna48280	GO:0004867(serine-type endopeptidase inhibitor activity);GO:0005604(basement membrane);GO:0010951(negative regulation of endopeptidase activity)	04512(ECM-receptor interaction);04510(Focal adhesion)	K06238	NA	collagen alpha-1(XXVIII) chain-like [Columba livia]	NA	95.9508	119.44	60.3994	138.035	21.2504	134.646	24.637	39.0276	1.88478	0.914399	0.0126832	0.265956	up	no
gene9186	CALU	rna19113	GO:0005509(calcium ion binding);GO:0005783(endoplasmic reticulum);GO:0016020(membrane)	NA	NA	NA	calumenin [Columba livia]	NA	28.8008	38.0026	34.4502	47.087	15.1911	41.5602	21.631	21.0021	1.49259	0.577822	0.0128821	0.269708	up	no
gene7610	LOC102083478	rna15849	NA	00760(Nicotinate and nicotinamide metabolism)	K01950	EC:6.3.5.1	glutamine-dependent NAD(+) synthetase [Columba livia]	NA	2.90897	1.11389	1.66388	3.63061	7.8164	2.32076	8.59594	5.25349	0.38844	-1.36424	0.0129772	0.270934	down	yes
gene8146	HBEGF	rna17027	GO:0005154(epidermal growth factor receptor binding);GO:0005515(protein binding);GO:0005615(extracellular space);GO:0005887(integral component of plasma membrane);GO:0007173(epidermal growth factor receptor signaling pathway);GO:0008016(regulation of heart contraction);GO:0008083(growth factor activity);GO:0008201(heparin binding);GO:0008284(positive regulation of cell proliferation);GO:0009986(c…	04012(ErbB signaling pathway);04912(GnRH signaling pathway)	K08523	NA	proheparin-binding EGF-like growth factor [Columba livia]	NA	2.511	4.50395	4.52311	3.12697	3.39568	4.90549	1.77388	52.6556	0.233778	-2.09679	0.0129807	0.270934	down	yes
gene6769	TRIM45	rna14194	GO:0005654(nucleoplasm);GO:0005737(cytoplasm);GO:0008270(zinc ion binding);GO:0045171(intercellular bridge);GO:0060348(bone development)	NA	NA	NA	tripartite motif-containing protein 45 [Columba livia]	NA	7.34182	8.98421	9.98696	11.0909	5.79994	2.44458	4.43474	5.7857	2.02567	1.0184	0.0130741	0.272463	up	yes
gene21620	LOC110366192	rna43533;rna43532	NA	NA	NA	NA		NA	0.08943	2.85611	5.72393	2.57342	8.24497	14.0729	13.2257	6.78921	0.265583	-1.91277	0.0131353	0.273319	down	yes
gene367	SVOP	rna816;rna817;rna818;rna819;rna820	GO:0016021(integral component of membrane);GO:0016021(integral component of membrane)	04512(ECM-receptor interaction);04512(ECM-receptor interaction)	K06258	NA	synaptic vesicle 2-related protein isoform X1 [Columba livia];synaptic vesicle 2-related protein isoform X2 [Columba livia]	NA	0.347051	0.607945	0.571044	0.309085	1.15523	1.75957	1.15349	0.892816	0.369903	-1.43478	0.0131694	0.273425	down	yes
gene12321	LOC110361581	rna25078	NA	NA	NA	NA	LOW QUALITY PROTEIN: zinc finger and BTB domain-containing protein 25 [Columba livia]	NA	0.0001	0.047519	0.104169	0.0001	2.10064	1.04123	0.0001	0.0001	0.0483402	-4.37063	0.0131808	0.273425	down	yes
gene12283	SIX4	rna25001	GO:0000978(RNA polymerase II proximal promoter sequence-specific DNA binding);GO:0005634(nucleus);GO:0005737(cytoplasm);GO:0006366(transcription by RNA polymerase II);GO:0008582(regulation of synaptic growth at neuromuscular junction);GO:0008584(male gonad development);GO:0030238(male sex determination);GO:0030910(olfactory placode formation);GO:0032880(regulation of protein localization);GO:0034…	NA	NA	NA	homeobox protein SIX4 [Columba livia]	NA	3.39715	4.56191	5.00854	6.23813	10.4751	10.9838	7.13189	7.81273	0.527578	-0.922544	0.0132089	0.273589	down	no
gene4060	OTUD1	rna8622	GO:0004843(thiol-dependent ubiquitin-specific protease activity);GO:0070536(protein K63-linked deubiquitination)	NA	NA	NA	OTU domain-containing protein 1, partial [Columba livia]	NA	33.4774	116.502	30.5705	19.7125	7.34976	50.4044	78.6057	915.301	0.190425	-2.39271	0.0132674	0.274381	down	yes
gene18516	PIM1	rna37279	GO:0004674(protein serine/threonine kinase activity);GO:0005737(cytoplasm);GO:0007346(regulation of mitotic cell cycle);GO:0043066(negative regulation of apoptotic process);GO:0046777(protein autophosphorylation)	04933(AGE-RAGE signaling pathway in diabetic complications)	K04702	EC:2.7.11.1	serine/threonine-protein kinase pim-1 [Columba livia]	NA	1.74513	3.59087	1.42015	3.69025	5.28317	7.16325	7.26901	4.50079	0.43138	-1.21297	0.0133544	0.275669	down	yes
gene1607	RND3	rna3677	GO:0005525(GTP binding);GO:0005622(intracellular);GO:0005925(focal adhesion);GO:0007264(small GTPase mediated signal transduction);GO:0070062(extracellular exosome)	NA	NA	NA	rho-related GTP-binding protein RhoE [Columba livia]	NA	5.85567	11.2993	6.37138	11.1306	9.30646	27.661	19.3339	13.3766	0.497388	-1.00756	0.0133703	0.275669	down	yes
gene18242	LOC110364501	rna36799;rna36798;rna36801;rna36797;rna36800;rna36796;rna36803;rna36795;rna36802	NA	NA	NA	NA		NA	0.22883	0.468462	0.169145	0.510273	0.0340833	0.190804	0.181768	0.0162829	3.25511	1.7027	0.0134081	0.275939	up	yes
gene23702	EPB41L4B	rna47575	GO:0005737(cytoplasm);GO:0005856(cytoskeleton);GO:0008092(cytoskeletal protein binding);GO:0010628(positive regulation of gene expression);GO:0019898(extrinsic component of membrane);GO:0031032(actomyosin structure organization);GO:0042060(wound healing);GO:0045177(apical part of cell);GO:0045785(positive regulation of cell adhesion);GO:0051549(positive regulation of keratinocyte migration)	04530(Tight junction)	K21111	NA	band 4.1-like protein 4B [Columba livia]	NA	0.66699	0.898853	1.15771	0.980082	3.6894	0.717239	2.3922	3.82157	0.348728	-1.51983	0.0134242	0.275939	down	yes
gene17983	FBN1	rna36237;rna36235;rna36236;rna36234;rna36233	GO:0001501(skeletal system development);GO:0001527(microfibril);GO:0005178(integrin binding);GO:0005201(extracellular matrix structural constituent);GO:0005509(calcium ion binding);GO:0005604(basement membrane);GO:0005615(extracellular space);GO:0006030(chitin metabolic process);GO:0007507(heart development);GO:0008061(chitin binding);GO:0009653(anatomical structure morphogenesis);GO:0031012(extr…	NA	NA	NA	fibrillin-1 isoform X1 [Columba livia];fibrillin-1 isoform X3 [Columba livia]	NA	10.9537	19.9733	37.0737	30.833	6.48466	27.5255	4.53421	10.5344	2.01377	1.0099	0.0134685	0.276431	up	yes
gene16406	UFC1	rna33217	GO:0005515(protein binding);GO:0005737(cytoplasm);GO:0034976(response to endoplasmic reticulum stress);GO:0071568(UFM1 transferase activity);GO:0071569(protein ufmylation);GO:1990592(protein K69-linked ufmylation)	NA	NA	NA	ubiquitin-fold modifier-conjugating enzyme 1 [Columba livia]	NA	32.1689	35.4094	32.5096	40.7789	54.6761	62.7814	84.359	71.0079	0.516328	-0.95364	0.0135142	0.276598	down	no
gene9373	C1QTNF8	rna19463	GO:0005576(extracellular region);GO:0005581(collagen trimer)	NA	NA	NA	C1q and tumor necrosis factor related protein 8 [Columba livia]	NA	0.412974	0.711347	0.602436	5.50031	0.129427	0.539962	0.481135	0.501781	4.37393	2.12893	0.0135304	0.276598	up	yes
gene11911	ATXN3	rna24280;rna24284;rna24283;rna24282;rna24281;rna24285;rna24286	GO:0004843(thiol-dependent ubiquitin-specific protease activity);GO:0005759(mitochondrial matrix);GO:0006351(transcription, DNA-templated);GO:0006355(regulation of transcription, DNA-templated);GO:0006515(protein quality control for misfolded or incompletely synthesized proteins);GO:0008242(omega peptidase activity);GO:0010810(regulation of cell-substrate adhesion);GO:0031625(ubiquitin protein li…	04141(Protein processing in endoplasmic reticulum);04141(Protein processing in endoplasmic reticulum)	K11863	EC:3.4.22.-	ataxin-3 isoform X1 [Columba livia];ataxin-3 isoform X3 [Columba livia]	NA	2.63998	3.38592	1.9952	2.89208	4.55755	10.2141	5.85512	4.60775	0.43247	-1.20933	0.0135379	0.276598	down	yes
gene6739	CREG1	rna14122;rna14123	GO:0005615(extracellular space);GO:0005667(transcription factor complex);GO:0006355(regulation of transcription, DNA-templated);GO:0008134(transcription factor binding);GO:0010181(FMN binding);GO:0016491(oxidoreductase activity);GO:0040008(regulation of growth);GO:0055114(oxidation-reduction process);GO:0070062(extracellular exosome);GO:0070062(extracellular exosome)	NA	NA	NA	protein CREG1 isoform X1 [Columba livia]	NA	70.8889	129.599	63.7411	126.27	192.753	207.63	259.802	134.338	0.491489	-1.02477	0.0136002	0.277088	down	yes
gene15000	LOC102086673	rna30599;rna30597;rna30598;rna30600	GO:0004924(oncostatin-M receptor activity);GO:0005900(oncostatin-M receptor complex);GO:0008284(positive regulation of cell proliferation);GO:0016324(apical plasma membrane);GO:0019838(growth factor binding);GO:0038165(oncostatin-M-mediated signaling pathway);GO:0038165(oncostatin-M-mediated signaling pathway)	04060(Cytokine-cytokine receptor interaction);04060(Cytokine-cytokine receptor interaction)	K05057	NA	oncostatin-M-specific receptor subunit beta isoform X1 [Columba livia];oncostatin-M-specific receptor subunit beta isoform X2 [Columba livia]	NA	0.0987213	0.4847	0.386131	0.597298	0.331314	1.77059	1.80661	1.31787	0.299796	-1.73795	0.0136194	0.277088	down	yes
gene15374	CBX1	rna31214	GO:0000784(nuclear chromosome, telomeric region);GO:0001939(female pronucleus);GO:0001940(male pronucleus);GO:0005515(protein binding);GO:0005721(pericentric heterochromatin);GO:0005819(spindle);GO:0010369(chromocenter);GO:0042803(protein homodimerization activity);GO:0045892(negative regulation of transcription, DNA-templated);GO:1990226(histone methyltransferase binding)	NA	NA	NA	chromobox protein homolog 1 [Lonchura striata domestica]	NA	51.7269	57.7851	50.5905	58.0133	32.2262	51.7963	35.7032	30.895	1.44811	0.534174	0.013643	0.277088	up	no
gene9864	APRT	rna20342	GO:0002055(adenine binding);GO:0003999(adenine phosphoribosyltransferase activity);GO:0005575(cellular_component);GO:0005654(nucleoplasm);GO:0005829(cytosol);GO:0006166(purine ribonucleoside salvage);GO:0006168(adenine salvage);GO:0007595(lactation);GO:0007625(grooming behavior);GO:0016208(AMP binding);GO:0032869(cellular response to insulin stimulus);GO:0044209(AMP salvage);GO:0046083(adenine me…	00230(Purine metabolism)	K00759	EC:2.4.2.7	adenine phosphoribosyltransferase [Columba livia]	NA	51.034	30.5931	45.7802	56.2625	31.0588	29.8569	27.6821	28.3636	1.57034	0.651081	0.0136437	0.277088	up	no
gene18455	LOC102092784	rna37186	GO:0005634(nucleus);GO:0005829(cytosol);GO:0009646(response to absence of light)	NA	NA	NA	cryptochrome-1 [Columba livia]	NA	4.58737	5.58704	9.93691	7.50767	3.61532	4.4606	1.76277	3.64986	2.04759	1.03392	0.0136663	0.277132	up	yes
gene3596	RNF165	rna7797	GO:0000209(protein polyubiquitination);GO:0005634(nucleus);GO:0005737(cytoplasm);GO:0008045(motor neuron axon guidance);GO:0030513(positive regulation of BMP signaling pathway);GO:0043161(proteasome-mediated ubiquitin-dependent protein catabolic process);GO:0061630(ubiquitin protein ligase activity)	NA	NA	NA	RING finger protein 165 [Patagioenas fasciata monilis]	NA	0.34092	1.76195	0.196384	1.15602	0.093135	0.221545	0.449149	0.104219	3.98051	1.99295	0.0137341	0.278089	up	yes
gene19986	MAP3K7CL	rna40242;rna40243	GO:0000165(MAPK cascade);GO:0000186(activation of MAPKK activity);GO:0004709(MAP kinase kinase kinase activity);GO:0005622(intracellular);GO:0005634(nucleus);GO:0005829(cytosol);GO:0005829(cytosol)	04010(MAPK signaling pathway);04310(Wnt signaling pathway);04140(Autophagy - animal);04520(Adherens junction);04620(Toll-like receptor signaling pathway);04621(NOD-like receptor signaling pathway);04622(RIG-I-like receptor signaling pathway);05168(Herpes simplex infection);05168(Herpes simplex infection)	K04427	EC:2.7.11.25	MAP3K7 C-terminal-like protein isoform X1 [Columba livia];hypothetical protein DV515_00006539 [Erythrura gouldiae]	NA	1.48864	1.74648	0.310095	0.891504	2.20523	1.41411	0.735759	13.7172	0.245498	-2.02622	0.0137795	0.278211	down	yes
gene25558	NPNT	rna50961;rna50958;rna50963;rna50959;rna50964;rna50960;rna50957;rna50955;rna50956;rna50962	GO:0001658(branching involved in ureteric bud morphogenesis);GO:0005178(integrin binding);GO:0005509(calcium ion binding);GO:0005604(basement membrane);GO:0007160(cell-matrix adhesion);GO:0010694(positive regulation of alkaline phosphatase activity);GO:0010811(positive regulation of cell-substrate adhesion);GO:0030198(extracellular matrix organization);GO:0030485(smooth muscle contractile fiber);…	NA	NA	NA	nephronectin isoform X1 [Columba livia];nephronectin isoform X6 [Columba livia];nephronectin isoform X9 [Columba livia];nephronectin isoform X3 [Columba livia];nephronectin isoform X4 [Columba livia];nephronectin isoform X7 [Columba livia];nephronectin isoform X2 [Columba livia]	NA	3.12571	6.52056	3.1616	6.96348	3.0133	2.39516	3.18066	2.38219	1.8021	0.849676	0.0138016	0.278211	up	no
gene9919	LOC102098769	rna20416	NA	NA	NA	NA	hypothetical protein AV530_015167 [Patagioenas fasciata monilis]	NA	2.70686	8.40158	5.58106	7.113	5.90815	18.7563	26.9806	8.30097	0.397065	-1.33255	0.0138017	0.278211	down	yes
gene13734	LOC102091205	rna28050	GO:0007165(signal transduction)	04621(NOD-like receptor signaling pathway)	K12801	NA	LOW QUALITY PROTEIN: uncharacterized protein LOC102091205 [Columba livia]	NA	3.60463	3.7239	3.03936	5.06934	1.1425	4.10079	2.17937	0.930134	1.84815	0.886081	0.0138463	0.278541	up	no
gene22440	ZBTB43	rna45087	GO:0003677(DNA binding);GO:0005634(nucleus);GO:0046872(metal ion binding)	NA	NA	NA	zinc finger and BTB domain-containing protein 43 [Columba livia]	NA	2.24901	3.30621	1.31517	4.01026	3.5017	8.8381	6.88727	3.76034	0.473331	-1.07908	0.0138592	0.278541	down	yes
gene10536	LOC110360729	rna21641	NA	NA	NA	NA		NA	0.282172	0.690974	0.133359	0.0001	0.386021	3.83704	0.0001	7.14154	0.0973722	-3.36035	0.0139931	0.280783	down	yes
gene22010	DRC7	rna44242;rna44243	GO:0005515(protein binding);GO:0005737(cytoplasm);GO:0005856(cytoskeleton);GO:0031514(motile cilium);GO:0031514(motile cilium)	NA	NA	NA	dynein regulatory complex subunit 7 isoform X2 [Columba livia];dynein regulatory complex subunit 7 isoform X1 [Columba livia]	NA	0.540343	0.222609	0.500007	1.18633	1.77639	3.67573	0.982615	1.76532	0.298692	-1.74327	0.0140122	0.280783	down	yes
gene9417	DHRS7B	rna19527;rna19526	GO:0016021(integral component of membrane);GO:0016491(oxidoreductase activity);GO:0055114(oxidation-reduction process);GO:0055114(oxidation-reduction process)	NA	NA	NA	dehydrogenase/reductase SDR family member 7B isoform A [Patagioenas fasciata monilis];dehydrogenase/reductase SDR family member 7B isoform B [Patagioenas fasciata monilis]	NA	103.154	93.8501	52.8337	65.4521	61.0213	29.4547	38.2437	39.5294	1.87395	0.906083	0.0140346	0.280816	up	no
gene1605	LYPD6	rna3673;rna3675;rna3668;rna3672;rna3674;rna3669;rna3671;rna3670	GO:0005575(cellular_component);GO:0005576(extracellular region);GO:0005737(cytoplasm);GO:0005886(plasma membrane);GO:0016020(membrane);GO:0030054(cell junction);GO:0030548(acetylcholine receptor regulator activity);GO:0030550(acetylcholine receptor inhibitor activity);GO:0031225(anchored component of membrane);GO:0043005(neuron projection);GO:0045202(synapse);GO:0045202(synapse)	NA	NA	NA	ly6/PLAUR domain-containing protein 6 [Columba livia]	NA	0.0395012	0.647009	0.864113	0.123873	0.100151	0.181377	0.0001	0.0564362	4.95319	2.30836	0.0140954	0.280881	up	yes
gene18806	EFR3B	rna37824;rna37822;rna37823	GO:0005886(plasma membrane);GO:0046854(phosphatidylinositol phosphorylation);GO:0072659(protein localization to plasma membrane);GO:0072659(protein localization to plasma membrane)	NA	NA	NA	protein EFR3 homolog B isoform X2 [Columba livia];protein EFR3 homolog B isoform X3 [Columba livia];protein EFR3 homolog B isoform X1 [Columba livia]	NA	3.18165	2.46682	3.57015	2.82081	1.84743	0.442288	1.50536	1.14497	2.43711	1.28517	0.0140974	0.280881	up	yes
gene3116	SAMD8	rna6727;rna6726;rna6728	GO:0030176(integral component of endoplasmic reticulum membrane);GO:0046513(ceramide biosynthetic process);GO:2000303(regulation of ceramide biosynthetic process);GO:2000303(regulation of ceramide biosynthetic process)	00600(Sphingolipid metabolism);00600(Sphingolipid metabolism)	K04714	EC:2.7.8.27	sphingomyelin synthase-related protein 1 [Columba livia]	NA	0.869114	1.15982	0.591216	0.925481	1.78327	2.81857	1.99236	2.41937	0.393366	-1.34605	0.0141205	0.280881	down	yes
gene6750	GPR156	rna14160;rna14159;rna14158;rna14157	GO:0004965(G-protein coupled GABA receptor activity);GO:0007186(G-protein coupled receptor signaling pathway);GO:0016021(integral component of membrane);GO:0016021(integral component of membrane)	04080(Neuroactive ligand-receptor interaction);04080(Neuroactive ligand-receptor interaction)	K04617	NA	probable G-protein coupled receptor 156 isoform X1 [Columba livia];probable G-protein coupled receptor 156 isoform X2 [Columba livia]	NA	1.72146	0.444266	1.00461	0.566081	0.459259	0.456112	0.131795	0.165057	3.08228	1.624	0.0141221	0.280881	up	yes
gene23633	LOC102099049	rna47468;rna47469	NA	NA	NA	NA	uncharacterized protein LOC102099049 [Columba livia]	NA	48.5172	67.825	25.6366	99.817	17.1689	52.951	45.8478	25.0738	1.71436	0.77767	0.0141415	0.280881	up	no
gene23346	LOC102090924	rna46936	GO:0005515(protein binding);GO:0005829(cytosol);GO:0009408(response to heat);GO:0010243(response to organonitrogen compound);GO:0014070(response to organic cyclic compound);GO:0048471(perinuclear region of cytoplasm)	04330(Notch signaling pathway)	K06062	EC:2.3.1.48	heat shock protein 30C, partial [Columba livia]	NA	197.88	327.489	366.236	191.135	811.584	376.913	197.656	1690.08	0.35197	-1.50648	0.0142837	0.28324	down	yes
gene20837	KCNJ2	rna41977	GO:0005242(inward rectifier potassium channel activity);GO:0005546(phosphatidylinositol-4,5-bisphosphate binding);GO:0005887(integral component of plasma membrane);GO:0008076(voltage-gated potassium channel complex);GO:0014861(regulation of skeletal muscle contraction via regulation of action potential);GO:0015693(magnesium ion transport);GO:0042802(identical protein binding);GO:0051289(protein h…	NA	NA	NA	inward rectifier potassium channel 2 [Columba livia]	NA	24.3075	19.271	14.9789	12.8709	10.8897	3.62192	9.61371	12.5106	1.94968	0.963236	0.0143021	0.28324	up	no
gene7113	INHBA	rna14861	GO:0000082(G1/S transition of mitotic cell cycle);GO:0001541(ovarian follicle development);GO:0002244(hematopoietic progenitor cell differentiation);GO:0005125(cytokine activity);GO:0005576(extracellular region);GO:0006357(regulation of transcription by RNA polymerase II);GO:0007050(cell cycle arrest);GO:0008285(negative regulation of cell proliferation);GO:0008584(male gonad development);GO:0030…	04350(TGF-beta signaling pathway);04060(Cytokine-cytokine receptor interaction)	K04667	NA	inhibin beta A chain [Zonotrichia albicollis]	NA	0.056998	0.703704	0.221874	0.781758	0.859799	1.8974	1.66322	1.07577	0.321011	-1.63931	0.0143363	0.283504	down	yes
gene3862	LOC102092157	rna8299	GO:0000303(response to superoxide);GO:0003735(structural constituent of ribosome);GO:0006412(translation);GO:0006631(fatty acid metabolic process);GO:0006839(mitochondrial transport);GO:0016021(integral component of membrane);GO:0017077(oxidative phosphorylation uncoupler activity);GO:0031966(mitochondrial membrane)	NA	NA	NA	mitochondrial uncoupling protein 3 [Columba livia]	NA	234.765	125.109	282.791	105.058	152.727	39.1348	65.768	69.8173	2.28349	1.19124	0.0145197	0.286455	up	yes
gene20254	LOC102098016	rna40767	GO:0005615(extracellular space);GO:0005622(intracellular);GO:0006955(immune response);GO:0008009(chemokine activity);GO:0010820(positive regulation of T cell chemotaxis);GO:0035782(mature natural killer cell chemotaxis);GO:0051209(release of sequestered calcium ion into cytosol);GO:0071353(cellular response to interleukin-4);GO:0071560(cellular response to transforming growth factor beta stimulus…	04060(Cytokine-cytokine receptor interaction)	K05507	NA	lymphotactin [Columba livia]	NA	0.524222	2.51613	1.1537	1.07104	2.62909	8.11367	4.95253	4.0865	0.266159	-1.90964	0.0145279	0.286455	down	yes
gene15532	PYCR1	rna31428	GO:0004735(pyrroline-5-carboxylate reductase activity);GO:0055114(oxidation-reduction process);GO:0055129(L-proline biosynthetic process)	00330(Arginine and proline metabolism)	K00286	EC:1.5.1.2	pyrroline-5-carboxylate reductase 1, mitochondrial [Columba livia]	NA	5.77679	4.16894	2.99572	6.04375	4.80091	36.219	9.24104	5.67917	0.339385	-1.55901	0.0146406	0.288258	down	yes
gene11899	ITPK1	rna24258;rna24259	GO:0000287(magnesium ion binding);GO:0005524(ATP binding);GO:0005622(intracellular);GO:0016310(phosphorylation);GO:0016853(isomerase activity);GO:0032957(inositol trisphosphate metabolic process);GO:0047325(inositol tetrakisphosphate 1-kinase activity);GO:0052725(inositol-1,3,4-trisphosphate 6-kinase activity);GO:0052726(inositol-1,3,4-trisphosphate 5-kinase activity);GO:0052726(inositol-1,3,4-tr…	00562(Inositol phosphate metabolism);04070(Phosphatidylinositol signaling system);04070(Phosphatidylinositol signaling system)	K00913	EC:2.7.1.159;EC:2.7.1.134	inositol-tetrakisphosphate 1-kinase isoform X1 [Columba livia];inositol-tetrakisphosphate 1-kinase isoform X2 [Columba livia]	NA	4.75521	11.3051	2.93412	10.0315	8.3656	22.5799	18.8305	12.2625	0.46787	-1.09582	0.0147229	0.288942	down	yes
gene8514	LOC110359794	rna17666	NA	NA	NA	NA	hypothetical protein DUI87_08858 [Hirundo rustica rustica]	NA	0.139869	0.289639	0.069157	0.128761	0.0001	0.038699	0.066081	0.030695	4.62789	2.21035	0.0147333	0.288942	up	yes
gene18180	IGFBP1	rna36622	GO:0005615(extracellular space);GO:0031994(insulin-like growth factor I binding);GO:0031995(insulin-like growth factor II binding);GO:0043567(regulation of insulin-like growth factor receptor signaling pathway)	NA	NA	NA	insulin-like growth factor binding protein 1 [Columba livia]	NA	1.33037	2.2574	0.708909	1.78761	0.0001	0.669969	0.507329	0.0001	5.16713	2.36936	0.0147393	0.288942	up	yes
gene18340	HDAC2	rna36995	GO:0000122(negative regulation of transcription by RNA polymerase II);GO:0000978(RNA polymerase II proximal promoter sequence-specific DNA binding);GO:0000980(RNA polymerase II distal enhancer sequence-specific DNA binding);GO:0001103(RNA polymerase II repressing transcription factor binding);GO:0004407(histone deacetylase activity);GO:0005737(cytoplasm);GO:0006344(maintenance of chromatin silenc…	04330(Notch signaling pathway);04110(Cell cycle);04919(Thyroid hormone signaling pathway);04213(Longevity regulating pathway - multiple species);05200(Pathways in cancer);05202(Transcriptional misregulation in cancers);05203(Viral carcinogenesis);05220(Chronic myeloid leukemia);05016(Huntington disease);05034(Alcoholism);05169(Epstein-Barr virus infection);05165(Human papillomavirus infection)	K06067	EC:3.5.1.98	hypothetical protein llap_1446 [Limosa lapponica baueri]	NA	46.6347	53.2486	47.2909	55.0406	33.4214	32.2842	34.8861	31.4634	1.53129	0.614747	0.0147721	0.289165	up	no
gene12461	LOC102086726	rna25333	GO:0001558(regulation of cell growth);GO:0004674(protein serine/threonine kinase activity);GO:0005246(calcium channel regulator activity);GO:0005524(ATP binding);GO:0006883(cellular sodium ion homeostasis);GO:0010765(positive regulation of sodium ion transport);GO:0015459(potassium channel regulator activity);GO:0017080(sodium channel regulator activity);GO:0017081(chloride channel regulator acti…	04068(FoxO signaling pathway)	K13304	EC:2.7.11.1	serine/threonine-protein kinase Sgk3 [Columba livia]	NA	4.47982	6.01025	5.19867	10.8063	7.6397	27.5986	14.3188	8.4711	0.45659	-1.13103	0.0148059	0.289199	down	yes
gene20127	RBM11	rna40521	GO:0000166(nucleotide binding);GO:0000381(regulation of alternative mRNA splicing, via spliceosome);GO:0008266(poly(U) RNA binding);GO:0016607(nuclear speck);GO:0034599(cellular response to oxidative stress);GO:0042803(protein homodimerization activity)	NA	NA	NA	splicing regulator RBM11 [Columba livia]	NA	1.60092	1.23106	0.959325	1.57683	0.0001	0.865709	0.290897	0.250377	3.81509	1.93172	0.0148165	0.289199	up	yes
gene21546	LOC102095104	rna43401	GO:0001755(neural crest cell migration);GO:0005615(extracellular space);GO:0030215(semaphorin receptor binding);GO:0030335(positive regulation of cell migration);GO:0038191(neuropilin binding);GO:0045499(chemorepellent activity);GO:0048843(negative regulation of axon extension involved in axon guidance);GO:0050919(negative chemotaxis);GO:0071526(semaphorin-plexin signaling pathway)	04360(Axon guidance)	K06840	NA	semaphorin-3D [Columba livia]	NA	22.7615	62.4743	12.8006	50.7473	5.30252	38.8237	11.4698	16.2639	2.07047	1.04996	0.0148388	0.289218	up	yes
gene9764	FTO	rna20162	GO:0001659(temperature homeostasis);GO:0006307(DNA dealkylation involved in DNA repair);GO:0008198(ferrous iron binding);GO:0010883(regulation of lipid storage);GO:0016607(nuclear speck);GO:0035515(oxidative RNA demethylase activity);GO:0035516(oxidative DNA demethylase activity);GO:0035552(oxidative single-stranded DNA demethylation);GO:0035553(oxidative single-stranded RNA demethylation);GO:004…	NA	NA	NA	alpha-ketoglutarate-dependent dioxygenase FTO [Columba livia]	NA	1.25903	1.23396	2.31757	1.45434	0.568802	0.495144	1.00998	0.945803	2.07466	1.05287	0.0149281	0.289417	up	yes
gene1215	FAM102B	rna2811;rna2810;rna2809;rna2808	GO:0003674(molecular_function);GO:0005575(cellular_component);GO:0008150(biological_process);GO:0008150(biological_process)	NA	NA	NA	protein FAM102B isoform X1 [Columba livia];protein FAM102B isoform X2 [Columba livia]	NA	1.82517	1.10183	1.46588	1.24731	0.993761	12.2871	2.71055	2.98652	0.297198	-1.75051	0.0149285	0.289417	down	yes
gene22452	PBX3	rna45133	GO:0000980(RNA polymerase II distal enhancer sequence-specific DNA binding);GO:0002087(regulation of respiratory gaseous exchange by neurological system process);GO:0005634(nucleus);GO:0005667(transcription factor complex);GO:0006366(transcription by RNA polymerase II);GO:0007585(respiratory gaseous exchange);GO:0008344(adult locomotory behavior);GO:0021516(dorsal spinal cord development);GO:0045…	NA	NA	NA	pre-B-cell leukemia transcription factor 3 [Columba livia]	NA	5.97049	5.95882	6.45994	7.34643	3.51937	5.28819	3.16852	3.54872	1.65772	0.729196	0.0149331	0.289417	up	no
gene1911	NRIP3	rna4307;rna4308;rna4306;rna4305	GO:0004190(aspartic-type endopeptidase activity);GO:0006508(proteolysis);GO:0006508(proteolysis)	NA	NA	NA	nuclear receptor-interacting protein 3 isoform X1 [Columba livia];nuclear receptor-interacting protein 3 isoform X2 [Columba livia]	NA	1.77982	1.31113	0.798966	2.35222	0.575013	1.38251	0.311692	0.118447	2.61433	1.38644	0.01497	0.289417	up	yes
gene24415	GPI	rna49023	GO:0001707(mesoderm formation);GO:0004347(glucose-6-phosphate isomerase activity);GO:0005654(nucleoplasm);GO:0005737(cytoplasm);GO:0006094(gluconeogenesis);GO:0006096(glycolytic process);GO:0031625(ubiquitin protein ligase binding);GO:0034101(erythrocyte homeostasis);GO:0042593(glucose homeostasis);GO:0043209(myelin sheath);GO:0060170(ciliary membrane);GO:0070062(extracellular exosome)	00010(Glycolysis / Gluconeogenesis);00030(Pentose phosphate pathway);00500(Starch and sucrose metabolism);00520(Amino sugar and nucleotide sugar metabolism)	K01810	EC:5.3.1.9	glucose-6-phosphate isomerase [Columba livia]	NA	636.239	343.778	686.738	302.825	318.941	64.1712	115.107	291.262	2.49478	1.31891	0.0149763	0.289417	up	yes
gene6301	AP4S1	rna13250;rna13249;rna13251	GO:0015031(protein transport);GO:0015031(protein transport)	04142(Lysosome);04142(Lysosome)	K12403	NA	AP-4 complex subunit sigma-1 isoform X1 [Columba livia];AP-4 complex subunit sigma-1 isoform X2 [Columba livia]	NA	7.61325	4.95069	2.8053	4.43697	2.17646	4.57825	1.57406	2.52012	1.82564	0.868404	0.0149772	0.289417	up	no
gene16280	NICN1	rna32970	GO:0005634(nucleus);GO:0005874(microtubule)	NA	NA	NA	nicolin-1 [Columba livia]	NA	10.3657	9.0099	7.35522	10.9795	11.1679	51.2106	29.2763	10.0684	0.370715	-1.43162	0.0150915	0.291211	down	yes
gene17077	MAP3K5	rna34518	GO:0000186(activation of MAPKK activity);GO:0000187(activation of MAPK activity);GO:0000287(magnesium ion binding);GO:0004709(MAP kinase kinase kinase activity);GO:0005524(ATP binding);GO:0007254(JNK cascade);GO:0008631(intrinsic apoptotic signaling pathway in response to oxidative stress);GO:0019901(protein kinase binding);GO:0019903(protein phosphatase binding);GO:0038066(p38MAPK cascade);GO:00…	04141(Protein processing in endoplasmic reticulum);04010(MAPK signaling pathway);04210(Apoptosis);04530(Tight junction)	K04426	EC:2.7.11.25	mitogen-activated protein kinase kinase kinase 5 isoform B [Patagioenas fasciata monilis]	NA	4.54401	5.32697	3.90394	5.79921	5.46005	16.2518	10.8175	6.4065	0.502728	-0.992151	0.0151395	0.291721	down	no
gene6913	MDM2	rna14449;rna14450;rna14451	GO:0000122(negative regulation of transcription by RNA polymerase II);GO:0001568(blood vessel development);GO:0001974(blood vessel remodeling);GO:0002027(regulation of heart rate);GO:0002039(p53 binding);GO:0003181(atrioventricular valve morphogenesis);GO:0003203(endocardial cushion morphogenesis);GO:0003281(ventricular septum development);GO:0003283(atrial septum development);GO:0005730(nucleolu…	04120(Ubiquitin mediated proteolysis);04068(FoxO signaling pathway);04144(Endocytosis);04110(Cell cycle);04115(p53 signaling pathway);04218(Cellular senescence);04625(C-type lectin receptor signaling pathway);04625(C-type lectin receptor signaling pathway)	K06643	EC:2.3.2.27	E3 ubiquitin-protein ligase Mdm2 isoform X2 [Columba livia];E3 ubiquitin-protein ligase Mdm2 isoform X1 [Columba livia]	NA	10.9997	11.3354	9.59919	9.75639	17.3442	17.2748	22.2646	19.2527	0.54758	-0.868859	0.0151867	0.29208	down	no
gene4091	LOC102095617	rna8693;rna8694	GO:0005509(calcium ion binding);GO:0005604(basement membrane);GO:0010811(positive regulation of cell-substrate adhesion);GO:0016020(membrane);GO:0030198(extracellular matrix organization);GO:0030198(extracellular matrix organization)	NA	NA	NA	epidermal growth factor-like protein 6 [Patagioenas fasciata monilis];epidermal growth factor-like protein 6 [Columba livia]	NA	22.6706	23.5724	7.26436	11.2677	0.379956	14.1501	0.0001	0.625593	4.27395	2.09557	0.0152139	0.29208	up	yes
gene4987	TNFRSF19	rna10582;rna10584;rna10581;rna10583	GO:0005886(plasma membrane);GO:0009888(tissue development);GO:0016021(integral component of membrane);GO:0043123(positive regulation of I-kappaB kinase/NF-kappaB signaling);GO:0046330(positive regulation of JNK cascade);GO:0046330(positive regulation of JNK cascade)	04060(Cytokine-cytokine receptor interaction);04060(Cytokine-cytokine receptor interaction)	K05155	NA	tumor necrosis factor receptor superfamily member 19 [Columba livia]	NA	2.35541	1.63865	1.90247	2.92682	0.79072	1.60979	0.971382	1.16534	1.94465	0.959514	0.015242	0.29208	up	no
gene12451	COL13A1	rna25309;rna25308;rna25310;rna25306;rna25307	GO:0001763(morphogenesis of a branching structure);GO:0001958(endochondral ossification);GO:0005515(protein binding);GO:0005576(extracellular region);GO:0005600(collagen type XIII trimer);GO:0005788(endoplasmic reticulum lumen);GO:0005886(plasma membrane);GO:0005911(cell-cell junction);GO:0007160(cell-matrix adhesion);GO:0008201(heparin binding);GO:0030154(cell differentiation);GO:0030198(extrace…	NA	NA	NA	collagen alpha-1(XIII) chain isoform X5 [Columba livia]	NA	1.07745	1.56663	0.826831	5.7675	0.0727304	0.665613	1.12314	0.886026	3.36247	1.74952	0.0152832	0.29208	up	yes
gene5060	LOC110358074	rna10724;rna10725	GO:0007165(signal transduction);GO:0007165(signal transduction)	NA	NA	NA	rho GTPase-activating protein 20-like [Columba livia]	NA	0.273498	0.130531	0.278766	0.157039	0.0960011	0.0001	0.0001	0.0001	8.72091	3.12448	0.0152907	0.29208	up	yes
gene6915	CPM	rna14453	GO:0004181(metallocarboxypeptidase activity);GO:0004185(serine-type carboxypeptidase activity);GO:0005615(extracellular space);GO:0005886(plasma membrane);GO:0006518(peptide metabolic process);GO:0008270(zinc ion binding);GO:0009986(cell surface);GO:0016485(protein processing);GO:0070062(extracellular exosome)	NA	NA	NA	carboxypeptidase M [Patagioenas fasciata monilis]	NA	0.857797	1.84423	6.10806	1.43796	0.46636	1.92055	0.640762	0.78538	2.68762	1.42633	0.0152948	0.29208	up	yes
gene15359	HOXB9	rna31186	GO:0005654(nucleoplasm);GO:0005739(mitochondrion);GO:0006351(transcription, DNA-templated);GO:0009952(anterior/posterior pattern specification);GO:0045944(positive regulation of transcription by RNA polymerase II);GO:0048706(embryonic skeletal system development);GO:0060070(canonical Wnt signaling pathway);GO:0060326(cell chemotaxis)	NA	NA	NA	homeobox protein Hox-B9 [Columba livia]	NA	0.510462	3.87878	0.0001	0.037572	0.105739	0.184154	0.0001	0.0001	15.2603	3.93171	0.0153091	0.29208	up	yes
gene1265	LOC110362503	rna2937	GO:0005096(GTPase activator activity);GO:0005634(nucleus);GO:0005737(cytoplasm);GO:0005829(cytosol);GO:0005886(plasma membrane);GO:0007283(spermatogenesis);GO:0009898(cytoplasmic side of plasma membrane);GO:0010519(negative regulation of phospholipase activity);GO:0010614(negative regulation of cardiac muscle hypertrophy);GO:0043407(negative regulation of MAP kinase activity);GO:0043547(positive …	04022(cGMP - PKG signaling pathway);04921(Oxytocin signaling pathway);04740(Olfactory transduction)	K18154	NA	PREDICTED: regulator of G-protein signaling 2, partial [Phaethon lepturus]	NA	29.0419	9.2986	6.60589	8.24506	5.63327	0.0001	0.0001	0.0001	9.44187	3.23907	0.01535	0.292363	up	yes
gene21308	LOC102092500	rna42850	GO:0000287(magnesium ion binding);GO:0004743(pyruvate kinase activity);GO:0005634(nucleus);GO:0005739(mitochondrion);GO:0005886(plasma membrane);GO:0005929(cilium);GO:0006096(glycolytic process);GO:0012501(programmed cell death);GO:0016301(kinase activity);GO:0023026(MHC class II protein complex binding);GO:0030955(potassium ion binding);GO:0031012(extracellular matrix);GO:0043209(myelin sheath);…	00010(Glycolysis / Gluconeogenesis);00620(Pyruvate metabolism);00230(Purine metabolism)	K00873	EC:2.7.1.40	pyruvate kinase PKM [Columba livia]	NA	1674.58	778.49	1966.06	810.12	714.791	76.2706	160.063	778.859	3.02271	1.59584	0.0153671	0.292363	up	yes
gene5296	CASK	rna11185;rna11176;rna11180;rna11177;rna11182;rna11183;rna11181;rna11179;rna11178;rna11175;rna11184	GO:0001953(negative regulation of cell-matrix adhesion);GO:0004385(guanylate kinase activity);GO:0004674(protein serine/threonine kinase activity);GO:0005515(protein binding);GO:0005516(calmodulin binding);GO:0005524(ATP binding);GO:0005604(basement membrane);GO:0005652(nuclear lamina);GO:0005730(nucleolus);GO:0005737(cytoplasm);GO:0005829(cytosol);GO:0005886(plasma membrane);GO:0005911(cell-cell…	NA	NA	NA	Peripheral plasma membrane protein CASK, partial [Chelonia mydas];peripheral plasma membrane protein CASK isoform X1 [Columba livia];peripheral plasma membrane protein CASK isoform X3 [Columba livia];peripheral plasma membrane protein CASK isoform X4 [Columba livia];peripheral plasma membrane protein CASK isoform X7 [Columba livia];peripheral plasma membrane protein CASK isoform X12 [Chrysemys pi…	NA	12.228	13.3368	11.9618	13.6515	7.16849	11.9513	10.9275	6.05323	1.41766	0.503508	0.0154171	0.292904	up	no
gene15485	AATK	rna31371	GO:0004672(protein kinase activity);GO:0005524(ATP binding);GO:0006468(protein phosphorylation)	NA	NA	NA	LOW QUALITY PROTEIN: serine/threonine-protein kinase LMTK1 [Columba livia]	NA	1.03812	1.78156	1.30925	2.33006	1.12676	18.9709	2.64969	1.43886	0.267053	-1.9048	0.0154852	0.293442	down	yes
gene13541	LOC110362271	rna27597	GO:0042802(identical protein binding)	00020(Citrate cycle (TCA cycle));00620(Pyruvate metabolism)	K01679	EC:4.2.1.2	protein NYNRIN-like [Columba livia]	NA	0.852654	0.123534	0.711625	1.18512	0.125537	0.340432	0.0001	0.15136	4.65306	2.21818	0.0154888	0.293442	up	yes
gene3166	SRPX2	rna6887	GO:0001525(angiogenesis);GO:0005102(receptor binding);GO:0005615(extracellular space);GO:0005737(cytoplasm);GO:0036458(hepatocyte growth factor binding);GO:0042325(regulation of phosphorylation);GO:0042802(identical protein binding);GO:0048870(cell motility);GO:0051965(positive regulation of synapse assembly);GO:0071625(vocalization behavior);GO:0090050(positive regulation of cell migration invol…	NA	NA	NA	LOW QUALITY PROTEIN: sushi repeat-containing protein SRPX2 [Columba livia]	NA	1.98195	4.30338	4.42362	7.01524	4.28294	33.7598	3.02755	13.9658	0.322047	-1.63466	0.0155832	0.294819	down	yes
gene19890	ERG	rna40049;rna40050;rna40045;rna40046;rna40048;rna40047	GO:0000981(RNA polymerase II transcription factor activity, sequence-specific DNA binding);GO:0005634(nucleus);GO:0006351(transcription, DNA-templated);GO:0006357(regulation of transcription by RNA polymerase II);GO:0030154(cell differentiation);GO:0043565(sequence-specific DNA binding);GO:0003700(DNA binding transcription factor activity);GO:0006355(regulation of transcription, DNA-templated);GO…	NA	NA	NA	transcriptional regulator ERG isoform X3 [Columba livia];transcriptional regulator ERG isoform X5 [Columba livia];transcriptional regulator erg isoform x1 [Limosa lapponica baueri];transcriptional regulator ERG isoform X4 [Columba livia];transcriptional regulator ERG isoform X2 [Columba livia]	NA	11.1792	12.8878	9.00234	10.9332	14.6443	38.4338	23.0725	12.7678	0.494865	-1.01489	0.0156071	0.294858	down	yes
gene3455	SLC6A13	rna7513;rna7511;rna7510;rna7512;rna7514	GO:0005328(neurotransmitter:sodium symporter activity);GO:0005332(gamma-aminobutyric acid:sodium symporter activity);GO:0005887(integral component of plasma membrane);GO:0006836(neurotransmitter transport);GO:0007268(chemical synaptic transmission);GO:0015812(gamma-aminobutyric acid transport);GO:0043005(neuron projection);GO:0055085(transmembrane transport);GO:0070062(extracellular exosome);GO:0…	NA	NA	NA	sodium- and chloride-dependent GABA transporter 2 isoform X1 [Columba livia];sodium- and chloride-dependent GABA transporter 2 isoform X3 [Columba livia];sodium- and chloride-dependent GABA transporter 2 isoform X4 [Columba livia];sodium- and chloride-dependent GABA transporter 2 isoform X2 [Columba livia]	NA	0.301384	0.335723	0.249689	0.469188	0.0635251	0.0001	0.17711	0.0740022	4.3083	2.10712	0.0156432	0.295129	up	yes
gene16475	LOC110363640	rna33337	GO:0001569(branching involved in blood vessel morphogenesis);GO:0002116(semaphorin receptor complex);GO:0003151(outflow tract morphogenesis);GO:0003279(cardiac septum development);GO:0005887(integral component of plasma membrane);GO:0007416(synapse assembly);GO:0017154(semaphorin receptor activity);GO:0019904(protein domain specific binding);GO:0021785(branchiomotor neuron axon guidance);GO:00300…	NA	NA	NA	plexin-D1-like [Columba livia]	NA	21.3467	45.5252	15.6226	33.9804	9.87796	32.7062	13.2991	15.2295	1.63789	0.711837	0.0156721	0.295262	up	no
gene14004	LOC110362528	rna28573	NA	NA	NA	NA		NA	1.76482	3.30575	1.52311	2.13416	0.336805	0.0001	0.949978	0.890983	4.00752	2.00271	0.0157025	0.295424	up	yes
gene14171	SLC35F1	rna28873;rna28875;rna28872;rna28876;rna28874	GO:0006810(transport);GO:0016021(integral component of membrane);GO:0016021(integral component of membrane)	NA	NA	NA	solute carrier family 35 member F1 isoform X1 [Columba livia];solute carrier family 35 member F1 isoform X3 [Columba livia];solute carrier family 35 member F1 isoform X2 [Columba livia];solute carrier family 35 member F1, partial [Dromaius novaehollandiae]	NA	0.382944	0.220116	0.212472	0.290036	0.147473	7.22754	0.170622	0.207818	0.14259	-2.81005	0.0158059	0.296058	down	yes
gene12464	VCPIP1	rna25343	GO:0004843(thiol-dependent ubiquitin-specific protease activity);GO:0005737(cytoplasm);GO:0005783(endoplasmic reticulum);GO:0005788(endoplasmic reticulum lumen);GO:0005795(Golgi stack);GO:0016320(endoplasmic reticulum membrane fusion);GO:0016567(protein ubiquitination);GO:0016579(protein deubiquitination);GO:0035871(protein K11-linked deubiquitination);GO:0071108(protein K48-linked deubiquitinati…	NA	NA	NA	deubiquitinating protein VCIP135 [Columba livia]	NA	4.73231	6.66502	3.71087	6.84157	7.11739	12.2877	13.1556	7.9924	0.54126	-0.885607	0.0158079	0.296058	down	no
gene24154	AGTRAP	rna48466;rna48465	GO:0004945(angiotensin type II receptor activity);GO:0005654(nucleoplasm);GO:0005886(plasma membrane);GO:0005938(cell cortex);GO:0008217(regulation of blood pressure);GO:0016021(integral component of membrane);GO:0038166(angiotensin-activated signaling pathway);GO:0038166(angiotensin-activated signaling pathway)	NA	NA	NA	type-1 angiotensin II receptor-associated protein isoform X1 [Columba livia]	NA	31.3506	21.653	25.6908	28.8593	12.9622	16.0471	23.6432	13.7867	1.61883	0.694951	0.0158172	0.296058	up	no
gene8176	LOC102096854	rna17061	GO:0005509(calcium ion binding);GO:0005576(extracellular region);GO:0005887(integral component of plasma membrane);GO:0007155(cell adhesion);GO:0007156(homophilic cell adhesion via plasma membrane adhesion molecules);GO:0007399(nervous system development)	NA	NA	NA	LOW QUALITY PROTEIN: protocadherin alpha-6-like [Columba livia]	NA	0.05211	0.102554	0.029518	0.081194	0.104027	0.246036	0.452059	0.215164	0.260867	-1.93862	0.0158418	0.296058	down	yes
gene4118	GATB	rna8733	GO:0005739(mitochondrion);GO:0030956(glutamyl-tRNA(Gln) amidotransferase complex);GO:0032543(mitochondrial translation);GO:0050567(glutaminyl-tRNA synthase (glutamine-hydrolyzing) activity);GO:0070681(glutaminyl-tRNAGln biosynthesis via transamidation)	00970(Aminoacyl-tRNA biosynthesis)	K02434	EC:6.3.5.6;EC:6.3.5.7	glutamyl-tRNA(Gln) amidotransferase subunit B, mitochondrial [Columba livia]	NA	41.4936	39.6871	43.9825	33.8149	27.0813	13.8568	21.7776	28.8853	1.73555	0.795393	0.0158596	0.296058	up	no
gene20663	OSBPL1A	rna41612;rna41614;rna41613	GO:0005654(nucleoplasm);GO:0005770(late endosome);GO:0006869(lipid transport);GO:0015485(cholesterol binding);GO:0070062(extracellular exosome);GO:0070062(extracellular exosome)	NA	NA	NA	oxysterol-binding protein-related protein 1 isoform X1 [Columba livia];oxysterol-binding protein-related protein 1 isoform X2 [Columba livia]	NA	31.9253	35.3658	12.2887	33.9212	37.7588	87.6615	74.1888	43.1588	0.467529	-1.09687	0.0158679	0.296058	down	yes
gene958	OBSL1	rna2143	GO:0005859(muscle myosin complex);GO:0006941(striated muscle contraction);GO:0007015(actin filament organization);GO:0008307(structural constituent of muscle);GO:0030018(Z disc);GO:0031430(M band);GO:0045214(sarcomere organization);GO:0051015(actin filament binding);GO:0051371(muscle alpha-actinin binding);GO:0071688(striated muscle myosin thick filament assembly);GO:0097493(structural molecule a…	NA	NA	NA	obscurin-like protein 1 [Columba livia]	NA	1.95294	0.645069	7.69304	3.50691	0.593486	0.210668	1.67451	2.15562	2.97737	1.57404	0.0158891	0.296058	up	yes
gene13209	GREB1	rna26850	GO:0016020(membrane);GO:0016021(integral component of membrane)	NA	NA	NA	LOW QUALITY PROTEIN: protein GREB1 [Columba livia]	NA	1.36484	0.11623	0.294174	0.640974	0.154344	0.231557	0.223528	0.192759	3.01204	1.59074	0.0159949	0.297328	up	yes
gene21143	CD36	rna42575;rna42576	GO:0000122(negative regulation of transcription by RNA polymerase II);GO:0001954(positive regulation of cell-matrix adhesion);GO:0002221(pattern recognition receptor signaling pathway);GO:0005041(low-density lipoprotein particle receptor activity);GO:0005615(extracellular space);GO:0005794(Golgi apparatus);GO:0005829(cytosol);GO:0006910(phagocytosis, recognition);GO:0006955(immune response);GO:00…	04512(ECM-receptor interaction);04145(Phagosome);04920(Adipocytokine signaling pathway);03320(PPAR signaling pathway);03320(PPAR signaling pathway)	K06259	NA	platelet glycoprotein 4 [Columba livia]	NA	184.835	262.236	71.321	189.939	269.966	703.094	477.904	208.824	0.426761	-1.2285	0.0160012	0.297328	down	yes
gene4904	LOC102090341	rna10429;rna10428;rna10430	GO:0000159(protein phosphatase type 2A complex);GO:0000159(protein phosphatase type 2A complex)	03015(mRNA surveillance pathway);04530(Tight junction);04261(Adrenergic signaling in cardiomyocytes);04261(Adrenergic signaling in cardiomyocytes)	K04354	NA	serine/threonine-protein phosphatase 2A 55 kDa regulatory subunit B gamma isoform isoform X2 [Columba livia];PREDICTED: protein phosphatase 2, regulatory subunit B, gamma isoform X4 [Ficedula albicollis];protein phosphatase 2, regulatory subunit B, gamma isoform X2 [Zonotrichia albicollis]	NA	1.85578	1.86931	8.7662	5.48852	1.7535	2.35709	3.06708	1.77529	2.00825	1.00594	0.0160532	0.297886	up	yes
gene19640	LOC102086994	rna39482;rna39483;rna39485;rna39484	GO:0016591(DNA-directed RNA polymerase II, holoenzyme);GO:0035556(intracellular signal transduction);GO:0030864(cortical actin cytoskeleton);GO:0031674(I band);GO:0031674(I band)	NA	NA	NA	myocardial zonula adherens protein isoform X3 [Columba livia];myocardial zonula adherens protein isoform X1 [Columba livia]	NA	6.3605	7.08499	5.42466	8.44878	9.21308	25.7475	11.953	8.88908	0.489563	-1.03043	0.0162054	0.299323	down	yes
gene4390	VPS13C	rna9279	GO:0005622(intracellular);GO:0006623(protein targeting to vacuole);GO:0019898(extrinsic component of membrane);GO:0045053(protein retention in Golgi apparatus);GO:0070062(extracellular exosome)	NA	NA	NA	vacuolar protein sorting-associated protein 13C [Columba livia]	NA	0.649545	0.788876	0.522744	0.636541	0.136618	0.583938	0.356141	0.241727	1.97031	0.978424	0.0162298	0.299323	up	no
gene25448	LOC110356280	rna50716	NA	NA	NA	NA		NA	0.984677	3.2881	1.96683	1.52123	1.70861	2.5478	16.5451	4.5283	0.306392	-1.70655	0.0162547	0.299323	down	yes
gene20972	LOC102098369	gene20972	GO:0003774(motor activity);GO:0003779(actin binding);GO:0005524(ATP binding);GO:0016459(myosin complex)	04530(Tight junction)	K10352	NA	PREDICTED: myosin-3-like isoform X3 [Charadrius vociferus]	NA	315.767	209.929	971.047	146.531	190.232	3.26653	27.1741	160.096	4.31568	2.10959	0.016263	0.299323	up	yes
gene13450	LOC102092055	rna27412	GO:0016021(integral component of membrane)	NA	NA	NA	prominin-1-A [Columba livia]	NA	6.11779	10.6742	5.95314	9.56125	2.82655	6.03151	3.74178	6.44023	1.69676	0.76278	0.0162653	0.299323	up	no
gene2192	LOC102092154	rna4928;rna4929	GO:0004089(carbonate dehydratase activity);GO:0005829(cytosol);GO:0006730(one-carbon metabolic process);GO:0008270(zinc ion binding);GO:0043209(myelin sheath);GO:0043231(intracellular membrane-bounded organelle);GO:0043231(intracellular membrane-bounded organelle)	00910(Nitrogen metabolism);00910(Nitrogen metabolism)	K01672	EC:4.2.1.1	carbonic anhydrase 13 isoform X1 [Columba livia];PREDICTED: carbonic anhydrase 13-like [Struthio camelus australis]	NA	3.42534	5.89016	1.76914	6.34017	6.09062	10.9265	8.7748	9.24774	0.497289	-1.00784	0.0162853	0.299323	down	yes
gene16519	LOC110363678	rna33453	NA	NA	NA	NA		NA	0.509768	1.03311	0.608271	1.20803	0.343281	0.166008	0.282468	0.177036	3.46739	1.79385	0.0162853	0.299323	up	yes
gene1072	LOC110361178	rna2419	NA	NA	NA	NA	LIM domain transcription factor LMO4 isoform B [Patagioenas fasciata monilis]	NA	0.0001	0.480897	1.14873	0.401951	0.0001	0.088815	0.0001	0.118835	9.77472	3.28906	0.0163349	0.299827	up	yes
gene25747	DCP1A	rna51317	GO:0000290(deadenylation-dependent decapping of nuclear-transcribed mRNA);GO:0000932(P-body);GO:0003729(mRNA binding);GO:0030234(enzyme regulator activity);GO:0031087(deadenylation-independent decapping of nuclear-transcribed mRNA)	03018(RNA degradation)	K12610	EC:3.-.-.-	mRNA-decapping enzyme 1A [Patagioenas fasciata monilis]	NA	1.064	1.3592	0.807799	1.54234	2.19557	3.81026	3.20024	3.48572	0.376096	-1.41083	0.0163764	0.300075	down	yes
gene6742	POU2F1	rna14128;rna14130;rna14137;rna14129;rna14135;rna14134;rna14132;rna14139;rna14136;rna14133;rna14138;rna14131	GO:0003700(DNA binding transcription factor activity);GO:0005654(nucleoplasm);GO:0005783(endoplasmic reticulum);GO:0006351(transcription, DNA-templated);GO:0043565(sequence-specific DNA binding);GO:0045892(negative regulation of transcription, DNA-templated);GO:0045892(negative regulation of transcription, DNA-templated)	NA	NA	NA	POU domain, class 2, transcription factor 1 isoform X1 [Columba livia];POU domain, class 2, transcription factor 1 isoform X12 [Columba livia];POU domain, class 2, transcription factor 1 isoform X2 [Columba livia];POU domain, class 2, transcription factor 1 isoform X3 [Columba livia];POU domain, class 2, transcription factor 1 isoform X6 [Columba livia];POU domain, class 2, transcription factor 1…	NA	0.825922	0.937258	1.01067	0.885685	1.94948	3.24761	2.57944	1.85931	0.379783	-1.39675	0.0164129	0.300075	down	yes
gene20847	LOC110365807	rna42009;rna42010;rna42013;rna42008;rna42007;rna42011;rna42012	NA	NA	NA	NA		NA	1.6705	2.05294	2.37091	3.91613	2.87758	6.32006	8.74279	5.74536	0.422636	-1.24251	0.0164148	0.300075	down	yes
gene20150	CHODL	rna40585	GO:0010975(regulation of neuron projection development);GO:0016021(integral component of membrane);GO:0048471(perinuclear region of cytoplasm)	NA	NA	NA	chondrolectin [Columba livia]	NA	2.74265	5.28925	4.01235	4.8174	0.0001	3.18067	0.0001	0.208972	4.97417	2.31445	0.0164677	0.300635	up	yes
gene14407	NUAK1	rna29354	GO:0002039(p53 binding);GO:0004674(protein serine/threonine kinase activity);GO:0005524(ATP binding);GO:0005634(nucleus);GO:0005730(nucleolus);GO:0005737(cytoplasm);GO:0006468(protein phosphorylation);GO:0015630(microtubule cytoskeleton);GO:0030155(regulation of cell adhesion);GO:0035507(regulation of myosin-light-chain-phosphatase activity);GO:0035556(intracellular signal transduction);GO:200077…	NA	NA	NA	NUAK family SNF1-like kinase 1 [Columba livia]	NA	4.92461	6.06808	4.26758	7.44518	8.09633	11.6412	12.8137	8.21223	0.557004	-0.84424	0.0165304	0.301073	down	no
gene14978	SMURF2	rna30564	GO:0004842(ubiquitin-protein transferase activity);GO:0005634(nucleus);GO:0005737(cytoplasm);GO:0007179(transforming growth factor beta receptor signaling pathway)	04120(Ubiquitin mediated proteolysis);04340(Hedgehog signaling pathway);04350(TGF-beta signaling pathway);04144(Endocytosis)	K04678	EC:2.3.2.26	PREDICTED: E3 ubiquitin-protein ligase SMURF2 [Pelecanus crispus]	NA	5.18067	4.50755	3.55005	6.5694	7.29418	17.3046	7.46958	8.35324	0.490027	-1.02907	0.0165361	0.301073	down	yes
gene2317	ANGPT4	rna5101;rna5100	GO:0001525(angiogenesis);GO:0005615(extracellular space);GO:0007171(activation of transmembrane receptor protein tyrosine kinase activity);GO:0007219(Notch signaling pathway);GO:0016525(negative regulation of angiogenesis);GO:0030297(transmembrane receptor protein tyrosine kinase activator activity);GO:0030971(receptor tyrosine kinase binding);GO:0043066(negative regulation of apoptotic process);…	04010(MAPK signaling pathway);04010(MAPK signaling pathway)	K05467	NA	angiopoietin-4 isoform X1 [Columba livia];angiopoietin-4 isoform X2 [Columba livia]	NA	8.05896	5.14711	7.1356	8.29331	3.51052	4.98883	4.31007	3.96983	1.70657	0.7711	0.0165617	0.301134	up	no
gene18000	GLDN	rna36271;rna36273;rna36270;rna36277;rna36272;rna36275;rna36274;rna36276	GO:0005615(extracellular space);GO:0005886(plasma membrane);GO:0016021(integral component of membrane);GO:0032528(microvillus organization);GO:0034113(heterotypic cell-cell adhesion);GO:0045162(clustering of voltage-gated sodium channels);GO:0086080(protein binding involved in heterotypic cell-cell adhesion);GO:0086080(protein binding involved in heterotypic cell-cell adhesion)	NA	NA	NA	gliomedin isoform X1 [Columba livia];gliomedin isoform X3 [Columba livia]	NA	0.695787	0.860474	0.506563	0.826917	0.396875	15.7156	0.944778	0.454114	0.165021	-2.59928	0.0166634	0.302576	down	yes
gene8900	LOC110359934	rna18558	NA	NA	NA	NA		NA	35.979	22.4588	3.28813	32.4321	0.0001	18.7539	1.92178	0.795685	4.38526	2.13266	0.016763	0.303821	up	yes
gene17620	LOC102090231	rna35581;rna35580	GO:0005829(cytosol);GO:0016618(hydroxypyruvate reductase activity);GO:0030267(glyoxylate reductase (NADP) activity);GO:0030267(glyoxylate reductase (NADP) activity)	00620(Pyruvate metabolism);00630(Glyoxylate and dicarboxylate metabolism);00260(Glycine, serine and threonine metabolism);00670(One carbon pool by folate);00670(One carbon pool by folate)	K00049;K13403	EC:1.1.1.79;EC:1.1.1.81;EC:1.5.1.15;EC:3.5.4.9	putative 2-ketogluconate reductase, transcript variant X1, partial [Columba livia];putative 2-ketogluconate reductase, transcript variant X2, partial [Columba livia]	NA	15.6764	16.8259	11.3675	16.6187	11.1472	9.40252	8.27357	9.80476	1.56592	0.647014	0.0168101	0.303821	up	no
gene13929	APPL2	rna28384	GO:0005515(protein binding);GO:0005634(nucleus);GO:0005737(cytoplasm);GO:0007049(cell cycle);GO:0007165(signal transduction);GO:0008283(cell proliferation);GO:0010008(endosome membrane);GO:0016581(NuRD complex);GO:0031901(early endosome membrane);GO:0070062(extracellular exosome)	NA	NA	NA	DCC-interacting protein 13-beta [Patagioenas fasciata monilis]	NA	6.49434	8.53947	7.49209	8.4687	3.09725	8.534	5.02524	3.51798	1.53633	0.619485	0.01682	0.303821	up	no
gene20931	MED13	rna42165	GO:0003713(transcription coactivator activity);GO:0006367(transcription initiation from RNA polymerase II promoter);GO:0016020(membrane);GO:0016592(mediator complex);GO:0030521(androgen receptor signaling pathway);GO:0042632(cholesterol homeostasis);GO:0045944(positive regulation of transcription by RNA polymerase II);GO:0046966(thyroid hormone receptor binding);GO:0070328(triglyceride homeostasi…	NA	NA	NA	mediator of RNA polymerase II transcription subunit 13 [Columba livia]	NA	3.34264	2.75176	1.75601	3.34558	3.64591	8.63262	5.39791	3.91616	0.518511	-0.947555	0.0168506	0.303821	down	no
gene5210	KY	rna11008	GO:0005737(cytoplasm);GO:0005856(cytoskeleton);GO:0006508(proteolysis);GO:0007517(muscle organ development);GO:0007528(neuromuscular junction development);GO:0008233(peptidase activity);GO:0016787(hydrolase activity);GO:0030018(Z disc)	NA	NA	NA	kyphoscoliosis peptidase [Columba livia]	NA	120.266	45.0166	22.1783	52.0805	30.5433	2.18052	3.79353	31.9002	3.50116	1.80783	0.0168565	0.303821	up	yes
gene22855	CHRNG	rna45984	GO:0016021(integral component of membrane);GO:0030054(cell junction);GO:0045211(postsynaptic membrane);GO:0098655(cation transmembrane transport)	04080(Neuroactive ligand-receptor interaction)	K04818	NA	acetylcholine receptor subunit gamma, partial [Columba livia]	NA	8.61107	3.86553	10.0535	12.9727	4.63715	0.745248	2.66376	5.44889	2.6308	1.3955	0.0168665	0.303821	up	yes
gene8239	LOC110359456	rna17145	NA	NA	NA	NA	LOW QUALITY PROTEIN: flocculation protein FLO11-like [Columba livia]	NA	21.7152	10.5772	23.4306	15.6007	11.9022	1.06323	2.15926	10.1147	2.82588	1.4987	0.0169801	0.305462	up	yes
gene14969	TEX2	rna30541;rna30542;rna30544;rna30543	GO:0003674(molecular_function);GO:0006665(sphingolipid metabolic process);GO:0007165(signal transduction);GO:0016021(integral component of membrane);GO:0016021(integral component of membrane)	04320(Dorso-ventral axis formation);04320(Dorso-ventral axis formation)	K02602	NA	testis-expressed protein 2 isoform X1 [Columba livia];testis-expressed protein 2 isoform X2 [Columba livia]	NA	17.0502	16.7145	14.6505	22.7638	33.7137	33.4238	64.7984	19.1238	0.471198	-1.0856	0.0170565	0.306428	down	yes
gene6213	GPHN	rna13095;rna13082;rna13096;rna13094;rna13089;rna13087;rna13092;rna13085;rna13091;rna13084;rna13090;rna13083;rna13093;rna13086;rna13088	GO:0000166(nucleotide binding);GO:0003824(catalytic activity);GO:0005102(receptor binding);GO:0005515(protein binding);GO:0005524(ATP binding);GO:0005622(intracellular);GO:0005737(cytoplasm);GO:0005856(cytoskeleton);GO:0005886(plasma membrane);GO:0006777(Mo-molybdopterin cofactor biosynthetic process);GO:0007529(establishment of synaptic specificity at neuromuscular junction);GO:0008092(cytoskele…	00790(Folate biosynthesis);04727(GABAergic synapse);04727(GABAergic synapse)	K15376	EC:2.10.1.1;EC:2.7.7.75	PREDICTED: gephyrin isoform X13 [Calidris pugnax];PREDICTED: gephyrin isoform X1 [Calidris pugnax];gephyrin isoform X15 [Columba livia];gephyrin isoform X12 [Columba livia];PREDICTED: gephyrin isoform X5 [Calidris pugnax];gephyrin isoform X5 [Columba livia];gephyrin isoform X11 [Columba livia];PREDICTED: gephyrin isoform X3 [Calidris pugnax];PREDICTED: gephyrin isoform X7 [Calidris pugnax];gephyr…	NA	27.2583	29.4514	25.3844	30.8438	21.5686	18.3625	20.8382	10.9153	1.57548	0.655794	0.0170833	0.306504	up	no
gene13960	AHSA2	rna28477;rna28478;rna28475;rna28476	GO:0001671(ATPase activator activity);GO:0006950(response to stress);GO:0032781(positive regulation of ATPase activity);GO:0051087(chaperone binding);GO:0051087(chaperone binding)	NA	NA	NA	activator of 90 kDa heat shock protein ATPase homolog 2 [Columba livia]	NA	5.61779	3.74174	4.35223	6.32368	7.49608	11.7239	8.10007	10.316	0.532348	-0.909557	0.0171129	0.306628	down	no
gene11514	AGTR1	rna23505;rna23500;rna23502;rna23501;rna23504;rna23503;rna23499	GO:0001596(angiotensin type I receptor activity);GO:0001822(kidney development);GO:0004945(angiotensin type II receptor activity);GO:0005829(cytosol);GO:0005886(plasma membrane);GO:0007266(Rho protein signal transduction);GO:0010873(positive regulation of cholesterol esterification);GO:0016021(integral component of membrane);GO:0019229(regulation of vasoconstriction);GO:0019722(calcium-mediated s…	04371(Apelin signaling pathway);04020(Calcium signaling pathway);04080(Neuroactive ligand-receptor interaction);04261(Adrenergic signaling in cardiomyocytes);04270(Vascular smooth muscle contraction);04933(AGE-RAGE signaling pathway in diabetic complications);04933(AGE-RAGE signaling pathway in diabetic complications)	K04166	NA	type-1 angiotensin II receptor [Columba livia]	NA	3.36814	3.81102	3.02699	3.98052	4.73379	14.8582	4.40792	5.67244	0.47811	-1.06458	0.0171555	0.306739	down	yes
gene12966	RIMS1	rna26357;rna26402;rna26395;rna26388;rna26359;rna26361;rna26370;rna26374;rna26394;rna26380;rna26400;rna26377;rna26384;rna26387;rna26398;rna26375;rna26371;rna26397;rna26386;rna26401;rna26365;rna26368;rna26355;rna26381;rna26369;rna26393;rna26358;rna26354;rna26366;rna26362;rna26373;rna26392;rna26399;rna26385;rna26363;rna26367;rna26356;rna26391;rna26360;rna26383;rna26364;rna26378;rna26390;rna26353;rna…	GO:0005622(intracellular);GO:0006886(intracellular protein transport);GO:0006887(exocytosis);GO:0016020(membrane);GO:0017137(Rab GTPase binding);GO:0046872(metal ion binding);GO:0048786(presynaptic active zone);GO:1903861(positive regulation of dendrite extension);GO:0005515(protein binding);GO:0005829(cytosol);GO:0005886(plasma membrane);GO:0007269(neurotransmitter secretion);GO:0007601(visual p…	NA	NA	NA	regulating synaptic membrane exocytosis protein 1 isoform X7 [Falco peregrinus];regulating synaptic membrane exocytosis protein 1 isoform X41 [Athene cunicularia];regulating synaptic membrane exocytosis protein 1 isoform X23 [Falco peregrinus];regulating synaptic membrane exocytosis protein 1 isoform X24 [Falco peregrinus];regulating synaptic membrane exocytosis protein 1 isoform X44 [Gallus gall…	NA	0.186155	0.171753	0.18355	0.0742076	0.0001	0.105486	0.0001	0.0001	5.81993	2.541	0.0171756	0.306739	up	yes
gene2884	MYOM1	rna6260;rna6259;rna6258;rna6257	GO:0002230(positive regulation of defense response to virus by host);GO:0006936(muscle contraction);GO:0031430(M band);GO:0042803(protein homodimerization activity);GO:0098779(positive regulation of mitophagy in response to mitochondrial depolarization);GO:0098792(xenophagy);GO:0098792(xenophagy)	NA	NA	NA	myomesin-1 isoform X2 [Columba livia];myomesin-1 isoform X1 [Columba livia];myomesin-1 isoform X3 [Columba livia]	NA	202.499	123.867	195.132	89.7752	105.274	16.2976	48.0407	82.5781	2.42386	1.2773	0.017187	0.306739	up	yes
gene13872	NOV	rna28276	GO:0001558(regulation of cell growth);GO:0005178(integrin binding);GO:0005520(insulin-like growth factor binding);GO:0007155(cell adhesion);GO:0007165(signal transduction);GO:0007267(cell-cell signaling);GO:0008083(growth factor activity);GO:0008201(heparin binding);GO:0060548(negative regulation of cell death)	04371(Apelin signaling pathway)	K06827	NA	protein NOV homolog [Columba livia]	NA	0.132239	0.458347	3.39022	3.58374	0.0001	0.914499	0.0001	0.0001	8.26908	3.04773	0.0172256	0.307023	up	yes
gene8197	LOC110359451	rna17083	GO:0005509(calcium ion binding);GO:0005737(cytoplasm);GO:0005886(plasma membrane);GO:0005887(integral component of plasma membrane);GO:0007155(cell adhesion);GO:0007156(homophilic cell adhesion via plasma membrane adhesion molecules);GO:0007268(chemical synaptic transmission);GO:0007399(nervous system development);GO:0007416(synapse assembly);GO:0016021(integral component of membrane);GO:0016339(…	NA	NA	NA	protocadherin beta-7-like [Columba livia]	NA	1.45719	1.43878	1.7459	1.57928	1.29388	6.71553	5.09415	2.94884	0.387552	-1.36754	0.0172584	0.307205	down	yes
gene24201	LOC110355822	rna48574;rna48571;rna48573;rna48572	NA	NA	NA	NA		NA	4.03531	6.11726	6.04771	5.59146	7.91442	11.141	11.4665	9.23494	0.548125	-0.867422	0.0173322	0.308061	down	no
gene17186	LOC110363975	rna34718	NA	NA	NA	NA	PREDICTED: uncharacterized protein LOC106629134 [Pseudopodoces humilis]	NA	2.25277	0.848707	0.704606	0.659708	0.499386	0.467924	0.419722	0.390848	2.51186	1.32876	0.0173721	0.308061	up	yes
gene26099	ATXN7L3	rna51912	GO:0000124(SAGA complex);GO:0003713(transcription coactivator activity);GO:0005515(protein binding);GO:0006351(transcription, DNA-templated);GO:0008270(zinc ion binding);GO:0016578(histone deubiquitination);GO:0030374(ligand-dependent nuclear receptor transcription coactivator activity);GO:0045893(positive regulation of transcription, DNA-templated);GO:0071819(DUBm complex)	NA	NA	NA	ataxin-7-like protein 3 [Columba livia]	NA	15.3636	18.9846	15.8522	23.1164	8.44589	18.9107	9.63948	8.63224	1.60683	0.684216	0.017389	0.308061	up	no
gene3382	NUP37	rna7370	GO:0000776(kinetochore);GO:0005654(nucleoplasm);GO:0031080(nuclear pore outer ring)	03013(RNA transport)	K14302	NA	nucleoporin Nup37 [Columba livia]	NA	14.9793	13.868	14.8198	14.6552	7.49602	10.4349	10.5165	8.84693	1.56383	0.645086	0.017428	0.308061	up	no
gene18209	NFX1	rna36694;rna36695;rna36693;rna36697;rna36696;rna36692;rna36699;rna36691;rna36698	GO:0000122(negative regulation of transcription by RNA polymerase II);GO:0000977(RNA polymerase II regulatory region sequence-specific DNA binding);GO:0005634(nucleus);GO:0006366(transcription by RNA polymerase II);GO:0006366(transcription by RNA polymerase II)	NA	NA	NA	transcriptional repressor NF-X1 isoform X2 [Columba livia];transcriptional repressor NF-X1 isoform X1 [Columba livia];transcriptional repressor NF-X1 isoform X4 [Columba livia];transcriptional repressor NF-X1 isoform X5 [Columba livia];transcriptional repressor NF-X1 isoform X3 [Columba livia]	NA	2.00645	2.64902	1.73697	2.75962	3.34684	6.27542	5.58655	2.54412	0.515524	-0.955888	0.0174349	0.308061	down	no
gene7335	PCGF5	rna15286;rna15284;rna15285	GO:0005515(protein binding);GO:0005634(nucleus);GO:0005730(nucleolus);GO:0005813(centrosome);GO:0006351(transcription, DNA-templated);GO:0008270(zinc ion binding);GO:0031519(PcG protein complex);GO:0045944(positive regulation of transcription by RNA polymerase II);GO:0045944(positive regulation of transcription by RNA polymerase II)	NA	NA	NA	polycomb group RING finger protein 5 [Columba livia]	NA	2.5218	3.43872	2.63333	3.23526	3.31086	8.27678	7.26366	3.76716	0.522985	-0.93516	0.0174561	0.308061	down	no
gene23307	BRCA1	rna46879;rna46881;rna46880;rna46877;rna46878	GO:0000724(double-strand break repair via homologous recombination);GO:0000794(condensed nuclear chromosome);GO:0003684(damaged DNA binding);GO:0003723(RNA binding);GO:0004842(ubiquitin-protein transferase activity);GO:0005737(cytoplasm);GO:0005886(plasma membrane);GO:0006260(DNA replication);GO:0006301(postreplication repair);GO:0006349(regulation of gene expression by genetic imprinting);GO:000…	04120(Ubiquitin mediated proteolysis);03440(Homologous recombination);03460(Fanconi anemia pathway);03460(Fanconi anemia pathway)	K10605	EC:2.3.2.27	breast cancer type 1 susceptibility protein isoform X1 [Columba livia];breast cancer type 1 susceptibility protein isoform X2 [Columba livia];breast cancer type 1 susceptibility protein isoform X4 [Columba livia];breast cancer type 1 susceptibility protein isoform X3 [Columba livia]	NA	0.473214	0.192073	1.4702	0.261304	0.168091	0.260613	0.262436	0.157537	2.82415	1.49781	0.0174657	0.308061	up	yes
gene17049	LOC102093091	rna34440;rna34441	GO:0006768(biotin metabolic process);GO:0007417(central nervous system development);GO:0015939(pantothenate metabolic process);GO:0017159(pantetheine hydrolase activity);GO:0017159(pantetheine hydrolase activity)	00770(Pantothenate and CoA biosynthesis);00770(Pantothenate and CoA biosynthesis)	K08069	EC:3.5.1.92	pantetheinase [Patagioenas fasciata monilis]	NA	9.11964	6.57171	7.12647	8.66491	6.93406	3.19798	3.77109	2.9423	1.86892	0.902203	0.0174922	0.308127	up	no
gene22071	NGEF	rna44356	GO:0005829(cytosol);GO:0048013(ephrin receptor signaling pathway)	NA	NA	NA	ephexin-1 isoform A [Patagioenas fasciata monilis]	NA	0.933661	1.10354	1.02579	1.21245	0.32698	0.185426	0.657867	0.217961	3.07977	1.62282	0.0175765	0.308329	up	yes
gene2274	BPI	rna5035;rna5036	GO:0001530(lipopolysaccharide binding);GO:0005615(extracellular space);GO:0006953(acute-phase response);GO:0045087(innate immune response);GO:0050829(defense response to Gram-negative bacterium);GO:0050829(defense response to Gram-negative bacterium)	04064(NF-kappa B signaling pathway);04620(Toll-like receptor signaling pathway);05132(Salmonella infection);05152(Tuberculosis);05152(Tuberculosis)	K05399	NA	bactericidal permeability-increasing protein isoform X1 [Columba livia];bactericidal permeability-increasing protein isoform X2 [Columba livia]	NA	0.512023	3.40215	3.08948	3.27739	0.0001	1.4939	0.547267	0.600787	3.89131	1.96026	0.0175786	0.308329	up	yes
gene19715	LOC110365219	rna39598;rna39601;rna39603;rna39602;rna39609;rna39608;rna39612;rna39616;rna39604;rna39600;rna39607;rna39614;rna39610;rna39606;rna39613;rna39617;rna39605;rna39599;rna39615;rna39611	NA	NA	NA	NA	hypothetical protein AV530_019467 [Patagioenas fasciata monilis]	NA	0.829844	0.384206	0.413325	1.0608	0.356629	0.330695	0.269695	0.290704	2.15446	1.10733	0.0176169	0.308329	up	yes
gene18099	LOC110364416	rna36444	NA	NA	NA	NA		NA	8.80746	2.73912	1.87052	3.57409	1.09393	1.64708	1.58054	1.65106	2.84485	1.50835	0.0176569	0.308329	up	yes
gene15479	TMCC3	rna31364;rna31363	GO:0016021(integral component of membrane);GO:0016021(integral component of membrane)	NA	NA	NA	transmembrane and coiled-coil domains protein 3 isoform X1 [Columba livia]	NA	0.942231	1.826	0.514695	1.19058	1.93809	4.24795	3.255	1.11226	0.423897	-1.23822	0.0176676	0.308329	down	yes
gene18592	G0S2	rna37403	GO:0005739(mitochondrion);GO:0097191(extrinsic apoptotic signaling pathway);GO:2001238(positive regulation of extrinsic apoptotic signaling pathway)	NA	NA	NA	G0/G1 switch protein 2 [Columba livia]	NA	2662.07	2713.38	2498.36	2834.01	6192.07	2445.28	10575.4	5119.44	0.440068	-1.1842	0.0176787	0.308329	down	yes
gene12218	LOC110361539	rna24898	NA	NA	NA	NA		NA	0.109477	0.07138	0.029908	0.18015	0.296512	0.644639	0.355088	0.462804	0.222232	-2.16986	0.0177078	0.308329	down	yes
gene1251	LOC102095930	rna2921	GO:0005576(extracellular region);GO:0007596(blood coagulation)	NA	NA	NA	coagulation factor XIII B chain [Columba livia]	NA	4.75735	6.14727	3.59797	8.80325	1.8367	6.31089	3.37065	2.58133	1.65295	0.72504	0.0177131	0.308329	up	no
[truncated: 25,863 more rows]
