# Supplementary material for: Comparative Genome and Transcriptome Integration Studies Reveal the Mechanism of Pectoral Muscle Development and Function in Pigeons
Source: Front Genet. 2021 Dec 21;12:735795. doi: 10.3389/fgene.2021.735795 (PMC8721168; doi:10.3389/fgene.2021.735795)
Supplement: Supplementary file 1 [file DataSheet1.ZIP › Supplementary material/Table S8 Differential expression profile of breast muscle transcriptome of Silver King and High flyers..xlsx]

## Sheet: Sheet1
gene_id	gene_name	transcript_id	GO	KEGG	KO_ENTRY	EC	Description	trans_type	FPKM.S1	FPKM.S2	FPKM.S3	FPKM.S4	FPKM.HF1	FPKM.HF2	FPKM.HF3	FPKM.HF4	fc	log2(fc)	pval	qval	regulation	significant
gene5699	FREM2	rna12079	GO:0002009(morphogenesis of an epithelium);GO:0005604(basement membrane);GO:0005886(plasma membrane);GO:0007154(cell communication);GO:0007155(cell adhesion);GO:0007507(heart development);GO:0016021(integral component of membrane);GO:0046872(metal ion binding);GO:0048839(inner ear development);GO:0070062(extracellular exosome)	NA	NA	NA	LOW QUALITY PROTEIN: FRAS1-related extracellular matrix protein 2, partial [Columba livia]	NA	2.07232	1.16173	1.04301	1.96283	0.06252	0.138913	0.064035	0.133794	15.6286	3.96611	3.48247e-17	4.68914e-13	up	yes
gene22559	GATM	rna45351;rna45352	GO:0005758(mitochondrial intermembrane space);GO:0006601(creatine biosynthetic process);GO:0015068(glycine amidinotransferase activity);GO:0070062(extracellular exosome);GO:0070062(extracellular exosome)	00260(Glycine, serine and threonine metabolism);00330(Arginine and proline metabolism);00330(Arginine and proline metabolism)	K00613	EC:2.1.4.1	glycine amidinotransferase, mitochondrial isoform X1 [Columba livia]	NA	67.5992	114.941	7.53224	63.7658	2.69623	1.60635	4.424	3.95364	20.0184	4.32326	6.40511e-12	4.31224e-08	up	yes
gene4977	SHISA2	rna10557	GO:0016021(integral component of membrane)	NA	NA	NA	shisa family member 2 [Columba livia]	NA	32.6487	24.5144	21.5075	33.8592	3.21674	7.10909	6.48441	9.1373	4.33682	2.11664	3.43552e-11	1.54198e-07	up	yes
gene25705	LOC106146053	rna51259;rna51256;rna51258;rna51255;rna51257;rna51261;rna51260	GO:0001502(cartilage condensation);GO:0001503(ossification);GO:0002063(chondrocyte development);GO:0003007(heart morphogenesis);GO:0005201(extracellular matrix structural constituent);GO:0005581(collagen trimer);GO:0005592(collagen type XI trimer);GO:0005615(extracellular space);GO:0006029(proteoglycan metabolic process);GO:0007601(visual perception);GO:0007605(sensory perception of sound);GO:003…	NA	NA	NA	collagen alpha-1(I) chain-like isoform X1 [Columba livia]	NA	6.6079	3.994	5.01411	8.04226	0.0963837	0.72248	0.0001	0.0834863	26.2156	4.71235	9.07968e-11	3.05645e-07	up	yes
gene21065	LOC102096032	rna42439	GO:0005623(cell);GO:0045177(apical part of cell);GO:0048471(perinuclear region of cytoplasm)	00500(Starch and sucrose metabolism);04217(Necroptosis);04910(Insulin signaling pathway)	K00688	EC:2.4.1.1	glycogen phosphorylase, brain form [Columba livia]	NA	11.596	13.3259	12.7505	21.7226	3.36067	3.05951	2.91046	4.66106	4.24502	2.08577	1.69353e-10	4.56066e-07	up	yes
gene19522	FTH1	rna39217	GO:0004322(ferroxidase activity);GO:0005623(cell);GO:0006826(iron ion transport);GO:0006879(cellular iron ion homeostasis);GO:0006955(immune response);GO:0008199(ferric iron binding);GO:0008285(negative regulation of cell proliferation);GO:0055114(oxidation-reduction process)	04216(Ferroptosis);04217(Necroptosis)	K00522	EC:1.16.3.2	ferritin heavy chain [Manacus vitellinus]	NA	23357.3	25171.1	8515.8	15628.3	2674	4103.35	3215.03	3920.85	5.22327	2.38495	7.15078e-10	1.60475e-06	up	yes
gene3662	MTCP1	rna7927;rna7928	GO:0005739(mitochondrion);GO:0005739(mitochondrion)	04151(PI3K-Akt signaling pathway);04151(PI3K-Akt signaling pathway)	K16837	NA	protein p13 MTCP-1 [Alligator mississippiensis];protein p13 MTCP-1 [Columba livia]	NA	10.9496	9.01907	6.77676	14.3438	1.29703	0.489411	2.01481	2.00058	7.08212	2.82418	1.81573e-09	3.1249e-06	up	yes
gene20562	NTN4	rna41419	GO:0005604(basement membrane);GO:0016322(neuron remodeling);GO:0043237(laminin-1 binding);GO:0060668(regulation of branching involved in salivary gland morphogenesis by extracellular matrix-epithelial cell signaling)	04360(Axon guidance)	K06845	NA	netrin-4 [Patagioenas fasciata monilis]	NA	2.90105	3.50493	6.08458	6.25389	27.3402	54.2334	97.2432	11.3065	0.098591	-3.3424	1.85661e-09	3.1249e-06	down	yes
gene3810	GDPD4	rna8207;rna8208;rna8209	GO:0006629(lipid metabolic process);GO:0008889(glycerophosphodiester phosphodiesterase activity);GO:0016021(integral component of membrane);GO:0016021(integral component of membrane)	NA	NA	NA	glycerophosphodiester phosphodiesterase domain-containing protein 4 isoform X1 [Columba livia];glycerophosphodiester phosphodiesterase domain-containing protein 4 isoform X2 [Columba livia]	NA	0.743771	0.224193	0.311043	1.02094	0.0001	0.0001	0.0001	0.0001	5749.88	12.4893	2.75721e-09	3.99906e-06	up	yes
gene9613	LOC102095329	rna19918	GO:0002312(B cell activation involved in immune response);GO:0002313(mature B cell differentiation involved in immune response);GO:0004930(G-protein coupled receptor activity);GO:0005886(plasma membrane);GO:0006959(humoral immune response);GO:0007186(G-protein coupled receptor signaling pathway);GO:0008142(oxysterol binding);GO:0016021(integral component of membrane);GO:0030890(positive regulatio…	NA	NA	NA	G-protein coupled receptor 183-like [Columba livia]	NA	12.6414	8.89739	8.83018	8.78404	1.07468	5.39717	1.64491	1.14579	4.22702	2.07964	2.96997e-09	3.99906e-06	up	yes
gene23285	KCNH6	rna46833;rna46835;rna46832;rna46834	GO:0005249(voltage-gated potassium channel activity);GO:0005887(integral component of plasma membrane);GO:0034765(regulation of ion transmembrane transport);GO:0042391(regulation of membrane potential);GO:0071805(potassium ion transmembrane transport);GO:0071805(potassium ion transmembrane transport)	NA	NA	NA	potassium voltage-gated channel subfamily H member 6 isoform X1 [Columba livia];potassium voltage-gated channel subfamily H member 6 isoform X3 [Columba livia];potassium voltage-gated channel subfamily H member 6 isoform X2 [Columba livia]	NA	0.100735	0.128555	0.92363	1.02254	0.0001	0.0001	0.0001	0.0001	5438.65	12.409	4.70443e-09	5.75865e-06	up	yes
gene1133	TECR	rna2569	GO:0005515(protein binding);GO:0005634(nucleus);GO:0005783(endoplasmic reticulum);GO:0005789(endoplasmic reticulum membrane);GO:0017099(very-long-chain-acyl-CoA dehydrogenase activity);GO:0030176(integral component of endoplasmic reticulum membrane);GO:0030497(fatty acid elongation);GO:0035338(long-chain fatty-acyl-CoA biosynthetic process);GO:0042761(very long-chain fatty acid biosynthetic proce…	00062(Fatty acid elongation);01040(Biosynthesis of unsaturated fatty acids)	K10258	EC:1.3.1.93	very-long-chain enoyl-CoA reductase [Columba livia]	NA	0.78561	1.46326	0.287264	0.670346	0.0001	0.0001	0.0001	0.0001	8016.19	12.9687	7.43818e-09	6.79341e-06	up	yes
gene25657	GRP	rna51154	GO:0005184(neuropeptide hormone activity);GO:0005615(extracellular space);GO:0007218(neuropeptide signaling pathway)	04080(Neuroactive ligand-receptor interaction)	K05224	NA	gastrin-releasing peptide [Columba livia]	NA	1.60083	1.77822	3.82475	1.21755	16.8182	75.0737	41.3142	6.4738	0.0602904	-4.05193	7.53011e-09	6.79341e-06	down	yes
gene13358	RBP4	rna27203;rna27204;rna27202	GO:0001555(oocyte growth);GO:0001654(eye development);GO:0005102(receptor binding);GO:0005515(protein binding);GO:0005615(extracellular space);GO:0006094(gluconeogenesis);GO:0009615(response to virus);GO:0016918(retinal binding);GO:0019841(retinol binding);GO:0019904(protein domain specific binding);GO:0030136(clathrin-coated vesicle);GO:0030277(maintenance of gastrointestinal epithelium);GO:0032…	NA	NA	NA	retinol-binding protein 4 isoform X1 [Columba livia];retinol-binding protein 4 isoform X2 [Columba livia]	NA	0.27648	16.6286	11.8788	0.0839367	0.0001	0.0001	0.0001	0.0001	72169.5	16.1391	7.62799e-09	6.79341e-06	up	yes
gene18440	ETNK2	rna37168	GO:0004305(ethanolamine kinase activity);GO:0006646(phosphatidylethanolamine biosynthetic process);GO:0009791(post-embryonic development);GO:0016310(phosphorylation);GO:0035264(multicellular organism growth)	00564(Glycerophospholipid metabolism)	K00894	EC:2.7.1.82	ethanolamine kinase 2 [Athene cunicularia]	NA	5.6756	3.91605	6.27483	12.7516	1.17687	0.263072	1.10478	0.621284	9.03916	3.17619	7.80528e-09	6.79341e-06	up	yes
gene4481	HEBP2	rna9471	GO:0005739(mitochondrion);GO:0010917(negative regulation of mitochondrial membrane potential);GO:0010940(positive regulation of necrotic cell death);GO:0035794(positive regulation of mitochondrial membrane permeability);GO:0070062(extracellular exosome)	00780(Biotin metabolism)	K01942	EC:6.3.4.9;EC:6.3.4.10	heme-binding protein 2 [Columba livia]	NA	1.04321	0.720999	1.15474	1.33546	3.82761	45.0503	6.92507	6.1568	0.0686641	-3.8643	8.07238e-09	6.79341e-06	down	yes
gene15998	RGS7	rna32376;rna32377;rna32378;rna32375;rna32381;rna32380;rna32379;rna32382;rna32383	GO:0005096(GTPase activator activity);GO:0005515(protein binding);GO:0005634(nucleus);GO:0005829(cytosol);GO:0005834(heterotrimeric G-protein complex);GO:0005886(plasma membrane);GO:0007186(G-protein coupled receptor signaling pathway);GO:0008277(regulation of G-protein coupled receptor protein signaling pathway);GO:0009968(negative regulation of signal transduction);GO:0031681(G-protein beta-sub…	NA	NA	NA	regulator of G-protein signaling 7 isoform X5 [Pipra filicauda];regulator of G-protein signaling 7 isoform X3 [Pipra filicauda];regulator of G-protein signaling 7 isoform X3 [Columba livia];regulator of G-protein signaling 7 isoform X2 [Columba livia];regulator of G-protein signaling 7 isoform X4 [Pipra filicauda];regulator of G-protein signaling 7 isoform X2 [Empidonax traillii]	NA	0.487837	0.766428	0.238541	0.640975	0.0001	0.0001	0.0001	0.0001	5334.45	12.3811	1.01864e-08	8.06825e-06	up	yes
gene25930	LOC102088901	rna51638	GO:0003779(actin binding);GO:0005509(calcium ion binding);GO:0005856(cytoskeleton);GO:0007050(cell cycle arrest);GO:0008017(microtubule binding);GO:0016055(Wnt signaling pathway);GO:0016887(ATPase activity)	NA	NA	NA	microtubule-actin cross-linking factor 1, partial [Columba livia]	NA	1.59097	1.48982	1.05311	1.97744	4.79312	12.6713	6.44493	7.09978	0.197082	-2.34313	1.12771e-08	8.12838e-06	down	yes
gene8238	LOC110359610	rna17143;rna17144	NA	NA	NA	NA	uncharacterized protein LOC110359610 [Columba livia]	NA	0.667237	0.459469	1.05463	0.67142	0.0001	0.0001	0.0001	0.0001	7131.9	12.8001	1.14697e-08	8.12838e-06	up	yes
gene20442	LOC110365594	rna41176	NA	NA	NA	NA		NA	0.0001	0.0001	0.0001	0.0001	0.951791	0.680593	1.07491	0.242692	0.000135594	-12.8484	1.41424e-08	9.52137e-06	down	yes
gene26347	LOC102085899	rna52224;rna52225	GO:0016787(hydrolase activity);GO:0046872(metal ion binding);GO:0046872(metal ion binding)	NA	NA	NA	metallo-beta-lactamase domain-containing protein 1, partial [Falco cherrug]	NA	6.82047	9.02738	14.8408	9.55275	2.16204	2.06544	1.96531	2.16411	4.81534	2.26764	2.08902e-08	1.32081e-05	up	yes
gene13787	SSX2IP	rna28137;rna28139;rna28138	GO:0031252(cell leading edge);GO:0034451(centriolar satellite);GO:0035020(regulation of Rac protein signal transduction);GO:0035735(intraciliary transport involved in cilium assembly);GO:0036064(ciliary basal body);GO:2000145(regulation of cell motility);GO:2000145(regulation of cell motility)	04520(Adherens junction);04520(Adherens junction)	K06085	NA	afadin- and alpha-actinin-binding protein isoform X1 [Columba livia];afadin- and alpha-actinin-binding protein isoform X2 [Columba livia]	NA	0.670575	0.704866	0.510204	0.287734	0.0001	0.0001	0.0001	0.0001	5433.45	12.4077	2.16769e-08	1.32081e-05	up	yes
gene26396	LOC106146088	rna52275	GO:0005525(GTP binding)	NA	NA	NA	interferon-induced very large GTPase 1-like, partial [Columba livia]	NA	0.097819	0.0001	0.0001	0.282986	1.59628	4.78433	31.5446	10.5801	0.0078549	-6.99219	2.31627e-08	1.32081e-05	down	yes
gene25528	CFI	rna50887	GO:0004252(serine-type endopeptidase activity);GO:0005044(scavenger receptor activity);GO:0005576(extracellular region);GO:0005615(extracellular space);GO:0006508(proteolysis);GO:0006898(receptor-mediated endocytosis);GO:0016020(membrane);GO:0030449(regulation of complement activation);GO:0070062(extracellular exosome)	NA	NA	NA	complement factor I [Columba livia]	NA	0.744888	1.05938	0.552323	0.261613	0.0001	0.0001	0.0001	0.0001	6545.5	12.6763	2.35421e-08	1.32081e-05	up	yes
gene24285	MMEL1	rna48766;rna48765;rna48762;rna48763;rna48764	GO:0004222(metalloendopeptidase activity);GO:0006508(proteolysis);GO:0016021(integral component of membrane);GO:0016021(integral component of membrane)	NA	NA	NA	membrane metallo-endopeptidase-like 1 isoform X3 [Columba livia];membrane metallo-endopeptidase-like 1 isoform X1 [Columba livia];membrane metallo-endopeptidase-like 1 isoform X2 [Columba livia]	NA	1.88458	1.89419	1.99116	2.898	7.23374	30.1209	10.0872	6.02944	0.162104	-2.62501	2.56176e-08	1.33113e-05	down	yes
gene5941	PIPOX	rna12549	GO:0005102(receptor binding);GO:0005777(peroxisome);GO:0008115(sarcosine oxidase activity);GO:0033514(L-lysine catabolic process to acetyl-CoA via L-pipecolate);GO:0050031(L-pipecolate oxidase activity);GO:0055114(oxidation-reduction process)	00260(Glycine, serine and threonine metabolism);00310(Lysine degradation);04146(Peroxisome)	K00306	EC:1.5.3.1;EC:1.5.3.7	peroxisomal sarcosine oxidase [Columba livia]	NA	9.74426	6.71366	16.6856	3.32551	0.804462	1.35011	0.619922	1.84359	7.897	2.9813	2.57032e-08	1.33113e-05	up	yes
gene14306	LOC102089000	rna29132;rna29133	GO:0005576(extracellular region);GO:0005576(extracellular region)	04360(Axon guidance);04360(Axon guidance)	K06845	NA	netrin-4 isoform X1 [Columba livia]	NA	0.834736	0.715178	0.554289	1.23494	2.98895	10.2451	4.1426	4.06423	0.155737	-2.68281	2.93112e-08	1.46176e-05	down	yes
gene8795	LOC110359891	rna18303	NA	NA	NA	NA	PREDICTED: uncharacterized protein LOC106038726 isoform X1 [Anser cygnoides domesticus]	NA	0.0001	0.0001	0.0001	0.0001	0.090297	0.204804	0.398473	0.130086	0.000485637	-11.0078	5.00183e-08	2.40535e-05	down	yes
gene2420	SS18L1	rna5344	GO:0000776(kinetochore);GO:0000780(condensed nuclear chromosome, centromeric region);GO:0016358(dendrite development);GO:0050775(positive regulation of dendrite morphogenesis);GO:0071565(nBAF complex)	05202(Transcriptional misregulation in cancers)	K15623	NA	calcium-responsive transactivator [Columba livia]	NA	0.261985	0.34835	0.305576	0.466233	0.0001	0.0001	0.0001	0.0001	3455.36	11.7546	5.34687e-08	2.48261e-05	up	yes
gene7846	LOC102087449	rna16375	GO:0002020(protease binding);GO:0004867(serine-type endopeptidase inhibitor activity);GO:0005515(protein binding);GO:0005576(extracellular region);GO:0010951(negative regulation of endopeptidase activity);GO:0019870(potassium channel inhibitor activity)	04512(ECM-receptor interaction)	K06254	NA	LOW QUALITY PROTEIN: ovoinhibitor [Columba livia]	NA	0.0001	10.4658	8.37338	0.127627	0.0001	0.0001	0.0001	0.0001	47417.3	15.5331	5.91772e-08	2.65607e-05	up	yes
gene22216	LOC110354959	rna44639	GO:0003779(actin binding);GO:0005509(calcium ion binding);GO:0005856(cytoskeleton);GO:0007050(cell cycle arrest);GO:0008017(microtubule binding);GO:0016055(Wnt signaling pathway);GO:0016887(ATPase activity)	NA	NA	NA	microtubule-actin cross-linking factor 1, isoforms 1/2/3/5-like [Columba livia]	NA	2.38081	2.00017	2.53391	3.49403	6.56338	16.2599	9.39088	8.44798	0.255986	-1.96587	6.36206e-08	2.74279e-05	down	yes
gene23844	PIEZO2	rna47848;rna47849	GO:0006812(cation transport);GO:0008381(mechanosensitive ion channel activity);GO:0009612(response to mechanical stimulus);GO:0016021(integral component of membrane);GO:0034220(ion transmembrane transport);GO:0050974(detection of mechanical stimulus involved in sensory perception);GO:0005261(cation channel activity);GO:0005886(plasma membrane);GO:0016020(membrane);GO:0042391(regulation of membran…	NA	NA	NA	piezo-type mechanosensitive ion channel component 2 isoform X2 [Columba livia];piezo-type mechanosensitive ion channel component 2 isoform X1 [Columba livia]	NA	12.2829	3.44987	4.98433	8.90806	0.491052	3.52613	0.724077	0.665348	5.47944	2.45403	6.63991e-08	2.74279e-05	up	yes
gene984	KCNH7	rna2200;rna2199;rna2197;rna2198	GO:0005249(voltage-gated potassium channel activity);GO:0005887(integral component of plasma membrane);GO:0042391(regulation of membrane potential);GO:0042391(regulation of membrane potential)	NA	NA	NA	potassium voltage-gated channel subfamily H member 7 isoform X1 [Columba livia];potassium voltage-gated channel subfamily H member 7 isoform X2 [Columba livia];potassium voltage-gated channel subfamily H member 7 isoform X3 [Columba livia];potassium voltage-gated channel subfamily H member 7 isoform X4 [Columba livia]	NA	0.203561	0.230416	0.189522	0.101462	0.0001	0.0001	0.0001	0.0001	1812.4	10.8237	6.72203e-08	2.74279e-05	up	yes
gene4147	FGG	rna8805	GO:0005102(receptor binding);GO:0005198(structural molecule activity);GO:0005577(fibrinogen complex);GO:0005938(cell cortex);GO:0007160(cell-matrix adhesion);GO:0007165(signal transduction);GO:0009306(protein secretion);GO:0009897(external side of plasma membrane);GO:0030674(protein binding, bridging);GO:0031091(platelet alpha granule);GO:0031639(plasminogen activation);GO:0034116(positive regula…	NA	NA	NA	fibrinogen gamma chain [Columba livia]	NA	0.0001	19.1605	22.0066	0.104619	0.0001	0.0001	0.0001	0.0001	103179	16.6548	7.12035e-08	2.81987e-05	up	yes
gene20866	APOH	rna42045	GO:0001937(negative regulation of endothelial cell proliferation);GO:0002576(platelet degranulation);GO:0005515(protein binding);GO:0005543(phospholipid binding);GO:0005576(extracellular region);GO:0005615(extracellular space);GO:0005886(plasma membrane);GO:0006641(triglyceride metabolic process);GO:0007568(aging);GO:0007597(blood coagulation, intrinsic pathway);GO:0008201(heparin binding);GO:000…	NA	NA	NA	beta-2-glycoprotein 1 [Columba livia]	NA	0.0001	18.5827	18.1116	0.137598	0.0001	0.0001	0.0001	0.0001	92080.1	16.4906	8.97918e-08	3.45442e-05	up	yes
gene1266	RGS2	rna2938	GO:0005096(GTPase activator activity);GO:0005634(nucleus);GO:0005737(cytoplasm);GO:0005829(cytosol);GO:0005886(plasma membrane);GO:0007283(spermatogenesis);GO:0009898(cytoplasmic side of plasma membrane);GO:0010519(negative regulation of phospholipase activity);GO:0010614(negative regulation of cardiac muscle hypertrophy);GO:0043407(negative regulation of MAP kinase activity);GO:0043547(positive …	04022(cGMP - PKG signaling pathway);04921(Oxytocin signaling pathway);04740(Olfactory transduction)	K18154	NA	regulator of G-protein signaling 2 [Columba livia]	NA	404.59	329.336	437.771	434.972	104.535	25.1775	12.2656	39.4434	8.85601	3.14666	9.59625e-08	3.58926e-05	up	yes
gene9177	STRIP2	rna19102	GO:0005737(cytoplasm);GO:0007010(cytoskeleton organization);GO:0008360(regulation of cell shape);GO:0016477(cell migration)	NA	NA	NA	striatin-interacting protein 2 [Columba livia]	NA	2.22054	4.16544	2.64565	1.69719	0.178488	0.619092	0.243436	0.517724	6.88301	2.78304	9.95652e-08	3.62337e-05	up	yes
gene22909	ANGPTL4	rna46084	GO:0001525(angiogenesis);GO:0004857(enzyme inhibitor activity);GO:0051005(negative regulation of lipoprotein lipase activity);GO:0070328(triglyceride homeostasis);GO:0072562(blood microparticle);GO:2000352(negative regulation of endothelial cell apoptotic process)	03320(PPAR signaling pathway)	K08767	NA	angiopoietin-related protein 4 [Columba livia]	NA	159.377	121.376	31.8876	6.93501	8.18017	3.66102	2.42126	7.94297	14.3918	3.84717	1.44723e-07	5.12815e-05	up	yes
gene15256	VWA2	rna31007	GO:0005509(calcium ion binding);GO:0005604(basement membrane);GO:0005615(extracellular space);GO:0007161(calcium-independent cell-matrix adhesion);GO:0042802(identical protein binding);GO:0046626(regulation of insulin receptor signaling pathway);GO:0051260(protein homooligomerization);GO:0070062(extracellular exosome)	04512(ECM-receptor interaction)	K06238	NA	von Willebrand factor A domain-containing protein 2 [Columba livia]	NA	0.474444	0.3725	0.512925	0.146228	0.0001	0.0001	0.0001	0.0001	3765.24	11.8785	1.49679e-07	5.16777e-05	up	yes
gene19965	EVA1C	rna40211	GO:0016021(integral component of membrane);GO:0030246(carbohydrate binding)	00562(Inositol phosphate metabolism);04070(Phosphatidylinositol signaling system)	K01099	EC:3.1.3.36	hypothetical protein A306_00002840 [Columba livia]	NA	2.05243	2.83653	1.98327	2.25128	7.22663	15.3499	25.1155	10.0774	0.15793	-2.66264	2.17952e-07	7.33682e-05	down	yes
gene1859	PIK3C2A	rna4191;rna4190	GO:0005737(cytoplasm);GO:0005886(plasma membrane);GO:0005942(phosphatidylinositol 3-kinase complex);GO:0006897(endocytosis);GO:0016303(1-phosphatidylinositol-3-kinase activity);GO:0035005(1-phosphatidylinositol-4-phosphate 3-kinase activity);GO:0035091(phosphatidylinositol binding);GO:0036092(phosphatidylinositol-3-phosphate biosynthetic process);GO:0046854(phosphatidylinositol phosphorylation);G…	00562(Inositol phosphate metabolism);04070(Phosphatidylinositol signaling system);04070(Phosphatidylinositol signaling system)	K00923	EC:2.7.1.154	phosphatidylinositol 4-phosphate 3-kinase C2 domain-containing subunit alpha isoform X2 [Columba livia];phosphatidylinositol 4-phosphate 3-kinase C2 domain-containing subunit alpha isoform X1 [Columba livia]	NA	4.28428	2.5518	3.06922	2.76484	6.75711	16.8168	15.3283	8.68347	0.266259	-1.9091	2.73963e-07	8.99736e-05	down	yes
gene24474	LOC102089278	rna49139	GO:0002682(regulation of immune system process);GO:0005615(extracellular space);GO:0006810(transport)	NA	NA	NA	alpha-1-acid glycoprotein 1 [Columba livia]	NA	0.0001	20.0476	31.7794	0.116831	0.0001	0.0001	0.0001	0.0001	129860	16.9866	3.17168e-07	0.000101683	up	yes
gene22815	TFRC	rna45901;rna45900	GO:0004998(transferrin receptor activity);GO:0005886(plasma membrane);GO:0006879(cellular iron ion homeostasis);GO:0006898(receptor-mediated endocytosis);GO:0016021(integral component of membrane);GO:0033572(transferrin transport);GO:0042470(melanosome);GO:0042470(melanosome)	04144(Endocytosis);04145(Phagosome);04216(Ferroptosis);04216(Ferroptosis)	K06503	NA	transferrin receptor protein 1 [Columba livia]	NA	192.844	294.379	101.659	291.259	65.1304	75.9406	45.3953	51.211	3.70309	1.88873	4.1885e-07	0.000130248	up	yes
gene12999	PHF3	rna26451;rna26452;rna26454;rna26453	GO:0006351(transcription, DNA-templated);GO:0008270(zinc ion binding);GO:0008270(zinc ion binding)	NA	NA	NA	PHD finger protein 3 isoform X1 [Columba livia]	NA	2.10371	1.24961	1.20564	1.41738	2.88815	4.48136	20.4486	12.1466	0.14954	-2.74139	4.25615e-07	0.000130248	down	yes
gene23952	ALDOB	rna48097	GO:0001889(liver development);GO:0004332(fructose-bisphosphate aldolase activity);GO:0005829(cytosol);GO:0006000(fructose metabolic process);GO:0006094(gluconeogenesis);GO:0006096(glycolytic process);GO:0006116(NADH oxidation);GO:0008092(cytoskeletal protein binding);GO:0030388(fructose 1,6-bisphosphate metabolic process);GO:0032781(positive regulation of ATPase activity);GO:0034451(centriolar sa…	00010(Glycolysis / Gluconeogenesis);00030(Pentose phosphate pathway);00051(Fructose and mannose metabolism)	K01623	EC:4.1.2.13	LOW QUALITY PROTEIN: fructose-bisphosphate aldolase B [Columba livia]	NA	1.33777	16.5919	13.0105	0.724546	0.255934	0.0001	0.320164	0.0001	54.9451	5.77992	5.11752e-07	0.000150332	up	yes
gene1337	MYOC	rna3055	GO:0001649(osteoblast differentiation);GO:0001953(negative regulation of cell-matrix adhesion);GO:0001968(fibronectin binding);GO:0005109(frizzled binding);GO:0005615(extracellular space);GO:0005741(mitochondrial outer membrane);GO:0005743(mitochondrial inner membrane);GO:0005758(mitochondrial intermembrane space);GO:0005783(endoplasmic reticulum);GO:0005794(Golgi apparatus);GO:0014068(positive r…	NA	NA	NA	myocilin [Columba livia]	NA	0.150119	0.337276	0.237186	0.364756	1.40945	10.7918	3.23683	1.20521	0.0654521	-3.93342	5.13575e-07	0.000150332	down	yes
gene4952	SLC46A3	rna10511;rna10510	GO:0016021(integral component of membrane);GO:0055085(transmembrane transport);GO:0055085(transmembrane transport)	NA	NA	NA	solute carrier family 46 member 3 isoform X1 [Columba livia];solute carrier family 46 member 3 isoform X2 [Columba livia]	NA	3.01442	4.3509	4.38102	6.01841	10.6868	29.0817	17.8765	11.1715	0.258147	-1.95374	5.29161e-07	0.000151599	down	yes
gene10076	LOC110360502	rna20720;rna20721	NA	NA	NA	NA		NA	0.043973	0.022907	0.060668	0.02466	2.85139	0.041036	3.07968	5.93363	0.0127844	-6.28947	6.5458e-07	0.000183623	down	yes
gene23301	MEOX1	rna46865	GO:0000978(RNA polymerase II proximal promoter sequence-specific DNA binding);GO:0001046(core promoter sequence-specific DNA binding);GO:0001757(somite specification);GO:0003682(chromatin binding);GO:0005634(nucleus);GO:0005737(cytoplasm);GO:0006366(transcription by RNA polymerase II);GO:0045944(positive regulation of transcription by RNA polymerase II);GO:0061056(sclerotome development);GO:00718…	NA	NA	NA	homeobox protein MOX-1 [Columba livia]	NA	0.471318	0.079932	0.521044	0.572248	0.0001	0.0001	0.0001	0.0001	4111.35	12.0054	6.70782e-07	0.000184328	up	yes
gene26463	LOC106146102	rna52341	GO:0005525(GTP binding)	NA	NA	NA	interferon-induced very large GTPase 1-like, partial [Columba livia]	NA	2.82225	2.67166	2.36262	5.50438	5.37244	25.4583	114.856	22.3404	0.0795162	-3.65261	8.85313e-07	0.000238415	down	yes
gene21848	NEDD9	rna43963;rna43964;rna43962	GO:0000922(spindle pole);GO:0005634(nucleus);GO:0005634(nucleus)	NA	NA	NA	neural precursor cell expressed, developmentally down-regulated 9 [Columba livia];enhancer of filamentation 1 isoform X1 [Columba livia]	NA	4.35064	2.12546	3.24242	2.79478	4.86495	15.8194	15.7938	19.2954	0.224359	-2.15612	9.71853e-07	0.000256588	down	yes
gene4146	FGA	rna8804	GO:0005102(receptor binding);GO:0005198(structural molecule activity);GO:0005577(fibrinogen complex);GO:0005938(cell cortex);GO:0007160(cell-matrix adhesion);GO:0007165(signal transduction);GO:0009897(external side of plasma membrane);GO:0030674(protein binding, bridging);GO:0031091(platelet alpha granule);GO:0031639(plasminogen activation);GO:0034116(positive regulation of heterotypic cell-cell …	NA	NA	NA	fibrinogen alpha chain [Columba livia]	NA	0.0001	14.8316	17.9694	0.0001	0.0001	0.0001	0.0001	0.0001	82003.1	16.3234	1.10152e-06	0.00028523	up	yes
gene24456	LOC102086749	rna49113	GO:0000978(RNA polymerase II proximal promoter sequence-specific DNA binding);GO:0005634(nucleus)	NA	NA	NA	protein fosB, partial [Columba livia]	NA	0.0001	0.0001	0.043413	0.0001	0.152605	0.326711	0.188763	40.0848	0.00107264	-9.86462	1.12676e-06	0.000286262	down	yes
gene4552	CACNA1E	rna9636;rna9641;rna9635;rna9640;rna9651;rna9643;rna9637;rna9645;rna9634;rna9642;rna9648;rna9638;rna9647;rna9639;rna9644;rna9649;rna9632;rna9650;rna9646;rna9652;rna9633	GO:0005509(calcium ion binding);GO:0005886(plasma membrane);GO:0005891(voltage-gated calcium channel complex);GO:0008331(high voltage-gated calcium channel activity);GO:0034765(regulation of ion transmembrane transport);GO:0070588(calcium ion transmembrane transport);GO:0086010(membrane depolarization during action potential);GO:0086010(membrane depolarization during action potential)	04010(MAPK signaling pathway);04020(Calcium signaling pathway);04020(Calcium signaling pathway)	K04852	NA	voltage-dependent R-type calcium channel subunit alpha-1E isoform X1 [Columba livia];voltage-dependent R-type calcium channel subunit alpha-1E isoform X3 [Columba livia];voltage-dependent R-type calcium channel subunit alpha-1E isoform X10 [Columba livia];voltage-dependent R-type calcium channel subunit alpha-1E isoform X6 [Columba livia];voltage-dependent R-type calcium channel subunit alpha-1E …	NA	0.0415392	0.0145322	0.0630005	0.0188789	1.17938	0.149342	0.452224	0.514165	0.0601063	-4.05634	1.16811e-06	0.000291271	down	yes
gene22757	AMBP	rna45782;rna45781	GO:0004867(serine-type endopeptidase inhibitor activity);GO:0005886(plasma membrane);GO:0010951(negative regulation of endopeptidase activity);GO:0019862(IgA binding);GO:0020037(heme binding);GO:0036094(small molecule binding);GO:0042803(protein homodimerization activity);GO:0070062(extracellular exosome);GO:0072562(blood microparticle);GO:0072562(blood microparticle)	NA	NA	NA	protein AMBP isoform X2 [Columba livia];protein AMBP isoform X1 [Columba livia]	NA	0.0001	8.9967	7.94646	0.076153	0.0001	0.0001	0.0001	0.0001	42548.5	15.3768	1.33553e-06	0.000323937	up	yes
gene20846	LOC102098860	rna42006	GO:0005215(transporter activity);GO:0005524(ATP binding);GO:0006810(transport);GO:0016021(integral component of membrane);GO:0016887(ATPase activity)	02010(ABC transporters)	K05651	NA	ATP-binding cassette sub-family A member 10 [Columba livia]	NA	7.70443	9.15075	6.88627	6.68963	11.5199	50.4525	61.3098	27.9435	0.201229	-2.31309	1.34723e-06	0.000323937	down	yes
gene26166	LOC110356608	rna52012	NA	NA	NA	NA		NA	0.0001	0.0001	0.0001	0.0001	0.566065	2.53983	0.476354	2.05854	7.09121e-05	-13.7836	1.38331e-06	0.000326776	down	yes
gene15266	PLEKHS1	rna31021	GO:0005515(protein binding)	04210(Apoptosis)	K04397	EC:3.4.22.60	pleckstrin homology domain-containing family S member 1 [Columba livia]	NA	0.042059	0.078723	0.896339	2.45545	0.0001	0.0001	0.0001	0.0001	8681.43	13.0837	1.51386e-06	0.000350208	up	yes
gene4145	FGB	rna8803	GO:0005102(receptor binding);GO:0005577(fibrinogen complex);GO:0007165(signal transduction);GO:0030168(platelet activation);GO:0030674(protein binding, bridging);GO:0051258(protein polymerization)	NA	NA	NA	fibrinogen beta chain [Columba livia]	NA	0.0001	15.4825	18.1952	0.0001	0.0001	0.0001	0.0001	0.0001	84194.8	16.3614	1.53452e-06	0.000350208	up	yes
gene9007	LOC102094228	rna18805	GO:0001555(oocyte growth);GO:0005179(hormone activity);GO:0005515(protein binding);GO:0005615(extracellular space);GO:0009615(response to virus);GO:0019904(protein domain specific binding);GO:0030136(clathrin-coated vesicle);GO:0032991(protein-containing complex);GO:0036094(small molecule binding);GO:0042572(retinol metabolic process);GO:0042802(identical protein binding);GO:0060417(yolk);GO:0070…	NA	NA	NA	transthyretin [Columba livia]	NA	0.0001	41.1216	27.9595	0.0001	0.0001	0.0001	0.0001	0.0001	172703	17.3979	2.17442e-06	0.000485605	up	yes
gene22972	NALCN	rna46213;rna46212;rna46211;rna46214;rna46217;rna46215;rna46216	GO:0005244(voltage-gated ion channel activity);GO:0005261(cation channel activity);GO:0005886(plasma membrane);GO:0006816(calcium ion transport);GO:0016021(integral component of membrane);GO:0034220(ion transmembrane transport);GO:0034765(regulation of ion transmembrane transport);GO:0086010(membrane depolarization during action potential);GO:0098655(cation transmembrane transport);GO:0098655(cat…	NA	NA	NA	sodium leak channel non-selective protein isoform X1 [Columba livia];sodium leak channel non-selective protein isoform X3 [Columba livia];sodium leak channel non-selective protein isoform X2 [Columba livia]	NA	0.125837	0.0323285	0.0475469	0.166944	0.0001	0.0001	0.0001	0.0001	931.642	9.86363	2.20449e-06	0.000485605	up	yes
gene842	ALB	rna1937	GO:0003677(DNA binding);GO:0005504(fatty acid binding);GO:0005615(extracellular space);GO:0006810(transport);GO:0008144(drug binding);GO:0009267(cellular response to starvation);GO:0009615(response to virus);GO:0015643(toxic substance binding);GO:0019825(oxygen binding);GO:0019836(hemolysis by symbiont of host erythrocytes);GO:0030170(pyridoxal phosphate binding);GO:0033189(response to vitamin A)…	NA	NA	NA	serum albumin [Columba livia]	NA	0.0001	95.5386	66.1393	0.115455	0.0001	0.139723	0.0001	0.0001	1155.48	10.1743	2.23598e-06	0.000485605	up	yes
gene7036	TIMP4	rna14662;rna14661	GO:0002020(protease binding);GO:0005615(extracellular space);GO:0007219(Notch signaling pathway);GO:0008191(metalloendopeptidase inhibitor activity);GO:0010033(response to organic substance);GO:0010951(negative regulation of endopeptidase activity);GO:0043086(negative regulation of catalytic activity);GO:0051045(negative regulation of membrane protein ectodomain proteolysis);GO:0051045(negative r…	05206(MicroRNAs in cancer);05205(Proteoglycans in cancer);05205(Proteoglycans in cancer)	K16866	NA	metalloproteinase inhibitor 4 isoform X1 [Columba livia];PREDICTED: metalloproteinase inhibitor 4 [Corvus brachyrhynchos]	NA	1.91584	3.12775	7.82779	7.19547	14.8533	21.6529	49.7148	22.2969	0.184917	-2.43505	2.48585e-06	0.000531301	down	yes
gene14880	RC3H1	rna30319;rna30321;rna30326;rna30324;rna30328;rna30323;rna30325;rna30322;rna30327;rna30320	GO:0000932(P-body);GO:0000956(nuclear-transcribed mRNA catabolic process);GO:0001782(B cell homeostasis);GO:0002635(negative regulation of germinal center formation);GO:0003730(mRNA 3'-UTR binding);GO:0008270(zinc ion binding);GO:0010494(cytoplasmic stress granule);GO:0030889(negative regulation of B cell proliferation);GO:0033962(cytoplasmic mRNA processing body assembly);GO:0042098(T cell proli…	NA	NA	NA	roquin-1 isoform X3 [Columba livia];roquin-1 isoform X7 [Columba livia];roquin-1 isoform X6 [Columba livia];roquin-1 isoform X10 [Columba livia];roquin-1 isoform X1 [Columba livia];roquin-1 isoform X4 [Columba livia];roquin-1 isoform X9 [Columba livia];roquin-1 isoform X5 [Columba livia];roquin-1 isoform X2 [Columba livia];roquin-1 isoform X8 [Columba livia]	NA	3.65191	2.00346	1.79774	1.54923	4.19971	10.6168	11.4966	9.31271	0.252692	-1.98455	2.60498e-06	0.000548063	down	yes
gene3352	LOC102089913	rna7292;rna7288;rna7290;rna7291;rna7289;rna7293	GO:0005887(integral component of plasma membrane);GO:0015179(L-amino acid transmembrane transporter activity);GO:0015297(antiporter activity);GO:1902475(L-alpha-amino acid transmembrane transport);GO:1902475(L-alpha-amino acid transmembrane transport)	04216(Ferroptosis);04216(Ferroptosis)	K13869	NA	cystine/glutamate transporter isoform X1 [Columba livia];cystine/glutamate transporter, transcript variant X2 [Columba livia];cystine/glutamate transporter isoform X2 [Columba livia]	NA	0.123349	0.521885	0.774727	0.95078	0.0391658	0.0001	0.0001	0.0305621	33.9026	5.08332	2.81065e-06	0.000582237	up	yes
gene23151	LOC102098144	rna46564	GO:0005215(transporter activity);GO:0005504(fatty acid binding);GO:0006810(transport)	03320(PPAR signaling pathway)	K08755	NA	PREDICTED: fatty acid-binding protein, liver [Fulmarus glacialis]	NA	0.0001	51.4857	32.008	0.0001	0.0001	0.0001	0.0001	0.0001	208735	17.6713	2.96064e-06	0.000600293	up	yes
gene6041	F2	rna12724	GO:0001934(positive regulation of protein phosphorylation);GO:0004252(serine-type endopeptidase activity);GO:0005102(receptor binding);GO:0005509(calcium ion binding);GO:0005829(cytosol);GO:0006508(proteolysis);GO:0006953(acute-phase response);GO:0007166(cell surface receptor signaling pathway);GO:0008284(positive regulation of cell proliferation);GO:0008360(regulation of cell shape);GO:0010468(r…	04080(Neuroactive ligand-receptor interaction);04810(Regulation of actin cytoskeleton)	K01313	EC:3.4.21.5	prothrombin [Columba livia]	NA	0.288495	3.8554	2.38539	0.231729	0.0001	0.0001	0.089069	0.0001	75.6528	6.24132	2.98698e-06	0.000600293	up	yes
gene26584	LOC102096895	rna52462	GO:0000226(microtubule cytoskeleton organization);GO:0005737(cytoplasm);GO:0008283(cell proliferation);GO:0015630(microtubule cytoskeleton);GO:0021987(cerebral cortex development)	03013(RNA transport)	K14283	NA	transforming acidic coiled-coil-containing protein 3-like [Columba livia]	NA	0.0001	0.0001	0.0001	0.0001	0.0001	6.79641	5.98463	3.08146	2.52165e-05	-15.2753	3.33442e-06	0.000660265	down	yes
gene18086	APOB	rna36429	GO:0005543(phospholipid binding);GO:0005783(endoplasmic reticulum);GO:0005794(Golgi apparatus);GO:0005886(plasma membrane);GO:0006642(triglyceride mobilization);GO:0007283(spermatogenesis);GO:0007399(nervous system development);GO:0008201(heparin binding);GO:0008203(cholesterol metabolic process);GO:0009566(fertilization);GO:0009615(response to virus);GO:0009791(post-embryonic development);GO:001…	NA	NA	NA	LOW QUALITY PROTEIN: apolipoprotein B-100 [Columba livia]	NA	0.0001	1.4909	1.03071	0.0001	0.0001	0.0001	0.0001	0.0001	6304.53	12.6222	3.60415e-06	0.000703331	up	yes
gene18782	CKS2	rna37779	GO:0007127(meiosis I);GO:0016538(cyclin-dependent protein serine/threonine kinase regulator activity);GO:0045859(regulation of protein kinase activity);GO:0051301(cell division)	05200(Pathways in cancer);05222(Small cell lung cancer)	K02219	NA	cyclin-dependent kinases regulatory subunit 2, partial [Columba livia]	NA	2.6779	4.52018	3.47859	5.76881	25.1138	17.3247	15.9699	33.3701	0.179187	-2.48047	3.88232e-06	0.000746793	down	yes
gene25214	KMO	rna50351	GO:0004502(kynurenine 3-monooxygenase activity);GO:0005741(mitochondrial outer membrane);GO:0005743(mitochondrial inner membrane);GO:0006569(tryptophan catabolic process);GO:0009651(response to salt stress);GO:0016021(integral component of membrane);GO:0016174(NAD(P)H oxidase activity);GO:0019674(NAD metabolic process);GO:0019805(quinolinate biosynthetic process);GO:0034354('de novo' NAD biosynth…	00380(Tryptophan metabolism)	K00486	EC:1.14.13.9	kynurenine 3-monooxygenase [Columba livia]	NA	0.088612	1.36291	1.25533	0.05139	0.0001	0.0001	0.0001	0.0001	6895.61	12.7515	4.02061e-06	0.0007625	up	yes
gene12594	PRG4	rna25565	GO:0005044(scavenger receptor activity);GO:0006898(receptor-mediated endocytosis);GO:0006955(immune response);GO:0030247(polysaccharide binding)	04151(PI3K-Akt signaling pathway);04512(ECM-receptor interaction);04510(Focal adhesion);04610(Complement and coagulation cascades);05205(Proteoglycans in cancer);05165(Human papillomavirus infection)	K06251	NA	proteoglycan 4 [Columba livia]	NA	0.296906	0.328298	0.875053	0.918418	1.43986	4.90082	9.91649	2.42488	0.129465	-2.94936	4.20308e-06	0.000777391	down	yes
gene3652	DRP2	rna7909;rna7910	GO:0005886(plasma membrane);GO:0008270(zinc ion binding);GO:0008270(zinc ion binding)	NA	NA	NA	dystrophin-related protein 2 isoform X1 [Columba livia];dystrophin-related protein 2 isoform X2 [Columba livia]	NA	0.2437	0.226502	0.341288	0.820279	0.867129	41.8173	1.6343	1.5248	0.0355943	-4.81221	4.2146e-06	0.000777391	down	yes
gene2465	PCK1	rna5436	GO:0004613(phosphoenolpyruvate carboxykinase (GTP) activity);GO:0005525(GTP binding);GO:0006094(gluconeogenesis)	00010(Glycolysis / Gluconeogenesis);00020(Citrate cycle (TCA cycle));00620(Pyruvate metabolism);04068(FoxO signaling pathway);04910(Insulin signaling pathway);04920(Adipocytokine signaling pathway);03320(PPAR signaling pathway)	K01596	EC:4.1.1.32	phosphoenolpyruvate carboxykinase, cytosolic [GTP] [Columba livia]	NA	0.0001	7.26583	4.55231	0.0001	0.0001	0.0001	0.0001	0.0001	29545.8	14.8507	4.30572e-06	0.000783466	up	yes
gene14612	LOC102083624	rna29786	GO:0004842(ubiquitin-protein transferase activity);GO:0005109(frizzled binding);GO:0005887(integral component of plasma membrane);GO:0008270(zinc ion binding);GO:0038018(Wnt receptor catabolic process);GO:0072089(stem cell proliferation)	NA	NA	NA	E3 ubiquitin-protein ligase RNF43, partial [Columba livia]	NA	0.107125	0.329738	0.032344	0.304232	0.0001	0.0001	0.0001	0.0001	1933.6	10.9171	4.92812e-06	0.000884762	up	yes
gene4523	LOC110357809	rna9589;rna9590	NA	NA	NA	NA		NA	0.132771	0.08625	0.195791	0.157261	1.58271	4.73966	2.58646	0.537962	0.0605574	-4.04555	5.21507e-06	0.000923959	down	yes
gene2498	BCAS1	rna5510;rna5506;rna5507;rna5505;rna5509;rna5508	GO:0070062(extracellular exosome);GO:0070062(extracellular exosome)	00100(Steroid biosynthesis);00100(Steroid biosynthesis)	K07436	EC:1.14.15.16	breast carcinoma-amplified sequence 1 isoform X5 [Columba livia];breast carcinoma-amplified sequence 1 isoform X1 [Columba livia];breast carcinoma-amplified sequence 1 isoform X4 [Columba livia];breast carcinoma-amplified sequence 1 isoform X3 [Columba livia]	NA	0.348904	0.190814	0.362359	0.527971	0.664196	23.6096	2.05534	1.61418	0.0511767	-4.28837	5.68876e-06	0.000994793	down	yes
gene23417	LOC102092501	rna47072	GO:0005215(transporter activity);GO:0005576(extracellular region);GO:0006629(lipid metabolic process);GO:0006810(transport);GO:0036094(small molecule binding)	00590(Arachidonic acid metabolism)	K01830	EC:5.3.99.2	lipocalin-15 [Columba livia]	NA	0.0001	0.0001	0.0001	0.0001	0.685466	1.85674	1.93563	0.0001	8.93268e-05	-13.4505	6.89008e-06	0.00118942	down	yes
gene20767	PLP1	rna41815;rna41816	GO:0005886(plasma membrane);GO:0006954(inflammatory response);GO:0010628(positive regulation of gene expression);GO:0014002(astrocyte development);GO:0016021(integral component of membrane);GO:0021762(substantia nigra development);GO:0022010(central nervous system myelination);GO:0042759(long-chain fatty acid biosynthetic process);GO:0043209(myelin sheath);GO:0048469(cell maturation);GO:0061564(a…	NA	NA	NA	proteolipid protein 1, transcript variant X1, partial [Columba livia]	NA	4.36721	2.77621	3.28086	4.2917	5.37928	97.294	13.1166	12.5418	0.114671	-3.12442	7.43468e-06	0.00125846	down	yes
gene26453	LOC106146100	rna52331	GO:0005525(GTP binding)	NA	NA	NA	interferon-induced very large GTPase 1-like, partial [Columba livia]	NA	0.963137	1.23602	0.456713	1.12345	1.34374	7.54777	50.0969	12.5184	0.0528526	-4.24188	7.48158e-06	0.00125846	down	yes
gene26399	LOC102091594	rna52278	GO:0002504(antigen processing and presentation of peptide or polysaccharide antigen via MHC class II);GO:0006955(immune response);GO:0016021(integral component of membrane);GO:0042613(MHC class II protein complex)	04514(Cell adhesion molecules (CAMs));04145(Phagosome);04672(Intestinal immune network for IgA production);05164(Influenza A);05168(Herpes simplex infection)	K06752	NA	class II histocompatibility antigen, B-L beta chain [Columba livia]	NA	70.3163	54.1721	51.1978	59.949	98.5564	217.219	414.844	194.463	0.254718	-1.97303	7.57037e-06	0.00125846	down	yes
gene17022	LOC110363930	rna34373;rna34372;rna34371	NA	NA	NA	NA		NA	5.20538	5.34115	7.0021	7.35163	2.39972	0.939529	0.657866	1.01813	4.96492	2.31177	7.87537e-06	0.00129319	up	yes
gene9849	SULT2B1	rna20318	GO:0008146(sulfotransferase activity)	00140(Steroid hormone biosynthesis)	K01015	EC:2.8.2.2	sulfotransferase family cytosolic 2B member 1, partial [Columba livia]	NA	11.3569	9.92807	12.1547	9.73457	21.6554	84.8119	27.8842	33.2808	0.257553	-1.95706	7.98853e-06	0.00129597	down	yes
gene3468	TMTC1	rna7552;rna7553;rna7554	GO:0005739(mitochondrion);GO:0016021(integral component of membrane);GO:0016021(integral component of membrane)	NA	NA	NA	transmembrane and TPR repeat-containing protein 1 [Patagioenas fasciata monilis];transmembrane and TPR repeat-containing protein 1 isoform X2 [Columba livia];transmembrane and TPR repeat-containing protein 1 isoform X3 [Columba livia]	NA	7.61061	4.82943	7.31236	5.6262	15.2523	44.7722	18.2174	17.5426	0.264955	-1.91618	8.21389e-06	0.00131667	down	yes
gene4356	PEAK1	rna9200;rna9201;rna9199;rna9202	GO:0004672(protein kinase activity);GO:0004715(non-membrane spanning protein tyrosine kinase activity);GO:0005524(ATP binding);GO:0005654(nucleoplasm);GO:0005737(cytoplasm);GO:0005886(plasma membrane);GO:0005925(focal adhesion);GO:0015629(actin cytoskeleton);GO:0016477(cell migration);GO:0018108(peptidyl-tyrosine phosphorylation);GO:0034446(substrate adhesion-dependent cell spreading);GO:0046777(…	NA	NA	NA	pseudopodium-enriched atypical kinase 1 isoform X1 [Columba livia];pseudopodium-enriched atypical kinase 1 isoform X2 [Columba livia]	NA	0.949367	0.67471	0.6797	0.818143	1.2362	13.0183	1.86829	3.62099	0.158122	-2.66089	8.75615e-06	0.00138708	down	yes
gene13696	MME	rna27967	GO:0001822(kidney development);GO:0004222(metalloendopeptidase activity);GO:0005886(plasma membrane);GO:0005903(brush border);GO:0005925(focal adhesion);GO:0006508(proteolysis);GO:0008021(synaptic vesicle);GO:0008238(exopeptidase activity);GO:0008270(zinc ion binding);GO:0016021(integral component of membrane);GO:0019233(sensory perception of pain);GO:0030424(axon);GO:0030425(dendrite);GO:0044306…	NA	NA	NA	neprilysin [Columba livia]	NA	0.695521	1.43945	1.02348	1.37119	2.10635	13.0787	8.53686	3.07247	0.169052	-2.56446	8.94426e-06	0.0014004	down	yes
gene25940	LOC110356506	rna51651;rna51650	NA	NA	NA	NA		NA	0.50872	0.661809	0.364801	0.630894	1.05638	6.71649	6.3002	2.38496	0.131621	-2.92554	9.9406e-06	0.00153851	down	yes
gene9455	LOC102087823	rna19585	GO:0005506(iron ion binding);GO:0005623(cell);GO:0008202(steroid metabolic process);GO:0008395(steroid hydroxylase activity);GO:0016020(membrane);GO:0016021(integral component of membrane);GO:0016324(apical plasma membrane);GO:0016712(oxidoreductase activity, acting on paired donors, with incorporation or reduction of molecular oxygen, reduced flavin or flavoprotein as one donor, and incorporatio…	00140(Steroid hormone biosynthesis);00591(Linoleic acid metabolism);00830(Retinol metabolism)	K07424	EC:1.14.14.1	cytochrome P450 3A21 [Columba livia]	NA	0.0001	5.96658	4.20795	0.0001	0.0001	0.0001	0.0001	0.0001	25436.8	14.6346	1.0928e-05	0.0016721	up	yes
gene1911	NRIP3	rna4307;rna4308;rna4306;rna4305	GO:0004190(aspartic-type endopeptidase activity);GO:0006508(proteolysis);GO:0006508(proteolysis)	NA	NA	NA	nuclear receptor-interacting protein 3 isoform X1 [Columba livia];nuclear receptor-interacting protein 3 isoform X2 [Columba livia]	NA	2.70613	2.88947	3.0746	2.61955	0.575013	1.38251	0.311692	0.118447	4.72836	2.24134	1.10952e-05	0.00167862	up	yes
gene9680	SLC45A4	rna20007;rna20006;rna20005	GO:0008506(sucrose:proton symporter activity);GO:0015770(sucrose transport);GO:0016021(integral component of membrane);GO:0016021(integral component of membrane)	NA	NA	NA	solute carrier family 45 member 4 [Columba livia]	NA	1.31934	1.1396	0.647579	0.879574	2.159	4.75281	8.19044	4.00457	0.208622	-2.26104	1.14624e-05	0.00171491	down	yes
gene10636	FBXO15	rna21798;rna21796;rna21795;rna21797	GO:0000209(protein polyubiquitination);GO:0004842(ubiquitin-protein transferase activity);GO:0005829(cytosol);GO:0043687(post-translational protein modification);GO:0043687(post-translational protein modification)	NA	NA	NA	F-box only protein 15 [Patagioenas fasciata monilis];F-box only protein 15 isoform X2 [Columba livia]	NA	0.324951	0.0834327	0.25466	0.444338	0.0001	0.0001	0.0399283	0.0001	27.5274	4.7828	1.19115e-05	0.00176251	up	yes
gene12191	LPCAT3	rna24834;rna24835	GO:0016021(integral component of membrane);GO:0047184(1-acylglycerophosphocholine O-acyltransferase activity);GO:0097006(regulation of plasma lipoprotein particle levels);GO:0097006(regulation of plasma lipoprotein particle levels)	00564(Glycerophospholipid metabolism);04216(Ferroptosis);04216(Ferroptosis)	K13515	EC:2.3.1.23;EC:2.3.1.-	lysophospholipid acyltransferase 5 isoform X2 [Columba livia];lysophospholipid acyltransferase 5 isoform X1 [Columba livia]	NA	46.2704	32.1211	35.297	42.563	16.3993	19.4537	20.1205	19.8244	2.06142	1.04364	1.22481e-05	0.00179261	up	yes
gene15321	LOC102084914	rna31134	GO:0004866(endopeptidase inhibitor activity);GO:0005615(extracellular space);GO:0010951(negative regulation of endopeptidase activity)	NA	NA	NA	alpha-2-macroglobulin-like [Columba livia]	NA	0.0001	1.71879	2.52872	0.0001	0.0001	0.0001	0.0001	0.0001	10619.3	13.3744	1.27537e-05	0.00183709	up	yes
gene26458	LOC106146101	rna52336	GO:0005525(GTP binding)	NA	NA	NA	interferon-induced very large GTPase 1-like, partial [Columba livia]	NA	3.47865	1.05541	1.82611	5.50449	3.74121	17.5427	90.4185	25.4782	0.0864893	-3.53133	1.28249e-05	0.00183709	down	yes
gene22635	SPP2	rna45506;rna45507;rna45505	GO:0005576(extracellular region);GO:0046849(bone remodeling);GO:0046849(bone remodeling)	NA	NA	NA	secreted phosphoprotein 24 [Columba livia]	NA	0.0001	17.1614	7.34543	0.0001	0.0001	0.0001	0.0001	0.0001	61267.5	15.9028	1.44424e-05	0.00204241	up	yes
gene23345	LOC102090744	rna46935	GO:0005515(protein binding);GO:0005829(cytosol);GO:0009408(response to heat);GO:0010243(response to organonitrogen compound);GO:0014070(response to organic cyclic compound);GO:0048471(perinuclear region of cytoplasm)	04330(Notch signaling pathway)	K06062	EC:2.3.1.48	heat shock protein beta-11 [Columba livia]	NA	13.7489	75.7861	135.758	43.7496	791.761	3433.32	15.4203	2402.1	0.0405025	-4.62584	1.45615e-05	0.00204241	down	yes
gene15650	CIITA	rna31688	GO:0005524(ATP binding);GO:0006355(regulation of transcription, DNA-templated)	05164(Influenza A)	K08060	NA	LOW QUALITY PROTEIN: MHC class II transactivator [Columba livia]	NA	0.703476	0.542344	0.581466	0.730271	0.934192	4.04382	7.1038	2.14416	0.179781	-2.47569	1.53316e-05	0.00212825	down	yes
gene26470	LOC102084942	rna52348	GO:0042289(MHC class II protein binding);GO:0042611(MHC protein complex)	02010(ABC transporters);04145(Phagosome);05168(Herpes simplex infection)	K05653	NA	class I histocompatibility antigen, F10 alpha chain, partial [Columba livia]	NA	235.434	424.08	292.207	279.04	509.973	1712.62	2707.78	885.929	0.211605	-2.24055	1.6831e-05	0.00231254	down	yes
gene17021	ARHGAP18	rna34370	GO:0005096(GTPase activator activity);GO:0005737(cytoplasm);GO:0005829(cytosol);GO:0007264(small GTPase mediated signal transduction);GO:0008360(regulation of cell shape);GO:0030833(regulation of actin filament polymerization);GO:0032956(regulation of actin cytoskeleton organization);GO:0043547(positive regulation of GTPase activity);GO:0051056(regulation of small GTPase mediated signal transduct…	NA	NA	NA	rho GTPase-activating protein 18, partial [Columba livia]	NA	5.56779	3.2554	2.26615	2.55448	0.0001	0.642758	0.0001	0.0001	21.2171	4.40716	1.73528e-05	0.00236015	up	yes
gene25426	LOC102098445	rna50670;rna50671	GO:0005044(scavenger receptor activity);GO:0006898(receptor-mediated endocytosis);GO:0006955(immune response);GO:0030247(polysaccharide binding);GO:0030247(polysaccharide binding)	NA	NA	NA	somatomedin-B and thrombospondin type-1 domain-containing protein [Columba livia]	NA	1.03145	0.693061	0.612632	0.621424	4.03674	1.63353	5.15093	3.26074	0.210097	-2.25088	1.84991e-05	0.00248412	down	yes
gene7529	LOC110359310	rna15625	NA	NA	NA	NA		NA	0.542625	0.699387	2.31837	1.1183	14.1059	8.57025	6.10208	10.9332	0.117817	-3.08538	1.86332e-05	0.00248412	down	yes
gene4379	CA12	rna9231	GO:0004089(carbonate dehydratase activity);GO:0006730(one-carbon metabolic process);GO:0008270(zinc ion binding);GO:0016021(integral component of membrane);GO:0055064(chloride ion homeostasis)	00910(Nitrogen metabolism)	K01672	EC:4.2.1.1	carbonic anhydrase 12 [Columba livia]	NA	9.7389	5.62677	4.47949	2.68108	0.577908	2.51635	1.38152	1.66523	3.66817	1.87506	1.88765e-05	0.00249188	up	yes
gene23921	PGPEP1L	rna48031;rna48030;rna48034;rna48037;rna48036;rna48038;rna48033;rna48035;rna48032	GO:0005829(cytosol);GO:0006508(proteolysis);GO:0016920(pyroglutamyl-peptidase activity);GO:0016920(pyroglutamyl-peptidase activity)	NA	NA	NA	pyroglutamyl-peptidase 1-like protein isoform X2 [Columba livia];pyroglutamyl-peptidase 1-like protein isoform X1 [Columba livia];pyroglutamyl-peptidase 1-like protein isoform X5 [Columba livia];pyroglutamyl-peptidase 1-like protein isoform X4 [Columba livia];pyroglutamyl-peptidase 1-like protein isoform X6 [Columba livia];pyroglutamyl-peptidase 1-like protein isoform X7 [Columba livia]	NA	1.06922	0.630062	0.174979	0.240655	5.5962	0.999628	11.7772	2.85139	0.0996451	-3.32706	1.93506e-05	0.00252967	down	yes
gene1522	NEGR1	rna3510	GO:0005886(plasma membrane);GO:0007626(locomotory behavior);GO:0007631(feeding behavior);GO:0010976(positive regulation of neuron projection development);GO:0070062(extracellular exosome)	04514(Cell adhesion molecules (CAMs))	K06775	NA	LOW QUALITY PROTEIN: neuronal growth regulator 1 [Columba livia]	NA	0.106455	0.469303	0.427996	0.784331	1.8544	12.279	1.52852	1.96162	0.10146	-3.30102	1.96387e-05	0.00254264	down	yes
gene16098	TXNRD1	rna32608;rna32607;rna32605;rna32606	GO:0000302(response to reactive oxygen species);GO:0001707(mesoderm formation);GO:0001887(selenium compound metabolic process);GO:0004791(thioredoxin-disulfide reductase activity);GO:0005515(protein binding);GO:0005634(nucleus);GO:0005739(mitochondrion);GO:0005829(cytosol);GO:0007165(signal transduction);GO:0008283(cell proliferation);GO:0009055(electron transfer activity);GO:0015035(protein disu…	00450(Selenocompound metabolism);00450(Selenocompound metabolism)	K22182	EC:1.8.1.9	thioredoxin reductase 1, transcript variant X2, partial [Columba livia]	NA	2.62904	2.3867	2.31627	5.6115	5.88129	14.5041	17.6605	8.33231	0.279086	-1.84122	2.1176e-05	0.00271557	down	yes
gene7996	LECT2	rna16694	GO:0042802(identical protein binding)	NA	NA	NA	leukocyte cell-derived chemotaxin-2 [Columba livia]	NA	0.0001	8.23488	7.91368	0.0001	0.0001	0.0001	0.0001	0.0001	40371.9	15.3011	2.19885e-05	0.00279316	up	yes
gene8739	HECW2	rna18178;rna18182;rna18180;rna18179;rna18181	GO:0004842(ubiquitin-protein transferase activity);GO:0005634(nucleus);GO:0005737(cytoplasm);GO:0016874(ligase activity);GO:0016874(ligase activity)	NA	NA	NA	E3 ubiquitin-protein ligase HECW2 isoform X1 [Columba livia];E3 ubiquitin-protein ligase HECW2 isoform X2 [Columba livia]	NA	2.45745	1.86403	1.8447	1.33307	2.84838	10.2479	10.3461	4.29393	0.270377	-1.88695	2.25542e-05	0.00283825	down	yes
gene21604	LOC110366176	rna43499;rna43498;rna43500;rna43497	NA	NA	NA	NA		NA	21.2465	12.0314	22.8646	17.4747	38.6963	89.9446	90.3183	41.6103	0.282524	-1.82355	2.3443e-05	0.00292277	down	yes
gene25287	ERP27	rna50446	GO:0003756(protein disulfide isomerase activity);GO:0005783(endoplasmic reticulum);GO:0006457(protein folding);GO:0034976(response to endoplasmic reticulum stress)	NA	NA	NA	endoplasmic reticulum resident protein 27 [Columba livia]	NA	0.612401	0.355755	1.37006	1.28656	0.094414	0.0001	0.0001	0.0001	38.2708	5.25817	2.5367e-05	0.00313364	up	yes
gene14582	CPED1	rna29744;rna29745	GO:0005783(endoplasmic reticulum);GO:0005783(endoplasmic reticulum)	NA	NA	NA	cadherin-like and PC-esterase domain-containing protein 1 [Columba livia]	NA	1.09902	0.638077	1.03855	0.842211	2.87582	7.80311	2.56498	2.45303	0.230482	-2.11727	2.57138e-05	0.00314761	down	yes
gene25272	LOC102094275	rna50428	GO:0000786(nucleosome);GO:0000790(nuclear chromatin);GO:0003677(DNA binding);GO:0006342(chromatin silencing);GO:0046982(protein heterodimerization activity)	04217(Necroptosis)	K11251	NA	histone H2A-IV [Columba livia]	NA	0.0001	0.041355	0.0001	0.0001	0.39304	0.966327	0.236091	0.304472	0.0219245	-5.51131	2.64294e-05	0.00320606	down	yes
gene10886	LOC110360881	rna22280	NA	NA	NA	NA		NA	0.298971	0.187798	0.124495	0.0001	0.0001	0.0001	0.0001	0.0001	1528.41	10.5778	2.66871e-05	0.00320841	up	yes
gene20847	LOC110365807	rna42010;rna42009;rna42008;rna42013;rna42007;rna42011;rna42012	NA	NA	NA	NA		NA	1.1777	1.42835	1.41744	1.32256	2.87758	6.32006	8.74279	5.74536	0.225707	-2.14748	2.70856e-05	0.0032275	down	yes
gene15000	LOC102086673	rna30599;rna30597;rna30598;rna30600	GO:0004924(oncostatin-M receptor activity);GO:0005900(oncostatin-M receptor complex);GO:0008284(positive regulation of cell proliferation);GO:0016324(apical plasma membrane);GO:0019838(growth factor binding);GO:0038165(oncostatin-M-mediated signaling pathway);GO:0038165(oncostatin-M-mediated signaling pathway)	04060(Cytokine-cytokine receptor interaction);04060(Cytokine-cytokine receptor interaction)	K05057	NA	oncostatin-M-specific receptor subunit beta isoform X1 [Columba livia];oncostatin-M-specific receptor subunit beta isoform X2 [Columba livia]	NA	0.239126	0.0756549	0.207428	0.151689	0.331314	1.77059	1.80661	1.31787	0.128941	-2.95521	2.75613e-05	0.00325538	down	yes
gene10159	CUBN	rna20872	GO:0005509(calcium ion binding);GO:0005768(endosome);GO:0005783(endoplasmic reticulum);GO:0005794(Golgi apparatus);GO:0005903(brush border);GO:0005905(clathrin-coated pit);GO:0006898(receptor-mediated endocytosis);GO:0016324(apical plasma membrane);GO:0030139(endocytic vesicle);GO:0042803(protein homodimerization activity);GO:0042953(lipoprotein transport);GO:0070062(extracellular exosome)	NA	NA	NA	cubilin, partial [Columba livia]	NA	0.064654	1.15154	0.164902	0.399187	0.0001	0.0001	0.054353	0.0001	32.5743	5.02566	3.25489e-05	0.00381106	up	yes
gene17130	AFAP1L1	rna34612	GO:0002102(podosome);GO:0005634(nucleus);GO:0005737(cytoplasm);GO:0005886(plasma membrane);GO:0030054(cell junction);GO:0071437(invadopodium)	NA	NA	NA	actin filament-associated protein 1-like 1 [Columba livia]	NA	21.3875	26.6825	9.90821	18.6692	4.41599	15.4408	3.87329	5.44415	2.62723	1.39354	3.48494e-05	0.00404523	up	yes
gene7874	LOC102089489	rna16434;rna16432;rna16433	GO:0001786(phosphatidylserine binding);GO:0016021(integral component of membrane);GO:0016021(integral component of membrane)	NA	NA	NA	T-cell immunoglobulin and mucin domain-containing protein 4 isoform X2 [Columba livia];T-cell immunoglobulin and mucin domain-containing protein 4 isoform X1 [Columba livia];T-cell immunoglobulin and mucin domain-containing protein 4 isoform X3 [Columba livia]	NA	3.38167	3.01686	3.81162	5.40436	0.352445	0.586866	1.62463	0.784533	4.66317	2.22131	3.74425e-05	0.00430909	up	yes
gene21448	MAT1A	rna43160;rna43159	GO:0004478(methionine adenosyltransferase activity);GO:0005524(ATP binding);GO:0005829(cytosol);GO:0006556(S-adenosylmethionine biosynthetic process);GO:0006730(one-carbon metabolic process);GO:0046872(metal ion binding);GO:0046872(metal ion binding)	00270(Cysteine and methionine metabolism);00270(Cysteine and methionine metabolism)	K00789	EC:2.5.1.6	S-adenosylmethionine synthase [Patagioenas fasciata monilis];S-adenosylmethionine synthase isoform X2 [Columba livia]	NA	1.03091	2.28629	1.0979	1.13455	0.102145	0.0001	0.189857	0.264477	9.971	3.31774	3.85871e-05	0.00440318	up	yes
gene9129	FRAS1	rna19008	GO:0002009(morphogenesis of an epithelium);GO:0003338(metanephros morphogenesis);GO:0007154(cell communication);GO:0015031(protein transport);GO:0016021(integral component of membrane);GO:0030326(embryonic limb morphogenesis);GO:0043588(skin development);GO:0060021(palate development)	NA	NA	NA	LOW QUALITY PROTEIN: extracellular matrix protein FRAS1, partial [Columba livia]	NA	2.81453	4.65158	3.28686	3.6893	1.641	1.93344	0.882766	1.69422	2.34779	1.23131	4.10323e-05	0.00464285	up	yes
gene9092	LOC110360045	rna18955	GO:0003779(actin binding);GO:0042359(vitamin D metabolic process);GO:0051180(vitamin transport);GO:0070062(extracellular exosome);GO:0072562(blood microparticle);GO:1902118(calcidiol binding)	NA	NA	NA	vitamin D-binding protein [Patagioenas fasciata monilis]	NA	0.0001	21.9339	21.8479	0.0001	0.0001	0.0001	0.0001	0.0001	109455	16.74	4.20243e-05	0.00471548	up	yes
gene21987	PLLP	rna44206	GO:0016021(integral component of membrane);GO:0070062(extracellular exosome)	NA	NA	NA	plasmolipin [Columba livia]	NA	0.37235	0.0001	0.0001	0.177667	0.617698	37.2692	1.78727	0.835912	0.0135822	-6.20214	4.37155e-05	0.0048647	down	yes
gene9997	LOC102090214	rna20581	NA	NA	NA	NA	PREDICTED: uncharacterized protein LOC101868841 [Melopsittacus undulatus]	NA	0.955168	2.56972	2.38691	1.54415	10.2832	2.3916	180.476	2.95795	0.0380195	-4.71712	4.49434e-05	0.00495804	down	yes
gene7938	FLT4	rna16568;rna16571;rna16569;rna16570	GO:0001938(positive regulation of endothelial cell proliferation);GO:0001946(lymphangiogenesis);GO:0002040(sprouting angiogenesis);GO:0005021(vascular endothelial growth factor-activated receptor activity);GO:0005524(ATP binding);GO:0005887(integral component of plasma membrane);GO:0010575(positive regulation of vascular endothelial growth factor production);GO:0010595(positive regulation of endo…	04010(MAPK signaling pathway);04510(Focal adhesion);04510(Focal adhesion)	K05097	EC:2.7.10.1	vascular endothelial growth factor receptor 3 isoform X1 [Columba livia];vascular endothelial growth factor receptor 3 isoform X2 [Columba livia];vascular endothelial growth factor receptor 3 isoform X3 [Columba livia]	NA	3.13138	2.38943	3.25751	2.41757	12.6026	7.94311	13.3583	3.99446	0.295418	-1.75917	4.55288e-05	0.00495804	down	yes
gene9499	MAFK	rna19691;rna19692	GO:0001228(transcriptional activator activity, RNA polymerase II transcription regulatory region sequence-specific DNA binding);GO:0005634(nucleus);GO:0005654(nucleoplasm);GO:0006357(regulation of transcription by RNA polymerase II);GO:0006366(transcription by RNA polymerase II);GO:0043565(sequence-specific DNA binding);GO:0045944(positive regulation of transcription by RNA polymerase II);GO:0045…	NA	NA	NA	PREDICTED: transcription factor MafK isoform X2 [Alligator mississippiensis];PREDICTED: transcription factor MafK isoform X2 [Calidris pugnax]	NA	15.1763	13.6832	16.0634	20.1393	28.9138	49.7648	54.1882	47.3104	0.361101	-1.46953	4.56589e-05	0.00495804	down	yes
gene24957	CCDC166	rna49899	NA	NA	NA	NA	coiled-coil domain-containing protein 166 [Columba livia]	NA	3.83191	4.16779	5.01545	5.17499	1.76599	1.23888	1.0212	1.45143	3.32088	1.73157	4.67442e-05	0.00503528	up	yes
gene25911	LOC102085722	rna51596	GO:0000784(nuclear chromosome, telomeric region);GO:0003682(chromatin binding);GO:0005524(ATP binding);GO:0005721(pericentric heterochromatin);GO:0006336(DNA replication-independent nucleosome assembly);GO:0006338(chromatin remodeling);GO:0007283(spermatogenesis);GO:0010571(positive regulation of nuclear cell cycle DNA replication);GO:0015616(DNA translocase activity);GO:0016605(PML body);GO:0030…	NA	NA	NA	transcriptional regulator ATRX [Columba livia]	NA	1.68364	0.921846	1.10199	1.37889	1.92643	5.30789	6.12105	3.45341	0.302602	-1.72451	4.78637e-05	0.00507574	down	yes
gene1874	INSC	rna4222;rna4227;rna4226;rna4228;rna4224;rna4225;rna4223	GO:0005938(cell cortex);GO:0007399(nervous system development);GO:0030154(cell differentiation);GO:0030154(cell differentiation)	NA	NA	NA	protein inscuteable homolog isoform X1 [Columba livia];protein inscuteable homolog isoform X2 [Columba livia]	NA	0.697142	0.243375	0.654231	0.368896	0.930038	8.21741	4.04361	1.29908	0.135516	-2.88347	4.82102e-05	0.00507574	down	yes
gene5698	LOC102094160	rna12077;rna12078	GO:0004252(serine-type endopeptidase activity);GO:0004866(endopeptidase inhibitor activity);GO:0005576(extracellular region);GO:0005615(extracellular space);GO:0006508(proteolysis);GO:0006956(complement activation);GO:0010951(negative regulation of endopeptidase activity);GO:0030449(regulation of complement activation);GO:0030449(regulation of complement activation)	NA	NA	NA	complement C4 [Columba livia]	NA	0.0001	1.6596	0.652604	0.0001	0.0001	0.0001	0.0001	0.0001	5781.02	12.4971	4.85506e-05	0.00507574	up	yes
gene1725	LOC110364824	rna3888;rna3889	GO:0016831(carboxy-lyase activity);GO:0019752(carboxylic acid metabolic process);GO:0030170(pyridoxal phosphate binding);GO:0030170(pyridoxal phosphate binding)	00410(beta-Alanine metabolism);00430(Taurine and hypotaurine metabolism);00770(Pantothenate and CoA biosynthesis);00770(Pantothenate and CoA biosynthesis)	K18966	EC:4.1.1.29;EC:4.1.1.11	acidic amino acid decarboxylase GADL1 [Athene cunicularia]	NA	4.46224	5.05981	2.95532	3.31383	0.698723	0.122986	0.468729	1.45693	5.74775	2.523	4.86276e-05	0.00507574	up	yes
gene7951	LOC102098404	rna16587;rna16588;rna16589;rna16590	GO:0004364(glutathione transferase activity);GO:0004464(leukotriene-C4 synthase activity);GO:0004602(glutathione peroxidase activity);GO:0005635(nuclear envelope);GO:0005783(endoplasmic reticulum);GO:0016021(integral component of membrane);GO:0019370(leukotriene biosynthetic process);GO:0098869(cellular oxidant detoxification);GO:0098869(cellular oxidant detoxification)	00590(Arachidonic acid metabolism);00590(Arachidonic acid metabolism)	K00807	EC:4.4.1.20	leukotriene C4 synthase isoform X2 [Columba livia];leukotriene C4 synthase isoform X1 [Columba livia];leukotriene C4 synthase isoform X3 [Columba livia]	NA	8.42072	3.29378	2.58987	5.69929	21.4016	65.9602	20.1853	5.17187	0.177465	-2.49439	4.96351e-05	0.00514105	down	yes
gene12249	LOC102095522	rna24945	GO:0005887(integral component of plasma membrane);GO:0022841(potassium ion leak channel activity);GO:0030322(stabilization of membrane potential);GO:0071805(potassium ion transmembrane transport)	NA	NA	NA	potassium channel subfamily K member 16 [Columba livia]	NA	8.60294	7.12144	7.06149	10.9082	1.87699	5.16623	3.1128	2.94865	2.57115	1.36241	5.06013e-05	0.00520112	up	yes
gene24506	RAP1GAP	rna49181	GO:0005096(GTPase activator activity);GO:0005829(cytosol);GO:0016020(membrane);GO:0017016(Ras GTPase binding);GO:0042803(protein homodimerization activity);GO:0043547(positive regulation of GTPase activity);GO:0051056(regulation of small GTPase mediated signal transduction);GO:1903697(negative regulation of microvillus assembly)	04015(Rap1 signaling pathway)	K17700	NA	rap1 GTPase-activating protein 1 [Columba livia]	NA	0.0001	0.0001	0.0001	0.0001	0.304979	1.13933	0.0001	1.4098	0.000140144	-12.8008	5.12794e-05	0.00523089	down	yes
gene26449	LOC106146099	rna52327	GO:0005525(GTP binding)	NA	NA	NA	interferon-induced very large GTPase 1-like, partial [Columba livia]	NA	2.72968	2.07769	0.835138	5.41251	5.14968	11.8351	66.9083	20.4111	0.105988	-3.23802	5.30286e-05	0.00536865	down	yes
gene3391	LOC102092338	rna7387	GO:0004505(phenylalanine 4-monooxygenase activity);GO:0005506(iron ion binding);GO:0006559(L-phenylalanine catabolic process);GO:0016597(amino acid binding);GO:0055114(oxidation-reduction process);GO:0070062(extracellular exosome)	00360(Phenylalanine metabolism);00400(Phenylalanine, tyrosine and tryptophan biosynthesis);00790(Folate biosynthesis)	K00500	EC:1.14.16.1	PREDICTED: phenylalanine-4-hydroxylase isoform X2 [Aquila chrysaetos canadensis]	NA	0.0001	0.649484	0.283037	0.016889	0.0001	0.0001	0.0001	0.0001	2373.78	11.213	5.36725e-05	0.00537008	up	yes
gene9857	CDH15	rna20329	GO:0005509(calcium ion binding);GO:0005901(caveola);GO:0007156(homophilic cell adhesion via plasma membrane adhesion molecules);GO:0016021(integral component of membrane);GO:0031594(neuromuscular junction);GO:0070062(extracellular exosome)	04514(Cell adhesion molecules (CAMs))	K06809	NA	LOW QUALITY PROTEIN: cadherin-15 [Columba livia]	NA	10.2595	13.4959	9.98702	11.7859	5.98023	2.50988	2.90089	4.7411	2.82222	1.49683	5.38404e-05	0.00537008	up	yes
gene11552	LOC102097034	rna23600	GO:0005829(cytosol);GO:0008270(zinc ion binding);GO:0008898(S-adenosylmethionine-homocysteine S-methyltransferase activity);GO:0009086(methionine biosynthetic process);GO:0032259(methylation);GO:0047150(betaine-homocysteine S-methyltransferase activity)	00260(Glycine, serine and threonine metabolism);00270(Cysteine and methionine metabolism)	K00544	EC:2.1.1.5	betaine--homocysteine S-methyltransferase 1 [Columba livia]	NA	9.13889	5.39806	10.3876	6.70029	1.28909	0.510424	5.02877	2.05723	3.55915	1.83153	5.43677e-05	0.0053828	up	yes
gene19936	SLC5A3	rna40141	GO:0005367(myo-inositol:sodium symporter activity);GO:0005887(integral component of plasma membrane);GO:0006020(inositol metabolic process);GO:0006814(sodium ion transport);GO:0007422(peripheral nervous system development);GO:0015798(myo-inositol transport);GO:0043576(regulation of respiratory gaseous exchange);GO:0055085(transmembrane transport)	NA	NA	NA	sodium myo-inositol cotransporter [Limosa lapponica baueri]	NA	1.39357	0.854996	1.36981	1.33156	2.15423	5.44993	6.80978	2.53793	0.291999	-1.77596	5.52561e-05	0.00543083	down	yes
gene12697	HRG	rna25768;rna25767	GO:0002839(positive regulation of immune response to tumor cell);GO:0004867(serine-type endopeptidase inhibitor activity);GO:0004869(cysteine-type endopeptidase inhibitor activity);GO:0005102(receptor binding);GO:0008201(heparin binding);GO:0008270(zinc ion binding);GO:0008285(negative regulation of cell proliferation);GO:0010468(regulation of gene expression);GO:0010543(regulation of platelet ac…	NA	NA	NA	histidine-rich glycoprotein isoform X1 [Columba livia];histidine-rich glycoprotein isoform X2 [Columba livia]	NA	0.0001	3.76511	1.1278	0.0001	0.0001	0.0001	0.0001	0.0001	12232.8	13.5785	5.6552e-05	0.00551792	up	yes
gene1307	LOC102096047	rna3006	GO:0004421(hydroxymethylglutaryl-CoA synthase activity);GO:0005743(mitochondrial inner membrane);GO:0008299(isoprenoid biosynthetic process)	00650(Butanoate metabolism);00072(Synthesis and degradation of ketone bodies);00280(Valine, leucine and isoleucine degradation);00900(Terpenoid backbone biosynthesis)	K01641	EC:2.3.3.10	LOW QUALITY PROTEIN: hydroxymethylglutaryl-CoA synthase, mitochondrial [Columba livia]	NA	0.0001	2.86815	3.09086	0.0001	0.0001	0.0001	0.0001	0.0001	14898	13.8628	5.8043e-05	0.00562265	up	yes
gene1608	LOC110364307	rna3678	NA	NA	NA	NA		NA	0.274452	0.142648	0.201978	0.160308	0.501899	3.19861	1.25705	2.51327	0.104324	-3.26086	5.86547e-05	0.00564133	down	yes
gene19636	LIPC	rna39471	GO:0004806(triglyceride lipase activity);GO:0005615(extracellular space);GO:0006633(fatty acid biosynthetic process);GO:0008203(cholesterol metabolic process);GO:0019433(triglyceride catabolic process);GO:0030301(cholesterol transport);GO:0034372(very-low-density lipoprotein particle remodeling);GO:0034374(low-density lipoprotein particle remodeling);GO:0034375(high-density lipoprotein particle r…	00561(Glycerolipid metabolism)	K22283	EC:3.1.1.3	hepatic triacylglycerol lipase [Columba livia]	NA	0.0001	3.16937	1.54406	0.0001	0.0001	0.0001	0.0001	0.0001	11784.1	13.5246	5.92156e-05	0.00565488	up	yes
gene17980	SHC4	rna36223	GO:0005886(plasma membrane);GO:0007169(transmembrane receptor protein tyrosine kinase signaling pathway);GO:0030971(receptor tyrosine kinase binding)	04012(ErbB signaling pathway);04510(Focal adhesion);04910(Insulin signaling pathway)	K17449	NA	SHC-transforming protein 4 [Columba livia]	NA	0.057153	0.025321	0.0001	0.128615	0.305025	6.149	0.361476	0.364556	0.0294133	-5.08739	6.19989e-05	0.00587898	down	yes
gene16873	CFD	rna34100	GO:0004252(serine-type endopeptidase activity);GO:0005576(extracellular region);GO:0006508(proteolysis);GO:0006957(complement activation, alternative pathway)	NA	NA	NA	complement factor D [Columba livia]	NA	35.4211	35.8393	58.0831	43.4881	71.7831	177.197	178.886	95.5172	0.33022	-1.5985	6.38107e-05	0.00600847	down	yes
gene4400	FAAH	rna9293;rna9294;rna9295	GO:0009062(fatty acid catabolic process);GO:0016021(integral component of membrane);GO:0016884(carbon-nitrogen ligase activity, with glutamine as amido-N-donor);GO:0017064(fatty acid amide hydrolase activity);GO:0047372(acylglycerol lipase activity);GO:0004040(amidase activity);GO:0005739(mitochondrion);GO:0005739(mitochondrion)	04723(Retrograde endocannabinoid signaling);04723(Retrograde endocannabinoid signaling)	K15528	EC:3.5.1.99	fatty-acid amide hydrolase 1 [Columba livia];fatty-acid amide hydrolase 1 isoform X1 [Columba livia]	NA	8.27412	7.39513	7.24402	9.77321	4.49414	4.73948	4.18998	3.77463	1.90057	0.926434	6.45571e-05	0.00603654	up	no
gene6168	LOC102085790	rna12999;rna12996;rna13002;rna12997;rna13003;rna12998;rna13001;rna13000	NA	NA	NA	NA	hypothetical protein AV530_010474 [Patagioenas fasciata monilis]	NA	0.484704	0.33492	0.546472	0.438831	3.52334	4.94688	0.529718	2.36724	0.158784	-2.65486	6.51623e-05	0.0060511	down	yes
gene9418	LOC110360218	rna19528	GO:0016021(integral component of membrane);GO:0016491(oxidoreductase activity);GO:0055114(oxidation-reduction process)	NA	NA	NA	dehydrogenase/reductase SDR family member 7B [Columba livia]	NA	9.81413	15.1	30.6479	22.4982	8.41636	5.73149	4.52874	0.861154	3.99536	1.99832	6.99186e-05	0.00638729	up	yes
gene11939	LOC110361347	rna24331	NA	NA	NA	NA		NA	4.53719	3.93061	6.07994	6.89796	1.1856	3.2351	1.8487	0.435772	3.19838	1.67734	6.99309e-05	0.00638729	up	yes
gene25482	UGT8	rna50777;rna50779;rna50778	GO:0002175(protein localization to paranode region of axon);GO:0007010(cytoskeleton organization);GO:0009813(flavonoid biosynthetic process);GO:0015020(glucuronosyltransferase activity);GO:0016021(integral component of membrane);GO:0030913(paranodal junction assembly);GO:0043231(intracellular membrane-bounded organelle);GO:0048812(neuron projection morphogenesis);GO:0052696(flavonoid glucuronidat…	00565(Ether lipid metabolism);00600(Sphingolipid metabolism);00600(Sphingolipid metabolism)	K04628	EC:2.4.1.47	2-hydroxyacylsphingosine 1-beta-galactosyltransferase [Columba livia]	NA	0.185486	0.441446	0.730463	1.59976	1.4909	48.8888	1.40565	2.70409	0.0542703	-4.20369	7.02429e-05	0.00638729	down	yes
gene2163	LOC110355567	rna4889	GO:0004748(ribonucleoside-diphosphate reductase activity, thioredoxin disulfide as acceptor);GO:0005971(ribonucleoside-diphosphate reductase complex);GO:0009263(deoxyribonucleotide biosynthetic process)	NA	NA	NA	reverse hypothetical protein [Limosa lapponica baueri]	NA	0.040309	0.0001	0.0001	0.0001	1.21743	0.938741	1.6493	0.0001	0.0106709	-6.55017	7.068e-05	0.00638729	down	yes
gene3980	SCN4B	rna8452	GO:0001518(voltage-gated sodium channel complex);GO:0010765(positive regulation of sodium ion transport);GO:0014704(intercalated disc);GO:0017080(sodium channel regulator activity);GO:0035725(sodium ion transmembrane transport);GO:0044325(ion channel binding);GO:0060078(regulation of postsynaptic membrane potential);GO:0060307(regulation of ventricular cardiac muscle cell membrane repolarization)…	04261(Adrenergic signaling in cardiomyocytes)	K04848	NA	sodium channel subunit beta-4 [Patagioenas fasciata monilis]	NA	4.50146	4.10524	5.606	3.04863	11.6249	13.8305	11.7997	11.4869	0.354137	-1.49762	7.24396e-05	0.00650102	down	yes
gene5850	LOC102083777	rna12367	GO:0002548(monocyte chemotaxis);GO:0005615(extracellular space);GO:0006954(inflammatory response);GO:0007186(G-protein coupled receptor signaling pathway);GO:0008009(chemokine activity);GO:0030593(neutrophil chemotaxis);GO:0043547(positive regulation of GTPase activity);GO:0048020(CCR chemokine receptor binding);GO:0048247(lymphocyte chemotaxis);GO:0050729(positive regulation of inflammatory resp…	04060(Cytokine-cytokine receptor interaction);04620(Toll-like receptor signaling pathway);04623(Cytosolic DNA-sensing pathway);05132(Salmonella infection)	K12964	NA	C-C motif chemokine 4 [Columba livia]	NA	66.4069	36.6312	30.8928	33.0058	79.5158	695.758	37.744	409.116	0.136595	-2.87203	7.29041e-05	0.00650102	down	yes
gene6659	VWA3B	rna13904	GO:0005576(extracellular region)	NA	NA	NA	von Willebrand factor A domain-containing protein 3B [Columba livia]	NA	0.23903	0.162667	0.353119	1.09258	0.045342	0.0001	0.053262	0.033382	13.9863	3.80594	7.51754e-05	0.00663002	up	yes
gene10143	CROT	rna20840;rna20841	GO:0005102(receptor binding);GO:0005739(mitochondrion);GO:0005777(peroxisome);GO:0006091(generation of precursor metabolites and energy);GO:0006635(fatty acid beta-oxidation);GO:0008458(carnitine O-octanoyltransferase activity);GO:0009437(carnitine metabolic process);GO:0015908(fatty acid transport);GO:0015936(coenzyme A metabolic process);GO:0051791(medium-chain fatty acid metabolic process);GO:…	04146(Peroxisome);04146(Peroxisome)	K05940	EC:2.3.1.137	peroxisomal carnitine O-octanoyltransferase [Columba livia]	NA	21.5884	17.0374	13.8476	15.1662	8.12774	9.96956	11.3259	6.29119	1.8939	0.921362	7.53356e-05	0.00663002	up	no
gene86	SNCA	rna187;rna188	GO:0005829(cytosol);GO:0045202(synapse);GO:0000287(magnesium ion binding);GO:0001774(microglial cell activation);GO:0001921(positive regulation of receptor recycling);GO:0001956(positive regulation of neurotransmitter secretion);GO:0001963(synaptic transmission, dopaminergic);GO:0005507(copper ion binding);GO:0005509(calcium ion binding);GO:0005543(phospholipid binding);GO:0005615(extracellular s…	NA	NA	NA	alpha-synuclein isoform X2 [Columba livia];alpha-synuclein isoform X1 [Columba livia]	NA	1.38327	0.357607	1.21222	1.71718	1.80976	40.8017	6.27924	3.25709	0.0895585	-3.48103	7.94079e-05	0.00694304	down	yes
gene24678	LOC102090441	rna49466	GO:0005158(insulin receptor binding);GO:0005829(cytosol);GO:0005886(plasma membrane);GO:0008286(insulin receptor signaling pathway);GO:0019216(regulation of lipid metabolic process);GO:0043548(phosphatidylinositol 3-kinase binding)	04068(FoxO signaling pathway);04140(Autophagy - animal);04910(Insulin signaling pathway);04920(Adipocytokine signaling pathway)	K07187	NA	insulin receptor substrate 2-B-like, partial [Columba livia]	NA	10.3662	6.73037	6.32019	8.76423	14.544	27.386	31.3958	15.3428	0.362935	-1.46222	8.61979e-05	0.00748809	down	yes
gene14091	LOC110362602	rna28704	GO:0005096(GTPase activator activity);GO:0005737(cytoplasm);GO:0005829(cytosol);GO:0007264(small GTPase mediated signal transduction);GO:0008360(regulation of cell shape);GO:0030833(regulation of actin filament polymerization);GO:0032956(regulation of actin cytoskeleton organization);GO:0043547(positive regulation of GTPase activity);GO:0051056(regulation of small GTPase mediated signal transduct…	NA	NA	NA	rho GTPase-activating protein 18 [Patagioenas fasciata monilis]	NA	10.6119	5.99623	7.8288	6.62376	0.969388	6.10048	1.26102	2.29808	2.92227	1.54709	9.10737e-05	0.00786095	up	yes
gene12040	LOC102092840	rna24554;rna24553	NA	NA	NA	NA	PREDICTED: uncharacterized protein LOC104277510, partial [Apaloderma vittatum]	NA	144.943	132.495	153.939	97.9108	35.2455	83.2392	7.95495	36.2212	3.25394	1.70219	9.18007e-05	0.00787323	up	yes
gene2795	PDZRN4	rna6106;rna6109;rna6108;rna6107	GO:0004842(ubiquitin-protein transferase activity);GO:0008270(zinc ion binding);GO:0016567(protein ubiquitination);GO:0016567(protein ubiquitination)	NA	NA	NA	PDZ domain-containing RING finger protein 4 [Amazona aestiva];PDZ domain-containing RING finger protein 4 isoform X4 [Columba livia];PDZ domain-containing RING finger protein 4 isoform X3 [Columba livia];PDZ domain-containing RING finger protein 4 isoform X1 [Columba livia]	NA	1.07924	1.96778	0.771999	1.03822	0.110355	0.305853	0.0001	0.0001	11.6646	3.54407	9.36718e-05	0.00798285	up	yes
gene22315	SARDH	rna44825	GO:0005739(mitochondrion);GO:0016491(oxidoreductase activity);GO:0055114(oxidation-reduction process)	00260(Glycine, serine and threonine metabolism)	K00314	EC:1.5.8.3	LOW QUALITY PROTEIN: sarcosine dehydrogenase, mitochondrial [Columba livia]	NA	1.63287	20.889	0.148273	7.06808	0.062946	0.0001	0.848172	0.0001	32.6321	5.02822	9.54438e-05	0.00808271	up	yes
gene13898	FBXO32	rna28328	GO:0004842(ubiquitin-protein transferase activity);GO:0005634(nucleus);GO:0005654(nucleoplasm);GO:0006511(ubiquitin-dependent protein catabolic process);GO:0014894(response to denervation involved in regulation of muscle adaptation);GO:0016567(protein ubiquitination);GO:0019005(SCF ubiquitin ligase complex);GO:0030018(Z disc);GO:0071549(cellular response to dexamethasone stimulus)	04068(FoxO signaling pathway)	K10305	NA	PREDICTED: F-box only protein 32, partial [Leptosomus discolor]	NA	75.1862	17.1021	28.3249	31.5303	19.8774	10.2211	6.30408	9.19355	3.33677	1.73845	9.99663e-05	0.00841279	up	yes
gene17332	LOC110364062	rna35029;rna35028;rna35027	NA	NA	NA	NA		NA	0.18214	0.402044	0.279416	0.515236	0.09929	9.85936	0.460797	10.3065	0.0665269	-3.90992	0.000107116	0.00895851	down	yes
gene20752	CHRDL1	rna41794;rna41795;rna41796;rna41793	GO:0005576(extracellular region);GO:0007275(multicellular organism development);GO:0007275(multicellular organism development)	NA	NA	NA	chordin-like protein 1 isoform B [Patagioenas fasciata monilis];chordin-like protein 1 isoform A [Patagioenas fasciata monilis];chordin-like protein 1 isoform X4 [Columba livia]	NA	0.236728	0.303107	0.357489	0.826846	1.07215	16.1941	1.31925	0.88135	0.0885696	-3.49705	0.000111527	0.00926985	down	yes
gene18321	SLC16A10	rna36956;rna36957;rna36955	GO:0005215(transporter activity);GO:0005887(integral component of plasma membrane);GO:0015173(aromatic amino acid transmembrane transporter activity);GO:0015349(thyroid hormone transmembrane transporter activity);GO:0015801(aromatic amino acid transport);GO:0016021(integral component of membrane);GO:0034220(ion transmembrane transport);GO:0070327(thyroid hormone transport);GO:0070327(thyroid horm…	NA	NA	NA	monocarboxylate transporter 10 isoform X1 [Columba livia];monocarboxylate transporter 10 isoform X2 [Columba livia]	NA	3.66991	2.74973	3.07668	2.44621	6.77599	12.212	10.2429	4.40593	0.355042	-1.49394	0.000115586	0.00954828	down	yes
gene25284	ART4	rna50442;rna50443	GO:0003956(NAD(P)+-protein-arginine ADP-ribosyltransferase activity);GO:0006471(protein ADP-ribosylation);GO:0006471(protein ADP-ribosylation)	NA	NA	NA	ecto-ADP-ribosyltransferase 4 isoform X2 [Columba livia];ecto-ADP-ribosyltransferase 4 isoform X1 [Columba livia]	NA	1.94935	0.707995	1.24418	1.56804	4.21296	7.15868	7.91506	5.16793	0.223662	-2.16061	0.000123146	0.0100336	down	yes
gene17223	TTC38	rna34832;rna34831	GO:0070062(extracellular exosome);GO:0070062(extracellular exosome)	NA	NA	NA	tetratricopeptide repeat protein 38 isoform X1 [Columba livia];tetratricopeptide repeat protein 38 isoform X2 [Columba livia]	NA	14.1345	9.10035	8.25086	16.5557	5.3803	1.57466	3.64881	4.36895	3.2086	1.68194	0.000123483	0.0100336	up	yes
gene8228	PCDH1	rna17125;rna17129;rna17126;rna17124;rna17127;rna17128;rna17130	GO:0005509(calcium ion binding);GO:0005886(plasma membrane);GO:0007156(homophilic cell adhesion via plasma membrane adhesion molecules);GO:0016021(integral component of membrane);GO:0016021(integral component of membrane)	NA	NA	NA	protocadherin-1 isoform X5 [Columba livia];protocadherin-1 isoform X3 [Columba livia];protocadherin-1 isoform X1 [Columba livia];protocadherin-1 isoform X4 [Columba livia];protocadherin-1 isoform X2 [Columba livia]	NA	4.90728	3.39598	3.13065	4.38702	0.797015	3.87962	1.75549	1.07684	2.10694	1.07515	0.000123696	0.0100336	up	yes
gene6402	PGF	rna13424	GO:0001658(branching involved in ureteric bud morphogenesis);GO:0008083(growth factor activity);GO:0008284(positive regulation of cell proliferation);GO:0016020(membrane);GO:0060688(regulation of morphogenesis of a branching structure)	04010(MAPK signaling pathway);04510(Focal adhesion)	K16859	NA	placenta growth factor [Columba livia]	NA	5.66549	6.1419	6.76737	5.66228	1.46726	3.97794	2.11507	2.26098	2.46782	1.30324	0.000126207	0.0101759	up	yes
gene13725	LOC102090667	rna28032	GO:0005615(extracellular space);GO:0031214(biomineral tissue development)	NA	NA	NA	ovocalyxin-32 [Columba livia]	NA	12.8912	10.7367	17.2193	14.3802	19.0452	50.5063	88.7096	29.1857	0.29463	-1.76303	0.000128981	0.0103377	down	yes
gene8866	LOC110359909	rna18491	GO:0016021(integral component of membrane)	04144(Endocytosis)	K10364	NA	hypothetical protein DV515_00006439, partial [Erythrura gouldiae]	NA	44.6878	27.6988	38.3582	36.5967	65.0083	302.676	114.519	73.5749	0.265108	-1.91535	0.000130336	0.0103756	down	yes
gene11570	LOC110361157	rna23633;rna23634;rna23632;rna23631;rna23635;rna23630	NA	NA	NA	NA		NA	0.0001	0.756137	0.559843	0.0964142	0.0001	0.0001	0.0001	0.0001	3531.24	11.786	0.000131138	0.0103756	up	yes
gene26393	LOC106146087	rna52272	GO:0005525(GTP binding)	NA	NA	NA	interferon-induced very large GTPase 1-like, partial [Columba livia]	NA	4.64407	2.00957	1.476	3.68819	1.51609	14.304	75.7205	18.1766	0.107712	-3.21475	0.000131766	0.0103756	down	yes
gene20444	TAL1	rna41178	GO:0000118(histone deacetylase complex);GO:0000122(negative regulation of transcription by RNA polymerase II);GO:0000790(nuclear chromatin);GO:0000977(RNA polymerase II regulatory region sequence-specific DNA binding);GO:0000979(RNA polymerase II core promoter sequence-specific DNA binding);GO:0000980(RNA polymerase II distal enhancer sequence-specific DNA binding);GO:0000981(RNA polymerase II tr…	NA	NA	NA	T-cell acute lymphocytic leukemia protein 1 [Columba livia]	NA	8.62637	8.34197	10.1225	10.1058	22.1673	31.2641	35.212	14.2912	0.361362	-1.46848	0.000135992	0.0106153	down	yes
gene9975	OSGIN1	rna20540;rna20539;rna20541	GO:0008083(growth factor activity);GO:0016491(oxidoreductase activity);GO:0030308(negative regulation of cell growth);GO:0043065(positive regulation of apoptotic process);GO:0055114(oxidation-reduction process);GO:0055114(oxidation-reduction process)	NA	NA	NA	oxidative stress-induced growth inhibitor 1 isoform X2 [Columba livia]	NA	4.94773	9.50736	10.2028	9.84081	15.0567	21.6976	27.8642	80.1992	0.238221	-2.06963	0.00013695	0.0106153	down	yes
gene13866	COLEC10	rna28266;rna28267	GO:0005537(mannose binding);GO:0005576(extracellular region);GO:0005581(collagen trimer);GO:0005737(cytoplasm);GO:0005737(cytoplasm)	NA	NA	NA	collectin-10 isoform X2 [Columba livia];collectin-10 isoform X1 [Columba livia]	NA	29.8783	20.2176	19.375	22.3341	5.33602	21.4249	10.8744	8.99688	1.9687	0.977246	0.000137175	0.0106153	up	no
gene26181	LOC102093544	rna52028;rna52030;rna52029	GO:0003924(GTPase activity);GO:0005200(structural constituent of cytoskeleton);GO:0005525(GTP binding);GO:0005737(cytoplasm);GO:0005874(microtubule);GO:0007017(microtubule-based process);GO:0007017(microtubule-based process)	04145(Phagosome);04210(Apoptosis);04530(Tight junction);04540(Gap junction);04540(Gap junction)	K07374	NA	tubulin alpha-1 chain, partial [Columba livia];tubulin alpha-1 chain [Columba livia]	NA	6.67896	6.26542	4.56402	5.44346	7.56695	72.7032	24.1042	9.3252	0.201864	-2.30854	0.000139936	0.0107671	down	yes
gene2242	SLC12A5	rna4999	GO:0007268(chemical synaptic transmission);GO:0015379(potassium:chloride symporter activity)	NA	NA	NA	solute carrier family 12 member 5 [Columba livia]	NA	0.833365	1.14784	0.192762	0.791854	0.0001	0.18061	0.088469	0.023813	10.1225	3.3395	0.000143005	0.0109407	up	yes
gene7925	CD74	rna16550;rna16549	GO:0001516(prostaglandin biosynthetic process);GO:0001540(amyloid-beta binding);GO:0001961(positive regulation of cytokine-mediated signaling pathway);GO:0002606(positive regulation of dendritic cell antigen processing and presentation);GO:0002792(negative regulation of peptide secretion);GO:0002830(positive regulation of type 2 immune response);GO:0002906(negative regulation of mature B cell apo…	05168(Herpes simplex infection);05168(Herpes simplex infection)	K06505	NA	HLA class II histocompatibility antigen gamma chain isoform X2 [Columba livia];HLA class II histocompatibility antigen gamma chain isoform X1 [Columba livia]	NA	394.559	393.227	355.398	464.55	508.794	1446.72	3335.79	1174.56	0.24865	-2.00781	0.000145908	0.0110997	down	yes
gene25939	B2M	rna51649	GO:0001895(retina homeostasis);GO:0001916(positive regulation of T cell mediated cytotoxicity);GO:0002481(antigen processing and presentation of exogenous protein antigen via MHC class Ib, TAP-dependent);GO:0002726(positive regulation of T cell cytokine production);GO:0003254(regulation of membrane depolarization);GO:0005615(extracellular space);GO:0005794(Golgi apparatus);GO:0005925(focal adhesi…	NA	NA	NA	beta-2-microglobulin [Columba livia]	NA	499.909	697.237	471.963	738.33	770.295	2507.64	4027.32	1815.73	0.263945	-1.92169	0.000147583	0.01115	down	yes
gene19875	PCP4	rna40009	GO:0005516(calmodulin binding);GO:0005634(nucleus);GO:0005829(cytosol)	NA	NA	NA	Purkinje cell protein 4, partial [Columba livia]	NA	7.21849	10.2347	32.2069	18.9695	1.10461	6.99325	9.54542	3.19865	3.29286	1.71934	0.000148523	0.01115	up	yes
gene10008	FA2H	rna20598	GO:0001949(sebaceous gland cell differentiation);GO:0005506(iron ion binding);GO:0005783(endoplasmic reticulum);GO:0005789(endoplasmic reticulum membrane);GO:0006631(fatty acid metabolic process);GO:0006633(fatty acid biosynthetic process);GO:0016021(integral component of membrane);GO:0020037(heme binding);GO:0030258(lipid modification);GO:0032286(central nervous system myelin maintenance);GO:003…	NA	NA	NA	fatty acid 2-hydroxylase, partial [Columba livia]	NA	0.117452	0.262123	0.147173	0.11152	0.485367	10.8942	1.37834	0.416552	0.0484476	-4.36743	0.000149053	0.01115	down	yes
gene18923	MYOZ2	rna38039;rna38040	GO:0003779(actin binding);GO:0015629(actin cytoskeleton);GO:0030018(Z disc);GO:0031433(telethonin binding);GO:0031433(telethonin binding)	NA	NA	NA	synaptopodin-2 [Patagioenas fasciata monilis];myozenin-2 isoform X1 [Columba livia]	NA	82.2621	109.173	281.236	105.08	46.3617	86.7768	66.5673	29.23	2.52364	1.3355	0.000153119	0.0113909	up	yes
gene17760	LOC110364233	rna35844;rna35845	NA	NA	NA	NA		NA	0.596454	0.15018	0.446383	0.495113	1.22888	3.99721	2.61542	1.1838	0.187044	-2.41855	0.000153988	0.0113926	down	yes
gene5804	HSD3B7	rna12275;rna12277;rna12276;rna12278	GO:0001558(regulation of cell growth);GO:0003854(3-beta-hydroxy-delta5-steroid dehydrogenase activity);GO:0005783(endoplasmic reticulum);GO:0005811(lipid droplet);GO:0006694(steroid biosynthetic process);GO:0006707(cholesterol catabolic process);GO:0016020(membrane);GO:0016021(integral component of membrane);GO:0016491(oxidoreductase activity);GO:0016616(oxidoreductase activity, acting on the CH-…	00120(Primary bile acid biosynthesis);00120(Primary bile acid biosynthesis)	K12408	EC:1.1.1.181	3 beta-hydroxysteroid dehydrogenase type 7 isoform X1 [Columba livia];3 beta-hydroxysteroid dehydrogenase type 7 isoform X2 [Columba livia]	NA	0.0001	0.187437	0.205033	0.0375995	0.0001	0.0001	0.0001	0.0001	1075.42	10.0707	0.000156669	0.0115276	up	yes
gene8141	PANK3	rna17022	GO:0004594(pantothenate kinase activity);GO:0005524(ATP binding);GO:0005737(cytoplasm);GO:0015937(coenzyme A biosynthetic process);GO:0016310(phosphorylation)	00770(Pantothenate and CoA biosynthesis)	K09680	EC:2.7.1.33	pantothenate kinase 3 isoform X1 [Corvus cornix cornix]	NA	1.66274	0.980775	0.577436	0.982558	1.97522	6.65525	4.34291	3.77178	0.251028	-1.99408	0.000161299	0.0118038	down	yes
gene4067	KIAA1217	rna8649;rna8632;rna8641;rna8642;rna8648;rna8640;rna8639;rna8646;rna8638;rna8633;rna8643;rna8644;rna8635;rna8645;rna8634;rna8647;rna8637;rna8636	GO:0048706(embryonic skeletal system development);GO:0048706(embryonic skeletal system development)	NA	NA	NA	sickle tail protein homolog isoform X10 [Columba livia];sickle tail protein homolog isoform X4 [Columba livia];sickle tail protein homolog isoform X14 [Columba livia];sickle tail protein homolog isoform X7 [Columba livia];sickle tail protein homolog isoform X11 [Columba livia];sickle tail protein homolog isoform X3 [Columba livia];sickle tail protein homolog isoform X6 [Columba livia];sickle tail…	NA	15.1878	14.4407	13.6206	13.014	8.25701	7.5635	6.6284	5.37363	2.02221	1.01593	0.000167461	0.0121885	up	yes
gene5913	VTN	rna12459	GO:0005044(scavenger receptor activity);GO:0005178(integrin binding);GO:0006898(receptor-mediated endocytosis);GO:0006955(immune response);GO:0010811(positive regulation of cell-substrate adhesion);GO:0010951(negative regulation of endopeptidase activity);GO:0014911(positive regulation of smooth muscle cell migration);GO:0030198(extracellular matrix organization);GO:0030247(polysaccharide binding…	04512(ECM-receptor interaction);04510(Focal adhesion)	K06251	NA	vitronectin [Columba livia]	NA	2.62576	10.8066	9.60654	1.74551	0.726761	1.18748	0.0001	0.0001	12.946	3.69443	0.000173814	0.0125828	up	yes
gene24744	MAFF	rna49583	GO:0001228(transcriptional activator activity, RNA polymerase II transcription regulatory region sequence-specific DNA binding);GO:0005634(nucleus);GO:0005739(mitochondrion);GO:0006357(regulation of transcription by RNA polymerase II);GO:0006366(transcription by RNA polymerase II);GO:0035914(skeletal muscle cell differentiation);GO:0043565(sequence-specific DNA binding);GO:0045604(regulation of e…	NA	NA	NA	transcription factor MafF [Patagioenas fasciata monilis]	NA	13.5095	14.6467	15.7953	14.1387	12.9097	71.9499	51.4922	67.4332	0.285057	-1.81068	0.000176717	0.0127133	down	yes
gene3962	CADM1	rna8428;rna8425;rna8426;rna8427;rna8422;rna8424;rna8423	GO:0005887(integral component of plasma membrane);GO:0005913(cell-cell adherens junction);GO:0007156(homophilic cell adhesion via plasma membrane adhesion molecules);GO:0007157(heterophilic cell-cell adhesion via plasma membrane cell adhesion molecules);GO:0008037(cell recognition);GO:0034987(immunoglobulin receptor binding);GO:0042271(susceptibility to natural killer cell mediated cytotoxicity);…	04514(Cell adhesion molecules (CAMs));04514(Cell adhesion molecules (CAMs))	K06781	NA	cell adhesion molecule 1 isoform X7 [Columba livia];cell adhesion molecule 1 isoform X4 [Columba livia];cell adhesion molecule 1 isoform X2 [Columba livia];cell adhesion molecule 1 isoform X1 [Columba livia];cell adhesion molecule 1 isoform X6 [Columba livia];cell adhesion molecule 1 isoform X3 [Columba livia];cell adhesion molecule 1 isoform X5 [Columba livia]	NA	18.1905	24.5312	12.1969	17.5206	9.60183	5.36199	5.49234	9.41909	2.42472	1.27782	0.000177671	0.0127133	up	yes
gene12325	PPP1R36	rna25087;rna25088	GO:0010923(negative regulation of phosphatase activity);GO:0019902(phosphatase binding);GO:0019902(phosphatase binding)	NA	NA	NA	protein phosphatase 1 regulatory subunit 36 isoform X1 [Columba livia];protein phosphatase 1 regulatory subunit 36 isoform X2 [Columba livia]	NA	1.83925	2.68562	3.29163	2.3896	0.794376	0.560079	0.749986	0.681269	3.66373	1.87331	0.000178448	0.0127133	up	yes
gene11877	LOC102091027	rna24217	GO:0004867(serine-type endopeptidase inhibitor activity);GO:0005615(extracellular space);GO:0010951(negative regulation of endopeptidase activity)	NA	NA	NA	serine protease inhibitor 2.1 [Columba livia]	NA	0.0001	1.51549	1.33087	0.0001	0.0001	0.0001	0.0001	0.0001	7116.4	12.7969	0.000183486	0.0130033	up	yes
gene10931	COMP	rna22339;rna22338	GO:0002020(protease binding);GO:0003417(growth plate cartilage development);GO:0005509(calcium ion binding);GO:0005518(collagen binding);GO:0005615(extracellular space);GO:0007155(cell adhesion);GO:0008201(heparin binding);GO:0031012(extracellular matrix);GO:0043066(negative regulation of apoptotic process);GO:0043395(heparan sulfate proteoglycan binding);GO:0060173(limb development);GO:0070062(e…	04512(ECM-receptor interaction);04145(Phagosome);04510(Focal adhesion);04510(Focal adhesion)	K04659	NA	cartilage oligomeric matrix protein [Columba livia]	NA	35.9637	24.8184	36.607	71.8804	80.1511	286.456	123.373	111.744	0.281307	-1.82978	0.000189724	0.0132739	down	yes
gene9578	AQP3	rna19849	GO:0002684(positive regulation of immune system process);GO:0005634(nucleus);GO:0005737(cytoplasm);GO:0005887(integral component of plasma membrane);GO:0005911(cell-cell junction);GO:0009992(cellular water homeostasis);GO:0015204(urea transmembrane transporter activity);GO:0015250(water channel activity);GO:0015254(glycerol channel activity);GO:0015793(glycerol transport);GO:0016323(basolateral p…	NA	NA	NA	aquaporin-3 [Columba livia]	NA	16.6227	17.0709	26.7316	22.5675	39.0331	82.1818	59.1797	41.5399	0.373952	-1.41908	0.0001899	0.0132739	down	yes
gene434	HPD	rna926	GO:0003868(4-hydroxyphenylpyruvate dioxygenase activity);GO:0009072(aromatic amino acid family metabolic process);GO:0046872(metal ion binding);GO:0055114(oxidation-reduction process)	00350(Tyrosine metabolism);00360(Phenylalanine metabolism);00130(Ubiquinone and other terpenoid-quinone biosynthesis)	K00457	EC:1.13.11.27	4-hydroxyphenylpyruvate dioxygenase, partial [Columba livia]	NA	0.0001	1.84309	0.892969	0.0001	0.0001	0.0001	0.0001	0.0001	6840.65	12.7399	0.000190612	0.0132739	up	yes
gene13450	LOC102092055	rna27412	GO:0016021(integral component of membrane)	NA	NA	NA	prominin-1-A [Columba livia]	NA	9.84471	10.0522	7.42134	13.4808	2.82655	6.03151	3.74178	6.44023	2.1428	1.0995	0.000191247	0.0132739	up	yes
gene19178	SORBS3	rna38657	GO:0000122(negative regulation of transcription by RNA polymerase II);GO:0005634(nucleus);GO:0005737(cytoplasm);GO:0005925(focal adhesion);GO:0007015(actin filament organization);GO:0008134(transcription factor binding);GO:0017166(vinculin binding);GO:0031589(cell-substrate adhesion);GO:0043410(positive regulation of MAPK cascade);GO:0051496(positive regulation of stress fiber assembly)	04520(Adherens junction);04910(Insulin signaling pathway);03320(PPAR signaling pathway)	K06086	NA	LOW QUALITY PROTEIN: vinexin [Columba livia]	NA	9.1394	9.8411	14.7555	12.4954	17.1338	58.931	42.3336	21.9434	0.32942	-1.602	0.000193194	0.0133403	down	yes
gene23662	CFAP161	rna47507	GO:0016020(membrane)	00600(Sphingolipid metabolism)	K04710	EC:2.3.1.24	hypothetical protein A306_00005545 [Columba livia]	NA	0.099517	0.0001	0.0001	0.0001	0.261943	3.03503	1.56984	0.210642	0.0196589	-5.66867	0.00019612	0.0134732	down	yes
gene3776	F9	rna8158	GO:0004252(serine-type endopeptidase activity);GO:0005509(calcium ion binding);GO:0005615(extracellular space);GO:0007596(blood coagulation);GO:0031638(zymogen activation);GO:0070062(extracellular exosome)	NA	NA	NA	coagulation factor IX [Columba livia]	NA	0.0001	2.18613	1.47904	0.0001	0.0001	0.0001	0.0001	0.0001	9163.41	13.1617	0.000199904	0.0136487	up	yes
gene15005	C9	rna30606	GO:0005579(membrane attack complex);GO:0005737(cytoplasm);GO:0006957(complement activation, alternative pathway);GO:0006958(complement activation, classical pathway);GO:0019835(cytolysis);GO:0070062(extracellular exosome);GO:0072562(blood microparticle)	04610(Complement and coagulation cascades);05322(Systemic lupus erythematosus);05020(Prion diseases);05146(Amoebiasis)	K04000	NA	complement component C9 [Columba livia]	NA	0.0001	1.10487	1.7528	0.0001	0.0001	0.0001	0.0001	0.0001	7144.67	12.8027	0.000200702	0.0136487	up	yes
gene7835	HIGD2A	rna16360	GO:0005739(mitochondrion);GO:0016021(integral component of membrane);GO:0097250(mitochondrial respiratory chain supercomplex assembly)	NA	NA	NA	HIG1 domain family member 2A, mitochondrial, partial [Columba livia]	NA	44.5984	39.0206	51.0227	42.3695	110.962	113.575	116.433	100.902	0.400593	-1.31979	0.000205657	0.0139154	down	yes
gene17117	NEURL1B	rna34573;rna34572;rna34571	GO:0005769(early endosome);GO:0008270(zinc ion binding);GO:0016874(ligase activity);GO:0070086(ubiquitin-dependent endocytosis);GO:0070086(ubiquitin-dependent endocytosis)	NA	NA	NA	E3 ubiquitin-protein ligase NEURL1B isoform X1 [Columba livia];E3 ubiquitin-protein ligase NEURL1B isoform X2 [Columba livia];E3 ubiquitin-protein ligase NEURL1B isoform X3 [Columba livia]	NA	9.86635	10.9341	6.32818	9.08289	2.19428	6.83454	1.35517	3.1864	2.66842	1.41599	0.000208198	0.0139993	up	yes
gene23475	C3	rna47175	GO:0004252(serine-type endopeptidase activity);GO:0005576(extracellular region);GO:0006956(complement activation);GO:0006957(complement activation, alternative pathway);GO:0030449(regulation of complement activation)	04145(Phagosome);05168(Herpes simplex infection)	K03990	NA	complement C3 [Columba livia]	NA	0.804245	10.8976	9.25619	1.44006	0.503867	0.176693	2.32969	0.273684	6.82049	2.76988	0.000208976	0.0139993	up	yes
gene1184	LOC102093474	rna2741	GO:0005575(cellular_component);GO:0016491(oxidoreductase activity);GO:0055114(oxidation-reduction process)	00010(Glycolysis / Gluconeogenesis);00040(Pentose and glucuronate interconversions);00561(Glycerolipid metabolism)	K00002	EC:1.1.1.2	uncharacterized oxidoreductase ZK1290.5 [Columba livia]	NA	14.6955	11.8171	14.3681	13.1764	5.87015	1.78376	4.09689	5.58357	3.11849	1.64085	0.000210562	0.0140357	up	yes
gene17730	LOC102090307	rna35796	GO:0005694(chromosome);GO:0019901(protein kinase binding);GO:0032133(chromosome passenger complex);GO:0051225(spindle assembly)	NA	NA	NA	LOW QUALITY PROTEIN: inner centromere protein A-like, partial [Columba livia]	NA	16.8547	14.4151	20.9477	25.8115	9.11916	12.9471	12.5032	9.22801	1.78158	0.83316	0.000218618	0.014501	up	no
gene23628	XKRX	rna47457	GO:0016021(integral component of membrane)	NA	NA	NA	XK-related protein 2 [Patagioenas fasciata monilis]	NA	11.4384	17.0969	11.743	10.3605	5.16515	3.23698	2.7241	6.98487	2.79601	1.48337	0.000228818	0.015013	up	yes
gene11650	ADAMTS12	rna23790	GO:0004222(metalloendopeptidase activity);GO:0005515(protein binding);GO:0007160(cell-matrix adhesion);GO:0008270(zinc ion binding);GO:0016477(cell migration);GO:0030167(proteoglycan catabolic process);GO:0031012(extracellular matrix);GO:0032331(negative regulation of chondrocyte differentiation);GO:0050727(regulation of inflammatory response);GO:0051603(proteolysis involved in cellular protein c…	NA	NA	NA	A disintegrin and metalloproteinase with thrombospondin motifs 12 [Columba livia]	NA	6.24458	3.82032	3.95241	4.28766	0.604818	4.47687	0.623843	0.955308	2.74815	1.45846	0.000229103	0.015013	up	yes
gene23620	LOC110355544	rna47440;rna47439;rna47441	NA	NA	NA	NA		NA	1.68611	5.62785	13.6987	1.81022	19.2432	41.6442	29.3046	28.1013	0.192935	-2.37381	0.000229683	0.015013	down	yes
gene11881	LOC102091752	rna24221;rna24222	GO:0004867(serine-type endopeptidase inhibitor activity);GO:0005615(extracellular space);GO:0010951(negative regulation of endopeptidase activity);GO:0010951(negative regulation of endopeptidase activity)	NA	NA	NA	alpha-1-antiproteinase 2 [Columba livia]	NA	0.0001	1.89088	1.60893	0.0001	0.0001	0.0001	0.0001	0.0001	8750.02	13.0951	0.000232729	0.0150901	up	yes
gene9436	KPNA7	rna19553	GO:0005643(nuclear pore);GO:0005654(nucleoplasm);GO:0005829(cytosol);GO:0006607(NLS-bearing protein import into nucleus);GO:0008139(nuclear localization sequence binding)	05164(Influenza A)	K15043	NA	importin subunit alpha-8 [Columba livia]	NA	0.610818	0.378512	0.209004	0.867627	0.0001	0.116524	0.0001	0.0001	17.6844	4.1444	0.000233104	0.0150901	up	yes
gene8790	LOC110359886	rna18289	GO:0005887(integral component of plasma membrane);GO:0008206(bile acid metabolic process);GO:0015125(bile acid transmembrane transporter activity);GO:0015347(sodium-independent organic anion transmembrane transporter activity);GO:0043252(sodium-independent organic anion transport)	NA	NA	NA	solute carrier organic anion transporter family member 1C1-like [Columba livia]	NA	0.0001	1.41488	1.27574	0.0001	0.0001	0.0001	0.0001	0.0001	6727.05	12.7158	0.000235388	0.0151651	up	yes
gene23602	LOC110355535	rna47397	NA	NA	NA	NA		NA	0.090264	0.059423	0.394302	0.101384	0.595432	1.45049	4.17219	0.777335	0.0922561	-3.43821	0.000237265	0.0152132	down	yes
gene25282	LOC110356229	rna50440	NA	NA	NA	NA	uncharacterized protein LOC110356229 [Columba livia]	NA	1.2979	0.554599	0.363487	0.311766	2.12044	2.85273	4.42632	4.12749	0.186867	-2.41991	0.000240133	0.0153241	down	yes
gene22691	LOC102090249	rna45625	GO:0002161(aminoacyl-tRNA editing activity);GO:0006450(regulation of translational fidelity)	NA	NA	NA	prolyl-tRNA synthetase associated domain-containing protein 1, partial [Columba livia]	NA	0.0001	0.0001	0.0001	0.0001	3.00749	1.66694	0.0001	0.0001	8.55682e-05	-13.5126	0.000242953	0.0153278	down	yes
gene18365	PROSER2	rna37040;rna37039	GO:0003674(molecular_function);GO:0005575(cellular_component);GO:0008150(biological_process);GO:0008150(biological_process)	NA	NA	NA	proline and serine-rich protein 2 [Columba livia]	NA	9.56332	5.67114	9.93445	6.33337	17.4021	24.3738	18.1598	21.7955	0.385438	-1.37543	0.000243288	0.0153278	down	yes
gene2522	RIPOR3	rna5548;rna5547;rna5553;rna5552;rna5549;rna5551;rna5550	GO:0005737(cytoplasm);GO:0005737(cytoplasm)	NA	NA	NA	protein FAM65C isoform X1 [Columba livia];protein FAM65C isoform X2 [Columba livia];protein FAM65C isoform X3 [Columba livia]	NA	8.46427	10.3617	13.7535	13.164	24.8355	37.7873	36.4257	24.6936	0.369668	-1.4357	0.000244688	0.0153278	down	yes
gene19576	DBX1	rna39343	GO:0005634(nucleus);GO:0006357(regulation of transcription by RNA polymerase II);GO:0021521(ventral spinal cord interneuron specification);GO:0043565(sequence-specific DNA binding)	NA	NA	NA	homeobox protein DBX1 [Columba livia]	NA	5.72677	4.15055	2.06145	2.68035	0.472921	2.16437	0.43185	0.825598	3.75355	1.90826	0.000244743	0.0153278	up	yes
gene12696	KNG1	rna25766	GO:0004869(cysteine-type endopeptidase inhibitor activity);GO:0007204(positive regulation of cytosolic calcium ion concentration);GO:0030195(negative regulation of blood coagulation);GO:0072562(blood microparticle)	NA	NA	NA	kininogen-1 [Columba livia]	NA	0.0001	1.09424	0.727197	0.0001	0.0001	0.0001	0.0001	0.0001	4554.1	12.153	0.000247603	0.0153726	up	yes
gene24737	SOX10	rna49573	GO:0000978(RNA polymerase II proximal promoter sequence-specific DNA binding);GO:0000980(RNA polymerase II distal enhancer sequence-specific DNA binding);GO:0001755(neural crest cell migration);GO:0002052(positive regulation of neuroblast proliferation);GO:0003682(chromatin binding);GO:0005654(nucleoplasm);GO:0006366(transcription by RNA polymerase II);GO:0007422(peripheral nervous system develop…	NA	NA	NA	PREDICTED: transcription factor SOX-10 [Coturnix japonica]	NA	0.465613	0.308824	0.474525	1.01582	0.871938	18.3679	2.26298	0.921804	0.100996	-3.30764	0.000248508	0.0153726	down	yes
gene14132	LOC102093214	rna28779	GO:0005886(plasma membrane);GO:0006936(muscle contraction);GO:0010649(regulation of cell communication by electrical coupling);GO:0010880(regulation of release of sequestered calcium ion into cytosol by sarcoplasmic reticulum);GO:0014701(junctional sarcoplasmic reticulum membrane);GO:0014808(release of sequestered calcium ion into cytosol by sarcoplasmic reticulum);GO:0016021(integral component o…	NA	NA	NA	triadin-like, partial [Columba livia]	NA	245.373	255.48	205.781	174.491	105.191	59.208	110.049	109.587	2.29439	1.19811	0.000249368	0.0153726	up	yes
gene21054	LOC102094073	rna42425	GO:0016021(integral component of membrane);GO:0070062(extracellular exosome);GO:0072562(blood microparticle)	NA	NA	NA	carboxypeptidase N subunit 2 [Columba livia]	NA	17.0807	9.28645	11.0889	14.1552	15.1019	50.2638	57.3713	31.6241	0.334354	-1.58055	0.000250026	0.0153726	down	yes
gene11966	SPATA7	rna24404;rna24402;rna24403	GO:0005930(axoneme);GO:0032391(photoreceptor connecting cilium);GO:0036064(ciliary basal body);GO:0045494(photoreceptor cell maintenance);GO:1903546(protein localization to photoreceptor outer segment);GO:1903621(protein localization to photoreceptor connecting cilium);GO:1903621(protein localization to photoreceptor connecting cilium)	NA	NA	NA	spermatogenesis-associated protein 7 isoform X1 [Columba livia];spermatogenesis-associated protein 7 isoform X2 [Columba livia];spermatogenesis-associated protein 7 isoform X3 [Columba livia]	NA	8.26458	7.50011	11.6949	9.5831	5.71866	2.86946	1.32087	1.41881	3.27007	1.70932	0.000256428	0.0156946	up	yes
gene20837	KCNJ2	rna41977	GO:0005242(inward rectifier potassium channel activity);GO:0005546(phosphatidylinositol-4,5-bisphosphate binding);GO:0005887(integral component of plasma membrane);GO:0008076(voltage-gated potassium channel complex);GO:0014861(regulation of skeletal muscle contraction via regulation of action potential);GO:0015693(magnesium ion transport);GO:0042802(identical protein binding);GO:0051289(protein h…	NA	NA	NA	inward rectifier potassium channel 2 [Columba livia]	NA	23.901	21.9075	21.342	24.8284	10.8897	3.62192	9.61371	12.5106	2.51062	1.32804	0.000263647	0.0160523	up	yes
gene25879	LOC102094567	rna51508	GO:0005506(iron ion binding);GO:0005623(cell);GO:0005789(endoplasmic reticulum membrane);GO:0017144(drug metabolic process);GO:0019825(oxygen binding);GO:0020037(heme binding);GO:0046677(response to antibiotic);GO:0070330(aromatase activity);GO:0070989(oxidative demethylation);GO:0071615(oxidative deethylation)	00140(Steroid hormone biosynthesis);00380(Tryptophan metabolism);00830(Retinol metabolism);00980(Metabolism of xenobiotics by cytochrome P450)	K07408	EC:1.14.14.1	cytochrome P450 1A4 [Columba livia]	NA	1.34468	1.08254	2.93902	3.95202	23.1988	55.6147	6.39919	0.699996	0.108462	-3.20474	0.000264658	0.0160523	down	yes
gene3351	KDM7A	rna7287	GO:0005506(iron ion binding);GO:0005654(nucleoplasm);GO:0005730(nucleolus);GO:0008270(zinc ion binding);GO:0032454(histone demethylase activity (H3-K9 specific));GO:0033169(histone H3-K9 demethylation);GO:0035064(methylated histone binding);GO:0035574(histone H4-K20 demethylation);GO:0035575(histone demethylase activity (H4-K20 specific));GO:0045893(positive regulation of transcription, DNA-templ…	NA	NA	NA	lysine-specific demethylase 7A [Columba livia]	NA	1.4548	1.26715	1.05508	0.900188	2.62236	4.21339	3.90516	4.04281	0.316377	-1.66029	0.000272394	0.0164475	down	yes
gene11879	LOC102091381	rna24219	GO:0004867(serine-type endopeptidase inhibitor activity);GO:0005615(extracellular space);GO:0010951(negative regulation of endopeptidase activity)	NA	NA	NA	alpha-1-antitrypsin [Patagioenas fasciata monilis]	NA	0.0001	2.1043	1.29828	0.0001	0.0001	0.0001	0.0001	0.0001	8506.94	13.0544	0.000282142	0.01696	up	yes
gene15020	C6	rna30636;rna30637;rna30639;rna30638	GO:0001970(positive regulation of activation of membrane attack complex);GO:0005579(membrane attack complex);GO:0006955(immune response);GO:0045766(positive regulation of angiogenesis);GO:0070062(extracellular exosome);GO:0070062(extracellular exosome)	04610(Complement and coagulation cascades);05322(Systemic lupus erythematosus);05020(Prion diseases);05020(Prion diseases)	K03995	NA	complement component C6 isoform X1 [Columba livia];complement component C6 isoform X2 [Columba livia]	NA	0.0001	0.533202	0.768318	0.0001	0.0001	0.0001	0.0001	0.0001	3254.3	11.6681	0.000288181	0.0172401	up	yes
gene16379	LOC110363606	rna33180	GO:0005509(calcium ion binding)	NA	NA	NA	von Willebrand factor D and EGF domain-containing protein-like isoform X4 [Columba livia]	NA	0.364337	0.101287	0.781605	1.07686	0.0001	0.148446	0.051166	0.0001	11.6314	3.53995	0.000289363	0.0172401	up	yes
gene16897	GAMT	rna34133	GO:0005634(nucleus);GO:0005737(cytoplasm);GO:0006601(creatine biosynthetic process);GO:0030731(guanidinoacetate N-methyltransferase activity);GO:0046498(S-adenosylhomocysteine metabolic process);GO:0046500(S-adenosylmethionine metabolic process)	00260(Glycine, serine and threonine metabolism);00330(Arginine and proline metabolism)	K00542	EC:2.1.1.2	guanidinoacetate N-methyltransferase [Patagioenas fasciata monilis]	NA	71.5314	76.5109	73.6258	63.979	26.7193	11.6516	41.6512	39.1291	2.39735	1.26144	0.000296049	0.0174433	up	yes
gene5229	PCCB	rna11052	GO:0005739(mitochondrion);GO:0016874(ligase activity)	00630(Glyoxylate and dicarboxylate metabolism);00640(Propanoate metabolism);00280(Valine, leucine and isoleucine degradation)	K01966	EC:6.4.1.3;EC:2.1.3.15	propionyl-CoA carboxylase beta chain, mitochondrial [Columba livia]	NA	40.9556	48.5274	36.0095	55.7457	26.9978	12.1795	14.55	22.8088	2.36801	1.24367	0.000296641	0.0174433	up	yes
gene10583	ACTG2	rna21711;rna21710	GO:0005737(cytoplasm);GO:0010628(positive regulation of gene expression);GO:0030027(lamellipodium);GO:0030175(filopodium);GO:0044297(cell body);GO:0090131(mesenchyme migration);GO:0005524(ATP binding);GO:0070062(extracellular exosome);GO:0071944(cell periphery);GO:0072562(blood microparticle);GO:0072562(blood microparticle)	04270(Vascular smooth muscle contraction);04270(Vascular smooth muscle contraction)	K12315	NA	PREDICTED: actin, gamma-enteric smooth muscle isoform X1 [Pseudopodoces humilis]	NA	11.4761	10.0639	8.35334	13.9108	1.9718	5.31799	8.14693	2.62671	2.42501	1.27799	0.000296659	0.0174433	up	yes
gene13474	KAZALD1	rna27466	GO:0001558(regulation of cell growth);GO:0005520(insulin-like growth factor binding);GO:0005614(interstitial matrix);GO:0030198(extracellular matrix organization)	NA	NA	NA	kazal-type serine protease inhibitor domain-containing protein 1 [Columba livia]	NA	5.43619	6.03047	3.92336	8.49304	1.497	2.70978	1.04849	2.07049	3.26015	1.70494	0.000301087	0.0175886	up	yes
gene5451	HIBCH	rna11611	GO:0003860(3-hydroxyisobutyryl-CoA hydrolase activity);GO:0005739(mitochondrion);GO:0006574(valine catabolic process)	00640(Propanoate metabolism);00280(Valine, leucine and isoleucine degradation);00410(beta-Alanine metabolism)	K05605	EC:3.1.2.4	3-hydroxyisobutyryl-CoA hydrolase, mitochondrial [Columba livia]	NA	39.7466	48.4338	38.1362	52.0491	19.2647	7.77078	8.4309	27.04	2.85356	1.51276	0.000301742	0.0175886	up	yes
gene2407	LOC110356425	rna5329	NA	NA	NA	NA	PREDICTED: basic salivary proline-rich protein 1-like isoform X2 [Bos indicus]	NA	5.60055	15.8154	13.6041	11.0372	7.14415	2.29708	4.60928	2.7326	2.74426	1.45642	0.000303864	0.0176359	up	yes
gene13627	ITIH3	rna27851;rna27852	GO:0004867(serine-type endopeptidase inhibitor activity);GO:0010951(negative regulation of endopeptidase activity);GO:0030212(hyaluronan metabolic process);GO:0030212(hyaluronan metabolic process)	NA	NA	NA	inter-alpha-trypsin inhibitor heavy chain H3 isoform X1 [Columba livia];inter-alpha-trypsin inhibitor heavy chain H3 isoform X2 [Columba livia]	NA	0.0001	3.81892	3.34452	0.0942557	0.0001	0.11208	0.0334669	0.0641951	34.587	5.11216	0.000305724	0.0176677	up	yes
gene18845	ADAMTS9	rna37903	GO:0004222(metalloendopeptidase activity);GO:0005615(extracellular space);GO:0006508(proteolysis);GO:0008270(zinc ion binding);GO:0009986(cell surface);GO:0045636(positive regulation of melanocyte differentiation)	NA	NA	NA	A disintegrin and metalloproteinase with thrombospondin motifs 9, partial [Columba livia]	NA	8.45192	8.41671	6.09439	8.46289	10.5538	35.1424	20.8691	22.1056	0.354411	-1.49651	0.000307462	0.0176922	down	yes
gene21992	NLRC5	rna44218;rna44216;rna44215;rna44217	GO:0000979(RNA polymerase II core promoter sequence-specific DNA binding);GO:0005524(ATP binding);GO:0005634(nucleus);GO:0005829(cytosol);GO:0032088(negative regulation of NF-kappaB transcription factor activity);GO:0043549(regulation of kinase activity);GO:0045087(innate immune response);GO:0045345(positive regulation of MHC class I biosynthetic process);GO:0045944(positive regulation of transcr…	NA	NA	NA	protein NLRC5 [Columba livia]	NA	0.439343	0.759067	0.257898	0.305732	0.527227	0.966082	6.31003	2.9129	0.164427	-2.60448	0.000309099	0.0177107	down	yes
gene15322	LOC102090361	rna31135	GO:0004866(endopeptidase inhibitor activity);GO:0005615(extracellular space);GO:0010951(negative regulation of endopeptidase activity)	NA	NA	NA	hypothetical protein AV530_001229 [Patagioenas fasciata monilis]	NA	0.0001	3.24971	2.15851	0.0001	0.0001	0.0001	0.0001	0.0001	13521.1	13.7229	0.000316109	0.0180356	up	yes
gene379	CMKLR1	rna841	GO:0004930(G-protein coupled receptor activity);GO:0005886(plasma membrane);GO:0006935(chemotaxis);GO:0007186(G-protein coupled receptor signaling pathway);GO:0010759(positive regulation of macrophage chemotaxis);GO:0016021(integral component of membrane);GO:0032088(negative regulation of NF-kappaB transcription factor activity);GO:0032695(negative regulation of interleukin-12 production);GO:0045…	NA	NA	NA	LOW QUALITY PROTEIN: chemokine-like receptor 1 [Columba livia]	NA	2.03005	1.73122	1.07764	2.4869	2.05172	8.07337	4.05363	23.6642	0.193584	-2.36896	0.000317716	0.0180493	down	yes
gene1107	TGFBR3	rna2495;rna2494;rna2497;rna2498;rna2496;rna2500;rna2499	GO:0001654(eye development);GO:0001822(kidney development);GO:0001837(epithelial to mesenchymal transition);GO:0001889(liver development);GO:0003007(heart morphogenesis);GO:0005539(glycosaminoglycan binding);GO:0005887(integral component of plasma membrane);GO:0007399(nervous system development);GO:0007507(heart development);GO:0010628(positive regulation of gene expression);GO:0016020(membrane);…	NA	NA	NA	transforming growth factor beta receptor type 3 isoform X1 [Columba livia];transforming growth factor beta receptor type 3 isoform X4 [Columba livia];transforming growth factor beta receptor type 3 isoform X2 [Columba livia];transforming growth factor beta receptor type 3 isoform X3 [Columba livia]	NA	8.2513	3.96582	4.45396	4.34986	7.74014	41.6658	12.9254	11.9098	0.283144	-1.82039	0.000319029	0.0180493	down	yes
gene10698	TMEM9	rna21903	GO:0016021(integral component of membrane)	NA	NA	NA	transmembrane protein 9 [Columba livia]	NA	2.42007	1.80763	2.85645	2.26524	3.18866	12.1015	9.28369	7.52078	0.291307	-1.77939	0.000326272	0.018372	down	yes
gene17573	LOC102087416	rna35459;rna35461;rna35460	GO:0004867(serine-type endopeptidase inhibitor activity);GO:0005615(extracellular space);GO:0010951(negative regulation of endopeptidase activity);GO:0030414(peptidase inhibitor activity);GO:0052548(regulation of endopeptidase activity);GO:0070062(extracellular exosome);GO:0070062(extracellular exosome)	NA	NA	NA	alpha-2-macroglobulin-like protein 1 isoform X2 [Columba livia];alpha-2-macroglobulin-like protein 1 isoform X1 [Columba livia]	NA	0.407531	2.04357	2.44186	9.15074	0.17443	0.0001	1.06239	0.121791	10.3361	3.36962	0.000327463	0.018372	up	yes
gene17837	THNSL2	rna35975	GO:0004795(threonine synthase activity);GO:0005737(cytoplasm);GO:0009088(threonine biosynthetic process);GO:0030170(pyridoxal phosphate binding)	NA	NA	NA	hypothetical protein A306_00003319, partial [Columba livia]	NA	11.7671	12.1819	13.5077	12.8485	7.14927	7.79096	5.35681	5.71725	1.93375	0.951403	0.000331088	0.0184984	up	no
gene11878	LOC102091201	rna24218	GO:0004867(serine-type endopeptidase inhibitor activity);GO:0005615(extracellular space);GO:0010951(negative regulation of endopeptidase activity)	NA	NA	NA	LOW QUALITY PROTEIN: alpha-1-antiproteinase-like [Columba livia]	NA	0.0001	1.21024	0.472601	0.0001	0.0001	0.0001	0.0001	0.0001	4207.59	12.0388	0.000339958	0.0188836	up	yes
gene11899	ITPK1	rna24258;rna24259	GO:0000287(magnesium ion binding);GO:0005524(ATP binding);GO:0005622(intracellular);GO:0016310(phosphorylation);GO:0016853(isomerase activity);GO:0032957(inositol trisphosphate metabolic process);GO:0047325(inositol tetrakisphosphate 1-kinase activity);GO:0052725(inositol-1,3,4-trisphosphate 6-kinase activity);GO:0052726(inositol-1,3,4-trisphosphate 5-kinase activity);GO:0052726(inositol-1,3,4-tr…	00562(Inositol phosphate metabolism);04070(Phosphatidylinositol signaling system);04070(Phosphatidylinositol signaling system)	K00913	EC:2.7.1.159;EC:2.7.1.134	inositol-tetrakisphosphate 1-kinase isoform X1 [Columba livia];inositol-tetrakisphosphate 1-kinase isoform X2 [Columba livia]	NA	5.47149	5.35028	6.23819	6.40511	8.3656	22.5799	18.8305	12.2625	0.378234	-1.40265	0.000340788	0.0188836	down	yes
gene1064	CDH19	rna2409;rna2408;rna2407;rna2410	GO:0005509(calcium ion binding);GO:0005886(plasma membrane);GO:0007156(homophilic cell adhesion via plasma membrane adhesion molecules);GO:0016021(integral component of membrane);GO:0016021(integral component of membrane)	NA	NA	NA	cadherin-19 isoform X1 [Columba livia];cadherin-19 isoform X2 [Columba livia]	NA	0.114951	0.117201	0.205419	0.232279	0.32356	6.38826	0.746028	0.239598	0.0870225	-3.52247	0.000342767	0.0189154	down	yes
gene16410	MPZ	rna33221	GO:0005887(integral component of plasma membrane);GO:0043209(myelin sheath)	04514(Cell adhesion molecules (CAMs))	K06770	NA	myelin protein P0 [Columba livia]	NA	2.95349	2.64528	4.7752	18.5912	6.17248	676.323	6.4568	13.1723	0.0412537	-4.59933	0.000350295	0.0192351	down	yes
gene23633	LOC102099049	rna47468;rna47469	NA	NA	NA	NA	uncharacterized protein LOC102099049 [Columba livia]	NA	64.8773	55.035	63.7473	81.5846	17.1689	52.951	45.8478	25.0738	1.88061	0.911201	0.000351904	0.0192351	up	no
gene5346	LOC110358216	rna11259	NA	NA	NA	NA		NA	5.69602	5.30621	12.7558	8.89946	1.8962	0.0001	0.0001	0.343523	14.5797	3.86589	0.000352846	0.0192351	up	yes
gene22440	ZBTB43	rna45087	GO:0003677(DNA binding);GO:0005634(nucleus);GO:0046872(metal ion binding)	NA	NA	NA	zinc finger and BTB domain-containing protein 43 [Columba livia]	NA	2.61453	1.63295	1.62942	2.21874	3.5017	8.8381	6.88727	3.76034	0.352177	-1.50563	0.000385996	0.0208238	down	yes
gene20176	LOC102094135	rna40624;rna40625;rna40626;rna40623	GO:0005975(carbohydrate metabolic process);GO:0015018(galactosylgalactosylxylosylprotein 3-beta-glucuronosyltransferase activity);GO:0016020(membrane);GO:0030204(chondroitin sulfate metabolic process);GO:0050650(chondroitin sulfate proteoglycan biosynthetic process);GO:0050650(chondroitin sulfate proteoglycan biosynthetic process)	00515(Mannose type O-glycan biosyntheis);00515(Mannose type O-glycan biosyntheis)	K00735	EC:2.4.1.135	galactosylgalactosylxylosylprotein 3-beta-glucuronosyltransferase 1 isoform X1 [Columba livia];galactosylgalactosylxylosylprotein 3-beta-glucuronosyltransferase 1 isoform X2 [Columba livia]	NA	0.302237	0.113415	0.390462	0.951347	0.294047	26.394	1.24478	0.874864	0.0610067	-4.03489	0.000386543	0.0208238	down	yes
gene11786	LOC102084847	rna24042;rna24043	GO:0005634(nucleus);GO:0005737(cytoplasm);GO:0006351(transcription, DNA-templated);GO:0006355(regulation of transcription, DNA-templated);GO:0006355(regulation of transcription, DNA-templated)	NA	NA	NA	protein LBH [Columba livia]	NA	96.9587	74.7485	77.8378	99.5092	136.505	622.839	185.02	254.354	0.29119	-1.77997	0.000386629	0.0208238	down	yes
gene4457	KLF17	rna9398	GO:0003676(nucleic acid binding);GO:0003677(DNA binding);GO:0005634(nucleus);GO:0010629(negative regulation of gene expression);GO:0030097(hemopoiesis);GO:0030099(myeloid cell differentiation);GO:0030218(erythrocyte differentiation);GO:0035188(hatching);GO:0045893(positive regulation of transcription, DNA-templated);GO:0046872(metal ion binding);GO:0048785(hatching gland development)	04371(Apelin signaling pathway);04068(FoxO signaling pathway)	K17845	NA	Krueppel-like factor 17 [Columba livia]	NA	10.6142	12.5719	14.4036	14.5654	18.7305	66.5688	45.5388	20.8407	0.343852	-1.54014	0.000399935	0.0214547	down	yes
gene21767	LOC106145944	rna43826	GO:0002504(antigen processing and presentation of peptide or polysaccharide antigen via MHC class II);GO:0006955(immune response);GO:0016021(integral component of membrane);GO:0042613(MHC class II protein complex)	04514(Cell adhesion molecules (CAMs));04145(Phagosome);04672(Intestinal immune network for IgA production);05164(Influenza A);05168(Herpes simplex infection)	K06752	NA	class II histocompatibility antigen, M beta 1 chain-like, partial [Columba livia]	NA	0.295068	0.176831	0.241659	0.465905	0.524892	2.40434	11.1471	2.47996	0.0712397	-3.81117	0.000404638	0.0216208	down	yes
gene2884	MYOM1	rna6260;rna6259;rna6258;rna6257	GO:0002230(positive regulation of defense response to virus by host);GO:0006936(muscle contraction);GO:0031430(M band);GO:0042803(protein homodimerization activity);GO:0098779(positive regulation of mitophagy in response to mitochondrial depolarization);GO:0098792(xenophagy);GO:0098792(xenophagy)	NA	NA	NA	myomesin-1 isoform X2 [Columba livia];myomesin-1 isoform X1 [Columba livia];myomesin-1 isoform X3 [Columba livia]	NA	158.212	216.637	229.909	281.946	105.274	16.2976	48.0407	82.5781	3.51602	1.81394	0.000410406	0.0218424	up	yes
gene68	TSPAN5	rna137	GO:0005887(integral component of plasma membrane);GO:0007166(cell surface receptor signaling pathway);GO:0019899(enzyme binding);GO:0045747(positive regulation of Notch signaling pathway);GO:0051604(protein maturation)	NA	NA	NA	tetraspanin-5 [Bos taurus]	NA	1.88819	2.57697	2.22182	2.4699	4.63133	5.16482	6.96833	6.77599	0.388984	-1.36222	0.000413224	0.0219058	down	yes
gene4931	HSPH1	rna10475	GO:0005524(ATP binding);GO:0005654(nucleoplasm);GO:0005829(cytosol);GO:0005874(microtubule);GO:0043014(alpha-tubulin binding);GO:0045944(positive regulation of transcription by RNA polymerase II);GO:0051085(chaperone cofactor-dependent protein refolding);GO:0061098(positive regulation of protein tyrosine kinase activity);GO:0070062(extracellular exosome);GO:1903748(negative regulation of establis…	04141(Protein processing in endoplasmic reticulum)	K09485	NA	LOW QUALITY PROTEIN: heat shock protein 105 kDa [Columba livia]	NA	19.8056	14.6376	11.4844	15.8855	38.119	44.1186	28.9515	60.6689	0.359676	-1.47523	0.000416791	0.0220082	down	yes
gene1423	C8A	rna3245	GO:0005579(membrane attack complex);GO:0006956(complement activation);GO:0070062(extracellular exosome);GO:0072562(blood microparticle)	04610(Complement and coagulation cascades);05322(Systemic lupus erythematosus);05020(Prion diseases);05146(Amoebiasis)	K03997	NA	complement component C8 alpha chain [Columba livia]	NA	0.0001	0.83148	0.850526	0.0001	0.0001	0.0001	0.0001	0.0001	4205.52	12.0381	0.000419075	0.0220266	up	yes
gene8791	LOC102085616	rna18290;rna18291;rna18292	GO:0005215(transporter activity);GO:0005886(plasma membrane);GO:0006811(ion transport);GO:0016021(integral component of membrane);GO:0016021(integral component of membrane)	NA	NA	NA	solute carrier organic anion transporter family member 1C1 [Patagioenas fasciata monilis];solute carrier organic anion transporter family member 1C1-like [Patagioenas fasciata monilis]	NA	0.0001	0.307965	0.354703	0.0001	0.0001	0.0001	0.0001	0.0001	1657.17	10.6945	0.000420411	0.0220266	up	yes
gene14946	LOC102091635	rna30475;rna30480;rna30482;rna30481;rna30486;rna30484;rna30478;rna30476;rna30483;rna30477;rna30485;rna30479	GO:0004668(protein-arginine deiminase activity);GO:0005623(cell);GO:0005623(cell)	NA	NA	NA	protein-arginine deiminase type-1 isoform X1 [Columba livia]	NA	0.0001	0.0670126	0.0201	0.0313759	0.191547	0.655465	0.380355	0.287727	0.0782713	-3.67537	0.000425059	0.0221838	down	yes
gene38	LOC102089345	rna88	NA	NA	NA	NA	uncharacterized protein LOC102089345 [Columba livia]	NA	2.20368	2.86262	1.95347	3.41343	0.0001	0.0001	0.745386	0.0001	13.9914	3.80647	0.0004305	0.022381	up	yes
gene14187	LOC102090179	rna28902	GO:0008146(sulfotransferase activity)	NA	NA	NA	amine sulfotransferase [Columba livia]	NA	0.05539	3.33326	2.48555	0.0001	0.073546	0.0001	0.0001	0.0001	79.548	6.31375	0.000434555	0.022505	up	yes
gene6667	LOC102098649	rna13938	GO:0003674(molecular_function);GO:0005739(mitochondrion);GO:0033617(mitochondrial respiratory chain complex IV assembly)	NA	NA	NA	cytochrome c oxidase assembly factor 5 [Columba livia]	NA	13.447	12.4591	13.5207	15.9086	23.8003	38.5242	70.9143	25.8447	0.347839	-1.52351	0.000442822	0.0227839	down	yes
gene15528	ANAPC11	rna31422	GO:0005680(anaphase-promoting complex);GO:0005737(cytoplasm);GO:0008270(zinc ion binding);GO:0034450(ubiquitin-ubiquitin ligase activity);GO:0045842(positive regulation of mitotic metaphase/anaphase transition);GO:0051301(cell division);GO:0061630(ubiquitin protein ligase activity);GO:0070979(protein K11-linked ubiquitination);GO:0097602(cullin family protein binding)	04120(Ubiquitin mediated proteolysis);04110(Cell cycle);04114(Oocyte meiosis);04914(Progesterone-mediated oocyte maturation)	K03358	NA	anaphase-promoting complex subunit 11, partial [Columba livia]	NA	0.276929	0.0001	0.0001	0.0001	13.497	3.81061	4.65577	0.0001	0.0126223	-6.30789	0.000443325	0.0227839	down	yes
gene15659	SNN	rna31706	GO:0005741(mitochondrial outer membrane);GO:0016021(integral component of membrane)	NA	NA	NA	hypothetical protein DUI87_05434 [Hirundo rustica rustica]	NA	21.9946	10.7956	17.4322	13.6641	24.4545	70.6249	56.1619	37.7283	0.338078	-1.56457	0.000467328	0.0239261	down	yes
gene12044	EPB41L4A	rna24561	GO:0003674(molecular_function);GO:0005575(cellular_component);GO:0005737(cytoplasm);GO:0005856(cytoskeleton);GO:0008092(cytoskeletal protein binding);GO:0008150(biological_process);GO:0019898(extrinsic component of membrane)	04530(Tight junction)	K21111	NA	band 4.1-like protein 4A [Columba livia]	NA	2.9157	2.05875	2.07528	1.30109	4.21664	13.2445	10.1823	2.25318	0.279323	-1.83999	0.000483314	0.0246509	down	yes
gene7780	LOC102098403	rna16250	GO:0007212(dopamine receptor signaling pathway);GO:0016021(integral component of membrane);GO:0032051(clathrin light chain binding);GO:0048268(clathrin coat assembly)	NA	NA	NA	hypothetical protein AAES_46715 [Amazona aestiva]	NA	23.9609	19.9923	20.1378	22.8932	4.91372	17.0072	18.6977	6.85851	1.83213	0.873519	0.000502707	0.0255432	up	no
gene9091	GC	rna18954	GO:0003779(actin binding);GO:0042359(vitamin D metabolic process);GO:0051180(vitamin transport);GO:0070062(extracellular exosome);GO:0072562(blood microparticle);GO:1902118(calcidiol binding)	NA	NA	NA	vitamin D-binding protein, partial [Columba livia]	NA	0.0001	13.5896	7.44241	0.0001	0.066003	0.0001	0.122398	0.0001	111.517	6.80112	0.000514824	0.0260605	up	yes
gene10533	SGMS1	rna21636;rna21631;rna21638;rna21635;rna21633;rna21634;rna21632;rna21637	GO:0016021(integral component of membrane);GO:0016021(integral component of membrane)	00600(Sphingolipid metabolism);00600(Sphingolipid metabolism)	K04714	EC:2.7.8.27	phosphatidylcholine:ceramide cholinephosphotransferase 1 [Columba livia]	NA	3.75098	4.27162	3.29892	6.17961	6.174	12.6649	15.3484	10.3479	0.392972	-1.3475	0.000532519	0.0268553	down	yes
gene12550	PENK	rna25475	GO:0005623(cell)	NA	NA	NA	proenkephalin-A [Columba livia]	NA	20.8918	15.1089	6.84112	9.49418	1.73969	11.4073	1.68134	2.34587	3.04736	1.60756	0.00054606	0.0274354	up	yes
gene146	LRRC17	rna332;rna331;rna328;rna329;rna330	GO:0005615(extracellular space);GO:0045671(negative regulation of osteoclast differentiation);GO:0048539(bone marrow development);GO:0048539(bone marrow development)	NA	NA	NA	PREDICTED: leucine-rich repeat-containing protein 17 [Calypte anna];leucine-rich repeat-containing protein 17 [Amazona aestiva]	NA	7.42241	4.86848	4.36018	8.30099	0.116168	4.46036	0.204054	0.376952	4.83799	2.27441	0.000558564	0.0279488	up	yes
gene239	ANK3	rna540;rna542;rna541;rna539;rna537;rna538	GO:0005737(cytoplasm);GO:0008093(cytoskeletal adaptor activity);GO:0030507(spectrin binding);GO:0071709(membrane assembly);GO:0071709(membrane assembly)	NA	NA	NA	ankyrin-3 isoform X2 [Columba livia];ankyrin-3 isoform X5 [Columba livia];ankyrin-3 isoform X1 [Columba livia];ankyrin-3 isoform X3 [Columba livia];ankyrin-3 isoform X6 [Columba livia];ankyrin-3 isoform X4 [Columba livia]	NA	11.9989	10.839	9.26529	9.89211	5.31363	2.87535	6.93546	4.59725	2.1294	1.09044	0.000560429	0.0279488	up	yes
gene5438	NABP1	rna11591;rna11590	GO:0000724(double-strand break repair via homologous recombination);GO:0000784(nuclear chromosome, telomeric region);GO:0003697(single-stranded DNA binding);GO:0003723(RNA binding);GO:0005654(nucleoplasm);GO:0005737(cytoplasm);GO:0007093(mitotic cell cycle checkpoint);GO:0010212(response to ionizing radiation);GO:0070876(SOSS complex);GO:0070876(SOSS complex)	NA	NA	NA	SOSS complex subunit B2 isoform X1 [Columba livia];SOSS complex subunit B2 isoform X2 [Columba livia]	NA	10.3665	8.23617	7.08989	5.49673	11.9216	16.4093	42.369	21.2292	0.339275	-1.55947	0.000566646	0.0281031	down	yes
gene10287	NMNAT3	rna21175;rna21178;rna21176;rna21179;rna21177	GO:0000309(nicotinamide-nucleotide adenylyltransferase activity);GO:0004515(nicotinate-nucleotide adenylyltransferase activity);GO:0005524(ATP binding);GO:0005739(mitochondrion);GO:0009611(response to wounding);GO:0034628('de novo' NAD biosynthetic process from aspartate);GO:0034628('de novo' NAD biosynthetic process from aspartate)	00760(Nicotinate and nicotinamide metabolism);00760(Nicotinate and nicotinamide metabolism)	K06210	EC:2.7.7.1;EC:2.7.7.18	nicotinamide/nicotinic acid mononucleotide adenylyltransferase 3 isoform X1 [Columba livia];nicotinamide/nicotinic acid mononucleotide adenylyltransferase 3 isoform X2 [Columba livia]	NA	10.1961	11.2083	9.44597	16.0204	4.74816	3.77871	10.368	4.57894	1.99673	0.997637	0.000569014	0.0281031	up	no
gene4954	FLT1	rna10514;rna10513	GO:0001525(angiogenesis);GO:0005021(vascular endothelial growth factor-activated receptor activity);GO:0005524(ATP binding);GO:0005576(extracellular region);GO:0005768(endosome);GO:0005887(integral component of plasma membrane);GO:0006935(chemotaxis);GO:0018108(peptidyl-tyrosine phosphorylation);GO:0030154(cell differentiation);GO:0038084(vascular endothelial growth factor signaling pathway);GO:0…	04010(MAPK signaling pathway);04510(Focal adhesion);04510(Focal adhesion)	K05096	EC:2.7.10.1	fms-related tyrosine kinase 1, transcript variant X2, partial [Columba livia];vascular endothelial growth factor receptor 1 isoform X1 [Columba livia]	NA	18.2998	15.9078	21.1037	15.9917	31.797	73.5044	59.0815	33.5171	0.360298	-1.47274	0.000569785	0.0281031	down	yes
gene2313	SCRT2	rna5095	GO:0000122(negative regulation of transcription by RNA polymerase II);GO:0003676(nucleic acid binding);GO:0005634(nucleus);GO:0046872(metal ion binding);GO:2001222(regulation of neuron migration)	NA	NA	NA	PREDICTED: transcriptional repressor scratch 2 [Taeniopygia guttata]	NA	3.5044	2.01942	4.2385	3.814	0.366179	0.412058	1.99585	0.651354	3.96338	1.98673	0.000576309	0.0283212	up	yes
gene1265	LOC110362503	rna2937	GO:0005096(GTPase activator activity);GO:0005634(nucleus);GO:0005737(cytoplasm);GO:0005829(cytosol);GO:0005886(plasma membrane);GO:0007283(spermatogenesis);GO:0009898(cytoplasmic side of plasma membrane);GO:0010519(negative regulation of phospholipase activity);GO:0010614(negative regulation of cardiac muscle hypertrophy);GO:0043407(negative regulation of MAP kinase activity);GO:0043547(positive …	04022(cGMP - PKG signaling pathway);04921(Oxytocin signaling pathway);04740(Olfactory transduction)	K18154	NA	PREDICTED: regulator of G-protein signaling 2, partial [Phaethon lepturus]	NA	25.5215	22.8906	28.6564	36.8964	5.63327	0.0001	0.0001	0.0001	20.2296	4.3384	0.000583474	0.028569	up	yes
gene10219	RFESD	rna21030	GO:0008942(nitrite reductase [NAD(P)H] activity);GO:0042128(nitrate assimilation);GO:0051537(2 iron, 2 sulfur cluster binding);GO:0055114(oxidation-reduction process)	NA	NA	NA	Rieske domain-containing protein [Columba livia]	NA	5.61066	6.21101	10.6227	6.19079	12.651	27.0838	38.348	11.5147	0.319597	-1.64567	0.000592124	0.0288621	down	yes
gene14944	ARHGEF10L	rna30469;rna30473;rna30471;rna30472;rna30470	GO:0005089(Rho guanyl-nucleotide exchange factor activity);GO:0005737(cytoplasm);GO:0035023(regulation of Rho protein signal transduction);GO:0043547(positive regulation of GTPase activity);GO:0043547(positive regulation of GTPase activity)	NA	NA	NA	rho guanine nucleotide exchange factor 10-like protein isoform X1 [Columba livia];rho guanine nucleotide exchange factor 10-like protein isoform X2 [Columba livia]	NA	12.8879	11.4907	16.7004	15.759	8.91822	6.57566	4.11567	7.7833	2.07492	1.05305	0.000593747	0.0288621	up	yes
gene15649	TVP23A	rna31687	GO:0009306(protein secretion);GO:0016192(vesicle-mediated transport);GO:0030173(integral component of Golgi membrane)	NA	NA	NA	Golgi apparatus membrane protein TVP23 homolog A [Columba livia]	NA	1.11972	0.0001	0.859741	2.20976	5.5267	4.75872	14.7176	9.21912	0.122416	-3.03014	0.000596523	0.0288927	down	yes
gene23453	LOC110355491	rna47141	NA	NA	NA	NA		NA	11.3752	6.8643	4.55589	2.55292	2.78656	0.50268	1.47634	2.03438	3.72771	1.89829	0.000616343	0.0297457	up	yes
gene4809	LOC110357831	rna10233	NA	NA	NA	NA		NA	6.20275	5.92134	4.37641	16.9973	1.55962	1.08338	2.81603	0.0001	6.13611	2.61732	0.000619187	0.0297624	up	yes
gene1456	NFIA	rna3365	GO:0000978(RNA polymerase II proximal promoter sequence-specific DNA binding);GO:0003682(chromatin binding);GO:0005654(nucleoplasm);GO:0006260(DNA replication);GO:0006366(transcription by RNA polymerase II);GO:0008134(transcription factor binding);GO:0030054(cell junction);GO:0045944(positive regulation of transcription by RNA polymerase II);GO:0060074(synapse maturation)	NA	NA	NA	nuclear factor 1 A-type, partial [Columba livia]	NA	7.90236	5.82798	5.20409	4.77673	10.9759	25.781	14.2209	14.4428	0.362442	-1.46418	0.00062111	0.0297624	down	yes
gene25969	LOC102096653	rna51687	GO:0000977(RNA polymerase II regulatory region sequence-specific DNA binding);GO:0001085(RNA polymerase II transcription factor binding);GO:0001228(transcriptional activator activity, RNA polymerase II transcription regulatory region sequence-specific DNA binding);GO:0003682(chromatin binding);GO:0005515(protein binding);GO:0005634(nucleus);GO:0005667(transcription factor complex);GO:0006366(tran…	NA	NA	NA	erythroid transcription factor-like, partial [Columba livia]	NA	11.3736	14.3873	14.6286	13.5824	23.929	57.6641	37.027	27.3802	0.36967	-1.43569	0.000631512	0.0300541	down	yes
gene2540	GAS2L3	rna5584;rna5583;rna5580;rna5582;rna5579;rna5581	GO:0000226(microtubule cytoskeleton organization);GO:0003779(actin binding);GO:0007050(cell cycle arrest);GO:0008017(microtubule binding);GO:0015629(actin cytoskeleton);GO:0015630(microtubule cytoskeleton);GO:0030036(actin cytoskeleton organization);GO:0030036(actin cytoskeleton organization)	NA	NA	NA	GAS2-like protein 3 isoform X1 [Columba livia];GAS2-like protein 3 isoform X2 [Columba livia]	NA	0.151185	0.0691144	0.0540077	0.221666	0.314936	5.20264	0.151446	0.356824	0.0823076	-3.60283	0.000631661	0.0300541	down	yes
gene19417	HOPX	rna39040;rna39038;rna39039	GO:0000122(negative regulation of transcription by RNA polymerase II);GO:0003677(DNA binding);GO:0005634(nucleus);GO:0005737(cytoplasm);GO:0006351(transcription, DNA-templated);GO:0006357(regulation of transcription by RNA polymerase II);GO:0007507(heart development);GO:0008016(regulation of heart contraction);GO:0016575(histone deacetylation);GO:0043393(regulation of protein binding);GO:0043415(…	NA	NA	NA	homeodomain-only protein isoform X1 [Neopelma chrysocephalum];PREDICTED: homeodomain-only protein [Parus major];homeodomain-only protein [Limosa lapponica baueri]	NA	8.97278	21.8344	16.1103	23.8232	26.6506	68.6588	56.9183	45.3231	0.358089	-1.48161	0.000635874	0.0301481	down	yes
gene26168	IGFBP4	rna52015	GO:0001558(regulation of cell growth);GO:0005615(extracellular space);GO:0010906(regulation of glucose metabolic process);GO:0031994(insulin-like growth factor I binding);GO:0031995(insulin-like growth factor II binding);GO:0043410(positive regulation of MAPK cascade);GO:0043567(regulation of insulin-like growth factor receptor signaling pathway);GO:0043568(positive regulation of insulin-like gro…	04115(p53 signaling pathway);04218(Cellular senescence);05202(Transcriptional misregulation in cancers)	K10138	NA	insulin-like growth factor-binding protein 4 [Anas platyrhynchos]	NA	5.13691	7.80175	4.80583	11.7575	16.5209	49.2346	11.5568	17.4134	0.311447	-1.68294	0.000643865	0.0304198	down	yes
gene13527	FGFR1OP2	rna27573;rna27572	GO:0005737(cytoplasm);GO:0042060(wound healing);GO:0042803(protein homodimerization activity);GO:0042803(protein homodimerization activity)	04622(RIG-I-like receptor signaling pathway);04622(RIG-I-like receptor signaling pathway)	K12656	NA	FGFR1 oncogene partner 2, partial [Pterocles gutturalis]	NA	11.7812	8.62384	13.5679	14.5742	21.28	37.7308	36.0559	22.4062	0.413263	-1.27487	0.00064827	0.0305208	down	yes
gene12647	TBL1XR1	rna25663;rna25662;rna25661;rna25665;rna25664	GO:0000118(histone deacetylase complex);GO:0003714(transcription corepressor activity);GO:0006357(regulation of transcription by RNA polymerase II);GO:0016575(histone deacetylation);GO:0016575(histone deacetylation)	04310(Wnt signaling pathway);04310(Wnt signaling pathway)	K04508	NA	PREDICTED: F-box-like/WD repeat-containing protein TBL1XR1 [Ficedula albicollis];PREDICTED: F-box-like/WD repeat-containing protein TBL1XR1 isoform X1 [Aptenodytes forsteri];PREDICTED: F-box-like/WD repeat-containing protein TBL1XR1 isoform X2 [Corvus brachyrhynchos]	NA	0.996651	0.559882	3.81694	1.27283	4.46547	7.40177	6.53633	6.40007	0.267957	-1.89993	0.000651641	0.0305726	down	yes
gene17620	LOC102090231	rna35581;rna35580	GO:0005829(cytosol);GO:0016618(hydroxypyruvate reductase activity);GO:0030267(glyoxylate reductase (NADP) activity);GO:0030267(glyoxylate reductase (NADP) activity)	00620(Pyruvate metabolism);00630(Glyoxylate and dicarboxylate metabolism);00260(Glycine, serine and threonine metabolism);00670(One carbon pool by folate);00670(One carbon pool by folate)	K00049;K13403	EC:1.1.1.79;EC:1.1.1.81;EC:1.5.1.15;EC:3.5.4.9	putative 2-ketogluconate reductase, transcript variant X1, partial [Columba livia];putative 2-ketogluconate reductase, transcript variant X2, partial [Columba livia]	NA	12.8782	24.7091	17.2569	18.9373	11.1472	9.40252	8.27357	9.80476	1.91005	0.93361	0.000673942	0.0315091	up	no
gene10612	MBP	rna21755	GO:0007417(central nervous system development);GO:0019911(structural constituent of myelin sheath);GO:0033269(internode region of axon);GO:0042552(myelination);GO:0043025(neuronal cell body);GO:0043218(compact myelin);GO:0071944(cell periphery)	NA	NA	NA	myelin basic protein [Columba livia]	NA	10.7659	9.96516	10.3011	19.8414	21.0514	331.692	11.957	22.1624	0.131502	-2.92684	0.000677271	0.0315552	down	yes
gene4233	RNF152	rna8961;rna8960	GO:0004842(ubiquitin-protein transferase activity);GO:0005764(lysosome);GO:0005765(lysosomal membrane);GO:0008270(zinc ion binding);GO:0010508(positive regulation of autophagy);GO:0016874(ligase activity);GO:0031267(small GTPase binding);GO:0031301(integral component of organelle membrane);GO:0034198(cellular response to amino acid starvation);GO:0061630(ubiquitin protein ligase activity);GO:0070…	04150(mTOR signaling pathway);04150(mTOR signaling pathway)	K15705	EC:2.3.2.27	E3 ubiquitin-protein ligase RNF152 [Columba livia]	NA	1.70276	2.03584	2.18826	2.95759	4.0525	19.0681	9.86981	3.67264	0.242327	-2.04497	0.000692639	0.0321158	down	yes
gene9267	OXNAD1	rna19236	GO:0005739(mitochondrion);GO:0016491(oxidoreductase activity);GO:0055114(oxidation-reduction process)	NA	NA	NA	oxidoreductase NAD-binding domain-containing protein 1 isoform B [Patagioenas fasciata monilis]	NA	6.53949	7.32406	8.39547	11.6205	4.16263	3.0985	2.5114	3.93361	2.47185	1.30559	0.000697869	0.0321158	up	yes
gene632	TNFSF15	rna1419	GO:0005125(cytokine activity);GO:0005164(tumor necrosis factor receptor binding);GO:0005615(extracellular space);GO:0005622(intracellular);GO:0005886(plasma membrane);GO:0006919(activation of cysteine-type endopeptidase activity involved in apoptotic process);GO:0006955(immune response);GO:0007250(activation of NF-kappaB-inducing kinase activity);GO:0016021(integral component of membrane);GO:0042…	04060(Cytokine-cytokine receptor interaction)	K05478	NA	tumor necrosis factor ligand superfamily member 15 [Columba livia]	NA	0.212632	0.0001	0.0001	0.0001	0.545191	1.1411	2.23263	0.697244	0.0461275	-4.43823	0.000699655	0.0321158	down	yes
gene24422	LOC102097851	rna49038	GO:0005615(extracellular space);GO:0052689(carboxylic ester hydrolase activity)	00983(Drug metabolism - other enzymes)	K03927	EC:3.1.1.1;EC:3.1.1.84	fatty acyl-CoA hydrolase precursor, medium chain [Columba livia]	NA	0.879041	0.582862	1.92498	1.27942	0.375199	0.207425	0.0001	0.04346	7.45197	2.89762	0.00069968	0.0321158	up	yes
gene24489	CLDN19	rna49159	GO:0005198(structural molecule activity);GO:0005634(nucleus);GO:0005737(cytoplasm);GO:0005923(bicellular tight junction);GO:0016021(integral component of membrane);GO:0016323(basolateral plasma membrane);GO:0019227(neuronal action potential propagation);GO:0043297(apical junction assembly)	04514(Cell adhesion molecules (CAMs));04530(Tight junction)	K06087	NA	claudin-19, partial [Columba livia]	NA	0.150451	0.104773	0.0001	0.926365	0.731725	21.9074	1.6526	2.05554	0.0448505	-4.47873	0.000701228	0.0321158	down	yes
gene14867	AK5	rna30274	GO:0004017(adenylate kinase activity);GO:0004550(nucleoside diphosphate kinase activity);GO:0005524(ATP binding);GO:0005737(cytoplasm);GO:0005815(microtubule organizing center);GO:0006165(nucleoside diphosphate phosphorylation);GO:0009142(nucleoside triphosphate biosynthetic process);GO:0046034(ATP metabolic process)	00230(Purine metabolism);00730(Thiamine metabolism)	K00939	EC:2.7.4.3	adenylate kinase isoenzyme 5 [Columba livia]	NA	4.10221	2.49376	2.3189	2.96446	0.447049	2.64369	0.862185	0.391718	2.73425	1.45114	0.000729984	0.0331621	up	yes
gene1583	LPL	rna3621;rna3620	GO:0004465(lipoprotein lipase activity);GO:0005102(receptor binding);GO:0005886(plasma membrane);GO:0006633(fatty acid biosynthetic process);GO:0008201(heparin binding);GO:0009986(cell surface);GO:0010744(positive regulation of macrophage derived foam cell differentiation);GO:0010886(positive regulation of cholesterol storage);GO:0010890(positive regulation of sequestering of triglyceride);GO:001…	00561(Glycerolipid metabolism);03320(PPAR signaling pathway);03320(PPAR signaling pathway)	K01059	EC:3.1.1.34	lipoprotein lipase isoform X2 [Columba livia];lipoprotein lipase isoform X1 [Columba livia]	NA	63.9465	37.8348	56.0112	40.7243	65.8773	371.357	112.148	143.221	0.286624	-1.80277	0.000739652	0.0331621	down	yes
gene18034	TNRC6B	rna36344	GO:0000166(nucleotide binding);GO:0031047(gene silencing by RNA);GO:0060213(positive regulation of nuclear-transcribed mRNA poly(A) tail shortening)	NA	NA	NA	trinucleotide repeat-containing gene 6B protein [Columba livia]	NA	4.30174	4.17557	4.64293	4.29833	7.23316	11.7372	11.6368	9.20757	0.437491	-1.19268	0.00074026	0.0331621	down	yes
gene16063	LOC110363470	rna32557	NA	NA	NA	NA		NA	0.448425	0.194806	0.0001	0.266162	0.988468	3.59878	4.34055	1.65548	0.0859367	-3.54058	0.000740347	0.0331621	down	yes
gene8197	LOC110359451	rna17083	GO:0005509(calcium ion binding);GO:0005737(cytoplasm);GO:0005886(plasma membrane);GO:0005887(integral component of plasma membrane);GO:0007155(cell adhesion);GO:0007156(homophilic cell adhesion via plasma membrane adhesion molecules);GO:0007268(chemical synaptic transmission);GO:0007399(nervous system development);GO:0007416(synapse assembly);GO:0016021(integral component of membrane);GO:0016339(…	NA	NA	NA	protocadherin beta-7-like [Columba livia]	NA	1.66963	0.8062	0.512057	0.98947	1.29388	6.71553	5.09415	2.94884	0.247774	-2.01291	0.000740429	0.0331621	down	yes
gene3165	SYTL4	rna6886;rna6885;rna6884	GO:0002576(platelet degranulation);GO:0005509(calcium ion binding);GO:0005515(protein binding);GO:0005543(phospholipid binding);GO:0005544(calcium-dependent phospholipid binding);GO:0005654(nucleoplasm);GO:0005737(cytoplasm);GO:0005768(endosome);GO:0005813(centrosome);GO:0005886(plasma membrane);GO:0006886(intracellular protein transport);GO:0006906(vesicle fusion);GO:0016324(apical plasma membra…	NA	NA	NA	synaptotagmin-like protein 4 isoform X2 [Columba livia];synaptotagmin-like protein 4 isoform X3 [Columba livia];synaptotagmin-like protein 4 isoform X1 [Columba livia]	NA	16.3958	12.4896	18.3111	17.0568	5.99571	16.0439	9.71593	6.4277	1.68276	0.750831	0.000740443	0.0331621	up	no
gene22384	CHORDC1	rna44971	GO:0010824(regulation of centrosome duplication);GO:0046872(metal ion binding)	NA	NA	NA	cysteine and histidine-rich domain-containing protein 1 [Columba livia]	NA	11.5416	8.93975	8.51894	9.84839	17.9506	26.5818	21.5814	26.9301	0.417531	-1.26004	0.000741314	0.0331621	down	yes
gene22613	MOGAT1	rna45468	GO:0003846(2-acylglycerol O-acyltransferase activity);GO:0004144(diacylglycerol O-acyltransferase activity);GO:0005783(endoplasmic reticulum);GO:0006651(diacylglycerol biosynthetic process);GO:0016021(integral component of membrane)	00561(Glycerolipid metabolism)	K14458	EC:2.3.1.22	2-acylglycerol O-acyltransferase 1 [Columba livia]	NA	4.65219	0.926943	2.79694	10.6147	31.2899	2.3099	53.122	24.0981	0.171366	-2.54485	0.000745931	0.0332582	down	yes
gene3355	AKR1D1	rna7301	GO:0005829(cytosol);GO:0006699(bile acid biosynthetic process);GO:0006707(cholesterol catabolic process);GO:0007586(digestion);GO:0008207(C21-steroid hormone metabolic process);GO:0008209(androgen metabolic process);GO:0047568(3-oxo-5-beta-steroid 4-dehydrogenase activity);GO:0055114(oxidation-reduction process);GO:0070062(extracellular exosome)	00120(Primary bile acid biosynthesis);00140(Steroid hormone biosynthesis)	K00251	EC:1.3.1.3	3-oxo-5-beta-steroid 4-dehydrogenase [Columba livia]	NA	4.04733	9.28915	4.03318	6.32833	0.0001	3.11277	0.501587	0.298001	6.05707	2.59862	0.000755237	0.0334554	up	yes
gene4717	LOC102084086	rna10056	NA	NA	NA	NA	uncharacterized protein LOC102084086 [Columba livia]	NA	0.726774	0.178158	0.597959	0.77564	1.86765	4.91444	2.20096	3.44057	0.183403	-2.44691	0.000755324	0.0334554	down	yes
gene24702	TMPRSS6	rna49522	GO:0000122(negative regulation of transcription by RNA polymerase II);GO:0004252(serine-type endopeptidase activity);GO:0005615(extracellular space);GO:0005886(plasma membrane);GO:0006879(cellular iron ion homeostasis);GO:0016021(integral component of membrane);GO:0030514(negative regulation of BMP signaling pathway);GO:0033619(membrane protein proteolysis);GO:0042730(fibrinolysis);GO:0045944(pos…	NA	NA	NA	LOW QUALITY PROTEIN: transmembrane protease serine 6 [Columba livia]	NA	0.0001	0.377179	0.274424	0.0001	0.0001	0.0001	0.0001	0.0001	1629.51	10.6702	0.000779822	0.0344272	up	yes
gene19923	RUNX1	rna40119;rna40120;rna40121	GO:0000981(RNA polymerase II transcription factor activity, sequence-specific DNA binding);GO:0001503(ossification);GO:0002062(chondrocyte differentiation);GO:0005634(nucleus);GO:0006357(regulation of transcription by RNA polymerase II);GO:0030097(hemopoiesis);GO:0030182(neuron differentiation);GO:0045595(regulation of cell differentiation);GO:0003677(DNA binding);GO:0003700(DNA binding transcrip…	04530(Tight junction);04530(Tight junction)	K08367	NA	runt-related transcription factor 1 isoform X1 [Columba livia];runt-related transcription factor 1 isoform X2 [Columba livia];runt-related transcription factor 1 isoform X3 [Columba livia]	NA	0.609128	0.487543	0.514593	0.766353	0.772805	3.29741	4.78023	0.951608	0.242563	-2.04357	0.000815779	0.0358215	down	yes
gene24623	LOC110355961	rna49370;rna49369	GO:0000146(microfilament motor activity);GO:0001725(stress fiber);GO:0002026(regulation of the force of heart contraction);GO:0002027(regulation of heart rate);GO:0003009(skeletal muscle contraction);GO:0003779(actin binding);GO:0005515(protein binding);GO:0005516(calmodulin binding);GO:0005524(ATP binding);GO:0005859(muscle myosin complex);GO:0006936(muscle contraction);GO:0006941(striated muscl…	04260(Cardiac muscle contraction);04261(Adrenergic signaling in cardiomyocytes);05416(Viral myocarditis);05416(Viral myocarditis)	K17751	NA	hypothetical protein DV515_00000010, partial [Erythrura gouldiae];hypothetical protein DV515_00017806, partial [Erythrura gouldiae]	NA	1.77685	2.21565	2.48079	2.67066	0.311442	0.913757	1.63784	0.5317	2.69357	1.42952	0.000816724	0.0358215	up	yes
gene7059	SNAI2	rna14727	GO:0001837(epithelial to mesenchymal transition);GO:0003700(DNA binding transcription factor activity);GO:0008134(transcription factor binding);GO:0008270(zinc ion binding);GO:0014029(neural crest formation);GO:0051219(phosphoprotein binding)	04520(Adherens junction)	K05706	NA	snail family zinc finger 2, partial [Columba livia]	NA	29.4066	22.6113	22.7419	25.2387	7.64319	24.7008	15.7714	9.71296	1.72923	0.790127	0.000820758	0.0358815	up	no
gene966	LY75	rna2158	GO:0009897(external side of plasma membrane);GO:0016021(integral component of membrane)	NA	NA	NA	lymphocyte antigen 75, partial [Columba livia]	NA	4.94961	2.32926	1.94062	2.73118	5.94719	6.29012	15.7858	6.51037	0.34606	-1.53091	0.000831258	0.0362229	down	yes
gene25694	NTN1	rna51231	GO:0001764(neuron migration);GO:0005515(protein binding);GO:0005604(basement membrane);GO:0005737(cytoplasm);GO:0006930(substrate-dependent cell migration, cell extension);GO:0007265(Ras protein signal transduction);GO:0008284(positive regulation of cell proliferation);GO:0030334(regulation of cell migration);GO:0030517(negative regulation of axon extension);GO:0032488(Cdc42 protein signal transd…	NA	NA	NA	netrin 1, partial [Columba livia]	NA	0.974719	1.1072	0.584663	0.710223	1.46846	10.8943	2.11443	1.73779	0.208252	-2.2636	0.000834288	0.0362377	down	yes
gene17396	LOC102089393	rna35149	GO:0000932(P-body);GO:0003725(double-stranded RNA binding);GO:0003727(single-stranded RNA binding);GO:0006402(mRNA catabolic process);GO:0010501(RNA secondary structure unwinding);GO:0016020(membrane);GO:0016442(RISC complex);GO:0031054(pre-miRNA processing);GO:0035068(micro-ribonucleoprotein complex);GO:0035198(miRNA binding);GO:0035278(miRNA mediated inhibition of translation);GO:0035280(miRNA …	NA	NA	NA	protein argonaute-3 [Columba livia]	NA	3.37759	2.25059	1.95722	2.66681	3.36736	8.8635	6.69231	6.22372	0.407693	-1.29444	0.000837877	0.0362766	down	yes
gene10051	LOC102088057	rna20671	GO:0004867(serine-type endopeptidase inhibitor activity);GO:0005604(basement membrane);GO:0010951(negative regulation of endopeptidase activity)	NA	NA	NA	collagen alpha-1(XXVIII) chain-like, partial [Columba livia]	NA	298.99	281.767	244.587	284.429	47.9392	296.946	60.0066	87.4229	2.25419	1.17261	0.000849339	0.036655	up	yes
gene13057	GCM1	rna26552	GO:0000978(RNA polymerase II proximal promoter sequence-specific DNA binding);GO:0005634(nucleus);GO:0005667(transcription factor complex);GO:0006366(transcription by RNA polymerase II);GO:0008134(transcription factor binding);GO:0008270(zinc ion binding);GO:0042826(histone deacetylase binding);GO:0045944(positive regulation of transcription by RNA polymerase II);GO:0060018(astrocyte fate commitm…	NA	NA	NA	hypothetical protein A306_00001001, partial [Columba livia]	NA	0.104597	0.238033	0.641275	0.310863	0.797594	1.95019	2.29186	1.70295	0.192028	-2.38061	0.000855511	0.0368034	down	yes
gene26464	LOC102084013	rna52342	GO:0004028(3-chloroallyl aldehyde dehydrogenase activity);GO:0004029(aldehyde dehydrogenase (NAD) activity);GO:0004030(aldehyde dehydrogenase [NAD(P)+] activity);GO:0006081(cellular aldehyde metabolic process);GO:0016021(integral component of membrane);GO:0055114(oxidation-reduction process)	00010(Glycolysis / Gluconeogenesis);00053(Ascorbate and aldarate metabolism);00620(Pyruvate metabolism);00071(Fatty acid degradation);00561(Glycerolipid metabolism);00280(Valine, leucine and isoleucine degradation);00310(Lysine degradation);00330(Arginine and proline metabolism);00340(Histidine metabolism);00380(Tryptophan metabolism);00410(beta-Alanine metabolism)	K00128	EC:1.2.1.3	fatty aldehyde dehydrogenase [Columba livia]	NA	0.121267	0.0001	0.0001	0.0001	0.165131	3.6945	4.42897	0.0001	0.0146666	-6.09132	0.000869356	0.0372799	down	yes
gene7637	LOC110359342	rna15930;rna15932;rna15931	NA	NA	NA	NA	protein NYNRIN-like [Anas platyrhynchos];mitogen-activated protein kinase kinase 4 [Columba livia]	NA	3.78454	1.67878	0.992632	1.42113	2.76084	4.41513	55.5587	3.05843	0.119725	-3.0622	0.000891108	0.0380913	down	yes
gene25601	LOC110356317	rna51055	GO:0000110(nucleotide-excision repair factor 1 complex);GO:0000715(nucleotide-excision repair, DNA damage recognition);GO:0003684(damaged DNA binding);GO:0005634(nucleus);GO:0006284(base-excision repair);GO:0006289(nucleotide-excision repair);GO:0033683(nucleotide-excision repair, DNA incision);GO:0070914(UV-damage excision repair);GO:1901255(nucleotide-excision repair involved in interstrand cro…	03420(Nucleotide excision repair)	K10847	NA	PREDICTED: uncharacterized protein LOC105400711 [Aquila chrysaetos canadensis]	NA	64.2462	73.1129	81.7669	114.021	29.159	2.42971	5.73615	35.2004	4.59353	2.1996	0.000902054	0.0383075	up	yes
gene10530	A1CF	rna21625;rna21627;rna21626	GO:0000166(nucleotide binding);GO:0003727(single-stranded RNA binding);GO:0005654(nucleoplasm);GO:0005737(cytoplasm);GO:0010609(mRNA localization resulting in posttranscriptional regulation of gene expression);GO:0016554(cytidine to uridine editing);GO:0016556(mRNA modification);GO:0030895(apolipoprotein B mRNA editing enzyme complex);GO:0030895(apolipoprotein B mRNA editing enzyme complex)	NA	NA	NA	APOBEC1 complementation factor isoform X1 [Columba livia];APOBEC1 complementation factor isoform X2 [Columba livia]	NA	0.0001	0.268384	0.257598	0.0001	0.0001	0.0001	0.0001	0.0001	1315.46	10.3613	0.000905436	0.0383075	up	yes
gene16475	LOC110363640	rna33337	GO:0001569(branching involved in blood vessel morphogenesis);GO:0002116(semaphorin receptor complex);GO:0003151(outflow tract morphogenesis);GO:0003279(cardiac septum development);GO:0005887(integral component of plasma membrane);GO:0007416(synapse assembly);GO:0017154(semaphorin receptor activity);GO:0019904(protein domain specific binding);GO:0021785(branchiomotor neuron axon guidance);GO:00300…	NA	NA	NA	plexin-D1-like [Columba livia]	NA	31.6027	29.2145	24.8469	36.6148	9.87796	32.7062	13.2991	15.2295	1.7195	0.781993	0.000909057	0.0383075	up	no
gene22224	LOC102087545	rna44657;rna44656	GO:0005021(vascular endothelial growth factor-activated receptor activity);GO:0005524(ATP binding);GO:0005887(integral component of plasma membrane);GO:0018108(peptidyl-tyrosine phosphorylation);GO:0038084(vascular endothelial growth factor signaling pathway);GO:0048010(vascular endothelial growth factor receptor signaling pathway);GO:0048010(vascular endothelial growth factor receptor signaling …	04010(MAPK signaling pathway);04510(Focal adhesion);04510(Focal adhesion)	K05096	EC:2.7.10.1	vascular endothelial growth factor receptor kdr-like isoform X2 [Columba livia];vascular endothelial growth factor receptor kdr-like isoform X1 [Columba livia]	NA	46.5671	29.6012	31.383	28.2707	49.1268	208.069	66.3165	111.515	0.312215	-1.67939	0.000909316	0.0383075	down	yes
gene13541	LOC110362271	rna27597	GO:0042802(identical protein binding)	00020(Citrate cycle (TCA cycle));00620(Pyruvate metabolism)	K01679	EC:4.2.1.2	protein NYNRIN-like [Columba livia]	NA	2.43245	1.28088	0.083867	1.94164	0.125537	0.340432	0.0001	0.15136	9.29472	3.21641	0.000910391	0.0383075	up	yes
gene13736	SMC4	rna28052	GO:0000796(condensin complex);GO:0005524(ATP binding);GO:0005654(nucleoplasm);GO:0005737(cytoplasm);GO:0007076(mitotic chromosome condensation);GO:0010032(meiotic chromosome condensation);GO:0045132(meiotic chromosome segregation);GO:0046982(protein heterodimerization activity);GO:0051383(kinetochore organization)	NA	NA	NA	LOW QUALITY PROTEIN: structural maintenance of chromosomes protein 4 [Columba livia]	NA	13.1525	11.4674	10.0785	15.0942	4.58584	10.5066	10.6453	3.86546	1.682	0.750179	0.00093161	0.0389589	up	no
gene16661	LOC102093218	rna33728	GO:0005739(mitochondrion);GO:0005741(mitochondrial outer membrane);GO:0005769(early endosome);GO:0005794(Golgi apparatus);GO:0005815(microtubule organizing center);GO:0017137(Rab GTPase binding);GO:0030141(secretory granule);GO:0035773(insulin secretion involved in cellular response to glucose stimulus);GO:0043015(gamma-tubulin binding);GO:0045055(regulated exocytosis);GO:0055037(recycling endoso…	04144(Endocytosis)	K12484	NA	LOW QUALITY PROTEIN: rab11 family-interacting protein 5 [Columba livia]	NA	10.4763	11.9294	6.49673	14.9948	20.0126	43.2311	34.6872	19.9966	0.37224	-1.4257	0.000931657	0.0389589	down	yes
gene13191	ODC1	rna26822	GO:0001822(kidney development);GO:0004586(ornithine decarboxylase activity);GO:0005829(cytosol);GO:0008284(positive regulation of cell proliferation);GO:0009615(response to virus);GO:0033387(putrescine biosynthetic process from ornithine);GO:0042176(regulation of protein catabolic process);GO:0042803(protein homodimerization activity)	00330(Arginine and proline metabolism);00480(Glutathione metabolism)	K01581	EC:4.1.1.17	ornithine decarboxylase [Columba livia]	NA	2.34725	3.37202	1.75288	4.9581	4.31482	12.7867	7.98747	18.3997	0.285828	-1.80678	0.00093628	0.0389842	down	yes
gene25678	RIMS4	rna51201;rna51204;rna51202;rna51203	GO:0042391(regulation of membrane potential);GO:0044325(ion channel binding);GO:0097060(synaptic membrane);GO:0097060(synaptic membrane)	NA	NA	NA	regulating synaptic membrane exocytosis protein 4 isoform X1 [Columba livia];regulating synaptic membrane exocytosis protein 4 isoform X4 [Columba livia];regulating synaptic membrane exocytosis protein 4 isoform X2 [Columba livia];regulating synaptic membrane exocytosis protein 4 isoform X3 [Columba livia]	NA	0.249213	1.04679	0.36115	0.0984283	0.0429048	0.0818382	0.0001	0.0860847	8.32312	3.05712	0.000938052	0.0389842	up	yes
gene1285	UAP1	rna2968;rna2969	GO:0003977(UDP-N-acetylglucosamine diphosphorylase activity);GO:0005654(nucleoplasm);GO:0005829(cytosol);GO:0005886(plasma membrane);GO:0006048(UDP-N-acetylglucosamine biosynthetic process);GO:0042802(identical protein binding);GO:0042802(identical protein binding)	00520(Amino sugar and nucleotide sugar metabolism);00520(Amino sugar and nucleotide sugar metabolism)	K00972	EC:2.7.7.23;EC:2.7.7.83	UDP-N-acetylhexosamine pyrophosphorylase isoform C [Patagioenas fasciata monilis];UDP-N-acetylhexosamine pyrophosphorylase isoform A [Patagioenas fasciata monilis]	NA	20.2838	41.1713	23.2223	36.2483	17.8265	15.4771	17.8209	14.5335	1.84175	0.881078	0.000950388	0.0393753	up	no
gene23699	PTPN3	rna47566;rna47569;rna47565;rna47564;rna47570;rna47567;rna47568	GO:0001784(phosphotyrosine residue binding);GO:0004725(protein tyrosine phosphatase activity);GO:0005737(cytoplasm);GO:0005856(cytoskeleton);GO:0008092(cytoskeletal protein binding);GO:0009898(cytoplasmic side of plasma membrane);GO:0017080(sodium channel regulator activity);GO:0035335(peptidyl-tyrosine dephosphorylation);GO:0045930(negative regulation of mitotic cell cycle);GO:0051045(negative r…	NA	NA	NA	tyrosine-protein phosphatase non-receptor type 3 isoform X3 [Columba livia];tyrosine-protein phosphatase non-receptor type 3 isoform X5 [Columba livia];tyrosine-protein phosphatase non-receptor type 3 isoform X1 [Columba livia];tyrosine-protein phosphatase non-receptor type 3 isoform X2 [Columba livia];tyrosine-protein phosphatase non-receptor type 3 isoform X6 [Columba livia]	NA	0.727573	0.582859	0.497628	0.557935	0.0664762	0.309095	0.0001	0.0658525	5.35871	2.42188	0.000953665	0.0393899	up	yes
gene18595	TRAF3IP3	rna37410;rna37412;rna37414;rna37409;rna37415;rna37411;rna37406;rna37407;rna37413;rna37408	GO:0005515(protein binding);GO:0016021(integral component of membrane);GO:0016021(integral component of membrane)	00140(Steroid hormone biosynthesis);00980(Metabolism of xenobiotics by cytochrome P450);00980(Metabolism of xenobiotics by cytochrome P450)	K15680	EC:1.1.1.146	TRAF3-interacting JNK-activating modulator isoform X5 [Columba livia];TRAF3-interacting JNK-activating modulator isoform X4 [Columba livia];TRAF3-interacting JNK-activating modulator isoform X1 [Columba livia];TRAF3-interacting JNK-activating modulator isoform X3 [Columba livia];TRAF3-interacting JNK-activating modulator isoform X2 [Columba livia]	NA	5.30567	4.9577	4.86462	7.54937	10.7785	12.8107	18.236	11.1851	0.427792	-1.22502	0.000965192	0.0397441	down	yes
gene14379	TIMP3	rna29297;rna29298	GO:0002020(protease binding);GO:0005615(extracellular space);GO:0008191(metalloendopeptidase inhibitor activity);GO:0010033(response to organic substance);GO:0010951(negative regulation of endopeptidase activity);GO:0043086(negative regulation of catalytic activity);GO:0046872(metal ion binding);GO:0051045(negative regulation of membrane protein ectodomain proteolysis);GO:0051045(negative regulat…	05206(MicroRNAs in cancer);05205(Proteoglycans in cancer);05205(Proteoglycans in cancer)	K16866	NA	metalloproteinase inhibitor 3 isoform X1 [Columba livia];metalloproteinase inhibitor 3 isoform X2 [Columba livia]	NA	16.67	15.2739	18.2148	20.5802	13.9171	100.539	44.5385	87.9484	0.286459	-1.8036	0.000983411	0.0403708	down	yes
gene6629	NIPA1	rna13847	GO:0005769(early endosome);GO:0005886(plasma membrane);GO:0015095(magnesium ion transmembrane transporter activity);GO:0015693(magnesium ion transport);GO:0016021(integral component of membrane);GO:1903830(magnesium ion transmembrane transport)	NA	NA	NA	PREDICTED: magnesium transporter NIPA1 [Meleagris gallopavo]	NA	2.3326	1.53459	1.78437	1.20948	3.6823	6.44961	4.36515	3.29801	0.385559	-1.37498	0.00100787	0.041249	down	yes
gene6877	ZHX3	rna14388	GO:0000122(negative regulation of transcription by RNA polymerase II);GO:0003700(DNA binding transcription factor activity);GO:0003714(transcription corepressor activity);GO:0005634(nucleus)	NA	NA	NA	LOW QUALITY PROTEIN: zinc fingers and homeoboxes protein 3 [Columba livia]	NA	6.1012	4.66496	5.83244	4.93532	10.3542	17.9562	11.8872	10.5426	0.424395	-1.23652	0.00101429	0.0413861	down	yes
gene6167	SMOC1	rna12993;rna12990;rna12992;rna12995;rna12994;rna12989;rna12991	GO:0001654(eye development);GO:0005509(calcium ion binding);GO:0007165(signal transduction);GO:0045667(regulation of osteoblast differentiation);GO:0060173(limb development);GO:0060173(limb development)	NA	NA	NA	SPARC-related modular calcium-binding protein 1 isoform X2 [Columba livia];SPARC-related modular calcium-binding protein 1 isoform X5 [Columba livia];SPARC-related modular calcium-binding protein 1 isoform X6 [Columba livia];SPARC-related modular calcium-binding protein 1 isoform X3 [Columba livia];SPARC-related modular calcium-binding protein 1 isoform X1 [Columba livia];SPARC-related modular ca…	NA	4.47693	2.98022	2.12473	4.24024	0.703795	2.07313	2.69449	0.543887	2.29783	1.20027	0.00102329	0.041627	up	yes
gene9253	WIPF3	rna19209	GO:0000147(actin cortical patch assembly);GO:0005884(actin filament);GO:0006897(endocytosis);GO:0008360(regulation of cell shape);GO:0030048(actin filament-based movement);GO:0030479(actin cortical patch);GO:0051015(actin filament binding);GO:0051127(positive regulation of actin nucleation);GO:0051666(actin cortical patch localization)	04144(Endocytosis)	K19475	NA	WAS/WASL-interacting protein family member 3 [Columba livia]	NA	2.21557	3.1965	2.85401	5.36273	6.44544	12.5712	10.2139	7.00459	0.376122	-1.41073	0.00103531	0.0418783	down	yes
gene17478	SDC3	rna35305;rna35309;rna35304;rna35310;rna35308;rna35307;rna35306	GO:0003419(growth plate cartilage chondrocyte proliferation);GO:0009986(cell surface);GO:0016021(integral component of membrane);GO:0016477(cell migration);GO:0019838(growth factor binding);GO:0030154(cell differentiation);GO:0035988(chondrocyte proliferation);GO:1900026(positive regulation of substrate adhesion-dependent cell spreading);GO:1900026(positive regulation of substrate adhesion-depend…	04514(Cell adhesion molecules (CAMs));04514(Cell adhesion molecules (CAMs))	K16337	NA	syndecan-3 isoform X1 [Columba livia];syndecan-3 isoform X6 [Columba livia];syndecan-3 isoform X3 [Columba livia];syndecan-3 isoform X2 [Columba livia];syndecan-3 isoform X4 [Columba livia];syndecan-3 isoform X7 [Columba livia]	NA	26.4424	25.2911	32.3207	20.7027	28.1218	167.712	79.949	68.3751	0.304386	-1.71603	0.00103568	0.0418783	down	yes
gene16500	MYO16	rna33396;rna33395	GO:0003774(motor activity);GO:0003779(actin binding);GO:0005524(ATP binding);GO:0016459(myosin complex);GO:0016459(myosin complex)	NA	NA	NA	unconventional myosin-XVI isoform X1 [Columba livia]	NA	0.0933728	0.107865	0.0897649	0.156501	0.0001	0.0001	0.0001	0.030493	14.5327	3.86123	0.00108577	0.043772	up	yes
gene19711	ADAMTS7	rna39593	GO:0004222(metalloendopeptidase activity);GO:0008270(zinc ion binding);GO:0009986(cell surface);GO:0032331(negative regulation of chondrocyte differentiation);GO:0051603(proteolysis involved in cellular protein catabolic process);GO:0071347(cellular response to interleukin-1);GO:0071356(cellular response to tumor necrosis factor);GO:0071773(cellular response to BMP stimulus);GO:0098779(positive r…	NA	NA	NA	A disintegrin and metalloproteinase with thrombospondin motifs 7, partial [Columba livia]	NA	3.47072	3.7744	3.30841	5.36843	0.523874	4.08262	0.722594	1.5027	2.33057	1.22068	0.00109792	0.04413	up	yes
gene23063	GADL1	rna46376;rna46377;rna46379;rna46375;rna46378;rna46380	GO:0016831(carboxy-lyase activity);GO:0019752(carboxylic acid metabolic process);GO:0030170(pyridoxal phosphate binding);GO:0030170(pyridoxal phosphate binding)	00410(beta-Alanine metabolism);00430(Taurine and hypotaurine metabolism);00770(Pantothenate and CoA biosynthesis);00770(Pantothenate and CoA biosynthesis)	K18966	EC:4.1.1.29;EC:4.1.1.11	acidic amino acid decarboxylase GADL1 isoform X1 [Columba livia];acidic amino acid decarboxylase GADL1 isoform X2 [Columba livia];acidic amino acid decarboxylase GADL1 isoform X4 [Columba livia]	NA	8.33448	7.82575	2.95611	4.19099	0.753563	0.0001	0.0001	1.43822	10.633	3.41047	0.00110727	0.0443731	up	yes
gene15660	LOC102084789	rna31707	GO:0003756(protein disulfide isomerase activity);GO:0005783(endoplasmic reticulum);GO:0006457(protein folding);GO:0034976(response to endoplasmic reticulum stress);GO:0045454(cell redox homeostasis)	NA	NA	NA	LOW QUALITY PROTEIN: thioredoxin domain-containing protein 11 [Columba livia]	NA	6.97461	4.21689	7.15106	4.27436	9.61909	21.635	18.6461	12.3778	0.36316	-1.46132	0.00111543	0.0445661	down	yes
gene23810	LDLRAD4	rna47796;rna47795	GO:0010719(negative regulation of epithelial to mesenchymal transition);GO:0010991(negative regulation of SMAD protein complex assembly);GO:0030336(negative regulation of cell migration);GO:0030512(negative regulation of transforming growth factor beta receptor signaling pathway);GO:0031901(early endosome membrane);GO:0060394(negative regulation of pathway-restricted SMAD protein phosphorylation)…	NA	NA	NA	low-density lipoprotein receptor class A domain-containing protein 4 isoform X2 [Columba livia];low-density lipoprotein receptor class A domain-containing protein 4 isoform X1 [Columba livia]	NA	11.6285	12.9689	13.3042	13.7298	21.9316	31.989	35.318	26.3764	0.44658	-1.16301	0.0011187	0.0445661	down	yes
gene20609	LGALS3	rna41493	GO:0001772(immunological synapse);GO:0002548(monocyte chemotaxis);GO:0005615(extracellular space);GO:0005634(nucleus);GO:0005743(mitochondrial inner membrane);GO:0019863(IgE binding);GO:0030246(carbohydrate binding);GO:0030593(neutrophil chemotaxis);GO:0030855(epithelial cell differentiation);GO:0031012(extracellular matrix);GO:0042056(chemoattractant activity);GO:0042129(regulation of T cell pro…	NA	NA	NA	galectin-3 [Columba livia]	NA	0.798049	1.81138	2.06275	2.08256	2.76031	37.781	4.40228	3.77135	0.138658	-2.85039	0.00113057	0.0449061	down	yes
gene5210	KY	rna11008	GO:0005737(cytoplasm);GO:0005856(cytoskeleton);GO:0006508(proteolysis);GO:0007517(muscle organ development);GO:0007528(neuromuscular junction development);GO:0008233(peptidase activity);GO:0016787(hydrolase activity);GO:0030018(Z disc)	NA	NA	NA	kyphoscoliosis peptidase [Columba livia]	NA	98.6877	132.195	48.6029	63.9776	30.5433	2.18052	3.79353	31.9002	5.0201	2.32772	0.00113634	0.0450022	up	yes
gene19836	ETNK1	rna39945	GO:0004305(ethanolamine kinase activity);GO:0005654(nucleoplasm);GO:0005737(cytoplasm);GO:0005886(plasma membrane);GO:0006646(phosphatidylethanolamine biosynthetic process);GO:0016310(phosphorylation)	00564(Glycerophospholipid metabolism)	K00894	EC:2.7.1.82	PREDICTED: ethanolamine kinase 1 [Corvus brachyrhynchos]	NA	3.52619	2.80549	2.19377	3.36834	3.89191	11.3059	6.05361	10.1162	0.379173	-1.39907	0.00114057	0.0450373	down	yes
gene713	RGS12	rna1618;rna1620;rna1614;rna1615;rna1621;rna1617;rna1613;rna1619;rna1616	GO:0005096(GTPase activator activity);GO:0005737(cytoplasm);GO:0005886(plasma membrane);GO:0005886(plasma membrane)	NA	NA	NA	regulator of G-protein signaling 12 isoform X5 [Columba livia];regulator of G-protein signaling 12 isoform X2 [Columba livia];regulator of G-protein signaling 12 isoform X1 [Columba livia];regulator of G-protein signaling 12 isoform X3 [Columba livia];regulator of G-protein signaling 12 isoform X4 [Columba livia]	NA	2.15769	1.68926	3.22509	1.47459	3.92251	8.10513	6.57817	3.74	0.382471	-1.38658	0.00115063	0.045302	down	yes
gene6584	LOC102092638	rna13771;rna13773;rna13772	GO:0008152(metabolic process);GO:0008484(sulfuric ester hydrolase activity);GO:0016021(integral component of membrane);GO:0016021(integral component of membrane)	NA	NA	NA	arylsulfatase D isoform X1 [Columba livia];arylsulfatase D isoform X2 [Columba livia]	NA	1.95956	1.53063	1.46079	2.12597	2.39968	6.99337	4.48136	3.62496	0.404412	-1.3061	0.00116609	0.0457768	down	yes
gene13085	MYOM2	rna26606;rna26607;rna26608	GO:0005739(mitochondrion);GO:0006936(muscle contraction);GO:0031430(M band);GO:0031430(M band)	NA	NA	NA	myomesin-2 isoform X1 [Columba livia];myomesin-2 isoform X2 [Columba livia]	NA	184.186	339.279	279.615	419.023	158.552	29.3785	39.3583	127.826	3.44143	1.78301	0.00118821	0.0465095	up	yes
gene6750	GPR156	rna14160;rna14159;rna14158;rna14157	GO:0004965(G-protein coupled GABA receptor activity);GO:0007186(G-protein coupled receptor signaling pathway);GO:0016021(integral component of membrane);GO:0016021(integral component of membrane)	04080(Neuroactive ligand-receptor interaction);04080(Neuroactive ligand-receptor interaction)	K04617	NA	probable G-protein coupled receptor 156 isoform X1 [Columba livia];probable G-protein coupled receptor 156 isoform X2 [Columba livia]	NA	1.93421	0.783669	1.42749	0.615926	0.459259	0.456112	0.131795	0.165057	3.92774	1.9737	0.00119603	0.0466799	up	yes
gene4828	FAM184B	rna10280;rna10276;rna10281;rna10282;rna10277;rna10274;rna10278;rna10275;rna10279	GO:0003674(molecular_function);GO:0005575(cellular_component);GO:0008150(biological_process);GO:0008150(biological_process)	NA	NA	NA	protein FAM184B isoform X1 [Columba livia];protein FAM184B isoform X4 [Columba livia];protein FAM184B isoform X2 [Columba livia];protein FAM184B isoform X3 [Columba livia]	NA	1.46255	2.07332	0.27808	0.494454	0.315929	0.23344	0.178975	0.268054	4.32397	2.11236	0.00121083	0.0471208	up	yes
gene8690	S100B	rna18047	GO:0001726(ruffle);GO:0005509(calcium ion binding);GO:0005634(nucleus);GO:0007613(memory);GO:0008270(zinc ion binding);GO:0042803(protein homodimerization activity);GO:0043025(neuronal cell body);GO:0043123(positive regulation of I-kappaB kinase/NF-kappaB signaling);GO:0044548(S100 protein binding);GO:0048168(regulation of neuronal synaptic plasticity);GO:0048306(calcium-dependent protein binding…	NA	NA	NA	protein S100-B [Patagioenas fasciata monilis]	NA	0.652467	0.158945	1.05657	2.44326	0.4883	101.642	1.2283	0.813065	0.0413857	-4.59472	0.00123741	0.0480166	down	yes
gene14494	SYNE1	rna29538	GO:0003779(actin binding);GO:0005515(protein binding);GO:0005521(lamin binding);GO:0005634(nucleus);GO:0005635(nuclear envelope);GO:0005640(nuclear outer membrane);GO:0005654(nucleoplasm);GO:0005737(cytoplasm);GO:0005794(Golgi apparatus);GO:0005856(cytoskeleton);GO:0006997(nucleus organization);GO:0007030(Golgi organization);GO:0016021(integral component of membrane);GO:0030017(sarcomere);GO:0031…	NA	NA	NA	nesprin-1 [Columba livia]	NA	1.9848	1.39224	2.45296	2.41854	4.57539	5.86605	11.2592	2.58972	0.339581	-1.55817	0.00126205	0.048832	down	yes
gene1416	LOC110363077	rna3235;rna3236;rna3234;rna3233	NA	NA	NA	NA	hypothetical protein AV530_007453 [Patagioenas fasciata monilis]	NA	0.443011	0.216818	0.968231	0.245077	0.110581	0.0001	0.0001	0.0533505	11.4124	3.51253	0.00127429	0.0491642	up	yes
gene5971	ADORA2B	rna12597	GO:0001609(G-protein coupled adenosine receptor activity);GO:0001973(adenosine receptor signaling pathway);GO:0002882(positive regulation of chronic inflammatory response to non-antigenic stimulus);GO:0005886(plasma membrane);GO:0007189(adenylate cyclase-activating G-protein coupled receptor signaling pathway);GO:0010575(positive regulation of vascular endothelial growth factor production);GO:001…	04020(Calcium signaling pathway);04080(Neuroactive ligand-receptor interaction);04270(Vascular smooth muscle contraction)	K04267	NA	adenosine receptor A2b [Columba livia]	NA	3.20524	2.63939	4.63749	3.75658	3.67021	14.0962	9.7289	11.9021	0.361412	-1.46828	0.00128642	0.0493627	down	yes
gene8641	LOC110359835	rna17946	GO:0005737(cytoplasm);GO:0005811(lipid droplet);GO:0016020(membrane);GO:0043231(intracellular membrane-bounded organelle)	NA	NA	NA	perilipin-3-like [Columba livia]	NA	43.1996	40.8338	116.708	60.6949	30.0744	18.453	27.1396	36.6766	2.32712	1.21854	0.00128677	0.0493627	up	yes
gene22055	LOC102094075	rna44325	GO:0000287(magnesium ion binding);GO:0004749(ribose phosphate diphosphokinase activity);GO:0005524(ATP binding);GO:0006015(5-phosphoribose 1-diphosphate biosynthetic process);GO:0009156(ribonucleoside monophosphate biosynthetic process);GO:0009165(nucleotide biosynthetic process);GO:0016301(kinase activity);GO:0016310(phosphorylation);GO:0042803(protein homodimerization activity);GO:0070062(extra…	00030(Pentose phosphate pathway);00230(Purine metabolism)	K00948	EC:2.7.6.1	LOW QUALITY PROTEIN: ribose-phosphate pyrophosphokinase 2 [Columba livia]	NA	0.064934	0.880504	0.645352	0.204906	0.0001	0.0001	0.0001	0.087391	20.4775	4.35597	0.00130319	0.0498449	up	yes
gene9439	FSCN1	rna19557	GO:0001725(stress fiber);GO:0001726(ruffle);GO:0002102(podosome);GO:0005737(cytoplasm);GO:0005902(microvillus);GO:0005911(cell-cell junction);GO:0007043(cell-cell junction assembly);GO:0008144(drug binding);GO:0010592(positive regulation of lamellipodium assembly);GO:0016477(cell migration);GO:0030027(lamellipodium);GO:0030035(microspike assembly);GO:0030175(filopodium);GO:0030426(growth cone);GO…	NA	NA	NA	fascin [Patagioenas fasciata monilis]	NA	38.8305	35.4066	19.732	40.9227	5.01827	38.3347	3.8333	6.9092	2.49359	1.31822	0.00130674	0.0498449	up	yes
gene14341	LOC102097768	rna29188	GO:0003674(molecular_function);GO:0005575(cellular_component);GO:0008150(biological_process)	04512(ECM-receptor interaction);04510(Focal adhesion)	K06243	NA	LOW QUALITY PROTEIN: laminin subunit beta-2, partial [Columba livia]	NA	30.251	43.0127	22.7023	28.9901	15.2115	11.3893	5.96464	19.8314	2.3848	1.25387	0.00134295	0.0510815	up	yes
gene3956	LOC110357563	rna8415	NA	NA	NA	NA	zinc finger and BTB domain-containing protein 16-A-like [Columba livia]	NA	18.5439	9.61634	33.9158	11.6119	82.7418	76.6637	47.0856	37.3176	0.302236	-1.72625	0.00137629	0.0522023	down	yes
gene15485	AATK	rna31371	GO:0004672(protein kinase activity);GO:0005524(ATP binding);GO:0006468(protein phosphorylation)	NA	NA	NA	LOW QUALITY PROTEIN: serine/threonine-protein kinase LMTK1 [Columba livia]	NA	0.749019	1.22122	1.08365	1.0287	1.12676	18.9709	2.64969	1.43886	0.168798	-2.56663	0.00138682	0.0522247	down	yes
gene1622	FMNL2	rna3699	GO:0003779(actin binding);GO:0017048(Rho GTPase binding);GO:0022604(regulation of cell morphogenesis);GO:0030866(cortical actin cytoskeleton organization)	04310(Wnt signaling pathway)	K04512	NA	LOW QUALITY PROTEIN: formin-like protein 2 [Columba livia]	NA	5.08061	5.40554	5.36116	6.58283	7.25072	27.2064	16.0852	8.76545	0.378199	-1.40278	0.00138752	0.0522247	down	yes
gene10349	LOC110360660	rna21301;rna21300	NA	NA	NA	NA		NA	0.0001	0.0001	0.0001	0.195708	0.285291	1.5167	1.81592	0.481695	0.0478114	-4.3865	0.00139122	0.0522247	down	yes
gene25658	LOC110356413	rna51155;rna51156	NA	NA	NA	NA	lectin, mannose-binding, 1 [Columba livia]	NA	0.184377	0.0001	0.0001	0.050093	0.695487	0.266801	2.88458	0.412878	0.0550901	-4.18206	0.00139305	0.0522247	down	yes
gene23420	LOC102094331	rna47078;rna47077;rna47076	GO:0005254(chloride channel activity);GO:0005887(integral component of plasma membrane);GO:0015106(bicarbonate transmembrane transporter activity);GO:0015116(sulfate transmembrane transporter activity);GO:0015301(anion:anion antiporter activity);GO:0015701(bicarbonate transport);GO:0019531(oxalate transmembrane transporter activity);GO:0042391(regulation of membrane potential);GO:0051453(regulati…	NA	NA	NA	testis anion transporter 1 isoform X2 [Columba livia];hypothetical protein AV530_018986 [Patagioenas fasciata monilis];testis anion transporter 1 isoform X1 [Columba livia]	NA	11.4759	8.59385	13.6129	9.83112	7.28645	4.18306	6.54851	5.3225	1.8643	0.898633	0.00139628	0.0522247	up	no
gene17657	LOC110364192	rna35663	NA	NA	NA	NA		NA	0.0001	0.564426	0.198417	0.0001	1.03191	3.43767	1.91138	7.82282	0.0537211	-4.21837	0.0014061	0.0524464	down	yes
gene16596	LOC102098849	rna33627;rna33623;rna33625;rna33622;rna33626;rna33621;rna33624	GO:0005545(1-phosphatidylinositol binding);GO:0030136(clathrin-coated vesicle);GO:0030276(clathrin binding);GO:0048268(clathrin coat assembly);GO:0048268(clathrin coat assembly)	NA	NA	NA	phosphatidylinositol-binding clathrin assembly protein isoform X1 [Columba livia];PREDICTED: phosphatidylinositol-binding clathrin assembly protein-like isoform X3 [Haliaeetus leucocephalus];PREDICTED: phosphatidylinositol-binding clathrin assembly protein-like isoform X1 [Haliaeetus leucocephalus]	NA	11.3281	8.10804	7.33226	6.73522	14.9609	24.3486	17.6417	19.3228	0.439254	-1.18687	0.00141767	0.0527317	down	yes
gene19910	CLDN14	rna40096	GO:0005198(structural molecule activity);GO:0005783(endoplasmic reticulum);GO:0005886(plasma membrane);GO:0005923(bicellular tight junction);GO:0016021(integral component of membrane)	04514(Cell adhesion molecules (CAMs));04530(Tight junction)	K06087	NA	claudin-14 [Columba livia]	NA	0.069594	0.242512	1.40114	3.65651	0.188167	0.0001	0.0001	0.0001	28.4917	4.83247	0.00143048	0.0530617	up	yes
gene14394	MTERF2	rna29323;rna29322	GO:0003676(nucleic acid binding);GO:0003690(double-stranded DNA binding);GO:0005759(mitochondrial matrix);GO:0006355(regulation of transcription, DNA-templated);GO:0006393(termination of mitochondrial transcription);GO:0042803(protein homodimerization activity);GO:0044212(transcription regulatory region DNA binding);GO:0044212(transcription regulatory region DNA binding)	NA	NA	NA	transcription termination factor 2, mitochondrial isoform X1 [Columba livia]	NA	11.0214	8.9118	12.2768	14.8603	6.40911	2.71741	5.31641	6.37684	2.26085	1.17686	0.00144148	0.053323	up	yes
gene23217	SLC25A37	rna46684	GO:0003735(structural constituent of ribosome);GO:0006412(translation)	NA	NA	NA	mitoferrin-1 [Columba livia]	NA	4.24659	7.60517	9.27571	10.9329	16.3199	30.4089	18.7978	15.1462	0.397413	-1.33129	0.00145127	0.0534691	down	yes
gene26208	SMC1A	rna52059	GO:0000724(double-strand break repair via homologous recombination);GO:0005654(nucleoplasm)	04110(Cell cycle);04114(Oocyte meiosis)	K06636	NA	structural maintenance of chromosomes protein 1A, partial [Columba livia]	NA	13.0297	18.0502	16.0194	21.2999	9.42073	14.8567	10.7124	8.11308	1.58688	0.666194	0.00145337	0.0534691	up	no
gene16205	PARVB	rna32864;rna32863;rna32865;rna32862	GO:0003779(actin binding);GO:0005925(focal adhesion);GO:0007155(cell adhesion);GO:0030027(lamellipodium);GO:0030032(lamellipodium assembly);GO:0031532(actin cytoskeleton reorganization);GO:0071963(establishment or maintenance of cell polarity regulating cell shape);GO:0071963(establishment or maintenance of cell polarity regulating cell shape)	04510(Focal adhesion);04510(Focal adhesion)	K06275	NA	parvin, beta, transcript variant X1, partial [Columba livia];beta-parvin isoform X2 [Columba livia];beta-parvin isoform X1 [Columba livia]	NA	49.1953	41.1011	32.5669	27.1731	22.4041	27.1525	15.9007	20.4103	1.7473	0.805129	0.00146159	0.0536249	up	no
gene11189	TMEM204	rna22847	GO:0001945(lymph vessel development);GO:0005886(plasma membrane);GO:0016021(integral component of membrane);GO:0030947(regulation of vascular endothelial growth factor receptor signaling pathway);GO:0051145(smooth muscle cell differentiation)	NA	NA	NA	transmembrane protein 204 [Columba livia]	NA	25.751	19.0848	27.1884	15.6843	22.2445	84.9247	88.6316	63.3435	0.338455	-1.56297	0.00146885	0.0537448	down	yes
gene11835	EML1	rna24149;rna24153;rna24150;rna24152;rna24154;rna24151	GO:0002244(hematopoietic progenitor cell differentiation);GO:0005829(cytosol);GO:0007052(mitotic spindle organization);GO:0007405(neuroblast proliferation);GO:0007420(brain development);GO:0008017(microtubule binding);GO:0097431(mitotic spindle pole);GO:1990023(mitotic spindle midzone);GO:1990023(mitotic spindle midzone)	NA	NA	NA	echinoderm microtubule-associated protein-like 1 isoform X4 [Columba livia];echinoderm microtubule-associated protein-like 1 isoform X3 [Columba livia];echinoderm microtubule-associated protein-like 1 isoform X6 [Columba livia];echinoderm microtubule-associated protein-like 1 isoform X2 [Columba livia];echinoderm microtubule-associated protein-like 1 isoform X1 [Columba livia];echinoderm microtub…	NA	23.3273	11.4029	14.7248	12.3207	34.9297	70.5577	45.6328	20.7627	0.359406	-1.47631	0.00148397	0.0541509	down	yes
gene16	LOC102086700	rna47	GO:0003674(molecular_function);GO:0005576(extracellular region);GO:0008150(biological_process)	NA	NA	NA	uncharacterized protein LOC102086700 [Columba livia]	NA	0.227646	8.60087	6.4926	0.456934	0.195094	0.386304	0.0001	0.784026	11.5546	3.53039	0.00150497	0.0547687	up	yes
gene21364	LOC106145937	rna42975;rna42972;rna42974;rna42971;rna42976;rna42973	NA	NA	NA	NA		NA	0.0988808	0.065974	0.115776	0.155496	0.028812	0.0001	0.0001	0.0001	14.981	3.90506	0.00151043	0.0548191	up	yes
gene17184	FOXO3	rna34715;rna34716	GO:0000122(negative regulation of transcription by RNA polymerase II);GO:0000981(RNA polymerase II transcription factor activity, sequence-specific DNA binding);GO:0001047(core promoter binding);GO:0001227(transcriptional repressor activity, RNA polymerase II transcription regulatory region sequence-specific DNA binding);GO:0001228(transcriptional activator activity, RNA polymerase II transcripti…	04068(FoxO signaling pathway);04137(Mitophagy - animal);04218(Cellular senescence);04218(Cellular senescence)	K09408	NA	forkhead box protein O3 [Columba livia]	NA	15.2975	9.09787	9.05049	9.72797	23.2105	21.6463	63.6957	16.9842	0.343913	-1.53988	0.0015307	0.0552657	down	yes
gene23596	RASGRF2	rna47387	GO:0005089(Rho guanyl-nucleotide exchange factor activity);GO:0005622(intracellular);GO:0007264(small GTPase mediated signal transduction);GO:0035023(regulation of Rho protein signal transduction);GO:0043547(positive regulation of GTPase activity)	04010(MAPK signaling pathway)	K12326	NA	LOW QUALITY PROTEIN: ras-specific guanine nucleotide-releasing factor 2 [Columba livia]	NA	1.08547	0.233785	0.479021	0.179919	0.679473	4.3733	4.1586	1.4987	0.184704	-2.43671	0.00153094	0.0552657	down	yes
gene7547	HLF	rna15681	GO:0003700(DNA binding transcription factor activity);GO:0005634(nucleus);GO:0006355(regulation of transcription, DNA-templated);GO:0035914(skeletal muscle cell differentiation);GO:0043565(sequence-specific DNA binding)	NA	NA	NA	PREDICTED: hepatic leukemia factor [Calypte anna]	NA	9.3179	7.36841	9.42183	6.273	13.0993	61.7888	19.2932	10.8312	0.308355	-1.69734	0.00153625	0.0553092	down	yes
gene16474	LOC102084482	rna33336	GO:0001569(branching involved in blood vessel morphogenesis);GO:0002116(semaphorin receptor complex);GO:0003151(outflow tract morphogenesis);GO:0003279(cardiac septum development);GO:0005887(integral component of plasma membrane);GO:0007416(synapse assembly);GO:0017154(semaphorin receptor activity);GO:0019904(protein domain specific binding);GO:0021785(branchiomotor neuron axon guidance);GO:00300…	NA	NA	NA	plexin-D1 [Columba livia]	NA	111.084	94.942	108.115	111.516	29.8513	111.704	43.7722	46.5543	1.83567	0.876306	0.00154316	0.0554098	up	no
gene7259	IFRD1	rna15112	GO:0005634(nucleus);GO:0005737(cytoplasm);GO:0014706(striated muscle tissue development);GO:0030517(negative regulation of axon extension);GO:0042692(muscle cell differentiation);GO:0043403(skeletal muscle tissue regeneration);GO:0048671(negative regulation of collateral sprouting)	04970(Salivary secretion);04971(Gastric acid secretion);04972(Pancreatic secretion);04976(Bile secretion)	K13855	NA	interferon-related developmental regulator 1 [Patagioenas fasciata monilis]	NA	17.959	18.9058	21.6447	17.0239	20.8777	43.0889	56.2175	92.6163	0.354949	-1.49431	0.0015527	0.055534	down	yes
gene10273	PER2	rna21147;rna21148;rna21144;rna21149;rna21142;rna21140;rna21143;rna21145;rna21141;rna21146	GO:0005634(nucleus);GO:0005737(cytoplasm);GO:0006351(transcription, DNA-templated);GO:0006355(regulation of transcription, DNA-templated);GO:0007623(circadian rhythm);GO:0007623(circadian rhythm)	05168(Herpes simplex infection);05168(Herpes simplex infection)	K02633	NA	period circadian protein homolog 2 isoform X1 [Columba livia]	NA	5.2928	3.63149	4.11219	2.82227	7.01123	12.6847	7.01541	12.191	0.407655	-1.29458	0.00155487	0.055534	down	yes
gene6742	POU2F1	rna14128;rna14130;rna14137;rna14129;rna14135;rna14134;rna14132;rna14139;rna14136;rna14133;rna14138;rna14131	GO:0003700(DNA binding transcription factor activity);GO:0005654(nucleoplasm);GO:0005783(endoplasmic reticulum);GO:0006351(transcription, DNA-templated);GO:0043565(sequence-specific DNA binding);GO:0045892(negative regulation of transcription, DNA-templated);GO:0045892(negative regulation of transcription, DNA-templated)	NA	NA	NA	POU domain, class 2, transcription factor 1 isoform X1 [Columba livia];POU domain, class 2, transcription factor 1 isoform X12 [Columba livia];POU domain, class 2, transcription factor 1 isoform X2 [Columba livia];POU domain, class 2, transcription factor 1 isoform X3 [Columba livia];POU domain, class 2, transcription factor 1 isoform X6 [Columba livia];POU domain, class 2, transcription factor 1…	NA	0.610032	0.798833	0.487121	0.756629	1.94948	3.24761	2.57944	1.85931	0.275286	-1.861	0.00160415	0.0571425	down	yes
gene1397	TCEANC2	rna3162;rna3164;rna3163	GO:0003677(DNA binding);GO:0005634(nucleus);GO:0006351(transcription, DNA-templated);GO:0006351(transcription, DNA-templated)	NA	NA	NA	transcription elongation factor A N-terminal and central domain-containing protein 2 isoform X2 [Columba livia];transcription elongation factor A N-terminal and central domain-containing protein 2 isoform X1 [Columba livia];transcription elongation factor A N-terminal and central domain-containing protein 2 isoform X3 [Columba livia]	NA	22.9324	21.2618	25.4483	27.541	12.7335	18.693	20.9225	6.90382	1.64015	0.713826	0.00161025	0.0572084	up	no
gene5892	TLCD2	rna12433;rna12432	GO:0016021(integral component of membrane);GO:0016021(integral component of membrane)	NA	NA	NA	TLC domain-containing protein 2 isoform X1 [Columba livia];TLC domain-containing protein 2 isoform X2 [Columba livia]	NA	0.499764	0.692246	0.639975	0.848762	0.377337	20.747	2.17681	1.3768	0.108629	-3.20252	0.00161533	0.0572379	down	yes
gene11897	LOC110361418	rna24256	NA	NA	NA	NA		NA	0.15974	0.0001	0.205195	0.498751	1.51502	3.63661	2.30019	1.16083	0.100293	-3.31771	0.00163435	0.0577598	down	yes
gene6453	SPTLC2	rna13550	GO:0003824(catalytic activity);GO:0004758(serine C-palmitoyltransferase activity);GO:0005739(mitochondrion);GO:0005783(endoplasmic reticulum);GO:0006629(lipid metabolic process);GO:0006665(sphingolipid metabolic process);GO:0006686(sphingomyelin biosynthetic process);GO:0008152(metabolic process);GO:0009058(biosynthetic process);GO:0016020(membrane);GO:0016021(integral component of membrane);GO:0…	00600(Sphingolipid metabolism)	K00654	EC:2.3.1.50	serine palmitoyltransferase 2 [Patagioenas fasciata monilis]	NA	2.90906	2.05801	2.28729	2.60724	2.98345	9.00406	7.95992	4.42842	0.404564	-1.30556	0.00164185	0.0578729	down	yes
gene15361	HOXB7	rna31191;rna31190;rna31194;rna31189;rna31192;rna31193	GO:0003700(DNA binding transcription factor activity);GO:0005654(nucleoplasm);GO:0005737(cytoplasm);GO:0006355(regulation of transcription, DNA-templated);GO:0009952(anterior/posterior pattern specification);GO:0030099(myeloid cell differentiation);GO:0043565(sequence-specific DNA binding);GO:0048704(embryonic skeletal system morphogenesis);GO:0090190(positive regulation of branching involved in …	NA	NA	NA	homeobox protein Hox-B7 isoform X1 [Columba livia];homeobox protein Hox-B7 isoform X2 [Columba livia]	NA	11.8182	7.20763	7.3366	12.1234	4.21891	9.13882	2.42063	1.81813	2.18714	1.12904	0.00165072	0.0579157	up	yes
gene9696	GPT2	rna20031	GO:0004021(L-alanine:2-oxoglutarate aminotransferase activity);GO:0005739(mitochondrion);GO:0006103(2-oxoglutarate metabolic process);GO:0009058(biosynthetic process);GO:0030170(pyridoxal phosphate binding);GO:0042851(L-alanine metabolic process)	00250(Alanine, aspartate and glutamate metabolism);00220(Arginine biosynthesis)	K00814	EC:2.6.1.2	Alanine aminotransferase 2, partial [Cariama cristata]	NA	0.383858	0.309312	1.07763	1.46186	2.46029	9.60698	1.83771	1.81689	0.205615	-2.28198	0.00165166	0.0579157	down	yes
gene5345	ASB18	rna11258	GO:0005622(intracellular);GO:0016567(protein ubiquitination);GO:0035556(intracellular signal transduction)	NA	NA	NA	ankyrin repeat and SOCS box protein 18 [Columba livia]	NA	35.6767	57.6321	101.447	91.5816	20.6133	5.87889	0.0001	10.4536	7.75016	2.95423	0.00167403	0.0585477	up	yes
gene11822	DLK1	rna24123	GO:0005509(calcium ion binding);GO:0005615(extracellular space);GO:0016021(integral component of membrane);GO:0045746(negative regulation of Notch signaling pathway)	04330(Notch signaling pathway)	K21635	NA	protein delta homolog 1, partial [Columba livia]	NA	22.7069	14.1125	6.26751	13.9502	3.94732	12.1225	5.145	6.95515	2.02475	1.01774	0.00168879	0.0588928	up	yes
gene18251	MSC	rna36828	GO:0000122(negative regulation of transcription by RNA polymerase II);GO:0000980(RNA polymerase II distal enhancer sequence-specific DNA binding);GO:0005654(nucleoplasm);GO:0014707(branchiomeric skeletal muscle development);GO:0046983(protein dimerization activity);GO:0060021(palate development);GO:0060539(diaphragm development)	NA	NA	NA	musculin [Columba livia]	NA	16.4348	14.2171	10.9872	13.1767	4.89459	13.4571	2.10737	5.06283	2.1478	1.10286	0.00169265	0.0588928	up	yes
gene5127	PXYLP1	rna10834	GO:0003993(acid phosphatase activity);GO:0005794(Golgi apparatus);GO:0010909(positive regulation of heparan sulfate proteoglycan biosynthetic process);GO:0016311(dephosphorylation);GO:0050650(chondroitin sulfate proteoglycan biosynthetic process)	NA	NA	NA	2-phosphoxylose phosphatase 1 [Columba livia]	NA	0.6685	0.756852	0.688912	1.00504	2.18127	3.72354	2.23879	2.20082	0.301545	-1.72956	0.0017026	0.0589623	down	yes
gene16364	LOC102087172	rna33152	GO:0008170(N-methyltransferase activity);GO:0030735(carnosine N-methyltransferase activity);GO:0032259(methylation);GO:0035498(carnosine metabolic process)	00340(Histidine metabolism)	K22437	EC:2.1.1.22	carnosine N-methyltransferase 2 [Columba livia]	NA	42.4624	55.6437	15.9008	17.8641	15.9675	9.71106	11.2307	18.8359	2.3656	1.24221	0.0017034	0.0589623	up	yes
gene10052	C1GALT1	rna20675;rna20674;rna20673;rna20672	GO:0001525(angiogenesis);GO:0001822(kidney development);GO:0016021(integral component of membrane);GO:0016263(glycoprotein-N-acetylgalactosamine 3-beta-galactosyltransferase activity);GO:0016267(O-glycan processing, core 1);GO:0046872(metal ion binding);GO:0060576(intestinal epithelial cell development);GO:0060576(intestinal epithelial cell development)	00512(Mucin type O-glycan biosynthesis);00512(Mucin type O-glycan biosynthesis)	K00731	EC:2.4.1.122	glycoprotein-N-acetylgalactosamine 3-beta-galactosyltransferase 1 [Columba livia];glycoprotein-N-acetylgalactosamine 3-beta-galactosyltransferase 1 [Patagioenas fasciata monilis]	NA	0.882071	0.394456	0.511895	0.454857	0.716024	3.82647	3.30478	1.9224	0.229617	-2.1227	0.00171878	0.0593419	down	yes
gene16070	LOC110363479	rna32566;rna32567	NA	NA	NA	NA	PREDICTED: dnaJ homolog subfamily B member 6 isoform X1 [Corvus brachyrhynchos];hypothetical protein AV530_011760 [Patagioenas fasciata monilis]	NA	1.07328	0.304397	0.402229	0.878386	3.83257	2.82497	0.74373	2.80866	0.260363	-1.9414	0.00174655	0.0600614	down	yes
gene23407	ENTPD2	rna47058	GO:0005524(ATP binding);GO:0016020(membrane);GO:0016021(integral component of membrane);GO:0016887(ATPase activity)	00230(Purine metabolism)	K01509	EC:3.6.1.3	LOW QUALITY PROTEIN: ectonucleoside triphosphate diphosphohydrolase 2 [Columba livia]	NA	18.2398	12.3225	8.17509	9.30423	15.0499	102.368	16.8636	35.6837	0.282655	-1.82289	0.00174854	0.0600614	down	yes
gene26616	LOC102084757	rna52500	GO:0005096(GTPase activator activity);GO:0005737(cytoplasm);GO:0007264(small GTPase mediated signal transduction);GO:0008360(regulation of cell shape);GO:0030833(regulation of actin filament polymerization);GO:0043547(positive regulation of GTPase activity);GO:0051056(regulation of small GTPase mediated signal transduction);GO:2000145(regulation of cell motility)	NA	NA	NA	rho GTPase-activating protein 18-like [Columba livia]	NA	5.24257	3.18805	2.60591	1.80653	0.843268	1.88952	0.76952	0.829052	2.96513	1.5681	0.00177063	0.0606653	up	yes
gene15223	PDZD8	rna30949	GO:0005622(intracellular);GO:0007010(cytoskeleton organization);GO:0016020(membrane);GO:0022604(regulation of cell morphogenesis);GO:0035556(intracellular signal transduction);GO:0046872(metal ion binding)	NA	NA	NA	PDZ domain-containing protein 8, partial [Columba livia]	NA	2.81521	2.422	2.19124	2.43097	3.95711	7.01111	5.70682	6.00882	0.434645	-1.20209	0.00179897	0.0614801	down	yes
gene14554	PHACTR2	rna29674;rna29670;rna29675;rna29671;rna29672;rna29673	GO:0003779(actin binding);GO:0004864(protein phosphatase inhibitor activity);GO:0043086(negative regulation of catalytic activity);GO:0043086(negative regulation of catalytic activity)	NA	NA	NA	phosphatase and actin regulator 2 isoform X1 [Columba livia];phosphatase and actin regulator 2 isoform X4 [Columba livia];phosphatase and actin regulator 2 isoform X2 [Columba livia];phosphatase and actin regulator 2 isoform X3 [Columba livia]	NA	27.1673	21.9777	37.3666	28.5378	53.3546	101.035	107.75	43.4161	0.376525	-1.40918	0.00182283	0.0621378	down	yes
gene8389	CRIM1	rna17442	GO:0001558(regulation of cell growth);GO:0004867(serine-type endopeptidase inhibitor activity);GO:0005520(insulin-like growth factor binding);GO:0005576(extracellular region);GO:0010951(negative regulation of endopeptidase activity);GO:0016021(integral component of membrane)	NA	NA	NA	cysteine-rich motor neuron 1 protein [Columba livia]	NA	9.82444	8.24605	13.5725	8.09838	19.0561	30.5357	30.5628	16.467	0.411309	-1.28171	0.00183255	0.0623113	down	yes
gene10535	PAPSS2	rna21640	GO:0000103(sulfate assimilation);GO:0004020(adenylylsulfate kinase activity);GO:0004781(sulfate adenylyltransferase (ATP) activity);GO:0005524(ATP binding);GO:0007596(blood coagulation);GO:0016310(phosphorylation);GO:0050428(3'-phosphoadenosine 5'-phosphosulfate biosynthetic process);GO:0060348(bone development)	00920(Sulfur metabolism);00230(Purine metabolism);00450(Selenocompound metabolism);00261(Monobactam biosynthesis)	K13811	EC:2.7.7.4;EC:2.7.1.25	bifunctional 3'-phosphoadenosine 5'-phosphosulfate synthase 2, partial [Columba livia]	NA	6.09521	5.0927	9.34837	7.86225	3.09136	7.26475	3.3252	1.97128	1.8143	0.859414	0.00184436	0.062555	up	no
gene11169	CUNH16orf59	rna22787	GO:0005515(protein binding)	NA	NA	NA	uncharacterized protein C16orf59 homolog [Columba livia]	NA	13.9816	9.19146	12.6556	12.8091	15.965	51.57	27.7536	24.0301	0.407628	-1.29467	0.00186134	0.0629721	down	yes
gene8176	LOC102096854	rna17061	GO:0005509(calcium ion binding);GO:0005576(extracellular region);GO:0005887(integral component of plasma membrane);GO:0007155(cell adhesion);GO:0007156(homophilic cell adhesion via plasma membrane adhesion molecules);GO:0007399(nervous system development)	NA	NA	NA	LOW QUALITY PROTEIN: protocadherin alpha-6-like [Columba livia]	NA	0.055797	0.046594	0.036558	0.020893	0.104027	0.246036	0.452059	0.215164	0.157126	-2.67001	0.00187039	0.0630233	down	yes
gene19926	CLIC6	rna40124	GO:0004364(glutathione transferase activity);GO:0005244(voltage-gated ion channel activity);GO:0005254(chloride channel activity);GO:0005634(nucleus);GO:0005737(cytoplasm);GO:0006749(glutathione metabolic process);GO:0034707(chloride channel complex);GO:0034765(regulation of ion transmembrane transport);GO:0050780(dopamine receptor binding);GO:0070062(extracellular exosome);GO:1902476(chloride tr…	NA	NA	NA	chloride intracellular channel protein 6 [Columba livia]	NA	0.077762	0.027918	0.0001	0.089881	0.392293	6.9948	0.080164	0.0001	0.0262022	-5.25417	0.00187221	0.0630233	down	yes
gene3865	P4HA3	rna8303	GO:0004656(procollagen-proline 4-dioxygenase activity);GO:0005506(iron ion binding);GO:0005783(endoplasmic reticulum);GO:0016702(oxidoreductase activity, acting on single donors with incorporation of molecular oxygen, incorporation of two atoms of oxygen);GO:0019511(peptidyl-proline hydroxylation);GO:0031418(L-ascorbic acid binding);GO:0055114(oxidation-reduction process)	00330(Arginine and proline metabolism)	K00472	EC:1.14.11.2	prolyl 4-hydroxylase subunit alpha-3, partial [Columba livia]	NA	0.401616	2.26464	2.10297	1.99013	0.175414	0.804419	0.0001	0.093566	6.29657	2.65457	0.00190718	0.0640404	up	yes
gene14622	LOC102097596	rna29798	GO:0005576(extracellular region);GO:0006955(immune response);GO:0008009(chemokine activity);GO:0060326(cell chemotaxis)	04060(Cytokine-cytokine receptor interaction);04620(Toll-like receptor signaling pathway);04623(Cytosolic DNA-sensing pathway);05132(Salmonella infection)	K12964	NA	C-C motif chemokine 4-like [Columba livia]	NA	0.0001	0.0001	0.0001	0.758676	0.0001	0.914752	1.38957	54.3754	0.0133906	-6.22264	0.00194602	0.0650799	down	yes
gene8900	LOC110359934	rna18558	NA	NA	NA	NA		NA	23.1596	19.6301	33.6849	44.0488	0.0001	18.7539	1.92178	0.795685	5.61317	2.48882	0.0019478	0.0650799	up	yes
gene17947	ABHD5	rna36156	GO:0005634(nucleus);GO:0005737(cytoplasm);GO:0005811(lipid droplet);GO:0005829(cytosol);GO:0006654(phosphatidic acid biosynthetic process);GO:0010891(negative regulation of sequestering of triglyceride);GO:0010898(positive regulation of triglyceride catabolic process);GO:0019915(lipid storage);GO:0042171(lysophosphatidic acid acyltransferase activity);GO:0051006(positive regulation of lipoprotein…	NA	NA	NA	1-acylglycerol-3-phosphate O-acyltransferase ABHD5 [Falco cherrug]	NA	35.7152	18.2475	15.9836	13.4966	25.0071	18.7321	515.22	34.3553	0.140639	-2.82993	0.00201108	0.0667372	down	yes
gene24609	AHCY	rna49355	GO:0004013(adenosylhomocysteinase activity);GO:0005829(cytosol);GO:0033353(S-adenosylmethionine cycle)	00270(Cysteine and methionine metabolism)	K01251	EC:3.3.1.1	adenosylhomocysteinase [Patagioenas fasciata monilis]	NA	36.08	40.598	27.2864	31.2932	21.7719	15.3378	15.3242	21.8537	1.82073	0.864518	0.00201661	0.0667372	up	no
gene4484	LOC110357792	rna9474	NA	NA	NA	NA		NA	0.473171	0.41667	0.292852	0.246633	2.2489	1.19096	1.60911	1.84477	0.207337	-2.26995	0.00201702	0.0667372	down	yes
gene10866	F7	rna22230	GO:0002690(positive regulation of leukocyte chemotaxis);GO:0004252(serine-type endopeptidase activity);GO:0005509(calcium ion binding);GO:0005576(extracellular region);GO:0006508(proteolysis);GO:0007596(blood coagulation);GO:0010641(positive regulation of platelet-derived growth factor receptor signaling pathway);GO:0050927(positive regulation of positive chemotaxis);GO:0051897(positive regulatio…	NA	NA	NA	coagulation factor VII [Columba livia]	NA	5.46158	22.8906	4.89741	0.296619	1.74082	2.75872	0.160675	1.04773	5.87711	2.55511	0.00201723	0.0667372	up	yes
gene2137	PDP1	rna4854	GO:0005509(calcium ion binding)	NA	NA	NA	pyruvate dehyrogenase phosphatase catalytic subunit 1 [Columba livia]	NA	115.524	88.3788	43.7796	43.1836	543.863	55.0866	404.593	165.533	0.2488	-2.00694	0.00204267	0.067413	down	yes
gene11913	FBLN5	rna24289	GO:0005178(integrin binding);GO:0005509(calcium ion binding);GO:0005615(extracellular space);GO:0008022(protein C-terminus binding);GO:0034394(protein localization to cell surface);GO:0042803(protein homodimerization activity);GO:0046903(secretion);GO:0048251(elastic fiber assembly);GO:0070062(extracellular exosome);GO:0071953(elastic fiber);GO:2000121(regulation of removal of superoxide radicals)	NA	NA	NA	PREDICTED: fibulin-5 [Parus major]	NA	3.84731	4.99155	4.19927	7.82915	8.19049	22.0405	12.294	8.99912	0.405	-1.30401	0.00206326	0.0679262	down	yes
gene9178	AHCYL2	rna19103	GO:0004013(adenosylhomocysteinase activity);GO:0005829(cytosol);GO:0006730(one-carbon metabolic process);GO:0033353(S-adenosylmethionine cycle);GO:0043005(neuron projection);GO:0043231(intracellular membrane-bounded organelle)	00270(Cysteine and methionine metabolism)	K01251	EC:3.3.1.1	adenosylhomocysteinase 3 [Columba livia]	NA	17.754	16.0141	11.2309	17.5648	8.32749	9.19003	7.91481	9.99055	1.7662	0.820646	0.00207343	0.0680944	up	no
gene24906	PITPNM1	rna49818	GO:0005737(cytoplasm);GO:0006810(transport);GO:0046872(metal ion binding)	00053(Ascorbate and aldarate metabolism);00562(Inositol phosphate metabolism)	K00469	EC:1.13.99.1	LOW QUALITY PROTEIN: membrane-associated phosphatidylinositol transfer protein 1 [Columba livia]	NA	2.85974	3.15851	2.81431	3.97631	4.57204	8.39485	11.9016	6.5896	0.407173	-1.29629	0.00209283	0.0685274	down	yes
gene3703	PLS3	rna8001;rna8002;rna8000	GO:0003779(actin binding);GO:0005509(calcium ion binding);GO:0005737(cytoplasm);GO:0060348(bone development);GO:0060348(bone development)	NA	NA	NA	Plastin-3, partial [Cariama cristata]	NA	81.439	56.4064	69.8293	64.3711	101.999	340.968	192.643	113.803	0.363012	-1.46191	0.00209679	0.0685274	down	yes
gene26218	DNAJB1	rna52069	GO:0001671(ATPase activator activity);GO:0005634(nucleus);GO:0005737(cytoplasm);GO:0005829(cytosol);GO:0006457(protein folding);GO:0014069(postsynaptic density);GO:0030544(Hsp70 protein binding);GO:0032781(positive regulation of ATPase activity);GO:0045296(cadherin binding);GO:0051082(unfolded protein binding);GO:0051085(chaperone cofactor-dependent protein refolding);GO:0051087(chaperone binding…	04141(Protein processing in endoplasmic reticulum);05164(Influenza A)	K09507	NA	PREDICTED: dnaJ homolog subfamily B member 1 isoform X1 [Haliaeetus leucocephalus]	NA	32.1912	33.665	41.7115	32.6782	24.6402	12.5666	8.37228	19.5501	2.15335	1.10658	0.00211119	0.0685718	up	yes
gene9034	ITGAV	rna18859	GO:0001525(angiogenesis);GO:0001846(opsonin binding);GO:0001968(fibronectin binding);GO:0002020(protease binding);GO:0005080(protein kinase C binding);GO:0005245(voltage-gated calcium channel activity);GO:0005622(intracellular);GO:0005925(focal adhesion);GO:0007160(cell-matrix adhesion);GO:0007229(integrin-mediated signaling pathway);GO:0009897(external side of plasma membrane);GO:0010745(negativ…	04512(ECM-receptor interaction);04514(Cell adhesion molecules (CAMs));04145(Phagosome);04510(Focal adhesion);04810(Regulation of actin cytoskeleton)	K06487	NA	LOW QUALITY PROTEIN: integrin alpha-V [Columba livia]	NA	2.17289	1.27064	0.629898	1.55502	2.19172	8.13435	3.56086	3.50363	0.323649	-1.6275	0.00212334	0.0685718	down	yes
gene14755	PLBD1	rna30062	GO:0004622(lysophospholipase activity);GO:0004623(phospholipase A2 activity);GO:0005615(extracellular space);GO:0005764(lysosome);GO:0005829(cytosol);GO:0006644(phospholipid metabolic process);GO:0016042(lipid catabolic process);GO:0036149(phosphatidylinositol acyl-chain remodeling);GO:0036151(phosphatidylcholine acyl-chain remodeling);GO:0036152(phosphatidylethanolamine acyl-chain remodeling)	NA	NA	NA	phospholipase B-like 1 [Columba livia]	NA	12.2599	21.1002	16.7128	11.3911	9.07993	3.57175	4.04243	9.02189	2.39011	1.25707	0.00212496	0.0685718	up	yes
gene18590	LOC110364615	rna37401;rna37400	GO:0004674(protein serine/threonine kinase activity);GO:0005524(ATP binding);GO:0006468(protein phosphorylation);GO:0006468(protein phosphorylation)	04921(Oxytocin signaling pathway);04925(Aldosterone synthesis and secretion);04925(Aldosterone synthesis and secretion)	K08794	EC:2.7.11.17	CAMK1G [Cervus elaphus hippelaphus]	NA	0.0001	0.100767	0.068928	0.0001	1.23652	0.0001	0.448109	2.1623	0.0441626	-4.50103	0.0021267	0.0685718	down	yes
gene4078	THNSL1	rna8662	GO:0004795(threonine synthase activity);GO:0005737(cytoplasm);GO:0009088(threonine biosynthetic process);GO:0030170(pyridoxal phosphate binding)	NA	NA	NA	LOW QUALITY PROTEIN: threonine synthase-like 1 [Columba livia]	NA	17.0611	10.1791	10.1639	10.5021	8.22314	4.40335	4.65761	6.74554	1.99363	0.995395	0.00212822	0.0685718	up	no
gene14712	LOC102094914	rna29966	GO:0004842(ubiquitin-protein transferase activity);GO:0016567(protein ubiquitination);GO:0031463(Cul3-RING ubiquitin ligase complex)	NA	NA	NA	LOW QUALITY PROTEIN: kelch-like protein 4 [Columba livia]	NA	6.44015	6.73351	3.87894	9.85717	2.93177	5.53571	3.57282	1.07713	2.05145	1.03664	0.00212871	0.0685718	up	yes
gene16663	LOC110363742	rna33730	NA	NA	NA	NA		NA	0.302226	0.128309	0.348208	0.385214	0.853671	3.08812	2.58562	0.790992	0.159045	-2.65249	0.00216551	0.069591	down	yes
gene7592	SPHK1	rna15812	GO:0000287(magnesium ion binding);GO:0001568(blood vessel development);GO:0003376(sphingosine-1-phosphate signaling pathway);GO:0003677(DNA binding);GO:0005516(calmodulin binding);GO:0005524(ATP binding);GO:0005737(cytoplasm);GO:0005886(plasma membrane);GO:0006954(inflammatory response);GO:0007420(brain development);GO:0008481(sphinganine kinase activity);GO:0010800(positive regulation of peptidy…	00600(Sphingolipid metabolism);04370(VEGF signaling pathway);04371(Apelin signaling pathway);04020(Calcium signaling pathway)	K04718	EC:2.7.1.91	sphingosine kinase 1, partial [Columba livia]	NA	2.93132	4.20789	3.60731	4.3462	6.60029	15.1136	17.9256	7.04784	0.323272	-1.62918	0.00220699	0.070755	down	yes
gene12103	SNCAIP	rna24663;rna24664	GO:0005737(cytoplasm);GO:0008219(cell death);GO:0031625(ubiquitin protein ligase binding);GO:0042417(dopamine metabolic process);GO:0042802(identical protein binding);GO:0046928(regulation of neurotransmitter secretion);GO:0090083(regulation of inclusion body assembly);GO:0090083(regulation of inclusion body assembly)	05012(Parkinson disease);05012(Parkinson disease)	K04558	NA	synphilin-1 isoform X1 [Columba livia];synphilin-1 isoform X2 [Columba livia]	NA	2.8689	3.90675	5.48463	3.04269	0.847624	2.88696	2.61951	1.09389	2.05465	1.03889	0.00222496	0.0711618	up	yes
gene20239	CCDC80	rna40740	GO:0001525(angiogenesis);GO:0048870(cell motility)	NA	NA	NA	coiled-coil domain-containing protein 80 [Columba livia]	NA	14.772	12.0371	7.54369	14.18	3.94505	13.017	2.28059	5.28493	1.9787	0.984554	0.00224279	0.0715025	up	no
gene18354	BMP4	rna37026	GO:0008283(cell proliferation);GO:0071729(beak morphogenesis)	04350(TGF-beta signaling pathway);04060(Cytokine-cytokine receptor interaction)	K04662	NA	bone morphogenetic protein 4 [Columba livia]	NA	8.5309	6.15128	11.1925	6.5807	10.9413	43.4068	28.3547	12.469	0.341019	-1.55208	0.00224624	0.0715025	down	yes
gene5137	SNED1	rna10879;rna10878;rna10880;rna10881;rna10883;rna10884;rna10882;rna10885	GO:0005509(calcium ion binding);GO:0007160(cell-matrix adhesion);GO:0007160(cell-matrix adhesion)	NA	NA	NA	sushi, nidogen and EGF-like domains 1, partial [Columba livia];sushi, nidogen and EGF-like domain-containing protein 1 isoform X2 [Columba livia];sushi, nidogen and EGF-like domain-containing protein 1 isoform X7 [Columba livia];sushi, nidogen and EGF-like domain-containing protein 1 isoform X3 [Columba livia];sushi, nidogen and EGF-like domain-containing protein 1 isoform X4 [Columba livia]	NA	13.8166	12.9232	14.4805	16.3146	6.70872	14.5648	2.70911	6.38172	1.89482	0.922061	0.0022557	0.0716344	up	no
gene24140	TNFRSF8	rna48439;rna48444;rna48442;rna48443;rna48445;rna48441;rna48440	GO:0005031(tumor necrosis factor-activated receptor activity);GO:0005031(tumor necrosis factor-activated receptor activity)	04060(Cytokine-cytokine receptor interaction);04060(Cytokine-cytokine receptor interaction)	K05145	NA	tumor necrosis factor receptor superfamily member 8 isoform X2 [Columba livia];tumor necrosis factor receptor superfamily member 8 isoform X1 [Columba livia]	NA	2.84658	1.11312	2.24914	3.06143	4.48482	7.61284	5.70939	5.04452	0.405673	-1.30161	0.00226937	0.0717786	down	yes
gene2826	SLC38A4	rna6154	GO:0003333(amino acid transmembrane transport);GO:0005887(integral component of plasma membrane);GO:0015171(amino acid transmembrane transporter activity)	NA	NA	NA	LOW QUALITY PROTEIN: sodium-coupled neutral amino acid transporter 4 [Columba livia]	NA	29.0558	49.1729	29.2889	28.9103	14.2518	2.30357	3.38107	19.4314	3.46547	1.79305	0.0022709	0.0717786	up	yes
gene15027	LOC102090122	rna30649	GO:0005975(carbohydrate metabolic process);GO:0016311(dephosphorylation);GO:0042132(fructose 1,6-bisphosphate 1-phosphatase activity);GO:0070062(extracellular exosome)	00010(Glycolysis / Gluconeogenesis);00030(Pentose phosphate pathway);00051(Fructose and mannose metabolism);04910(Insulin signaling pathway)	K03841	EC:3.1.3.11	PREDICTED: fructose-1,6-bisphosphatase isozyme 2 [Pygoscelis adeliae]	NA	264.82	418.613	424.909	172.405	135.812	14.2755	48.7877	157.229	3.59655	1.84661	0.00230933	0.0727718	up	yes
gene4229	IL31RA	rna8955;rna8954;rna8953	GO:0002067(glandular epithelial cell differentiation);GO:0002438(acute inflammatory response to antigenic stimulus);GO:0005622(intracellular);GO:0007259(JAK-STAT cascade);GO:0008284(positive regulation of cell proliferation);GO:0009897(external side of plasma membrane);GO:0016021(integral component of membrane);GO:0019955(cytokine binding);GO:0030224(monocyte differentiation);GO:0035745(T-helper …	04060(Cytokine-cytokine receptor interaction);04060(Cytokine-cytokine receptor interaction)	K05060	NA	interleukin-31 receptor subunit alpha [Columba livia]	NA	0.619431	0.241118	0.680857	0.457281	0.476617	4.08455	6.07409	0.502455	0.179452	-2.47833	0.00231313	0.0727718	down	yes
gene13734	LOC102091205	rna28050	GO:0007165(signal transduction)	04621(NOD-like receptor signaling pathway)	K12801	NA	LOW QUALITY PROTEIN: uncharacterized protein LOC102091205 [Columba livia]	NA	4.24517	4.17725	3.81917	4.31644	1.1425	4.10079	2.17937	0.930134	1.98233	0.9872	0.00234486	0.0735981	up	no
gene155	RELN	rna350;rna351;rna349	GO:0005615(extracellular space);GO:0005737(cytoplasm);GO:0005886(plasma membrane);GO:0007411(axon guidance);GO:0007616(long-term memory);GO:0008306(associative learning);GO:0010001(glial cell differentiation);GO:0014068(positive regulation of phosphatidylinositol 3-kinase signaling);GO:0016358(dendrite development);GO:0018108(peptidyl-tyrosine phosphorylation);GO:0021511(spinal cord patterning);G…	04512(ECM-receptor interaction);04510(Focal adhesion);04510(Focal adhesion)	K06249	EC:3.4.21.-	reelin isoform X2 [Columba livia];reelin isoform X1 [Columba livia];reelin isoform X3 [Columba livia]	NA	0.251424	0.196853	0.344564	0.867398	0.529682	5.75872	0.937219	0.860399	0.205322	-2.28404	0.00235501	0.0735997	down	yes
gene10030	CALB2	rna20639	GO:0005509(calcium ion binding);GO:0005634(nucleus);GO:0005829(cytosol);GO:0005921(gap junction);GO:0043005(neuron projection);GO:0045202(synapse);GO:0051480(regulation of cytosolic calcium ion concentration)	04961(Endocrine and other factor-regulated calcium reabsorption)	K14757	NA	calretinin [Columba livia]	NA	1.20968	1.29356	0.0001	5.2329	0.0001	0.0001	0.0001	0.256498	30.1258	4.91293	0.00235585	0.0735997	up	yes
gene17924	LOC102095538	rna36115	GO:0000146(microfilament motor activity);GO:0000166(nucleotide binding);GO:0003009(skeletal muscle contraction);GO:0003774(motor activity);GO:0003779(actin binding);GO:0005515(protein binding);GO:0005524(ATP binding);GO:0005737(cytoplasm);GO:0016459(myosin complex);GO:0016887(ATPase activity);GO:0030049(muscle filament sliding);GO:0032982(myosin filament);GO:0046034(ATP metabolic process);GO:0051…	04530(Tight junction)	K10352	NA	myosin heavy chain, skeletal muscle, adult [Columba livia]	NA	371.762	376.718	274.852	309.846	139.085	10.1175	43.3997	158.349	3.79875	1.92552	0.00236691	0.0736567	up	yes
gene8283	TXNIP	rna17215	GO:0000122(negative regulation of transcription by RNA polymerase II);GO:0004857(enzyme inhibitor activity);GO:0005515(protein binding);GO:0005634(nucleus);GO:0005737(cytoplasm);GO:0005758(mitochondrial intermembrane space);GO:0005829(cytosol);GO:0006351(transcription, DNA-templated);GO:0006606(protein import into nucleus);GO:0007049(cell cycle);GO:0009612(response to mechanical stimulus);GO:0009…	04621(NOD-like receptor signaling pathway)	K20910	NA	LOW QUALITY PROTEIN: thioredoxin-interacting protein [Columba livia]	NA	859.043	687	797.878	383.028	324.229	402	427.976	322.844	1.84621	0.884569	0.00236861	0.0736567	up	no
gene15026	FBP1	rna30648	GO:0005737(cytoplasm);GO:0006002(fructose 6-phosphate metabolic process);GO:0006094(gluconeogenesis);GO:0006111(regulation of gluconeogenesis);GO:0016208(AMP binding);GO:0016311(dephosphorylation);GO:0030308(negative regulation of cell growth);GO:0035690(cellular response to drug);GO:0042132(fructose 1,6-bisphosphate 1-phosphatase activity);GO:0042802(identical protein binding);GO:0045820(negativ…	00010(Glycolysis / Gluconeogenesis);00030(Pentose phosphate pathway);00051(Fructose and mannose metabolism);04910(Insulin signaling pathway)	K03841	EC:3.1.3.11	fructose-1,6-bisphosphatase 1, partial [Columba livia]	NA	2.09144	10.1684	12.9813	2.71985	0.559968	3.54439	3.36394	0.410432	3.54891	1.82738	0.00238033	0.0738506	up	yes
gene18570	PIGR	rna37358	GO:0016021(integral component of membrane)	04672(Intestinal immune network for IgA production)	K13073	NA	polymeric immunoglobulin receptor [Columba livia]	NA	0.0001	2.11794	2.10899	0.0001	0.0001	0.090385	0.0001	0.0001	46.6133	5.54267	0.00242458	0.0750505	up	yes
gene5605	SLC25A30	rna11878	GO:0003735(structural constituent of ribosome);GO:0006412(translation);GO:0006839(mitochondrial transport);GO:0016021(integral component of membrane);GO:0031966(mitochondrial membrane)	NA	NA	NA	kidney mitochondrial carrier protein 1 [Patagioenas fasciata monilis]	NA	39.8834	20.3573	13.9717	18.4719	100.175	64.2119	27.0111	80.3366	0.341084	-1.5518	0.00244427	0.0754864	down	yes
gene16278	MST1	rna32968	GO:0004252(serine-type endopeptidase activity);GO:0005773(vacuole);GO:0006508(proteolysis);GO:0010628(positive regulation of gene expression);GO:0010758(regulation of macrophage chemotaxis);GO:0046425(regulation of JAK-STAT cascade);GO:1904036(negative regulation of epithelial cell apoptotic process)	04010(MAPK signaling pathway);04510(Focal adhesion)	K05460	NA	LOW QUALITY PROTEIN: hepatocyte growth factor-like protein [Columba livia]	NA	4.03681	6.01878	3.5706	6.0306	2.7131	0.648873	1.1363	2.12537	2.96767	1.56933	0.00245459	0.0756316	up	yes
gene24063	LOC102095861	rna48279	NA	NA	NA	NA		NA	171.441	160.133	109.107	152.908	28.4116	174.809	34.3342	56.2554	2.02031	1.01458	0.00251417	0.0772907	up	yes
gene23831	TUBB6	rna47826	GO:0003924(GTPase activity);GO:0005200(structural constituent of cytoskeleton);GO:0005525(GTP binding);GO:0005634(nucleus);GO:0005737(cytoplasm);GO:0005874(microtubule);GO:0007017(microtubule-based process);GO:0070062(extracellular exosome)	04145(Phagosome);04540(Gap junction)	K07375	NA	Tubulin beta-5 chain, partial [Aptenodytes forsteri]	NA	12.766	14.1295	14.6109	16.0101	22.6915	47.9986	27.341	28.6637	0.453977	-1.13931	0.00252087	0.0773201	down	yes
gene24421	LOC102095920	rna49037;rna49036	GO:0005615(extracellular space);GO:0052689(carboxylic ester hydrolase activity);GO:0052689(carboxylic ester hydrolase activity)	00983(Drug metabolism - other enzymes);00983(Drug metabolism - other enzymes)	K01044	EC:3.1.1.1	fatty acyl-CoA hydrolase precursor, medium chain isoform X1 [Columba livia];fatty acyl-CoA hydrolase precursor, medium chain isoform X2 [Columba livia]	NA	1.22082	1.86373	8.37995	2.72845	0.476982	0.0001	0.927814	1.11508	5.63218	2.49369	0.00252939	0.077405	up	yes
gene10107	ANKIB1	rna20762;rna20763;rna20764	GO:0000151(ubiquitin ligase complex);GO:0000209(protein polyubiquitination);GO:0005515(protein binding);GO:0005737(cytoplasm);GO:0008270(zinc ion binding);GO:0031624(ubiquitin conjugating enzyme binding);GO:0032436(positive regulation of proteasomal ubiquitin-dependent protein catabolic process);GO:0061630(ubiquitin protein ligase activity);GO:0061630(ubiquitin protein ligase activity)	NA	NA	NA	ankyrin repeat and IBR domain containing 1, transcript variant X2 [Columba livia];ankyrin repeat and IBR domain containing 1, transcript variant X1 [Columba livia];ankyrin repeat and IBR domain-containing protein 1 isoform X1 [Columba livia]	NA	7.24758	6.68684	10.0064	10.7011	15.5964	26.5849	21.5495	15.1708	0.439052	-1.18754	0.00254633	0.0775979	down	yes
gene5959	SLC6A4	rna12576	GO:0005335(serotonin:sodium symporter activity);GO:0005829(cytosol);GO:0005887(integral component of plasma membrane);GO:0007268(chemical synaptic transmission);GO:0009636(response to toxic substance);GO:0010628(positive regulation of gene expression);GO:0012505(endomembrane system);GO:0017137(Rab GTPase binding);GO:0021794(thalamus development);GO:0035176(social behavior);GO:0043005(neuron proje…	NA	NA	NA	sodium-dependent serotonin transporter [Columba livia]	NA	9.19245	11.348	12.0113	8.25739	20.6618	47.781	25.3276	13.0064	0.382191	-1.38763	0.00254722	0.0775979	down	yes
gene11042	LOC102089121	rna22523;rna22533;rna22530;rna22527;rna22521;rna22528;rna22531;rna22535;rna22536;rna22525;rna22532;rna22538;rna22520;rna22534;rna22524;rna22529;rna22537;rna22526;rna22522	GO:0016021(integral component of membrane);GO:0016021(integral component of membrane)	NA	NA	NA	transmembrane protein 108 isoform X2 [Columba livia];hypothetical protein Anapl_15929 [Anas platyrhynchos];hypothetical protein AAES_44541 [Amazona aestiva];transmembrane protein 108 isoform X1 [Columba livia];hypothetical protein Anapl_15928 [Anas platyrhynchos];hypothetical protein AV530_014598 [Patagioenas fasciata monilis];transmembrane protein 108 isoform X3 [Columba livia]	NA	0.0979452	0.0763329	0.0619249	0.0982856	0.00530886	0.0331499	0.0001	0.023992	5.34748	2.41886	0.00256006	0.0778131	up	yes
gene10518	PCDH15	rna21594;rna21580;rna21587;rna21600;rna21591;rna21582;rna21601;rna21597;rna21598;rna21581;rna21589;rna21592;rna21584;rna21595;rna21583;rna21586;rna21599;rna21590;rna21593;rna21585;rna21596;rna21588	GO:0001750(photoreceptor outer segment);GO:0001964(startle response);GO:0002009(morphogenesis of an epithelium);GO:0005509(calcium ion binding);GO:0005737(cytoplasm);GO:0005886(plasma membrane);GO:0007156(homophilic cell adhesion via plasma membrane adhesion molecules);GO:0007601(visual perception);GO:0007628(adult walking behavior);GO:0016021(integral component of membrane);GO:0032420(stereocili…	NA	NA	NA	protocadherin-15 isoform X1 [Columba livia];protocadherin-15 isoform X3 [Columba livia];protocadherin-15 isoform X5 [Columba livia];protocadherin-15 isoform X7 [Columba livia];protocadherin-15 isoform X6 [Columba livia];protocadherin-15 isoform X4 [Columba livia];protocadherin-related 15, transcript variant X1 [Columba livia];protocadherin-15 isoform X8 [Columba livia]	NA	1.28977	0.523145	0.502543	0.469201	0.245112	0.36548	0.354454	0.0803298	2.66378	1.41348	0.00257255	0.0780166	up	yes
gene26486	LOC102086449	rna52364	GO:0005886(plasma membrane);GO:0005902(microvillus);GO:0017034(Rap guanyl-nucleotide exchange factor activity);GO:0019904(protein domain specific binding);GO:0030027(lamellipodium);GO:0030175(filopodium);GO:0030864(cortical actin cytoskeleton);GO:0032486(Rap protein signal transduction);GO:0033138(positive regulation of peptidyl-serine phosphorylation);GO:0034242(negative regulation of syncytium …	04261(Adrenergic signaling in cardiomyocytes)	K08014	NA	rap guanine nucleotide exchange factor 3, partial [Columba livia]	NA	47.5052	30.9457	45.8717	33.4614	54.5268	217.827	123.432	52.3201	0.352113	-1.50589	0.00258206	0.078129	down	yes
gene17452	LOC110364115	rna35264;rna35265;rna35263;rna35267;rna35266	NA	NA	NA	NA	cbp/p300-interacting transactivator 3 [Patagioenas fasciata monilis]	NA	0.47149	0.48725	0.499682	0.779658	1.10496	1.4373	2.53102	1.05485	0.365215	-1.45318	0.00260358	0.0785037	down	yes
gene2317	ANGPT4	rna5101;rna5100	GO:0001525(angiogenesis);GO:0005615(extracellular space);GO:0007171(activation of transmembrane receptor protein tyrosine kinase activity);GO:0007219(Notch signaling pathway);GO:0016525(negative regulation of angiogenesis);GO:0030297(transmembrane receptor protein tyrosine kinase activator activity);GO:0030971(receptor tyrosine kinase binding);GO:0043066(negative regulation of apoptotic process);…	04010(MAPK signaling pathway);04010(MAPK signaling pathway)	K05467	NA	angiopoietin-4 isoform X1 [Columba livia];angiopoietin-4 isoform X2 [Columba livia]	NA	5.7643	7.42836	9.14668	8.25515	3.51052	4.98883	4.31007	3.96983	1.82335	0.866594	0.00260994	0.0785037	up	no
gene5039	LOC102095620	rna10695	GO:0001525(angiogenesis);GO:0002040(sprouting angiogenesis);GO:0004842(ubiquitin-protein transferase activity);GO:0005737(cytoplasm);GO:0005829(cytosol);GO:0016567(protein ubiquitination);GO:0016740(transferase activity);GO:0016787(hydrolase activity);GO:0016887(ATPase activity);GO:0046872(metal ion binding)	NA	NA	NA	E3 ubiquitin-protein ligase rnf213-alpha-like [Columba livia]	NA	12.9005	7.06461	8.92098	9.08469	8.74912	31.2329	62.2021	19.1376	0.312976	-1.67587	0.00261193	0.0785037	down	yes
gene10869	LOC110360868	rna22248	NA	NA	NA	NA		NA	4.91446	1.80051	2.3759	0.813435	8.32716	20.036	5.92319	9.2364	0.227566	-2.13564	0.00264624	0.0793577	down	yes
gene17920	LOC102096089	rna36111	GO:0003774(motor activity);GO:0003779(actin binding);GO:0005524(ATP binding);GO:0016459(myosin complex)	04530(Tight junction)	K10352	NA	myosin heavy chain, skeletal muscle, adult, partial [Columba livia]	NA	1443.48	1556.78	714.608	1846.26	572.211	32.8534	185.255	597.971	4.00574	2.00207	0.00267323	0.0799891	up	yes
gene14564	HIVEP2	rna29709;rna29716;rna29713;rna29714;rna29710;rna29708;rna29711;rna29707;rna29706;rna29705;rna29704;rna29715;rna29712	GO:0003700(DNA binding transcription factor activity);GO:0005634(nucleus);GO:0005654(nucleoplasm);GO:0006355(regulation of transcription, DNA-templated);GO:0006366(transcription by RNA polymerase II);GO:0007165(signal transduction);GO:0007275(multicellular organism development);GO:0043565(sequence-specific DNA binding);GO:0044212(transcription regulatory region DNA binding);GO:0046872(metal ion b…	NA	NA	NA	transcription factor HIVEP2 isoform X1 [Columba livia]	NA	4.7818	5.19273	4.0731	4.98572	6.7141	13.4043	16.4818	8.92293	0.418102	-1.25807	0.00268968	0.0803027	down	yes
gene2855	SLC25A38	rna6204;rna6206;rna6205	GO:0003735(structural constituent of ribosome);GO:0006412(translation);GO:0006412(translation)	NA	NA	NA	PREDICTED: solute carrier family 25 member 38 isoform X1 [Haliaeetus leucocephalus];solute carrier family 25 member 38 isoform X1 [Columba livia]	NA	2.23013	3.28628	2.0978	2.03984	4.61657	9.15462	9.11136	6.67494	0.326619	-1.61432	0.0027014	0.0804741	down	yes
gene25084	SREBF2	rna50158	GO:0000978(RNA polymerase II proximal promoter sequence-specific DNA binding);GO:0005634(nucleus);GO:0008022(protein C-terminus binding);GO:0009267(cellular response to starvation);GO:0010886(positive regulation of cholesterol storage);GO:0032937(SREBP-SCAP-Insig complex);GO:0045944(positive regulation of transcription by RNA polymerase II);GO:0046983(protein dimerization activity);GO:0070888(E-b…	NA	NA	NA	LOW QUALITY PROTEIN: sterol regulatory element-binding protein 2 [Columba livia]	NA	8.09586	4.31797	5.6972	6.92898	9.03468	17.7758	13.8747	14.7042	0.452073	-1.14537	0.00271082	0.0805767	down	yes
gene3663	CMC4	rna7930;rna7929	GO:0005739(mitochondrion);GO:0005739(mitochondrion)	04151(PI3K-Akt signaling pathway);04151(PI3K-Akt signaling pathway)	K16837	NA	cx9C motif-containing protein 4 [Patagioenas fasciata monilis]	NA	6.93581	7.52318	9.86815	8.83881	26.4256	12.4443	25.2304	14.9517	0.419546	-1.2531	0.00272435	0.0808003	down	yes
gene16398	CASQ1	rna33209	GO:0005509(calcium ion binding);GO:0005759(mitochondrial matrix);GO:0014809(regulation of skeletal muscle contraction by regulation of release of sequestered calcium ion);GO:0016529(sarcoplasmic reticulum);GO:0033018(sarcoplasmic reticulum lumen);GO:0045214(sarcomere organization);GO:0051258(protein polymerization)	04260(Cardiac muscle contraction);04261(Adrenergic signaling in cardiomyocytes)	K01539	EC:3.6.3.9	calsequestrin-1 [Columba livia]	NA	45.0316	56.4001	22.739	19.703	20.2228	5.10745	8.54527	19.8039	2.68024	1.42236	0.00274177	0.0809899	up	yes
gene3857	LOC110357539	rna8294	NA	NA	NA	NA		NA	2.64734	1.96027	3.28291	3.08241	5.8884	23.2866	7.82578	5.46691	0.258383	-1.95242	0.00274689	0.0809899	down	yes
gene7335	PCGF5	rna15286;rna15284;rna15285	GO:0005515(protein binding);GO:0005634(nucleus);GO:0005730(nucleolus);GO:0005813(centrosome);GO:0006351(transcription, DNA-templated);GO:0008270(zinc ion binding);GO:0031519(PcG protein complex);GO:0045944(positive regulation of transcription by RNA polymerase II);GO:0045944(positive regulation of transcription by RNA polymerase II)	NA	NA	NA	polycomb group RING finger protein 5 [Columba livia]	NA	2.50263	2.16881	2.65421	2.54791	3.31086	8.27678	7.26366	3.76716	0.436526	-1.19586	0.00274895	0.0809899	down	yes
gene24996	ZBTB21	rna49970;rna49972;rna49974;rna49973;rna49971;rna49976;rna49975	GO:0005634(nucleus);GO:0008327(methyl-CpG binding);GO:0045892(negative regulation of transcription, DNA-templated);GO:0046872(metal ion binding);GO:0046872(metal ion binding)	NA	NA	NA	zinc finger and BTB domain-containing protein 21 [Patagioenas fasciata monilis];zinc finger and BTB domain-containing protein 21 [Columba livia]	NA	0.790281	0.844808	0.353592	0.643513	1.33292	1.93728	3.12171	1.0561	0.35341	-1.50059	0.0027548	0.0809899	down	yes
gene14903	LOC102086979	rna30371;rna30372	GO:0016021(integral component of membrane);GO:0016021(integral component of membrane)	04145(Phagosome);04145(Phagosome)	K06560	NA	macrophage mannose receptor 1 isoform X1 [Columba livia]	NA	0.131485	0.62165	0.577433	1.90321	0.0001	0.241015	0.135494	0.165683	5.96316	2.57608	0.00278398	0.0815728	up	yes
gene2654	SLC6A15	rna5838;rna5837	GO:0005298(proline:sodium symporter activity);GO:0005328(neurotransmitter:sodium symporter activity);GO:0005887(integral component of plasma membrane);GO:0006836(neurotransmitter transport);GO:0015820(leucine transport);GO:0035524(proline transmembrane transport);GO:0035524(proline transmembrane transport)	NA	NA	NA	sodium-dependent neutral amino acid transporter B(0)AT2 [Columba livia]	NA	1.81577	0.407441	1.023	1.32819	0.328553	0.0001	0.0001	0.203794	8.58966	3.1026	0.0027872	0.0815728	up	yes
gene10203	ARRDC3	rna20998	GO:0001659(temperature homeostasis);GO:0005768(endosome);GO:0005886(plasma membrane);GO:0031651(negative regulation of heat generation);GO:0031699(beta-3 adrenergic receptor binding);GO:0043588(skin development);GO:0051443(positive regulation of ubiquitin-protein transferase activity);GO:0060613(fat pad development);GO:0071879(positive regulation of adrenergic receptor signaling pathway);GO:00903…	04621(NOD-like receptor signaling pathway)	K20910	NA	arrestin domain-containing protein 3 [Columba livia]	NA	10.7543	5.91704	12.2736	7.21779	13.5009	21.9995	22.8037	28.4641	0.416774	-1.26266	0.00279299	0.0815728	down	yes
gene22488	GPR21	rna45215	GO:0001588(dopamine neurotransmitter receptor activity, coupled via Gs);GO:0001963(synaptic transmission, dopaminergic);GO:0007191(adenylate cyclase-activating dopamine receptor signaling pathway);GO:0007612(learning);GO:0016021(integral component of membrane);GO:0035240(dopamine binding);GO:0040018(positive regulation of multicellular organism growth);GO:0042593(glucose homeostasis);GO:0046627(n…	NA	NA	NA	LOW QUALITY PROTEIN: probable G-protein coupled receptor 21 [Columba livia]	NA	0.71085	0.694172	0.406113	0.480987	0.464452	2.50635	4.16392	1.2987	0.27179	-1.87943	0.00280182	0.0815728	down	yes
gene19623	THSD4	rna39444	GO:0001527(microfibril);GO:0004222(metalloendopeptidase activity);GO:0006508(proteolysis);GO:0048251(elastic fiber assembly);GO:0070062(extracellular exosome)	NA	NA	NA	LOW QUALITY PROTEIN: thrombospondin type-1 domain-containing protein 4 [Columba livia]	NA	3.07876	2.45504	2.24428	4.66481	5.28968	7.63789	7.7676	6.34988	0.46008	-1.12004	0.00280591	0.0815728	down	yes
gene21780	KIF13A	rna43849	GO:0000910(cytokinesis);GO:0003777(microtubule motor activity);GO:0005524(ATP binding);GO:0005813(centrosome);GO:0005871(kinesin complex);GO:0006886(intracellular protein transport);GO:0007018(microtubule-based movement);GO:0008017(microtubule binding);GO:0008333(endosome to lysosome transport);GO:0010008(endosome membrane);GO:0016887(ATPase activity);GO:0030496(midbody);GO:0030705(cytoskeleton-d…	NA	NA	NA	kinesin family member 13A [Columba livia]	NA	7.83034	4.12805	5.80659	4.26621	7.67001	18.4107	14.0107	11.1195	0.430205	-1.2169	0.00281098	0.0815728	down	yes
gene22908	LOC106145964	rna46082;rna46083	NA	NA	NA	NA		NA	0.911299	0.722593	0.249532	0.0001	0.0001	0.0001	0.0001	0.0742215	25.2749	4.65963	0.00281836	0.0816113	up	yes
gene19012	RERG	rna38275;rna38277;rna38274;rna38276	GO:0003924(GTPase activity);GO:0005525(GTP binding);GO:0005634(nucleus);GO:0005829(cytosol);GO:0007264(small GTPase mediated signal transduction);GO:0008285(negative regulation of cell proliferation);GO:0009725(response to hormone);GO:0016020(membrane);GO:0030308(negative regulation of cell growth);GO:0030308(negative regulation of cell growth)	NA	NA	NA	PREDICTED: ras-related and estrogen-regulated growth inhibitor [Struthio camelus australis];ras-related and estrogen-regulated growth inhibitor isoform X2 [Columba livia];PREDICTED: ras-related and estrogen-regulated growth inhibitor isoform X2 [Melopsittacus undulatus]	NA	1.04823	0.541581	0.863907	1.05465	1.40302	6.59674	1.51036	2.95239	0.281513	-1.82873	0.00283575	0.0819386	down	yes
gene5634	FNDC3A	rna11916;rna11917;rna11919;rna11918	GO:0001669(acrosomal vesicle);GO:0005794(Golgi apparatus);GO:0005829(cytosol);GO:0007286(spermatid development);GO:0009566(fertilization);GO:0012506(vesicle membrane);GO:0016021(integral component of membrane);GO:0060009(Sertoli cell development);GO:0060009(Sertoli cell development)	NA	NA	NA	fibronectin type-III domain-containing protein 3A isoform X1 [Columba livia];fibronectin type-III domain-containing protein 3A isoform X2 [Columba livia]	NA	4.87054	4.1542	3.52707	4.13781	5.60518	13.826	11.5987	7.48747	0.4333	-1.20656	0.00286678	0.0826579	down	yes
gene24643	RBM12	rna49398	GO:0000166(nucleotide binding);GO:0003676(nucleic acid binding)	NA	NA	NA	RNA-binding protein 12 [Patagioenas fasciata monilis]	NA	5.27475	4.67637	3.76142	5.54263	6.19734	14.8737	12.7419	9.01984	0.449543	-1.15347	0.00288672	0.0830549	down	yes
gene9977	NECAB2	rna20543	GO:0005509(calcium ion binding)	NA	NA	NA	N-terminal EF-hand calcium-binding protein 2 [Columba livia]	NA	0.68738	1.49791	0.382055	0.912939	0.046789	0.163787	0.139344	0.303809	5.32374	2.41244	0.00290393	0.083372	up	yes
gene4060	OTUD1	rna8622	GO:0004843(thiol-dependent ubiquitin-specific protease activity);GO:0070536(protein K63-linked deubiquitination)	NA	NA	NA	OTU domain-containing protein 1, partial [Columba livia]	NA	37.3539	47.8278	32.1347	22.7513	7.34976	50.4044	78.6057	915.301	0.133187	-2.90847	0.00292604	0.0838278	down	yes
gene11436	LOC110361132	rna23301	NA	04068(FoxO signaling pathway);04150(mTOR signaling pathway);04140(Autophagy - animal);04910(Insulin signaling pathway);04920(Adipocytokine signaling pathway)	K16172	NA	insulin receptor substrate 1 isoform A [Patagioenas fasciata monilis]	NA	51.7974	36.8982	41.3905	41.0553	24.9525	20.0058	21.6033	32.1176	1.73432	0.794372	0.00294192	0.0839259	up	no
gene6848	SGK2	rna14331;rna14334;rna14335;rna14332;rna14336;rna14333	GO:0001558(regulation of cell growth);GO:0004674(protein serine/threonine kinase activity);GO:0005246(calcium channel regulator activity);GO:0005622(intracellular);GO:0006883(cellular sodium ion homeostasis);GO:0010765(positive regulation of sodium ion transport);GO:0015459(potassium channel regulator activity);GO:0017080(sodium channel regulator activity);GO:0017081(chloride channel regulator ac…	04068(FoxO signaling pathway);04068(FoxO signaling pathway)	K13303	EC:2.7.11.1	serine/threonine-protein kinase Sgk2 isoform X2 [Columba livia];serine/threonine-protein kinase Sgk2 isoform X3 [Columba livia];serine/threonine-protein kinase Sgk2 isoform X1 [Columba livia];serine/threonine-protein kinase Sgk2 isoform X5 [Columba livia];PREDICTED: serine/threonine-protein kinase Sgk2 isoform X1 [Corvus brachyrhynchos];serine/threonine-protein kinase Sgk2 isoform X4 [Columba liv…	NA	0.491395	0.344196	0.441169	1.11755	0.0640943	0.0001	0.0001	0.198035	9.12712	3.19016	0.00294192	0.0839259	up	yes
gene22923	MYO9A	rna46113	GO:0003774(motor activity);GO:0005096(GTPase activator activity);GO:0005524(ATP binding);GO:0016459(myosin complex);GO:0035556(intracellular signal transduction);GO:0043547(positive regulation of GTPase activity);GO:0046872(metal ion binding)	NA	NA	NA	LOW QUALITY PROTEIN: unconventional myosin-IXa [Columba livia]	NA	3.0662	2.44747	2.22455	3.02223	3.34029	10.5049	5.78426	5.2675	0.432199	-1.21023	0.0029509	0.084004	down	yes
gene26237	LOC102086947	rna52094	GO:0005515(protein binding);GO:0070062(extracellular exosome)	04330(Notch signaling pathway)	K02599	NA	IgGFc-binding protein, partial [Columba livia]	NA	0.18792	0.359883	0.19618	0.93962	2.1097	4.1309	1.03049	2.62645	0.170103	-2.55552	0.00296425	0.0842059	down	yes
gene9241	INPPL1	rna19192	GO:0001958(endochondral ossification);GO:0005794(Golgi apparatus);GO:0005886(plasma membrane);GO:0006006(glucose metabolic process);GO:0006661(phosphatidylinositol biosynthetic process);GO:0006897(endocytosis);GO:0007015(actin filament organization);GO:0008285(negative regulation of cell proliferation);GO:0009791(post-embryonic development);GO:0010629(negative regulation of gene expression);GO:00…	00562(Inositol phosphate metabolism);04070(Phosphatidylinositol signaling system);04910(Insulin signaling pathway)	K15909	EC:3.1.3.86	phosphatidylinositol 3,4,5-trisphosphate 5-phosphatase 2 [Columba livia]	NA	37.437	44.8419	38.7708	45.8464	28.019	19.8722	17.3848	26.8144	1.81231	0.857827	0.00297089	0.0842169	up	no
gene6821	SNTA1	rna14295	GO:0005515(protein binding);GO:0035556(intracellular signal transduction)	04144(Endocytosis);04217(Necroptosis)	K12196	NA	LOW QUALITY PROTEIN: alpha-1-syntrophin [Columba livia]	NA	50.7295	59.9695	50.6431	53.0611	40.8732	15.9376	19.5836	29.4349	2.02593	1.01859	0.00298533	0.0844483	up	yes
gene22543	CUNH15orf48	rna45323;rna45325;rna45322;rna45324;rna45321	GO:0004129(cytochrome-c oxidase activity);GO:0005751(mitochondrial respiratory chain complex IV);GO:0008150(biological_process);GO:0016020(membrane);GO:0016021(integral component of membrane);GO:0016021(integral component of membrane)	NA	NA	NA	normal mucosa of esophagus-specific gene 1 protein isoform X2 [Columba livia];normal mucosa of esophagus-specific gene 1 protein isoform X1 [Columba livia]	NA	1.51259	1.20114	1.83852	2.70868	5.29157	6.00022	5.78193	3.53396	0.352341	-1.50496	0.00301943	0.085234	down	yes
gene23418	LOC102092980	rna47073;rna47074	GO:0001516(prostaglandin biosynthetic process);GO:0004667(prostaglandin-D synthase activity);GO:0005215(transporter activity);GO:0005501(retinoid binding);GO:0005576(extracellular region);GO:0005615(extracellular space);GO:0005791(rough endoplasmic reticulum);GO:0005794(Golgi apparatus);GO:0006810(transport);GO:0031965(nuclear membrane);GO:0036094(small molecule binding);GO:0045187(regulation of …	00590(Arachidonic acid metabolism);00590(Arachidonic acid metabolism)	K01830	EC:5.3.99.2	lipocalin isoform X2 [Columba livia];lipocalin isoform X1 [Columba livia]	NA	8.94593	22.8227	42.9396	26.6573	57.4237	166.203	61.6257	39.2776	0.312346	-1.67878	0.00302896	0.0853241	down	yes
gene21387	LOC110366075	rna43026	NA	NA	NA	NA		NA	6.80374	5.3206	10.2769	7.37218	3.01746	2.84692	4.14072	1.40881	2.60852	1.38323	0.00303693	0.0853701	up	yes
gene15251	ABLIM1	rna30988;rna30992;rna30993;rna30987;rna30995;rna30994;rna30991;rna30989;rna30990	GO:0003779(actin binding);GO:0007010(cytoskeleton organization);GO:0008270(zinc ion binding);GO:0001725(stress fiber);GO:0030027(lamellipodium);GO:0030032(lamellipodium assembly);GO:0030032(lamellipodium assembly)	04360(Axon guidance);04360(Axon guidance)	K07520	NA	actin-binding LIM protein 1 isoform X4 [Columba livia];actin-binding LIM protein 1 isoform X1 [Columba livia];actin-binding LIM protein 1 isoform X7 [Columba livia];actin-binding LIM protein 1 isoform X3 [Columba livia];actin-binding LIM protein 1 isoform X8 [Columba livia];actin-binding LIM protein 1 isoform X6 [Columba livia];actin-binding LIM protein 1 isoform X5 [Columba livia];PREDICTED: act…	NA	4.439	1.44162	1.32826	0.907125	4.92766	7.28228	8.69771	4.39156	0.320801	-1.64025	0.00306238	0.085906	down	yes
gene6386	LOC102085206	rna13401	GO:0003987(acetate-CoA ligase activity);GO:0005524(ATP binding);GO:0016208(AMP binding);GO:0019427(acetyl-CoA biosynthetic process from acetate)	00010(Glycolysis / Gluconeogenesis);00620(Pyruvate metabolism);00630(Glyoxylate and dicarboxylate metabolism);00640(Propanoate metabolism)	K01895	EC:6.2.1.1	acetyl-coenzyme A synthetase 2-like, mitochondrial [Columba livia]	NA	2.9352	4.0577	1.73153	1.70954	1.17171	0.318892	0.791778	1.04733	3.1336	1.64782	0.0030768	0.0861311	up	yes
gene12213	KEL	rna24886;rna24889;rna24888;rna24887	GO:0004222(metalloendopeptidase activity);GO:0005623(cell);GO:0006508(proteolysis);GO:0006874(cellular calcium ion homeostasis);GO:0008361(regulation of cell size);GO:0010961(cellular magnesium ion homeostasis);GO:0016021(integral component of membrane);GO:0031133(regulation of axon diameter);GO:0042552(myelination);GO:0048741(skeletal muscle fiber development);GO:1901380(negative regulation of p…	NA	NA	NA	kell blood group glycoprotein isoform X3 [Columba livia];kell blood group glycoprotein isoform X1 [Columba livia]	NA	3.43569	4.60261	5.72634	7.37963	12.5613	15.6333	9.43739	11.3026	0.432093	-1.21059	0.00308917	0.0862971	down	yes
gene12699	AHSG	rna25770	GO:0001503(ossification);GO:0004866(endopeptidase inhibitor activity);GO:0004869(cysteine-type endopeptidase inhibitor activity);GO:0006953(acute-phase response);GO:0010951(negative regulation of endopeptidase activity);GO:0030502(negative regulation of bone mineralization);GO:0031012(extracellular matrix);GO:0050727(regulation of inflammatory response);GO:0050766(positive regulation of phagocyto…	NA	NA	NA	alpha-2-HS-glycoprotein [Columba livia]	NA	0.0001	55.3972	33.8777	0.3259	0.0001	2.36274	0.0001	0.0001	37.9176	5.2448	0.00309554	0.0862971	up	yes
gene22100	CLU	rna44426	GO:0001541(ovarian follicle development);GO:0001552(ovarian follicle atresia);GO:0005634(nucleus);GO:0050750(low-density lipoprotein particle receptor binding)	NA	NA	NA	LOW QUALITY PROTEIN: clusterin [Columba livia]	NA	9.74313	11.4472	14.8543	48.1784	34.4865	264.304	55.1403	24.4149	0.222609	-2.16742	0.0031038	0.0863485	down	yes
gene14417	LOC102089381	rna29364	GO:0004252(serine-type endopeptidase activity);GO:0005576(extracellular region);GO:0006508(proteolysis);GO:0007596(blood coagulation);GO:0042730(fibrinolysis);GO:0048771(tissue remodeling)	04080(Neuroactive ligand-receptor interaction);05164(Influenza A)	K01315	EC:3.4.21.7	plasminogen [Columba livia]	NA	0.0001	0.511101	0.453239	0.073932	0.0403	0.0001	0.0001	0.0001	25.5757	4.6767	0.00311589	0.0865062	up	yes
gene26524	LOC106146106	rna52401	GO:0005525(GTP binding)	NA	NA	NA	interferon-induced very large GTPase 1-like, partial [Columba livia]	NA	4.51552	2.07378	2.83321	11.1987	3.62398	20.5814	47.7911	15.9988	0.234345	-2.0933	0.00314561	0.0871516	down	yes
gene6556	ANOS1	rna13721	GO:0004867(serine-type endopeptidase inhibitor activity);GO:0005576(extracellular region);GO:0007155(cell adhesion);GO:0009986(cell surface);GO:0010951(negative regulation of endopeptidase activity)	04330(Notch signaling pathway)	K02599	NA	anosmin-1 [Columba livia]	NA	0.635719	0.546994	0.889537	0.917906	0.41051	0.259405	0.188748	0.096539	3.13039	1.64634	0.00317149	0.0876157	up	yes
gene19929	LOC110365515	rna40129	NA	NA	NA	NA	hypothetical protein AV530_016505 [Patagioenas fasciata monilis]	NA	0.138275	0.586506	2.1288	3.71269	0.046535	0.0001	0.0001	0.484033	12.3713	3.62892	0.00317538	0.0876157	up	yes
gene23461	ITPR3	rna47153;rna47154;rna47152;rna47155	GO:0005220(inositol 1,4,5-trisphosphate-sensitive calcium-release channel activity);GO:0005654(nucleoplasm);GO:0005730(nucleolus);GO:0005789(endoplasmic reticulum membrane);GO:0005887(integral component of plasma membrane);GO:0007613(memory);GO:0035091(phosphatidylinositol binding);GO:0043235(receptor complex);GO:0048016(inositol phosphate-mediated signaling);GO:0050913(sensory perception of bitt…	04371(Apelin signaling pathway);04020(Calcium signaling pathway);04070(Phosphatidylinositol signaling system);04114(Oocyte meiosis);04210(Apoptosis);04218(Cellular senescence);04540(Gap junction);04621(NOD-like receptor signaling pathway);04625(C-type lectin receptor signaling pathway);04912(GnRH signaling pathway);04270(Vascular smooth muscle contraction);04270(Vascular smooth muscle contraction)	K04960	NA	inositol 1,4,5-trisphosphate receptor type 3 isoform X2 [Columba livia];inositol 1,4,5-trisphosphate receptor type 3 isoform X1 [Columba livia];inositol 1,4,5-trisphosphate receptor type 3 isoform X3 [Columba livia]	NA	21.9554	12.975	13.1556	25.7236	6.46257	16.7385	10.3513	9.68575	1.70705	0.771506	0.0032018	0.088164	up	no
gene22262	AIF1L	rna44708	GO:0003779(actin binding);GO:0005509(calcium ion binding);GO:0005737(cytoplasm);GO:0005856(cytoskeleton);GO:0005884(actin filament);GO:0005886(plasma membrane);GO:0005925(focal adhesion);GO:0008150(biological_process);GO:0015629(actin cytoskeleton);GO:0016020(membrane);GO:0042995(cell projection);GO:0046872(metal ion binding);GO:0051015(actin filament binding)	NA	NA	NA	Allograft inflammatory factor 1-like, partial [Aptenodytes forsteri]	NA	34.8302	33.927	24.6851	49.9924	40.4011	211.542	70.8684	72.0386	0.363264	-1.46091	0.00321866	0.0884475	down	yes
gene20183	IGSF11	rna40637	GO:0016021(integral component of membrane);GO:0070062(extracellular exosome)	NA	NA	NA	LOW QUALITY PROTEIN: immunoglobulin superfamily member 11 [Columba livia]	NA	0.0001	0.147858	0.0001	0.160195	0.077328	6.36286	0.749737	0.26226	0.0413641	-4.59548	0.00323245	0.0886455	down	yes
gene24034	CHRNA6	rna48220;rna48217;rna48218;rna48216;rna48221;rna48219	GO:0005892(acetylcholine-gated channel complex);GO:0014059(regulation of dopamine secretion);GO:0030054(cell junction);GO:0045211(postsynaptic membrane);GO:0051899(membrane depolarization);GO:0098655(cation transmembrane transport);GO:0098655(cation transmembrane transport)	04080(Neuroactive ligand-receptor interaction);04080(Neuroactive ligand-receptor interaction)	K04808	NA	cholinergic receptor, nicotinic, alpha 6 (neuronal), partial [Columba livia];neuronal acetylcholine receptor subunit alpha-6 isoform X3 [Columba livia];neuronal acetylcholine receptor subunit alpha-6 isoform X1 [Columba livia]	NA	0.50669	0.830236	1.39723	1.09357	0.167955	0.366418	0.600444	0.117394	3.05677	1.61201	0.00324622	0.0887066	up	yes
gene26211	GABBR1	rna52061	GO:0004965(G-protein coupled GABA receptor activity);GO:0005737(cytoplasm);GO:0007193(adenylate cyclase-inhibiting G-protein coupled receptor signaling pathway);GO:0007214(gamma-aminobutyric acid signaling pathway);GO:0038039(G-protein coupled receptor heterodimeric complex);GO:0042734(presynaptic membrane);GO:0045211(postsynaptic membrane)	04080(Neuroactive ligand-receptor interaction)	K04615	NA	gamma-aminobutyric acid type B receptor subunit 1, partial [Columba livia]	NA	16.1269	15.5915	11.2792	9.69992	2.70523	14.8019	5.90201	6.14191	1.78327	0.834527	0.00324785	0.0887066	up	no
gene25246	LOC110356216	rna50399	NA	NA	NA	NA		NA	0.185594	0.050806	0.123997	0.237976	0.422759	0.879448	1.50839	0.855166	0.163233	-2.61499	0.00331774	0.0904319	down	yes
gene14418	LOC102089195	rna29365	GO:0004252(serine-type endopeptidase activity);GO:0005576(extracellular region);GO:0006508(proteolysis);GO:0007596(blood coagulation);GO:0042730(fibrinolysis);GO:0048771(tissue remodeling)	04080(Neuroactive ligand-receptor interaction);05164(Influenza A)	K01315	EC:3.4.21.7	plasminogen [Columba livia]	NA	0.0001	2.18221	1.79666	0.0001	0.0001	0.098827	0.0001	0.0001	40.1412	5.32701	0.00334087	0.0908784	up	yes
gene8562	KLHL22	rna17766;rna17767;rna17764;rna17765	GO:0000070(mitotic sister chromatid segregation);GO:0004842(ubiquitin-protein transferase activity);GO:0005737(cytoplasm);GO:0005813(centrosome);GO:0005827(polar microtubule);GO:0006513(protein monoubiquitination);GO:0007094(mitotic spindle assembly checkpoint);GO:0031463(Cul3-RING ubiquitin ligase complex);GO:0051301(cell division);GO:0072686(mitotic spindle);GO:0072686(mitotic spindle)	NA	NA	NA	kelch-like protein 22 isoform X1 [Columba livia];kelch-like protein 22 isoform X2 [Columba livia]	NA	21.6498	19.295	19.1178	17.7425	12.9606	14.0978	12.7491	11.3465	1.521	0.605016	0.00336934	0.0914155	up	no
gene25893	DNAJA4	rna51557;rna51556	GO:0005829(cytosol);GO:0005829(cytosol)	NA	NA	NA	dnaJ homolog subfamily A member 4 isoform X1 [Columba livia];dnaJ-like protein subfamily A member 4 [Patagioenas fasciata monilis]	NA	52.7474	70.1175	71.4516	58.4698	110.055	172.438	68.9368	489.471	0.300613	-1.73402	0.00337936	0.0914155	down	yes
gene217	TRMU	rna484;rna483	GO:0000049(tRNA binding);GO:0002143(tRNA wobble position uridine thiolation);GO:0005524(ATP binding);GO:0005739(mitochondrion);GO:0016783(sulfurtransferase activity);GO:0070903(mitochondrial tRNA thio-modification);GO:0070903(mitochondrial tRNA thio-modification)	NA	NA	NA	tRNA 5-methylaminomethyl-2-thiouridylate methyltransferase [Columba livia];mitochondrial tRNA-specific 2-thiouridylase 1 isoform X2 [Columba livia]	NA	27.8862	30.2375	24.941	34.699	20.9122	9.30596	15.6746	16.8766	1.87614	0.907765	0.00338133	0.0914155	up	no
gene1164	PALMD	rna2644	GO:0008360(regulation of cell shape);GO:0016020(membrane)	NA	NA	NA	palmdelphin [Columba livia]	NA	85.4264	99.5075	120.569	133.246	67.9687	22.8994	34.3706	65.2212	2.30363	1.20391	0.00338777	0.0914155	up	yes
gene23502	LOC110355500	rna47209;rna47208;rna47211;rna47210	GO:0005506(iron ion binding);GO:0005654(nucleoplasm);GO:0005739(mitochondrion);GO:0005829(cytosol);GO:0016226(iron-sulfur cluster assembly);GO:0051539(4 iron, 4 sulfur cluster binding);GO:0051539(4 iron, 4 sulfur cluster binding)	NA	NA	NA	NFU1 iron-sulfur cluster scaffold-like protein, mitochondrial [Patagioenas fasciata monilis]	NA	19.5895	23.264	23.9293	29.2861	13.9123	4.74087	10.5818	12.2593	2.31523	1.21116	0.00341463	0.091956	up	yes
gene21034	FNDC3B	rna42366	GO:0016021(integral component of membrane)	NA	NA	NA	fibronectin type III domain-containing protein 3B [Columba livia]	NA	3.49425	2.1122	1.72588	2.7446	2.81147	11.1235	7.59469	4.64015	0.38506	-1.37684	0.0034404	0.0923266	down	yes
gene16875	LOC110363840	rna34103	NA	NA	NA	NA		NA	10.7019	3.81754	21.3957	5.79225	57.0112	79.9226	28.2733	14.8975	0.231573	-2.11046	0.00344707	0.0923266	down	yes
gene26364	LOC102087982	gene26364	GO:0005251(delayed rectifier potassium channel activity);GO:0008076(voltage-gated potassium channel complex);GO:0016021(integral component of membrane);GO:0034765(regulation of ion transmembrane transport);GO:0051260(protein homooligomerization);GO:0071805(potassium ion transmembrane transport)	NA	NA	NA	PREDICTED: potassium voltage-gated channel subfamily C member 3-like, partial [Calidris pugnax]	NA	18.2481	26.4043	9.81447	18.369	10.0959	5.09672	6.07502	9.8269	2.3424	1.22799	0.00344896	0.0923266	up	yes
gene15343	GNGT2	rna31165;rna31166	GO:0003924(GTPase activity);GO:0005834(heterotrimeric G-protein complex);GO:0007186(G-protein coupled receptor signaling pathway);GO:0007186(G-protein coupled receptor signaling pathway)	04371(Apelin signaling pathway);04371(Apelin signaling pathway)	K04549	NA	PREDICTED: guanine nucleotide-binding protein G(I)/G(S)/G(O) subunit gamma-T2, partial [Apaloderma vittatum]	NA	1.53497	0.755529	1.62443	0.653896	1.10229	15.5947	5.97496	2.82465	0.179193	-2.48041	0.00345628	0.092339	down	yes
gene23186	HOXA3	rna46625;rna46623;rna46624;rna46622;rna46621	GO:0003700(DNA binding transcription factor activity);GO:0005634(nucleus);GO:0006355(regulation of transcription, DNA-templated);GO:0007275(multicellular organism development);GO:0043565(sequence-specific DNA binding);GO:0043565(sequence-specific DNA binding)	NA	NA	NA	homeobox protein Hox-A3 [Columba livia]	NA	7.11062	7.68018	10.4863	16.5496	5.69714	6.19665	8.19457	4.82226	1.67907	0.747662	0.00346924	0.0925015	up	no
gene10151	ITGA8	rna20859;rna20860	GO:0001656(metanephros development);GO:0005783(endoplasmic reticulum);GO:0005925(focal adhesion);GO:0007160(cell-matrix adhesion);GO:0007229(integrin-mediated signaling pathway);GO:0007613(memory);GO:0008305(integrin complex);GO:0009986(cell surface);GO:0030030(cell projection organization);GO:0030198(extracellular matrix organization);GO:0030511(positive regulation of transforming growth factor …	04512(ECM-receptor interaction);04514(Cell adhesion molecules (CAMs));04510(Focal adhesion);04810(Regulation of actin cytoskeleton);04810(Regulation of actin cytoskeleton)	K06584	NA	integrin, alpha 8 [Columba livia];integrin alpha-8 isoform X1 [Columba livia]	NA	0.577415	0.565922	0.576988	1.36911	0.020871	0.305917	0.417632	0.167172	3.38905	1.76088	0.00350864	0.0933672	up	yes
gene11070	SLC20A1	rna22580	GO:0005315(inorganic phosphate transmembrane transporter activity);GO:0005887(integral component of plasma membrane);GO:0007165(signal transduction);GO:0015319(sodium:inorganic phosphate symporter activity);GO:0035435(phosphate ion transmembrane transport);GO:0035725(sodium ion transmembrane transport);GO:0043123(positive regulation of I-kappaB kinase/NF-kappaB signaling)	NA	NA	NA	sodium-dependent phosphate transporter 1 [Columba livia]	NA	5.9791	6.86425	8.95208	12.2508	18.4156	27.4089	18.8824	13.0767	0.437705	-1.19197	0.00352265	0.0935552	down	yes
gene659	LIMS1	rna1474;rna1476;rna1477;rna1475;rna1473	GO:0008270(zinc ion binding);GO:0008270(zinc ion binding)	04370(VEGF signaling pathway);04510(Focal adhesion);04810(Regulation of actin cytoskeleton);04810(Regulation of actin cytoskeleton)	K05760	NA	LOW QUALITY PROTEIN: LIM and senescent cell antigen-like-containing domain protein 1 isoform X1 [Nothoprocta perdicaria];LIM and senescent cell antigen-like-containing domain protein 1 isoform X1 [Columba livia];LIM and senescent cell antigen-like-containing domain protein 1 isoform X5 [Columba livia];LIM and senescent cell antigen-like-containing domain protein 1 isoform X3 [Columba livia];LIM a…	NA	8.47904	12.8417	14.2962	12.5776	7.62433	8.25219	4.27776	7.71667	1.7292	0.790106	0.00353105	0.0935936	up	no
gene18651	LRP6	rna37516	GO:0001843(neural tube closure);GO:0003344(pericardium morphogenesis);GO:0005041(low-density lipoprotein particle receptor activity);GO:0005901(caveola);GO:0007268(chemical synaptic transmission);GO:0009880(embryonic pattern specification);GO:0009986(cell surface);GO:0014029(neural crest formation);GO:0014033(neural crest cell differentiation);GO:0017147(Wnt-protein binding);GO:0021587(cerebellum…	04310(Wnt signaling pathway);04150(mTOR signaling pathway)	K03068	NA	Low-density lipoprotein receptor-related protein 6, partial [Aptenodytes forsteri]	NA	2.61841	0.561342	0.78298	0.457869	1.21206	8.44304	5.62123	2.68124	0.246169	-2.02228	0.00353928	0.0936276	down	yes
gene14171	SLC35F1	rna28873;rna28875;rna28872;rna28876;rna28874	GO:0006810(transport);GO:0016021(integral component of membrane);GO:0016021(integral component of membrane)	NA	NA	NA	solute carrier family 35 member F1 isoform X1 [Columba livia];solute carrier family 35 member F1 isoform X3 [Columba livia];solute carrier family 35 member F1 isoform X2 [Columba livia];solute carrier family 35 member F1, partial [Dromaius novaehollandiae]	NA	0.278792	0.169538	0.1083	0.155442	0.147473	7.22754	0.170622	0.207818	0.0918394	-3.44474	0.00355187	0.0937764	down	yes
gene656	STON1	rna1469;rna1467;rna1468	GO:0006897(endocytosis);GO:0006897(endocytosis)	NA	NA	NA	stonin-1 isoform X1 [Columba livia];stonin-1 isoform X3 [Columba livia];stonin-1 isoform X2 [Columba livia]	NA	4.42279	2.99538	3.6075	2.99962	6.41791	16.6724	10.3372	3.34094	0.381449	-1.39044	0.0035765	0.0942419	down	yes
gene6410	FOS	rna13434	GO:0000978(RNA polymerase II proximal promoter sequence-specific DNA binding);GO:0005634(nucleus);GO:0005667(transcription factor complex);GO:0005783(endoplasmic reticulum);GO:0005829(cytosol);GO:0006357(regulation of transcription by RNA polymerase II)	04010(MAPK signaling pathway);04210(Apoptosis);04620(Toll-like receptor signaling pathway);05132(Salmonella infection);05168(Herpes simplex infection)	K04379	NA	LOW QUALITY PROTEIN: proto-oncogene c-Fos, partial [Columba livia]	NA	9.82042	5.55872	1.97416	19.7449	6.134	13.6142	13.3153	202.691	0.157359	-2.66786	0.00358675	0.0943274	down	yes
gene23323	WNK4	rna46899	GO:0004674(protein serine/threonine kinase activity);GO:0005829(cytosol);GO:0006468(protein phosphorylation);GO:0032414(positive regulation of ion transmembrane transporter activity);GO:0035556(intracellular signal transduction);GO:0070294(renal sodium ion absorption)	NA	NA	NA	LOW QUALITY PROTEIN: serine/threonine-protein kinase WNK4 [Columba livia]	NA	2.5267	3.21643	4.7434	4.95179	11.1297	10.8439	7.7474	6.845	0.422204	-1.24399	0.00359556	0.0943748	down	yes
gene24244	LOC102084380	rna48659;rna48658	GO:0003674(molecular_function);GO:0005575(cellular_component);GO:0008150(biological_process);GO:0008150(biological_process)	NA	NA	NA	uncharacterized protein LOC102084380 isoform X2 [Columba livia];uncharacterized protein LOC102084380 isoform X1 [Columba livia]	NA	0.427764	0.335581	0.249732	0.0001	2.94081	1.08365	2.38769	1.0456	0.135855	-2.87986	0.00360297	0.0943852	down	yes
gene1837	LOC102095374	rna4130	GO:0005615(extracellular space);GO:0006953(acute-phase response);GO:0034364(high-density lipoprotein particle);GO:0042056(chemoattractant activity);GO:0050918(positive chemotaxis);GO:0060326(cell chemotaxis)	NA	NA	NA	serum amyloid A protein-like [Patagioenas fasciata monilis]	NA	17.9011	10.1227	17.137	28.8284	24.9758	87.3903	97.0598	19.514	0.323182	-1.62958	0.00361696	0.0945678	down	yes
gene23658	TMC3	rna47503	GO:0006811(ion transport);GO:0016021(integral component of membrane)	NA	NA	NA	transmembrane channel-like protein 3 [Columba livia]	NA	1.06474	0.19138	0.685968	0.123159	0.167969	0.033398	0.0001	0.0001	10.246	3.35698	0.00362664	0.0946295	up	yes
gene15559	CAVIN4	rna31473	GO:0005737(cytoplasm);GO:0030018(Z disc);GO:0035023(regulation of Rho protein signal transduction);GO:0045944(positive regulation of transcription by RNA polymerase II)	NA	NA	NA	muscle-related coiled-coil protein [Columba livia]	NA	140.567	154.785	117.022	138.732	79.4496	20.4333	68.7829	74.3607	2.26767	1.18121	0.00363656	0.0946295	up	yes
gene2302	MYLK2	rna5071	GO:0004687(myosin light chain kinase activity);GO:0005524(ATP binding);GO:0005634(nucleus);GO:0005737(cytoplasm);GO:0006941(striated muscle contraction);GO:0007274(neuromuscular synaptic transmission);GO:0010628(positive regulation of gene expression);GO:0014816(skeletal muscle satellite cell differentiation);GO:0018107(peptidyl-threonine phosphorylation);GO:0032971(regulation of muscle filament …	04371(Apelin signaling pathway);04020(Calcium signaling pathway);04510(Focal adhesion);04810(Regulation of actin cytoskeleton);04270(Vascular smooth muscle contraction)	K00907	EC:2.7.11.18	myosin light chain kinase 2, skeletal/cardiac muscle [Columba livia]	NA	37.6264	42.8632	14.8466	13.7643	7.8528	0.463598	1.11204	13.799	4.69706	2.23176	0.00364041	0.0946295	up	yes
gene12324	HSPA2	rna25086	GO:0009408(response to heat);GO:0009409(response to cold)	03040(Spliceosome);04141(Protein processing in endoplasmic reticulum);04010(MAPK signaling pathway);04144(Endocytosis);05164(Influenza A)	K03283	NA	heat shock-related 70 kDa protein 2 [Columba livia]	NA	103.244	190.953	256.076	193.663	286.699	642.672	253.801	1254.36	0.305201	-1.71217	0.00366188	0.0950042	down	yes
gene1637	NR4A2	rna3728	GO:0000122(negative regulation of transcription by RNA polymerase II);GO:0000979(RNA polymerase II core promoter sequence-specific DNA binding);GO:0001666(response to hypoxia);GO:0001764(neuron migration);GO:0001975(response to amphetamine);GO:0003707(steroid hormone receptor activity);GO:0004879(nuclear receptor activity);GO:0005654(nucleoplasm);GO:0006366(transcription by RNA polymerase II);GO:…	NA	NA	NA	LOW QUALITY PROTEIN: nuclear receptor subfamily 4 group A member 2 [Columba livia]	NA	1.18201	0.270496	0.570783	0.286074	1.12688	1.43	2.98924	5.67457	0.205813	-2.28059	0.00368046	0.0953028	down	yes
gene6891	SDC4	rna14410	GO:0044319(wound healing, spreading of cells);GO:0061098(positive regulation of protein tyrosine kinase activity);GO:0090630(activation of GTPase activity);GO:1902723(negative regulation of skeletal muscle satellite cell proliferation);GO:1902725(negative regulation of satellite cell differentiation);GO:1902766(skeletal muscle satellite cell migration)	04512(ECM-receptor interaction);04514(Cell adhesion molecules (CAMs))	K16338	NA	syndecan-4 [Columba livia]	NA	46.6251	19.9051	37.4733	32.8461	46.0853	114.866	102.274	59.3396	0.424254	-1.237	0.00369915	0.0956029	down	yes
gene14895	TRDMT1	rna30353;rna30354;rna30352;rna30351	GO:0005737(cytoplasm);GO:0008175(tRNA methyltransferase activity);GO:0030488(tRNA methylation);GO:0030488(tRNA methylation)	NA	NA	NA	tRNA aspartic acid methyltransferase 1, partial [Columba livia];tRNA (cytosine(38)-C(5))-methyltransferase isoform X2 [Columba livia]	NA	15.8766	8.78517	12.4225	14.6679	6.67371	8.569	9.788	6.85759	1.62292	0.698593	0.00371415	0.0958065	up	no
gene18261	RDH10	rna36838	GO:0001656(metanephros development);GO:0001701(in utero embryonic development);GO:0002138(retinoic acid biosynthetic process);GO:0004745(retinol dehydrogenase activity);GO:0005737(cytoplasm);GO:0005783(endoplasmic reticulum);GO:0005811(lipid droplet);GO:0007601(visual perception);GO:0008406(gonad development);GO:0009887(animal organ morphogenesis);GO:0014032(neural crest cell development);GO:0016…	00830(Retinol metabolism)	K11151	EC:1.1.1.-	retinol dehydrogenase 10, partial [Columba livia]	NA	1.46266	1.26941	1.09717	0.738716	1.0063	10.5994	4.73452	3.39091	0.23151	-2.11085	0.00372406	0.0958784	down	yes
gene16109	DNAJB9	rna32623;rna32625;rna32624	GO:0005783(endoplasmic reticulum);GO:0030433(ubiquitin-dependent ERAD pathway);GO:0051787(misfolded protein binding);GO:0070062(extracellular exosome);GO:0070062(extracellular exosome)	NA	NA	NA	dnaJ-like protein subfamily B member 9 [Patagioenas fasciata monilis];dnaJ homolog subfamily B member 9 isoform X1 [Columba livia]	NA	4.53619	4.91809	3.75541	3.97716	6.34064	10.0561	18.2821	6.55585	0.416806	-1.26255	0.00374808	0.0963127	down	yes
gene16360	THSD7B	rna33148	GO:0016021(integral component of membrane)	04310(Wnt signaling pathway)	K04512	NA	thrombospondin type-1 domain-containing protein 7B [Columba livia]	NA	0.617792	0.495492	0.464739	1.12828	0.03978	0.349631	0.241094	0.248922	3.07735	1.62169	0.00377068	0.0967089	up	yes
gene769	ABCG2	rna1733;rna1731;rna1734;rna1732	GO:0005886(plasma membrane);GO:0006855(drug transmembrane transport);GO:0016021(integral component of membrane);GO:0042626(ATPase activity, coupled to transmembrane movement of substances);GO:0042626(ATPase activity, coupled to transmembrane movement of substances)	02010(ABC transporters);02010(ABC transporters)	K05681	NA	ATP-binding cassette sub-family G member 2 isoform X2 [Columba livia];ATP-binding cassette sub-family G member 2 isoform X1 [Columba livia];ATP-binding cassette sub-family G member 2 isoform X3 [Columba livia]	NA	0.402131	0.734818	0.806366	0.797797	1.89816	4.79861	1.71483	1.73096	0.270258	-1.88759	0.00378231	0.0967237	down	yes
gene5672	NEK3	rna12037;rna12039;rna12038;rna12036	GO:0004674(protein serine/threonine kinase activity);GO:0005524(ATP binding);GO:0005634(nucleus);GO:0005737(cytoplasm);GO:0005813(centrosome);GO:0006468(protein phosphorylation);GO:0007017(microtubule-based process);GO:0007059(chromosome segregation);GO:0030010(establishment of cell polarity);GO:0048812(neuron projection morphogenesis);GO:0090043(regulation of tubulin deacetylation);GO:0090043(re…	NA	NA	NA	serine/threonine-protein kinase Nek3 isoform X3 [Columba livia];serine/threonine-protein kinase Nek3 isoform X1 [Columba livia];serine/threonine-protein kinase Nek3 isoform X4 [Columba livia]	NA	7.23572	3.42405	1.69999	4.04288	0.373011	2.59935	0.985849	1.75224	2.87239	1.52225	0.00378562	0.0967237	up	yes
gene11587	LOC110361166	rna23676	GO:0003674(molecular_function);GO:0005575(cellular_component);GO:0008150(biological_process)	NA	NA	NA	uncharacterized protein FLJ26957-like [Columba livia]	NA	3.47637	4.20547	4.50785	5.08265	10.2855	8.93556	30.0932	8.66293	0.297916	-1.74702	0.00383076	0.0975409	down	yes
gene13433	PI4K2A	rna27387	GO:0005739(mitochondrion);GO:0016301(kinase activity);GO:0016310(phosphorylation);GO:0030425(dendrite);GO:0042734(presynaptic membrane);GO:0043025(neuronal cell body);GO:0044231(host cell presynaptic membrane)	00562(Inositol phosphate metabolism);04070(Phosphatidylinositol signaling system)	K13711	EC:2.7.1.67	PREDICTED: phosphatidylinositol 4-kinase type 2-alpha, partial [Struthio camelus australis]	NA	9.20863	8.93776	11.2395	9.79392	14.7377	23.2935	32.2441	15.9781	0.45424	-1.13847	0.00383209	0.0975409	down	yes
gene8553	MIF	rna17754	GO:0042289(MHC class II protein binding)	00350(Tyrosine metabolism);00360(Phenylalanine metabolism)	K07253	EC:5.3.2.1	macrophage migration inhibitory factor [Columba livia]	NA	36.6042	30.1202	36.01	35.68	55.7845	134.835	61.841	64.1261	0.437208	-1.19361	0.00386726	0.0981745	down	yes
gene23188	HOXA5	rna46627	GO:0003700(DNA binding transcription factor activity);GO:0005634(nucleus);GO:0006351(transcription, DNA-templated);GO:0006355(regulation of transcription, DNA-templated);GO:0007275(multicellular organism development);GO:0043565(sequence-specific DNA binding)	NA	NA	NA	homeobox protein Hox-A5 [Columba livia]	NA	38.8869	35.8718	48.3431	51.5319	33.2786	29.9535	25.6678	19.8531	1.60578	0.683278	0.00387157	0.0981745	up	no
gene15374	CBX1	rna31214	GO:0000784(nuclear chromosome, telomeric region);GO:0001939(female pronucleus);GO:0001940(male pronucleus);GO:0005515(protein binding);GO:0005721(pericentric heterochromatin);GO:0005819(spindle);GO:0010369(chromocenter);GO:0042803(protein homodimerization activity);GO:0045892(negative regulation of transcription, DNA-templated);GO:1990226(histone methyltransferase binding)	NA	NA	NA	chromobox protein homolog 1 [Lonchura striata domestica]	NA	56.653	56.912	51.8289	55.3043	32.2262	51.7963	35.7032	30.895	1.46526	0.551155	0.0038934	0.0985426	up	no
gene23735	PHYHD1	rna47640;rna47641	GO:0005515(protein binding);GO:0046872(metal ion binding);GO:0051213(dioxygenase activity);GO:0055114(oxidation-reduction process);GO:0055114(oxidation-reduction process)	04146(Peroxisome);04146(Peroxisome)	K00477	EC:1.14.11.18	phytanoyl-CoA dioxygenase domain-containing protein 1 isoform X1 [Columba livia]	NA	12.489	13.1014	7.1396	19.6361	5.582	8.93533	7.96674	7.3296	1.75645	0.812662	0.00390778	0.098646	up	no
gene6270	GJD2	rna13193	GO:0001508(action potential);GO:0005922(connexin complex);GO:0007268(chemical synaptic transmission);GO:0007601(visual perception);GO:0016021(integral component of membrane)	04540(Gap junction)	K07373	NA	gap junction delta-2 protein [Gallus gallus]	NA	0.194476	0.26536	0.116772	0.087651	0.02286	0.0001	0.0001	0.052317	8.81249	3.13955	0.00392266	0.098646	up	yes
gene531	ADGRD1	rna1142;rna1143;rna1145;rna1141;rna1140;rna1144;rna1146	GO:0004930(G-protein coupled receptor activity);GO:0005886(plasma membrane);GO:0007166(cell surface receptor signaling pathway);GO:0016021(integral component of membrane);GO:0016021(integral component of membrane)	NA	NA	NA	adhesion G-protein coupled receptor D1 isoform X1 [Columba livia];adhesion G-protein coupled receptor D1 isoform X4 [Columba livia];adhesion G-protein coupled receptor D1 isoform X5 [Columba livia]	NA	0.68773	0.466039	0.702207	0.890259	1.02323	8.04886	0.788381	1.57574	0.240135	-2.05808	0.00392765	0.098646	down	yes
gene17664	CEND1	rna35672;rna35674;rna35673	GO:0007628(adult walking behavior);GO:0016021(integral component of membrane);GO:0021686(cerebellar granular layer maturation);GO:0021702(cerebellar Purkinje cell differentiation);GO:0021933(radial glia guided migration of cerebellar granule cell);GO:0021941(negative regulation of cerebellar granule cell precursor proliferation);GO:0021941(negative regulation of cerebellar granule cell precursor …	NA	NA	NA	cell cycle exit and neuronal differentiation protein 1 [Columba livia]	NA	0.246587	0.531851	0.16127	0.586483	0.557927	2.91575	1.87147	1.02964	0.239411	-2.06244	0.00394673	0.098646	down	yes
gene10664	LOC102097154	rna21844	NA	NA	NA	NA		NA	26.9173	20.0675	19.7708	21.4325	34.0081	57.7953	69.6859	35.2362	0.44828	-1.15753	0.00395215	0.098646	down	yes
gene13881	SNTB1	rna28300	GO:0005198(structural molecule activity);GO:0005925(focal adhesion);GO:0045202(synapse)	04144(Endocytosis);04217(Necroptosis)	K12196	NA	beta-1-syntrophin [Columba livia]	NA	11.0695	36.1078	9.58787	11.0372	5.79808	10.4545	7.1021	10.3813	2.0098	1.00705	0.00395278	0.098646	up	yes
gene18429	BTG2	rna37152	GO:0006479(protein methylation);GO:0006974(cellular response to DNA damage stimulus);GO:0008306(associative learning);GO:0009952(anterior/posterior pattern specification);GO:0017148(negative regulation of translation);GO:0021542(dentate gyrus development);GO:0021954(central nervous system neuron development);GO:0031175(neuron projection development);GO:0035914(skeletal muscle cell differentiation…	03018(RNA degradation)	K14443	NA	protein BTG2 [Columba livia]	NA	25.6956	24.6319	23.355	15.2567	11.8564	24.786	55.6869	359.625	0.196788	-2.34528	0.00396145	0.098646	down	yes
gene15359	HOXB9	rna31186	GO:0005654(nucleoplasm);GO:0005739(mitochondrion);GO:0006351(transcription, DNA-templated);GO:0009952(anterior/posterior pattern specification);GO:0045944(positive regulation of transcription by RNA polymerase II);GO:0048706(embryonic skeletal system development);GO:0060070(canonical Wnt signaling pathway);GO:0060326(cell chemotaxis)	NA	NA	NA	homeobox protein Hox-B9 [Columba livia]	NA	1.45168	0.0001	1.13113	1.33303	0.105739	0.184154	0.0001	0.0001	13.4989	3.75477	0.00396496	0.098646	up	yes
gene21667	EGR1	rna43638	GO:0010996(response to auditory stimulus);GO:0061743(motor learning)	04371(Apelin signaling pathway);04912(GnRH signaling pathway);04933(AGE-RAGE signaling pathway in diabetic complications)	K09203	NA	early growth response protein 1 [Columba livia]	NA	9.74784	15.0406	6.61594	26.9649	5.96563	29.8871	9.63989	368.402	0.141024	-2.82598	0.00396625	0.098646	down	yes
gene8923	CREM	rna18592;rna18590;rna18587;rna18591;rna18584;rna18586;rna18589;rna18588;rna18585	GO:0001046(core promoter sequence-specific DNA binding);GO:0003700(DNA binding transcription factor activity);GO:0005634(nucleus);GO:0005667(transcription factor complex);GO:0005737(cytoplasm);GO:0006351(transcription, DNA-templated);GO:0006687(glycosphingolipid metabolic process);GO:0007283(spermatogenesis);GO:0032922(circadian regulation of gene expression);GO:0045892(negative regulation of tra…	04261(Adrenergic signaling in cardiomyocytes);04261(Adrenergic signaling in cardiomyocytes)	K09052	NA	cAMP-responsive element modulator isoform X4 [Columba livia];cAMP-responsive element modulator isoform X9 [Columba livia];cAMP-responsive element modulator isoform X6 [Columba livia];cAMP-responsive element modulator isoform X8 [Columba livia];cAMP-responsive element modulator isoform X7 [Columba livia];cAMP-responsive element modulator isoform X2 [Columba livia];cAMP-responsive element modulator…	NA	9.56422	7.99216	8.29342	10.135	8.44555	18.5569	40.9506	22.9577	0.395826	-1.33706	0.00397075	0.098646	down	yes
gene10867	MCF2L	rna22240;rna22239;rna22232;rna22233;rna22246;rna22238;rna22235;rna22234;rna22243;rna22231;rna22237;rna22242;rna22241;rna22245;rna22244;rna22236	GO:0005089(Rho guanyl-nucleotide exchange factor activity);GO:0005622(intracellular);GO:0035023(regulation of Rho protein signal transduction);GO:0035556(intracellular signal transduction);GO:0043547(positive regulation of GTPase activity);GO:0005615(extracellular space);GO:0005615(extracellular space)	NA	NA	NA	guanine nucleotide exchange factor DBS isoform X2 [Columba livia];guanine nucleotide exchange factor DBS isoform X3 [Columba livia];guanine nucleotide exchange factor DBS isoform X4 [Columba livia];guanine nucleotide exchange factor DBS isoform X1 [Columba livia];guanine nucleotide exchange factor DBS isoform X9 [Columba livia];guanine nucleotide exchange factor DBS isoform X6 [Columba livia];gua…	NA	22.3088	4.95748	7.46072	10.0648	18.2896	40.2486	66.4948	16.8088	0.315787	-1.66298	0.00402018	0.0996902	down	yes
gene8193	LOC102085028	rna17079	GO:0005509(calcium ion binding);GO:0005737(cytoplasm);GO:0005886(plasma membrane);GO:0005887(integral component of plasma membrane);GO:0007155(cell adhesion);GO:0007156(homophilic cell adhesion via plasma membrane adhesion molecules);GO:0007268(chemical synaptic transmission);GO:0007399(nervous system development);GO:0007416(synapse assembly);GO:0016021(integral component of membrane);GO:0016339(…	NA	NA	NA	protocadherin beta-4-like, partial [Columba livia]	NA	0.044117	0.23332	0.132612	0.220873	0.213559	2.34481	1.83459	0.486616	0.129299	-2.95122	0.00403917	0.0999769	down	yes
gene22036	SDC1	rna44299	GO:0005737(cytoplasm);GO:0005925(focal adhesion);GO:0008022(protein C-terminus binding);GO:0009897(external side of plasma membrane);GO:0009986(cell surface);GO:0016021(integral component of membrane);GO:0016477(cell migration);GO:0042060(wound healing);GO:0048627(myoblast development);GO:0055002(striated muscle cell development);GO:0060070(canonical Wnt signaling pathway);GO:0070062(extracellula…	04512(ECM-receptor interaction);04514(Cell adhesion molecules (CAMs))	K06257	NA	syndecan 1, partial [Columba livia]	NA	10.2562	9.39088	10.1125	9.46673	8.02464	35.5567	27.2881	25.6015	0.406613	-1.29827	0.00405921	0.100091	down	yes
gene18823	TM4SF18	rna37854;rna37851;rna37852;rna37853	GO:0016021(integral component of membrane);GO:0003674(molecular_function);GO:0005887(integral component of plasma membrane);GO:0008150(biological_process);GO:0008150(biological_process)	00860(Porphyrin and chlorophyll metabolism);04216(Ferroptosis);04216(Ferroptosis)	K13624	EC:1.16.3.1	transmembrane 4 L6 family member 18 isoform X3 [Columba livia];transmembrane 4 L6 family member 18 isoform X4 [Columba livia];transmembrane 4 L6 family member 18 isoform X2 [Columba livia];transmembrane 4 L6 family member 18 isoform X1 [Columba livia]	NA	34.626	23.6547	24.3965	26.2972	7.86917	27.8295	18.2615	16.2654	1.55178	0.633922	0.00406357	0.100091	up	no
gene4486	LAMC2	rna9476	GO:0003674(molecular_function);GO:0005604(basement membrane);GO:0005607(laminin-2 complex);GO:0005610(laminin-5 complex);GO:0005615(extracellular space);GO:0005938(cell cortex);GO:0008150(biological_process);GO:0008201(heparin binding);GO:0008284(positive regulation of cell proliferation);GO:0016020(membrane);GO:0030335(positive regulation of cell migration);GO:0048471(perinuclear region of cytop…	04512(ECM-receptor interaction);04510(Focal adhesion)	K06246	NA	laminin subunit gamma-2, partial [Columba livia]	NA	0.800489	0.208033	0.503628	0.283715	0.592819	1.84025	1.79704	2.72401	0.258245	-1.95319	0.00406606	0.100091	down	yes
gene9791	TAT	rna20208;rna20207	GO:0004838(L-tyrosine:2-oxoglutarate aminotransferase activity);GO:0005739(mitochondrion);GO:0006103(2-oxoglutarate metabolic process);GO:0006536(glutamate metabolic process);GO:0006572(tyrosine catabolic process);GO:0009058(biosynthetic process);GO:0030170(pyridoxal phosphate binding);GO:0030170(pyridoxal phosphate binding)	00270(Cysteine and methionine metabolism);00350(Tyrosine metabolism);00360(Phenylalanine metabolism);00400(Phenylalanine, tyrosine and tryptophan biosynthesis);00130(Ubiquinone and other terpenoid-quinone biosynthesis);00130(Ubiquinone and other terpenoid-quinone biosynthesis)	K00815	EC:2.6.1.5	tyrosine aminotransferase isoform A [Patagioenas fasciata monilis];tyrosine aminotransferase [Columba livia]	NA	0.296245	2.72482	1.8273	0.136006	0.067587	0.0001	0.488869	0.0734302	7.91187	2.98402	0.00408654	0.100334	up	yes
gene17131	GRPEL2	rna34613	GO:0000774(adenyl-nucleotide exchange factor activity);GO:0005743(mitochondrial inner membrane);GO:0006457(protein folding);GO:0042803(protein homodimerization activity);GO:0050790(regulation of catalytic activity);GO:0051082(unfolded protein binding);GO:0051087(chaperone binding)	NA	NA	NA	grpE protein homolog 2, mitochondrial, partial [Columba livia]	NA	20.0887	15.8983	7.78961	12.626	8.30541	5.48993	8.94456	8.21689	1.82198	0.865505	0.00409461	0.100334	up	no
gene19603	OTUD7A	rna39387;rna39384;rna39383;rna39388;rna39391;rna39395;rna39396;rna39394;rna39386;rna39389;rna39393;rna39385;rna39392;rna39390	GO:0004843(thiol-dependent ubiquitin-specific protease activity);GO:0005634(nucleus);GO:0005737(cytoplasm);GO:0006955(immune response);GO:0035871(protein K11-linked deubiquitination);GO:0043124(negative regulation of I-kappaB kinase/NF-kappaB signaling);GO:0045088(regulation of innate immune response);GO:0050727(regulation of inflammatory response);GO:0070530(K63-linked polyubiquitin modification…	NA	NA	NA	OTU domain-containing protein 7A isoform X2 [Columba livia];OTU domain-containing protein 7A isoform X1 [Columba livia];OTU domain-containing protein 7A isoform X3 [Columba livia]	NA	1.29995	2.26587	2.05298	1.82082	2.09152	3.50999	11.2712	4.13806	0.354085	-1.49783	0.0040983	0.100334	down	yes
gene16257	LOC102094922	rna32938	GO:0001755(neural crest cell migration);GO:0005615(extracellular space);GO:0030215(semaphorin receptor binding);GO:0030335(positive regulation of cell migration);GO:0038191(neuropilin binding);GO:0045499(chemorepellent activity);GO:0048843(negative regulation of axon extension involved in axon guidance);GO:0050919(negative chemotaxis);GO:0071526(semaphorin-plexin signaling pathway)	04360(Axon guidance)	K06840	NA	semaphorin-3F [Patagioenas fasciata monilis]	NA	14.4933	20.6308	16.4547	17.3746	6.89685	11.2098	18.1375	8.23049	1.5504	0.632641	0.00411487	0.100557	up	no
gene12471	TRIM55	rna25355;rna25359;rna25358;rna25360;rna25361;rna25362;rna25356;rna25357	GO:0005622(intracellular);GO:0008270(zinc ion binding);GO:0042802(identical protein binding);GO:0042802(identical protein binding)	NA	NA	NA	tripartite motif-containing protein 55 isoform X4 [Columba livia];tripartite motif-containing protein 55 isoform X6 [Columba livia];tripartite motif-containing protein 55 isoform X5 [Columba livia];tripartite motif-containing protein 55 isoform X7 [Columba livia];tripartite motif-containing protein 55 isoform X8 [Columba livia];tripartite motif-containing protein 55 isoform X3 [Columba livia];tri…	NA	34.3391	38.4815	32.7626	47.2638	25.8778	2.64425	10.3714	15.0625	2.83281	1.50223	0.00412634	0.100654	up	yes
gene9189	LOC102090285	rna19116	GO:0003779(actin binding);GO:0005737(cytoplasm);GO:0005829(cytosol);GO:0005856(cytoskeleton);GO:0005886(plasma membrane);GO:0008092(cytoskeletal protein binding);GO:0015629(actin cytoskeleton);GO:0016020(membrane);GO:0016528(sarcoplasm);GO:0030029(actin filament-based process);GO:0030506(ankyrin binding);GO:0042383(sarcolemma);GO:0042802(identical protein binding);GO:0048747(muscle fiber developm…	04010(MAPK signaling pathway);04510(Focal adhesion);05132(Salmonella infection)	K04437	NA	filamin-C, partial [Columba livia]	NA	52.642	125.923	173.625	84.5386	44.2647	14.118	20.6601	73.5315	2.8624	1.51722	0.0041419	0.100851	up	yes
gene7941	RNF130	rna16575	GO:0004842(ubiquitin-protein transferase activity);GO:0005634(nucleus);GO:0005737(cytoplasm);GO:0008270(zinc ion binding);GO:0012501(programmed cell death);GO:0016021(integral component of membrane);GO:0016567(protein ubiquitination)	NA	NA	NA	E3 ubiquitin-protein ligase RNF130, partial [Columba livia]	NA	42.587	34.1364	41.0432	38.6997	55.4594	143.149	104.026	59.8394	0.431662	-1.21202	0.00418093	0.101618	down	yes
gene19429	HERC3	rna39057;rna39059;rna39060;rna39058	GO:0004842(ubiquitin-protein transferase activity);GO:0005634(nucleus);GO:0005737(cytoplasm);GO:0016874(ligase activity);GO:0016874(ligase activity)	04120(Ubiquitin mediated proteolysis);04120(Ubiquitin mediated proteolysis)	K10614	EC:2.3.2.26	probable E3 ubiquitin-protein ligase HERC3 isoform X3 [Columba livia];PREDICTED: probable E3 ubiquitin-protein ligase HERC3 [Calidris pugnax]	NA	6.74003	7.58828	8.90246	7.31091	5.57294	4.31305	5.11678	4.24652	1.58664	0.665974	0.00419882	0.101869	up	no
gene10668	ELK4	rna21855	GO:0000981(RNA polymerase II transcription factor activity, sequence-specific DNA binding);GO:0005634(nucleus);GO:0006357(regulation of transcription by RNA polymerase II);GO:0030154(cell differentiation)	04010(MAPK signaling pathway)	K04376	NA	ETS domain-containing protein Elk-4 [Patagioenas fasciata monilis]	NA	4.94121	2.81547	3.13075	3.01783	4.44773	11.7642	9.34959	6.0939	0.43927	-1.18682	0.00425901	0.102855	down	yes
gene18371	NUDT5	rna37051;rna37052;rna37050	GO:0000287(magnesium ion binding);GO:0005622(intracellular);GO:0005634(nucleus);GO:0005829(cytosol);GO:0009117(nucleotide metabolic process);GO:0009191(ribonucleoside diphosphate catabolic process);GO:0017110(nucleoside-diphosphatase activity);GO:0019144(ADP-sugar diphosphatase activity);GO:0019303(D-ribose catabolic process);GO:0030515(snoRNA binding);GO:0034656(nucleobase-containing small molec…	00230(Purine metabolism);00230(Purine metabolism)	K13987	EC:3.6.1.13;EC:3.6.1.58	nudix (nucleoside diphosphate linked moiety X)-type motif 5, partial [Columba livia];ADP-sugar pyrophosphatase isoform B [Patagioenas fasciata monilis]	NA	5.74114	6.43296	6.04187	6.37927	2.22678	2.84152	2.06365	4.45369	2.12291	1.08604	0.00425907	0.102855	up	yes
gene12303	RHOJ	rna25040	GO:0005525(GTP binding);GO:0005622(intracellular);GO:0007266(Rho protein signal transduction);GO:0008360(regulation of cell shape);GO:0030036(actin cytoskeleton organization);GO:0061299(retina vasculature morphogenesis in camera-type eye);GO:0070062(extracellular exosome)	NA	NA	NA	rho-related GTP-binding protein RhoJ [Columba livia]	NA	3.62398	1.2464	0.287129	0.289266	2.41242	16.2277	4.36684	6.49348	0.184634	-2.43726	0.00427902	0.102855	down	yes
gene14608	LMOD2	rna29782	GO:0003779(actin binding);GO:0005523(tropomyosin binding);GO:0005865(striated muscle thin filament);GO:0006936(muscle contraction);GO:0007015(actin filament organization);GO:0030239(myofibril assembly);GO:0051694(pointed-end actin filament capping)	NA	NA	NA	LOW QUALITY PROTEIN: leiomodin-2 [Columba livia]	NA	2.02965	2.44412	20.0353	1.24059	0.904902	0.672212	0.0001	2.13529	6.93592	2.79409	0.00428219	0.102855	up	yes
gene17979	SECISBP2L	rna36222	GO:0005515(protein binding)	NA	NA	NA	LOW QUALITY PROTEIN: selenocysteine insertion sequence-binding protein 2-like [Columba livia]	NA	10.5311	6.61442	6.81656	8.38177	9.84775	30.4279	26.149	13.2983	0.405703	-1.3015	0.00428843	0.102855	down	yes
gene26394	LOC110356702	rna52273	GO:0005814(centriole)	NA	NA	NA	fas-binding factor 1 homolog [Columba livia]	NA	4.75594	0.863095	0.915236	0.987564	2.13853	1.70266	82.8858	2.22039	0.0845651	-3.56379	0.00429136	0.102855	down	yes
gene19470	LOC102094323	rna39147	GO:0007084(mitotic nuclear envelope reassembly);GO:0016021(integral component of membrane)	NA	NA	NA	receptor expression-enhancing protein 3 [Columba livia]	NA	9.27661	4.84367	6.47457	5.14339	7.71152	28.3595	20.3296	9.20534	0.392316	-1.34991	0.00429294	0.102855	down	yes
gene13631	TMEM110	rna27862	GO:0016021(integral component of membrane)	NA	NA	NA	transmembrane protein 110, partial [Columba livia]	NA	2.12977	1.70246	0.773719	1.43973	2.51326	8.26329	5.2186	3.39757	0.31175	-1.68154	0.00434906	0.103831	down	yes
gene22945	VWC2	rna46149	GO:0005604(basement membrane);GO:0005614(interstitial matrix);GO:0005615(extracellular space);GO:0010811(positive regulation of cell-substrate adhesion);GO:0030514(negative regulation of BMP signaling pathway);GO:0032281(AMPA glutamate receptor complex);GO:0045666(positive regulation of neuron differentiation)	03008(Ribosome biogenesis in eukaryotes)	K14566	NA	brorin [Columba livia]	NA	1.51669	0.859769	1.27256	1.34488	0.095526	0.76671	0.0001	0.0001	5.79045	2.53368	0.0043491	0.103831	up	yes
gene21622	AFF4	rna43535	GO:0003700(DNA binding transcription factor activity);GO:0005515(protein binding);GO:0005654(nucleoplasm);GO:0006355(regulation of transcription, DNA-templated);GO:0006366(transcription by RNA polymerase II);GO:0006368(transcription elongation from RNA polymerase II promoter);GO:0007286(spermatid development);GO:0008023(transcription elongation factor complex);GO:0035327(transcriptionally active …	NA	NA	NA	LOW QUALITY PROTEIN: AF4/FMR2 family member 4 [Columba livia]	NA	6.71023	5.93047	4.98636	5.74815	9.09749	15.6981	12.8618	10.8111	0.482276	-1.05207	0.00436394	0.104001	down	yes
gene14319	LOC106145806	rna29157	GO:0004674(protein serine/threonine kinase activity);GO:0005524(ATP binding);GO:0006468(protein phosphorylation);GO:0007519(skeletal muscle tissue development)	NA	NA	NA	SRSF protein kinase 3-like [Columba livia]	NA	1.54829	1.52775	0.877543	0.198015	0.071568	0.234366	0.130261	0.404465	4.9385	2.30407	0.00437917	0.104179	up	yes
gene12659	PIK3CA	rna25694	GO:0001889(liver development);GO:0004672(protein kinase activity);GO:0005622(intracellular);GO:0005886(plasma membrane);GO:0005942(phosphatidylinositol 3-kinase complex);GO:0005943(phosphatidylinositol 3-kinase complex, class IA);GO:0006006(glucose metabolic process);GO:0006468(protein phosphorylation);GO:0007163(establishment or maintenance of cell polarity);GO:0010468(regulation of gene express…	00562(Inositol phosphate metabolism);04012(ErbB signaling pathway);04370(VEGF signaling pathway);04068(FoxO signaling pathway);04070(Phosphatidylinositol signaling system);04150(mTOR signaling pathway);04140(Autophagy - animal);04210(Apoptosis);04218(Cellular senescence);04510(Focal adhesion);04810(Regulation of actin cytoskeleton);04620(Toll-like receptor signaling pathway);04625(C-type lectin r…	K00922	EC:2.7.1.153	phosphatidylinositol 4,5-bisphosphate 3-kinase catalytic subunit alpha isoform [Columba livia]	NA	5.81896	3.67076	5.46316	4.48612	7.43998	15.4898	15.5958	6.7937	0.428935	-1.22117	0.00439771	0.104436	down	yes
gene2794	CNTN1	rna6105	GO:0005515(protein binding);GO:0005886(plasma membrane);GO:0007155(cell adhesion);GO:0007411(axon guidance);GO:0010628(positive regulation of gene expression);GO:0010765(positive regulation of sodium ion transport);GO:0010976(positive regulation of neuron projection development);GO:0021549(cerebellum development);GO:0030246(carbohydrate binding);GO:0031225(anchored component of membrane);GO:00432…	04514(Cell adhesion molecules (CAMs))	K06759	NA	PREDICTED: LOW QUALITY PROTEIN: contactin-1 [Aquila chrysaetos canadensis]	NA	1.00214	1.99428	0.843757	1.55968	1.16422	15.2172	6.36759	1.51182	0.222575	-2.16764	0.00441028	0.10455	down	yes
gene13408	CPN1	rna27344	GO:0004181(metallocarboxypeptidase activity);GO:0004185(serine-type carboxypeptidase activity);GO:0005615(extracellular space);GO:0006518(peptide metabolic process);GO:0008270(zinc ion binding);GO:0016485(protein processing)	NA	NA	NA	LOW QUALITY PROTEIN: carboxypeptidase N catalytic chain [Columba livia]	NA	0.422178	1.16663	1.40762	0.510826	0.12764	0.383881	0.163296	0.0001	5.19657	2.37756	0.00442307	0.104669	up	yes
gene14004	LOC110362528	rna28573	NA	NA	NA	NA		NA	2.62736	0.875395	4.27113	2.78746	0.336805	0.0001	0.949978	0.890983	4.8494	2.27781	0.0044753	0.10559	up	yes
gene6157	TTC9	rna12971	GO:0000413(protein peptidyl-prolyl isomerization);GO:0003755(peptidyl-prolyl cis-trans isomerase activity);GO:0005528(FK506 binding);GO:0005789(endoplasmic reticulum membrane);GO:0061077(chaperone-mediated protein folding)	NA	NA	NA	tetratricopeptide repeat domain 9 [Columba livia]	NA	9.15093	8.947	8.20136	8.24322	1.89702	9.60579	3.45975	3.67772	1.85311	0.889949	0.00447766	0.10559	up	no
gene21404	RAB27A	rna43059;rna43058;rna43057;rna43060;rna43061	GO:0001750(photoreceptor outer segment);GO:0003924(GTPase activity);GO:0005525(GTP binding);GO:0005764(lysosome);GO:0005794(Golgi apparatus);GO:0006605(protein targeting);GO:0007264(small GTPase mediated signal transduction);GO:0007596(blood coagulation);GO:0010628(positive regulation of gene expression);GO:0019003(GDP binding);GO:0019882(antigen processing and presentation);GO:0030141(secretory …	NA	NA	NA	ras-related protein Rab-27A [Columba livia]	NA	7.09702	7.43352	5.9127	8.04527	9.73325	19.8318	17.508	12.7283	0.476385	-1.0698	0.00448595	0.1056	down	yes
gene19373	AHR	rna38977	GO:0005634(nucleus);GO:0005737(cytoplasm);GO:0009410(response to xenobiotic stimulus);GO:0014070(response to organic cyclic compound);GO:0045893(positive regulation of transcription, DNA-templated)	NA	NA	NA	aryl hydrocarbon receptor, partial [Columba livia]	NA	2.40164	2.88409	2.26161	2.63508	2.47273	10.1347	10.3621	3.93113	0.378518	-1.40156	0.00450004	0.105747	down	yes
gene1163	PLPPR4	rna2643	GO:0005887(integral component of plasma membrane);GO:0006644(phospholipid metabolic process);GO:0007165(signal transduction);GO:0007409(axonogenesis);GO:0042577(lipid phosphatase activity);GO:0046839(phospholipid dephosphorylation)	NA	NA	NA	hypothetical protein DV515_00004957 [Erythrura gouldiae]	NA	0.037147	0.046164	0.063511	0.141609	0.09593	1.84014	0.383589	0.145362	0.11701	-3.0953	0.00451015	0.1058	down	yes
gene15479	TMCC3	rna31364;rna31363	GO:0016021(integral component of membrane);GO:0016021(integral component of membrane)	NA	NA	NA	transmembrane and coiled-coil domains protein 3 isoform X1 [Columba livia]	NA	1.23865	0.354538	1.1706	0.388356	1.93809	4.24795	3.255	1.11226	0.298688	-1.74329	0.0045349	0.106034	down	yes
gene2371	LOC102097504	rna5200	GO:0004715(non-membrane spanning protein tyrosine kinase activity);GO:0005102(receptor binding);GO:0005524(ATP binding);GO:0005737(cytoplasm);GO:0007169(transmembrane receptor protein tyrosine kinase signaling pathway);GO:0016477(cell migration);GO:0030154(cell differentiation);GO:0031234(extrinsic component of cytoplasmic side of plasma membrane);GO:0038083(peptidyl-tyrosine autophosphorylation)…	NA	NA	NA	tyrosine-protein kinase Srms [Columba livia]	NA	0.579449	0.61613	0.7414	0.72046	0.110355	0.375929	0.135738	0.0001	4.27157	2.09477	0.00453586	0.106034	up	yes
gene26099	ATXN7L3	rna51912	GO:0000124(SAGA complex);GO:0003713(transcription coactivator activity);GO:0005515(protein binding);GO:0006351(transcription, DNA-templated);GO:0008270(zinc ion binding);GO:0016578(histone deubiquitination);GO:0030374(ligand-dependent nuclear receptor transcription coactivator activity);GO:0045893(positive regulation of transcription, DNA-templated);GO:0071819(DUBm complex)	NA	NA	NA	ataxin-7-like protein 3 [Columba livia]	NA	15.7708	21.8945	19.7966	18.1033	8.44589	18.9107	9.63948	8.63224	1.6561	0.727794	0.00458565	0.107012	up	no
gene10600	RIPOR2	rna21740;rna21738;rna21739	GO:0005737(cytoplasm);GO:0007605(sensory perception of sound);GO:0060171(stereocilium membrane);GO:0060171(stereocilium membrane)	NA	NA	NA	protein FAM65B isoform X1 [Columba livia];protein FAM65B isoform X3 [Columba livia];protein FAM65B isoform X2 [Columba livia]	NA	16.031	15.7141	14.2245	16.0987	9.981	4.34303	11.746	8.59416	1.79056	0.840412	0.00459425	0.107027	up	no
gene16409	PCP4L1	rna33220	GO:0003674(molecular_function);GO:0005575(cellular_component);GO:0008150(biological_process)	NA	NA	NA	Purkinje cell protein 4-like protein 1 [Columba livia]	NA	0.258235	0.482922	0.55822	1.71561	0.771636	11.8869	6.50168	3.78842	0.13138	-2.92819	0.00462985	0.10767	down	yes
gene308	XBP1	rna721	GO:0003700(DNA binding transcription factor activity);GO:0006355(regulation of transcription, DNA-templated);GO:0043565(sequence-specific DNA binding)	04141(Protein processing in endoplasmic reticulum)	K09027	NA	PREDICTED: LOW QUALITY PROTEIN: X-box-binding protein 1 [Aptenodytes forsteri]	NA	25.0429	27.2423	20.416	29.0541	47.8339	77.366	45.9489	42.0539	0.47727	-1.06712	0.00463832	0.107681	down	yes
gene6567	PUDP	rna13754	GO:0005737(cytoplasm);GO:0008152(metabolic process);GO:0016787(hydrolase activity);GO:0016791(phosphatase activity)	NA	NA	NA	pseudouridine-5'-phosphatase, partial [Columba livia]	NA	5.47917	3.97299	2.53245	4.81499	1.16632	2.29001	2.51118	2.19742	2.05753	1.04092	0.00467574	0.10812	up	yes
gene15512	SOCS3	rna31404	GO:0001932(regulation of protein phosphorylation);GO:0005622(intracellular);GO:0007259(JAK-STAT cascade);GO:0016567(protein ubiquitination);GO:0043066(negative regulation of apoptotic process);GO:0045597(positive regulation of cell differentiation);GO:0046627(negative regulation of insulin receptor signaling pathway);GO:0050728(negative regulation of inflammatory response)	04120(Ubiquitin mediated proteolysis);04910(Insulin signaling pathway);04920(Adipocytokine signaling pathway);05164(Influenza A);05168(Herpes simplex infection)	K04696	NA	Suppressor of cytokine signaling 3 [Lonchura striata domestica]	NA	0.998841	1.56481	1.70878	1.35092	1.57794	5.04334	2.65169	14.7468	0.234113	-2.09472	0.00467979	0.10812	down	yes
gene18971	SH3BP5	rna38162	GO:0004860(protein kinase inhibitor activity);GO:0035556(intracellular signal transduction)	NA	NA	NA	SH3 domain-binding protein 5, partial [Columba livia]	NA	226.267	251.323	178.584	229.704	176.489	50.0583	86.5914	92.2645	2.18518	1.12775	0.00468505	0.10812	up	yes
gene15078	NPR2	rna30736	GO:0004016(adenylate cyclase activity);GO:0004383(guanylate cyclase activity);GO:0004672(protein kinase activity);GO:0005524(ATP binding);GO:0005886(plasma membrane);GO:0006182(cGMP biosynthetic process);GO:0006468(protein phosphorylation);GO:0007168(receptor guanylyl cyclase signaling pathway);GO:0008074(guanylate cyclase complex, soluble);GO:0016021(integral component of membrane);GO:0016941(na…	00230(Purine metabolism);04270(Vascular smooth muscle contraction)	K12324	EC:4.6.1.2	atrial natriuretic peptide receptor 2 [Patagioenas fasciata monilis]	NA	7.03418	14.0555	19.2361	13.6057	6.54337	7.12013	7.4293	9.69655	1.75163	0.808697	0.00469181	0.10812	up	no
gene13587	VAT1L	rna27711;rna27712	GO:0008270(zinc ion binding);GO:0016491(oxidoreductase activity);GO:0055114(oxidation-reduction process);GO:0055114(oxidation-reduction process)	04115(p53 signaling pathway);04115(p53 signaling pathway)	K10133	EC:1.-.-.-	synaptic vesicle membrane protein VAT-1 homolog-like isoform X1 [Columba livia];synaptic vesicle membrane protein VAT-1 homolog-like isoform X2 [Columba livia]	NA	0.0626456	0.094751	0.251838	0.34046	0.101337	6.34013	0.228538	0.545241	0.103904	-3.26667	0.0046974	0.10812	down	yes
gene1214	SLC25A24	rna2803;rna2804;rna2805;rna2806;rna2807	GO:0003735(structural constituent of ribosome);GO:0005509(calcium ion binding);GO:0005743(mitochondrial inner membrane);GO:0005815(microtubule organizing center);GO:0005829(cytosol);GO:0006412(translation);GO:0016021(integral component of membrane);GO:0033391(chromatoid body);GO:0055085(transmembrane transport);GO:0055085(transmembrane transport)	NA	NA	NA	calcium-binding mitochondrial carrier protein SCaMC-1 isoform X1 [Columba livia];PREDICTED: calcium-binding mitochondrial carrier protein SCaMC-1, partial [Tauraco erythrolophus];calcium-binding mitochondrial carrier protein SCaMC-1 isoform X2 [Columba livia]	NA	5.0331	4.92764	4.11107	5.52691	5.49731	15.6699	13.5824	9.06866	0.447273	-1.16077	0.00472354	0.108537	down	yes
gene26529	LOC102090444	rna52406	GO:0004252(serine-type endopeptidase activity);GO:0005777(peroxisome);GO:0016485(protein processing);GO:0031998(regulation of fatty acid beta-oxidation)	NA	NA	NA	peroxisomal leader peptide-processing protease, partial [Columba livia]	NA	18.4641	18.1478	33.2766	21.6584	62.6376	40.8848	24.0026	132.584	0.351956	-1.50653	0.00473991	0.108727	down	yes
gene2192	LOC102092154	rna4929;rna4928	GO:0004089(carbonate dehydratase activity);GO:0005829(cytosol);GO:0006730(one-carbon metabolic process);GO:0008270(zinc ion binding);GO:0043209(myelin sheath);GO:0043231(intracellular membrane-bounded organelle);GO:0043231(intracellular membrane-bounded organelle)	00910(Nitrogen metabolism);00910(Nitrogen metabolism)	K01672	EC:4.2.1.1	PREDICTED: carbonic anhydrase 13-like [Struthio camelus australis];carbonic anhydrase 13 isoform X1 [Columba livia]	NA	1.71671	4.76367	3.68188	3.94392	6.09062	10.9265	8.7748	9.24774	0.402578	-1.31266	0.00474859	0.108741	down	yes
gene5749	NCOA2	rna12164	GO:0000122(negative regulation of transcription by RNA polymerase II);GO:0000978(RNA polymerase II proximal promoter sequence-specific DNA binding);GO:0001162(RNA polymerase II intronic transcription regulatory region sequence-specific DNA binding);GO:0003682(chromatin binding);GO:0003713(transcription coactivator activity);GO:0004402(histone acetyltransferase activity);GO:0005515(protein binding…	NA	NA	NA	LOW QUALITY PROTEIN: nuclear receptor coactivator 2 [Columba livia]	NA	2.46833	0.902495	0.768394	0.688083	2.30598	4.92577	4.10957	2.91606	0.338582	-1.56242	0.00480356	0.109783	down	yes
gene3416	BID	rna7425;rna7427;rna7426	GO:0005737(cytoplasm);GO:0043065(positive regulation of apoptotic process);GO:0043065(positive regulation of apoptotic process)	04210(Apoptosis);04217(Necroptosis);04115(p53 signaling pathway);04115(p53 signaling pathway)	K04726	NA	BH3-interacting domain death agonist isoform X1 [Columba livia];BH3-interacting domain death agonist isoform X2 [Columba livia];BH3-interacting domain death agonist isoform X3 [Columba livia]	NA	13.7863	12.5611	12.9104	11.3179	5.07772	10.2042	9.35564	6.96431	1.6004	0.678435	0.00481038	0.109783	up	no
gene3353	LOC102085136	rna7294;rna7299;rna7298;rna7295;rna7297;rna7296	GO:0003950(NAD+ ADP-ribosyltransferase activity);GO:0046872(metal ion binding);GO:0046872(metal ion binding)	NA	NA	NA	poly [ADP-ribose] polymerase 12 isoform X4 [Columba livia];poly [ADP-ribose] polymerase 12 isoform X1 [Columba livia];poly [ADP-ribose] polymerase 12 isoform X2 [Columba livia];poly [ADP-ribose] polymerase 12 isoform X3 [Columba livia]	NA	17.9887	19.572	19.9667	24.9788	13.0755	4.72942	7.02499	13.6774	2.14261	1.09937	0.00484263	0.110133	up	yes
gene3486	BICD1	rna7588;rna7596;rna7594;rna7587;rna7595;rna7593;rna7591;rna7597;rna7590;rna7592;rna7598;rna7589	GO:0005802(trans-Golgi network);GO:0005829(cytosol);GO:0005881(cytoplasmic microtubule);GO:0008093(cytoskeletal adaptor activity);GO:0016020(membrane);GO:0016032(viral process);GO:0017137(Rab GTPase binding);GO:0031410(cytoplasmic vesicle);GO:0031871(proteinase activated receptor binding);GO:0033365(protein localization to organelle);GO:0034063(stress granule assembly);GO:0034452(dynactin binding…	NA	NA	NA	protein bicaudal D homolog 1 isoform X3 [Columba livia];protein bicaudal D homolog 1 isoform X2 [Columba livia];protein bicaudal D homolog 1 isoform X1 [Columba livia];protein bicaudal D homolog 1 isoform X10 [Columba livia];protein bicaudal D homolog 1 isoform X7 [Columba livia];protein bicaudal D homolog 1 isoform X6 [Columba livia];protein bicaudal D homolog 1 isoform X8 [Columba livia];protei…	NA	0.686272	0.346215	0.312946	0.609846	0.691401	2.94741	1.12395	1.32595	0.321131	-1.63876	0.00484829	0.110133	down	yes
gene22007	ADGRG1	rna44238	GO:0001525(angiogenesis);GO:0004930(G-protein coupled receptor activity);GO:0005518(collagen binding);GO:0005622(intracellular);GO:0007166(cell surface receptor signaling pathway);GO:0007186(G-protein coupled receptor signaling pathway);GO:0007266(Rho protein signal transduction);GO:0008285(negative regulation of cell proliferation);GO:0010573(vascular endothelial growth factor production);GO:001…	NA	NA	NA	adhesion G protein-coupled receptor G1, partial [Columba livia]	NA	34.3914	23.6557	39.5643	19.391	39.1672	145.056	69.4071	59.9252	0.373148	-1.42218	0.00485325	0.110133	down	yes
gene14432	FNDC1	rna29394;rna29393;rna29392	GO:0005654(nucleoplasm);GO:0005654(nucleoplasm)	04514(Cell adhesion molecules (CAMs));04514(Cell adhesion molecules (CAMs))	K06766	NA	fibronectin type III domain-containing protein 1 isoform X1 [Columba livia];fibronectin type III domain-containing protein 1 isoform X2 [Columba livia];fibronectin type III domain-containing protein 1 isoform X3 [Columba livia]	NA	7.49998	10.6087	4.30154	25.2921	1.28141	13.2284	2.2668	3.10718	2.39905	1.26246	0.00486004	0.110133	up	yes
gene24393	SLC7A10	rna48979	GO:0003333(amino acid transmembrane transport);GO:0005887(integral component of plasma membrane);GO:0015194(L-serine transmembrane transporter activity);GO:0015297(antiporter activity);GO:0015825(L-serine transport);GO:0042941(D-alanine transport);GO:0042942(D-serine transport)	NA	NA	NA	solute carrier family 7 (neutral amino acid transporter light chain, asc system), member 10, partial [Columba livia]	NA	2.68345	1.29457	0.248375	0.947602	0.475279	0.210132	0.178773	0.112046	5.29998	2.40599	0.00486661	0.110133	up	yes
gene5996	ULK2	rna12643	GO:0004674(protein serine/threonine kinase activity);GO:0005524(ATP binding);GO:0010506(regulation of autophagy);GO:0034045(phagophore assembly site membrane);GO:0042594(response to starvation);GO:0046777(protein autophosphorylation);GO:0048671(negative regulation of collateral sprouting);GO:0048675(axon extension)	04150(mTOR signaling pathway);04140(Autophagy - animal);04136(Autophagy - other eukaryotes)	K08269	EC:2.7.11.1	serine/threonine-protein kinase ULK2 [Columba livia]	NA	26.8422	12.8109	18.0986	11.6353	33.606	56.9463	36.0314	40.2185	0.415984	-1.2654	0.00488744	0.110378	down	yes
gene16419	LOC102090853	rna33230	GO:0005509(calcium ion binding);GO:0005615(extracellular space);GO:0005634(nucleus);GO:0042802(identical protein binding);GO:0043123(positive regulation of I-kappaB kinase/NF-kappaB signaling);GO:0048471(perinuclear region of cytoplasm);GO:0050786(RAGE receptor binding);GO:0070062(extracellular exosome)	04657(IL-17 signaling pathway)	K21128	NA	protein S100-A4-like [Columba livia]	NA	3.2998	3.49509	5.4279	5.60082	10.8591	50.9312	6.05847	9.59006	0.230164	-2.11927	0.00489385	0.110378	down	yes
gene15907	AGT	rna32205;rna32207;rna32206	GO:0001822(kidney development);GO:0003014(renal system process);GO:0003081(regulation of systemic arterial blood pressure by renin-angiotensin);GO:0007186(G-protein coupled receptor signaling pathway);GO:0010595(positive regulation of endothelial cell migration);GO:0010873(positive regulation of cholesterol esterification);GO:0014068(positive regulation of phosphatidylinositol 3-kinase signaling)…	04270(Vascular smooth muscle contraction);04270(Vascular smooth muscle contraction)	K09821	NA	angiotensinogen [Columba livia]	NA	0.0628399	0.713486	0.778278	0.91545	0.0001	0.0001	0.166375	0.128495	8.37109	3.06542	0.00490962	0.110549	up	yes
gene11920	GPR68	rna24303;rna24304	GO:0004930(G-protein coupled receptor activity);GO:0007186(G-protein coupled receptor signaling pathway);GO:0016021(integral component of membrane);GO:0035774(positive regulation of insulin secretion involved in cellular response to glucose stimulus);GO:0045656(negative regulation of monocyte differentiation);GO:0071467(cellular response to pH);GO:2001206(positive regulation of osteoclast develop…	NA	NA	NA	ovarian cancer G-protein coupled receptor 1 [Columba livia]	NA	0.373049	0.26974	0.569046	0.262285	1.07522	3.41725	0.935699	1.36697	0.216937	-2.20465	0.00492216	0.110646	down	yes
gene2883	LPIN2	rna6255;rna6256	GO:0003713(transcription coactivator activity);GO:0005634(nucleus);GO:0005789(endoplasmic reticulum membrane);GO:0005829(cytosol);GO:0008195(phosphatidate phosphatase activity);GO:0009062(fatty acid catabolic process);GO:0016311(dephosphorylation);GO:0019432(triglyceride biosynthetic process);GO:0045944(positive regulation of transcription by RNA polymerase II);GO:0045944(positive regulation of t…	00561(Glycerolipid metabolism);00564(Glycerophospholipid metabolism);00564(Glycerophospholipid metabolism)	K15728	EC:3.1.3.4	phosphatidate phosphatase LPIN2 [Columba livia]	NA	0.767773	2.46131	0.831826	2.99387	3.6153	4.93229	4.21034	6.48577	0.366602	-1.44771	0.0049487	0.111057	down	yes
gene7583	LOC110359319	rna15801;rna15800;rna15799	NA	NA	NA	NA	hypothetical protein AV530_003209 [Patagioenas fasciata monilis]	NA	7.00545	5.58942	11.2047	8.88539	22.7124	13.3405	20.584	22.3186	0.413966	-1.27242	0.00496352	0.111204	down	yes
gene10850	GAS6	rna22204	GO:0001764(neuron migration);GO:0001786(phosphatidylserine binding);GO:0001961(positive regulation of cytokine-mediated signaling pathway);GO:0005245(voltage-gated calcium channel activity);GO:0005509(calcium ion binding);GO:0005615(extracellular space);GO:0005737(cytoplasm);GO:0007167(enzyme linked receptor protein signaling pathway);GO:0007596(blood coagulation);GO:0009267(cellular response to …	NA	NA	NA	growth arrest-specific protein 6 [Columba livia]	NA	6.39385	6.35492	4.64392	7.25242	4.50593	27.3175	21.0388	13.2258	0.372913	-1.42309	0.00498996	0.111611	down	yes
gene6761	STXBP5L	rna14174	GO:0016021(integral component of membrane);GO:0016192(vesicle-mediated transport)	NA	NA	NA	LOW QUALITY PROTEIN: syntaxin-binding protein 5-like [Columba livia]	NA	0.0001	0.035636	0.0001	0.012993	0.037409	1.53923	0.132161	0.0001	0.0285733	-5.12919	0.00504541	0.112664	down	yes
gene8189	LOC102084283	rna17075	GO:0005509(calcium ion binding);GO:0005737(cytoplasm);GO:0005886(plasma membrane);GO:0005887(integral component of plasma membrane);GO:0007155(cell adhesion);GO:0007156(homophilic cell adhesion via plasma membrane adhesion molecules);GO:0007268(chemical synaptic transmission);GO:0007399(nervous system development);GO:0007416(synapse assembly);GO:0016021(integral component of membrane);GO:0016339(…	NA	NA	NA	protocadherin beta-15-like [Columba livia]	NA	0.941316	1.15086	0.529529	1.19667	1.77946	2.98529	4.08862	2.78059	0.328209	-1.60731	0.00505424	0.112675	down	yes
gene4845	LOC110357967	rna10330	NA	NA	NA	NA		NA	20.581	21.2804	20.5403	15.4382	17.7337	4.58317	2.31515	4.36621	2.6843	1.42454	0.00513048	0.114185	up	yes
gene3596	RNF165	rna7797	GO:0000209(protein polyubiquitination);GO:0005634(nucleus);GO:0005737(cytoplasm);GO:0008045(motor neuron axon guidance);GO:0030513(positive regulation of BMP signaling pathway);GO:0043161(proteasome-mediated ubiquitin-dependent protein catabolic process);GO:0061630(ubiquitin protein ligase activity)	NA	NA	NA	RING finger protein 165 [Patagioenas fasciata monilis]	NA	0.352138	0.909952	0.831787	0.935436	0.093135	0.221545	0.449149	0.104219	3.4898	1.80314	0.0052079	0.115513	up	yes
gene13207	E2F6	rna26847;rna26845;rna26846	GO:0000083(regulation of transcription involved in G1/S transition of mitotic cell cycle);GO:0003677(DNA binding);GO:0003700(DNA binding transcription factor activity);GO:0005667(transcription factor complex);GO:0006351(transcription, DNA-templated);GO:0071339(MLL1 complex);GO:0071339(MLL1 complex)	NA	NA	NA	transcription factor E2F6 isoform X1 [Columba livia];transcription factor E2F6 isoform X3 [Columba livia];transcription factor E2F6 isoform X2 [Columba livia]	NA	10.1714	5.06338	6.0028	10.963	13.5763	20.5903	22.1952	13.8256	0.45878	-1.12413	0.00521173	0.115513	down	yes
gene15079	MSMP	rna30737;rna30738	GO:0005615(extracellular space);GO:0005737(cytoplasm);GO:0005737(cytoplasm)	04010(MAPK signaling pathway);04012(ErbB signaling pathway);04510(Focal adhesion);04810(Regulation of actin cytoskeleton);04625(C-type lectin receptor signaling pathway);04625(C-type lectin receptor signaling pathway)	K04409	EC:2.7.11.1	prostate-associated microseminoprotein [Falco cherrug]	NA	0.105054	0.156179	0.437988	0.159091	0.0428457	0.0468039	0.0732963	0.0001	5.26424	2.39622	0.00521587	0.115513	up	yes
gene1875	CALCB	rna4233;rna4232;rna4230;rna4231;rna4229	GO:0005179(hormone activity);GO:0005576(extracellular region);GO:0005576(extracellular region)	04270(Vascular smooth muscle contraction);04270(Vascular smooth muscle contraction)	K12332	NA	calcitonin gene-related peptide 2 [Patagioenas fasciata monilis];PREDICTED: calcitonin gene-related peptide 2 isoform X2 [Anser cygnoides domesticus];calcitonin gene-related peptide 2 isoform X3 [Columba livia]	NA	0.0001	0.0001	0.195553	0.0001	0.0001	2.31492	5.44377	0.252334	0.0244476	-5.35416	0.00526802	0.116304	down	yes
gene8573	SPECC1L	rna17793;rna17791;rna17792	GO:0005737(cytoplasm);GO:0005819(spindle);GO:0005921(gap junction);GO:0007049(cell cycle);GO:0051301(cell division);GO:0051301(cell division)	NA	NA	NA	cytospin-A isoform X3 [Columba livia];cytospin-A isoform X2 [Columba livia];cytospin-A isoform X1 [Columba livia]	NA	1.89837	1.45439	0.789206	1.1112	2.32105	4.86144	4.01914	2.44587	0.384918	-1.37738	0.00526887	0.116304	down	yes
gene16261	SEMA3B	rna32942	GO:0001755(neural crest cell migration);GO:0005615(extracellular space);GO:0030215(semaphorin receptor binding);GO:0030335(positive regulation of cell migration);GO:0038191(neuropilin binding);GO:0045499(chemorepellent activity);GO:0048843(negative regulation of axon extension involved in axon guidance);GO:0050919(negative chemotaxis);GO:0071526(semaphorin-plexin signaling pathway)	04360(Axon guidance)	K06840	NA	semaphorin-3B [Columba livia]	NA	0.860136	0.565763	0.475456	0.939202	0.440189	17.6725	1.00032	1.05312	0.140858	-2.82769	0.00530406	0.116889	down	yes
gene6543	PARM1	rna13701	GO:0005634(nucleus);GO:0005769(early endosome);GO:0005770(late endosome);GO:0005794(Golgi apparatus);GO:0005886(plasma membrane);GO:0016021(integral component of membrane)	NA	NA	NA	prostate androgen-regulated mucin-like protein 1 [Columba livia]	NA	28.2985	27.515	29.8103	25.4706	13.8663	23.9692	23.8795	15.2843	1.4428	0.52887	0.00532889	0.11719	up	no
gene100	LOC102085005	rna228;rna226;rna227;rna224;rna223;rna225	NA	NA	NA	NA	putative LOC102085005, transcript variant X1, partial [Columba livia];putative LOC102085005, transcript variant X2, partial [Columba livia]	NA	4.23617	1.31824	1.48924	1.19794	5.21094	18.0437	9.86287	1.61287	0.237302	-2.07521	0.00533626	0.11719	down	yes
gene11129	MSS51	rna22710	GO:0035176(social behavior);GO:0046872(metal ion binding)	NA	NA	NA	MSS51 mitochondrial translational activator, partial [Columba livia]	NA	64.4029	57.8275	60.338	52.1766	39.1027	5.82821	14.5846	33.2364	2.53089	1.33965	0.00534385	0.11719	up	yes
gene16614	VILL	rna33669	GO:0003779(actin binding);GO:0007010(cytoskeleton organization)	NA	NA	NA	villin-like protein [Patagioenas fasciata monilis]	NA	0.323329	0.240404	0.339573	1.20859	0.406642	24.969	0.094806	0.448334	0.0814812	-3.61739	0.00544129	0.118743	down	yes
gene11287	LOC110361009	rna23032	GO:0001971(negative regulation of activation of membrane attack complex)	NA	NA	NA	CD59 glycoprotein-like [Columba livia]	NA	0.253677	0.440738	0.203652	0.405504	0.513394	17.8305	0.0001	1.07233	0.0671378	-3.89673	0.00544339	0.118743	down	yes
gene21605	LOC110366177	rna43501	NA	NA	NA	NA		NA	5.56372	4.41186	7.29395	4.83738	11.8302	32.7908	11.9449	7.61697	0.344436	-1.53769	0.00544371	0.118743	down	yes
gene18516	PIM1	rna37279	GO:0004674(protein serine/threonine kinase activity);GO:0005737(cytoplasm);GO:0007346(regulation of mitotic cell cycle);GO:0043066(negative regulation of apoptotic process);GO:0046777(protein autophosphorylation)	04933(AGE-RAGE signaling pathway in diabetic complications)	K04702	EC:2.7.11.1	serine/threonine-protein kinase pim-1 [Columba livia]	NA	2.17991	1.45207	2.63417	2.93494	5.28317	7.16325	7.26901	4.50079	0.379956	-1.3961	0.00544991	0.118743	down	yes
gene23766	HMCN2	rna47718	GO:0005509(calcium ion binding);GO:0050896(response to stimulus)	NA	NA	NA	hemicentin-2 [Columba livia]	NA	2.91581	3.94173	3.74003	4.60187	8.80676	10.7748	3.60267	14.2552	0.405974	-1.30054	0.00546532	0.118886	down	yes
gene9285	LOC110360139	rna19266;rna19267	NA	NA	NA	NA		NA	0.049697	0.044589	0.0001	0.071777	0.152302	0.625988	0.446986	0.136988	0.121976	-3.03534	0.00549555	0.119351	down	yes
gene2304	BCL2L1	rna5077	GO:0000910(cytokinesis);GO:0001541(ovarian follicle development);GO:0001836(release of cytochrome c from mitochondria);GO:0005741(mitochondrial outer membrane);GO:0005759(mitochondrial matrix);GO:0005813(centrosome);GO:0005829(cytosol);GO:0007093(mitotic cell cycle checkpoint);GO:0007281(germ cell development);GO:0007283(spermatogenesis);GO:0008283(cell proliferation);GO:0008284(positive regulati…	04140(Autophagy - animal);04137(Mitophagy - animal);04210(Apoptosis);04115(p53 signaling pathway);04621(NOD-like receptor signaling pathway)	K04570	NA	bcl-2-like protein 1 [Columba livia]	NA	29.3492	21.86	40.279	21.5583	38.7175	104.138	74.8398	46.2797	0.428247	-1.22348	0.00552647	0.119829	down	yes
gene17470	SERINC2	rna35295	GO:0006658(phosphatidylserine metabolic process);GO:0006665(sphingolipid metabolic process);GO:0015194(L-serine transmembrane transporter activity);GO:0015825(L-serine transport);GO:0016021(integral component of membrane);GO:0070062(extracellular exosome)	NA	NA	NA	serine incorporator 2, partial [Columba livia]	NA	4.08564	8.40731	22.7404	14.3965	5.99522	2.83794	4.19609	6.85094	2.49645	1.31988	0.00554282	0.11999	up	yes
gene13632	SFMBT1	rna27863;rna27865;rna27866;rna27867;rna27864	GO:0005654(nucleoplasm);GO:0042393(histone binding);GO:0045892(negative regulation of transcription, DNA-templated);GO:0048635(negative regulation of muscle organ development);GO:0048635(negative regulation of muscle organ development)	NA	NA	NA	scm-like with four MBT domains protein 1 [Columba livia]	NA	0.208286	0.0554607	0.0001	0.0644973	0.325077	0.878278	0.420149	0.644784	0.144754	-2.78832	0.00557565	0.120507	down	yes
gene10706	LOC102090398	rna21918	GO:0005737(cytoplasm);GO:0005886(plasma membrane);GO:0007165(signal transduction);GO:0015629(actin cytoskeleton);GO:0019208(phosphatase regulator activity);GO:0019901(protein kinase binding);GO:0050790(regulation of catalytic activity)	04510(Focal adhesion);04810(Regulation of actin cytoskeleton);04270(Vascular smooth muscle contraction)	K12329	NA	protein phosphatase 1 regulatory subunit 12B, partial [Columba livia]	NA	24.9694	37.9117	23.38	37.1237	21.8719	3.68555	7.65037	16.448	2.4848	1.31313	0.00564277	0.121763	up	yes
gene7631	PMP22	rna15922	GO:0005515(protein binding);GO:0005886(plasma membrane);GO:0005923(bicellular tight junction);GO:0007268(chemical synaptic transmission);GO:0007422(peripheral nervous system development);GO:0008219(cell death);GO:0008285(negative regulation of cell proliferation);GO:0010977(negative regulation of neuron projection development);GO:0016021(integral component of membrane);GO:0032060(bleb assembly);G…	NA	NA	NA	peripheral myelin protein 22 [Columba livia]	NA	45.5355	40.2714	35.9405	57.1738	32.732	436.073	97.3895	79.2468	0.277208	-1.85096	0.00565396	0.121809	down	yes
gene21718	CSRNP1	rna43744	GO:0001228(transcriptional activator activity, RNA polymerase II transcription regulatory region sequence-specific DNA binding);GO:0005634(nucleus);GO:0006366(transcription by RNA polymerase II);GO:0009791(post-embryonic development);GO:0043565(sequence-specific DNA binding);GO:0045944(positive regulation of transcription by RNA polymerase II);GO:0048008(platelet-derived growth factor receptor si…	NA	NA	NA	cysteine/serine-rich nuclear protein 1 isoform X1 [Corapipo altera]	NA	1.74611	1.62835	1.6318	1.66799	1.71334	2.22211	4.62277	13.9535	0.296478	-1.754	0.00573204	0.122834	down	yes
gene16952	LOC102086796	rna34259;rna34257;rna34258	GO:0005251(delayed rectifier potassium channel activity);GO:0016021(integral component of membrane);GO:0016021(integral component of membrane)	NA	NA	NA	potassium voltage-gated channel subfamily C member 1 [Columba livia]	NA	9.17035	5.24334	11.2277	5.44387	11.3377	26.9833	31.003	10.1201	0.391285	-1.35371	0.00573818	0.122834	down	yes
gene15418	CACNB1	rna31265	GO:0005245(voltage-gated calcium channel activity);GO:0005891(voltage-gated calcium channel complex);GO:0070588(calcium ion transmembrane transport)	04010(MAPK signaling pathway);04260(Cardiac muscle contraction);04261(Adrenergic signaling in cardiomyocytes)	K04862	NA	LOW QUALITY PROTEIN: voltage-dependent L-type calcium channel subunit beta-1 [Columba livia]	NA	12.5658	24.2823	17.3765	21.423	9.97223	0.955953	1.49534	9.41513	3.46393	1.79241	0.00574598	0.122834	up	yes
gene21627	LOC102090610	rna43543;rna43541;rna43542	GO:0000151(ubiquitin ligase complex);GO:0000209(protein polyubiquitination);GO:0005634(nucleus);GO:0005737(cytoplasm);GO:0007165(signal transduction);GO:0031624(ubiquitin conjugating enzyme binding);GO:0032436(positive regulation of proteasomal ubiquitin-dependent protein catabolic process);GO:0061630(ubiquitin protein ligase activity);GO:0061630(ubiquitin protein ligase activity)	NA	NA	NA	E3 ubiquitin-protein ligase RNF14 isoform X1 [Columba livia]	NA	7.33745	7.90832	6.38871	9.39511	15.0037	21.6881	15.6465	11.5204	0.48591	-1.04124	0.00574947	0.122834	down	yes
gene14997	LIFR	rna30591;rna30593;rna30594;rna30592	GO:0004923(leukemia inhibitory factor receptor activity);GO:0004924(oncostatin-M receptor activity);GO:0005127(ciliary neurotrophic factor receptor binding);GO:0008284(positive regulation of cell proliferation);GO:0016021(integral component of membrane);GO:0019838(growth factor binding);GO:0038165(oncostatin-M-mediated signaling pathway);GO:0043235(receptor complex);GO:0048861(leukemia inhibitory…	04060(Cytokine-cytokine receptor interaction);04060(Cytokine-cytokine receptor interaction)	K05058	NA	leukemia inhibitory factor receptor [Columba livia]	NA	13.5342	15.6146	23.4928	12.3569	16.7374	71.4359	78.9347	25.1349	0.338107	-1.56445	0.00575065	0.122834	down	yes
gene23767	ASS1	rna47719;rna47720	GO:0000050(urea cycle);GO:0000053(argininosuccinate metabolic process);GO:0004055(argininosuccinate synthase activity);GO:0005737(cytoplasm);GO:0006526(arginine biosynthetic process);GO:0006526(arginine biosynthetic process)	00250(Alanine, aspartate and glutamate metabolism);00220(Arginine biosynthesis);00220(Arginine biosynthesis)	K01940	EC:6.3.4.5	argininosuccinate synthase 1, transcript variant X1, partial [Columba livia]	NA	1.62232	1.32944	1.99093	2.71673	2.1286	5.03352	10.777	7.00058	0.307118	-1.70313	0.00575626	0.122834	down	yes
gene5851	LOC102083958	rna12368	GO:0002548(monocyte chemotaxis);GO:0005615(extracellular space);GO:0006954(inflammatory response);GO:0007186(G-protein coupled receptor signaling pathway);GO:0008009(chemokine activity);GO:0030593(neutrophil chemotaxis);GO:0043547(positive regulation of GTPase activity);GO:0048020(CCR chemokine receptor binding);GO:0048247(lymphocyte chemotaxis);GO:0050729(positive regulation of inflammatory resp…	04060(Cytokine-cytokine receptor interaction)	K05509	NA	C-C motif chemokine 7 [Columba livia]	NA	0.706725	0.687083	0.693697	1.75764	1.91469	6.56296	2.26778	4.80752	0.247229	-2.01608	0.00577919	0.123044	down	yes
gene26410	LOC102093420	rna52289	GO:0002504(antigen processing and presentation of peptide or polysaccharide antigen via MHC class II);GO:0006955(immune response);GO:0016021(integral component of membrane);GO:0042613(MHC class II protein complex)	04514(Cell adhesion molecules (CAMs));04145(Phagosome);04672(Intestinal immune network for IgA production);05164(Influenza A);05168(Herpes simplex infection)	K06752	NA	class II histocompatibility antigen, B-L beta chain, partial [Columba livia]	NA	68.2617	57.0654	51.3543	57.8605	66.935	136.902	280.638	106.602	0.396805	-1.3335	0.00578524	0.123044	down	yes
gene12192	C1S	rna24841;rna24837;rna24836;rna24839;rna24842;rna24840;rna24838	GO:0005576(extracellular region);GO:0006956(complement activation);GO:0006958(complement activation, classical pathway);GO:0006958(complement activation, classical pathway)	NA	NA	NA	complement C1s subcomponent isoform X1 [Columba livia]	NA	3.13382	2.64059	1.74253	2.78859	1.8402	9.00848	19.9309	3.66688	0.299175	-1.74094	0.0057978	0.123044	down	yes
gene11282	FGFR2	rna23009;rna23016;rna23013;rna23015;rna23018;rna23011;rna23010;rna23014;rna23012;rna23019;rna23017	GO:0005007(fibroblast growth factor-activated receptor activity);GO:0005524(ATP binding);GO:0005654(nucleoplasm);GO:0005887(integral component of plasma membrane);GO:0005938(cell cortex);GO:0008284(positive regulation of cell proliferation);GO:0008543(fibroblast growth factor receptor signaling pathway);GO:0009986(cell surface);GO:0010518(positive regulation of phospholipase activity);GO:0017134(…	04010(MAPK signaling pathway);04144(Endocytosis);04810(Regulation of actin cytoskeleton);04810(Regulation of actin cytoskeleton)	K05093	EC:2.7.10.1	fibroblast growth factor receptor 2 isoform X5 [Columba livia];fibroblast growth factor receptor 2 isoform X10 [Columba livia];fibroblast growth factor receptor 2 isoform X3 [Columba livia];fibroblast growth factor receptor 2 isoform X1 [Columba livia];fibroblast growth factor receptor 2 isoform X6 [Columba livia];fibroblast growth factor receptor 2 isoform X9 [Columba livia];fibroblast growth fa…	NA	0.21735	0.337177	0.344753	0.47521	0.717527	3.98186	1.2574	0.36065	0.217571	-2.20044	0.00580466	0.123044	down	yes
gene16800	HDAC4	rna33981;rna33989;rna33988;rna33987;rna33986;rna33985;rna33979;rna33990;rna33980;rna33982;rna33984;rna33983	GO:0000118(histone deacetylase complex);GO:0000122(negative regulation of transcription by RNA polymerase II);GO:0001025(RNA polymerase III transcription factor binding);GO:0001047(core promoter binding);GO:0001501(skeletal system development);GO:0002076(osteoblast development);GO:0003682(chromatin binding);GO:0003714(transcription corepressor activity);GO:0005829(cytosol);GO:0006338(chromatin re…	04371(Apelin signaling pathway);04371(Apelin signaling pathway)	K11406	EC:3.5.1.98	histone deacetylase 4, transcript variant X5, partial [Columba livia];histone deacetylase 4 isoform X9 [Columba livia];histone deacetylase 4, transcript variant X1, partial [Columba livia];histone deacetylase 4, transcript variant X3, partial [Columba livia];histone deacetylase 4, transcript variant X4, partial [Columba livia];histone deacetylase 4, transcript variant X2, partial [Columba livia];…	NA	2.54972	1.7681	1.79226	1.94382	2.89464	4.27812	7.08962	4.55013	0.428114	-1.22393	0.00581181	0.123044	down	yes
gene17582	LOC102087964	rna35490	NA	NA	NA	NA	apolipoprotein B mRNA editing enzyme, catalytic polypeptide 1 [Columba livia]	NA	0.177302	0.078553	0.10659	0.08398	0.238598	0.945711	5.65655	0.0001	0.0652577	-3.93771	0.00583301	0.123177	down	yes
gene24136	DHRS3	rna48429	GO:0001523(retinoid metabolic process);GO:0003151(outflow tract morphogenesis);GO:0004745(retinol dehydrogenase activity);GO:0005811(lipid droplet);GO:0016020(membrane);GO:0016021(integral component of membrane);GO:0016491(oxidoreductase activity);GO:0016616(oxidoreductase activity, acting on the CH-OH group of donors, NAD or NADP as acceptor);GO:0030278(regulation of ossification);GO:0042572(ret…	00830(Retinol metabolism)	K11146	EC:1.1.1.300	LOW QUALITY PROTEIN: short-chain dehydrogenase/reductase 3 [Columba livia]	NA	4.96969	3.40624	3.77299	4.43401	7.93717	19.4821	17.011	2.81751	0.350978	-1.51055	0.00583677	0.123177	down	yes
gene24502	TMEM269	rna49176	GO:0003882(CDP-diacylglycerol-serine O-phosphatidyltransferase activity);GO:0006659(phosphatidylserine biosynthetic process);GO:0016021(integral component of membrane)	NA	NA	NA	transmembrane protein 269, partial [Columba livia]	NA	5.00106	3.41154	5.97345	5.14317	13.2376	25.973	10.6665	13.3517	0.308866	-1.69495	0.00584979	0.123177	down	yes
gene19490	OSBP	rna39182	GO:0000139(Golgi membrane);GO:0005515(protein binding);GO:0005634(nucleus);GO:0005654(nucleoplasm);GO:0005730(nucleolus);GO:0005737(cytoplasm);GO:0005789(endoplasmic reticulum membrane);GO:0005794(Golgi apparatus);GO:0005829(cytosol);GO:0006699(bile acid biosynthetic process);GO:0008142(oxysterol binding);GO:0015248(sterol transporter activity);GO:0015918(sterol transport);GO:0016020(membrane);GO…	NA	NA	NA	LOW QUALITY PROTEIN: oxysterol-binding protein 1, partial [Columba livia]	NA	38.1444	52.6964	34.7518	41.7433	27.9243	16.6001	17.4098	30.4425	1.81145	0.857148	0.00585539	0.123177	up	no
gene4846	BST1	rna10331	GO:0003953(NAD+ nucleosidase activity);GO:0005886(plasma membrane);GO:0008152(metabolic process);GO:0016849(phosphorus-oxygen lyase activity);GO:0030890(positive regulation of B cell proliferation)	00760(Nicotinate and nicotinamide metabolism)	K18152	EC:3.2.2.6;EC:2.4.99.20	ADP-ribosyl cyclase/cyclic ADP-ribose hydrolase 2 [Columba livia]	NA	21.0492	14.3473	11.0022	12.3844	9.69553	8.21529	3.18171	9.46647	1.92359	0.943805	0.00587155	0.123177	up	no
gene11298	IKZF5	rna23051	GO:0000977(RNA polymerase II regulatory region sequence-specific DNA binding);GO:0003700(DNA binding transcription factor activity);GO:0005634(nucleus);GO:0006351(transcription, DNA-templated);GO:0006355(regulation of transcription, DNA-templated);GO:0046872(metal ion binding)	NA	NA	NA	zinc finger protein Pegasus [Columba livia]	NA	3.48646	1.54003	0.936829	1.67711	3.12211	6.37606	6.96452	5.2215	0.352351	-1.50492	0.00587299	0.123177	down	yes
gene6213	GPHN	rna13096;rna13095;rna13082;rna13087;rna13092;rna13089;rna13085;rna13091;rna13084;rna13090;rna13083;rna13093;rna13086;rna13094;rna13088	GO:0000166(nucleotide binding);GO:0003824(catalytic activity);GO:0005102(receptor binding);GO:0005515(protein binding);GO:0005524(ATP binding);GO:0005622(intracellular);GO:0005737(cytoplasm);GO:0005856(cytoskeleton);GO:0005886(plasma membrane);GO:0006777(Mo-molybdopterin cofactor biosynthetic process);GO:0007529(establishment of synaptic specificity at neuromuscular junction);GO:0008092(cytoskele…	00790(Folate biosynthesis);04727(GABAergic synapse);04727(GABAergic synapse)	K15376	EC:2.10.1.1;EC:2.7.7.75	gephyrin isoform X15 [Columba livia];PREDICTED: gephyrin isoform X13 [Calidris pugnax];PREDICTED: gephyrin isoform X1 [Calidris pugnax];gephyrin isoform X5 [Columba livia];gephyrin isoform X11 [Columba livia];PREDICTED: gephyrin isoform X5 [Calidris pugnax];PREDICTED: gephyrin isoform X3 [Calidris pugnax];PREDICTED: gephyrin isoform X7 [Calidris pugnax];gephyrin isoform X3 [Columba livia];gephyri…	NA	28.4107	26.3578	25.8124	36.3651	21.5686	18.3625	20.8382	10.9153	1.63139	0.706106	0.00591496	0.123865	up	no
gene2510	ATP9A	rna5533;rna5532	GO:0000287(magnesium ion binding);GO:0004012(phospholipid-translocating ATPase activity);GO:0005524(ATP binding);GO:0005768(endosome);GO:0005769(early endosome);GO:0005802(trans-Golgi network);GO:0005886(plasma membrane);GO:0006890(retrograde vesicle-mediated transport, Golgi to ER);GO:0006897(endocytosis);GO:0016021(integral component of membrane);GO:0045332(phospholipid translocation);GO:004847…	NA	NA	NA	probable phospholipid-transporting ATPase IIA isoform X1 [Columba livia];probable phospholipid-transporting ATPase IIA isoform X2 [Columba livia]	NA	4.73923	3.59511	2.8404	3.7044	3.66957	10.3331	14.5805	6.64187	0.422402	-1.24331	0.0059618	0.124429	down	yes
gene12328	BTBD6	rna25092	GO:0005737(cytoplasm);GO:0005829(cytosol);GO:0006950(response to stress);GO:0019005(SCF ubiquitin ligase complex);GO:0022008(neurogenesis);GO:0030162(regulation of proteolysis);GO:0031625(ubiquitin protein ligase binding);GO:0043161(proteasome-mediated ubiquitin-dependent protein catabolic process)	NA	NA	NA	BTB/POZ domain-containing protein 6 [Columba livia]	NA	32.8943	57.6105	25.0579	43.5433	22.8766	14.899	20.3633	28.788	1.83034	0.872115	0.00597399	0.124429	up	no
gene11047	ACKR4	rna22544	GO:0004950(chemokine receptor activity);GO:0005044(scavenger receptor activity);GO:0006898(receptor-mediated endocytosis);GO:0006935(chemotaxis);GO:0007186(G-protein coupled receptor signaling pathway);GO:0016021(integral component of membrane);GO:0019956(chemokine binding);GO:0070098(chemokine-mediated signaling pathway)	04060(Cytokine-cytokine receptor interaction)	K04186	NA	LOW QUALITY PROTEIN: atypical chemokine receptor 4 [Columba livia]	NA	15.5907	15.5944	13.5436	17.7112	28.5349	48.5572	54.7407	14.4465	0.426854	-1.22819	0.00597474	0.124429	down	yes
gene5134	KIF1A	rna10863;rna10858;rna10869;rna10862;rna10868;rna10865;rna10855;rna10852;rna10864;rna10867;rna10857;rna10861;rna10854;rna10859;rna10866;rna10856;rna10860;rna10853	GO:0003777(microtubule motor activity);GO:0005524(ATP binding);GO:0005871(kinesin complex);GO:0007018(microtubule-based movement);GO:0008017(microtubule binding);GO:0016887(ATPase activity);GO:0030705(cytoskeleton-dependent intracellular transport);GO:0030705(cytoskeleton-dependent intracellular transport)	NA	NA	NA	kinesin-like protein KIF1A isoform X1 [Columba livia];kinesin-like protein KIF1A isoform X4 [Columba livia];kinesin-like protein KIF1A isoform X13 [Columba livia];kinesin-like protein KIF1A isoform X3 [Columba livia];kinesin-like protein KIF1A isoform X9 [Columba livia];kinesin-like protein KIF1A isoform X16 [Columba livia];kinesin-like protein KIF1A isoform X7 [Columba livia];kinesin-like protei…	NA	0.0424628	0.0751368	0.0293605	0.239321	0.0955321	4.91925	0.0311204	0.0915755	0.075189	-3.73334	0.00598709	0.124429	down	yes
gene20167	CASQ2	rna40608	GO:0002027(regulation of heart rate);GO:0005509(calcium ion binding);GO:0010649(regulation of cell communication by electrical coupling);GO:0010881(regulation of cardiac muscle contraction by regulation of the release of sequestered calcium ion);GO:0014802(terminal cisterna);GO:0030018(Z disc);GO:0030314(junctional membrane complex);GO:0033018(sarcoplasmic reticulum lumen);GO:0045214(sarcomere or…	04260(Cardiac muscle contraction);04261(Adrenergic signaling in cardiomyocytes)	K01539	EC:3.6.3.9	PREDICTED: calsequestrin-2 [Merops nubicus]	NA	749.945	1090.92	595.637	792.443	386.486	26.2154	130.308	427.446	3.32724	1.73433	0.00598812	0.124429	up	yes
gene8282	HFE2	rna17214	GO:0005886(plasma membrane);GO:0015026(coreceptor activity);GO:0030509(BMP signaling pathway)	NA	NA	NA	hemojuvelin [Columba livia]	NA	39.4802	36.455	43.2508	39.8544	25.4511	6.94075	20.7581	25.4596	2.02317	1.01662	0.00605564	0.125638	up	yes
gene5219	LOC110358152	rna11028	GO:0003857(3-hydroxyacyl-CoA dehydrogenase activity);GO:0005102(receptor binding);GO:0005739(mitochondrion);GO:0005777(peroxisome);GO:0006475(internal protein amino acid acetylation);GO:0006635(fatty acid beta-oxidation);GO:0019899(enzyme binding)	00640(Propanoate metabolism);00650(Butanoate metabolism);00071(Fatty acid degradation);00280(Valine, leucine and isoleucine degradation);00310(Lysine degradation);00380(Tryptophan metabolism);00410(beta-Alanine metabolism);04146(Peroxisome);03320(PPAR signaling pathway)	K07514	EC:4.2.1.17;EC:1.1.1.35	peroxisomal bifunctional enzyme [Columba livia]	NA	0.624409	0.303131	0.273321	0.384361	0.098477	0.162223	0.0001	0.0001	6.07598	2.60312	0.00610737	0.126366	up	yes
gene20514	ANKH	rna41339	GO:0001501(skeletal system development);GO:0005315(inorganic phosphate transmembrane transporter activity);GO:0005886(plasma membrane);GO:0005887(integral component of plasma membrane);GO:0007626(locomotory behavior);GO:0015114(phosphate ion transmembrane transporter activity);GO:0016021(integral component of membrane);GO:0019867(outer membrane);GO:0030500(regulation of bone mineralization);GO:00…	NA	NA	NA	progressive ankylosis protein homolog [Columba livia]	NA	7.54901	5.96856	7.39312	6.67779	19.758	15.7913	10.5453	12.2963	0.472479	-1.08168	0.00610948	0.126366	down	yes
gene23211	LOC102094994	rna46669	GO:0005031(tumor necrosis factor-activated receptor activity);GO:0005887(integral component of plasma membrane);GO:0006954(inflammatory response);GO:0006955(immune response);GO:0007275(multicellular organism development);GO:0032496(response to lipopolysaccharide);GO:0033209(tumor necrosis factor-mediated signaling pathway);GO:0042127(regulation of cell proliferation);GO:0042981(regulation of apop…	04060(Cytokine-cytokine receptor interaction);04210(Apoptosis);04217(Necroptosis);05164(Influenza A)	K04722	NA	tumor necrosis factor receptor superfamily member 10A [Columba livia]	NA	9.44417	5.00525	6.11106	6.16178	11.0435	15.8687	14.9243	13.4755	0.483118	-1.04955	0.0061479	0.12668	down	yes
gene23447	HMGA1	rna47132;rna47131;rna47133;rna47130	NA	NA	NA	NA	high mobility group protein HMG-I/HMG-Y isoform X2 [Columba livia];high mobility group protein HMG-I/HMG-Y isoform X1 [Columba livia]	NA	3.17942	4.84723	3.77814	2.7523	1.52894	0.323588	1.20077	1.91729	2.92865	1.55023	0.00615918	0.12668	up	yes
gene24462	FPGS	rna49119	GO:0001889(liver development);GO:0004326(tetrahydrofolylpolyglutamate synthase activity);GO:0005524(ATP binding);GO:0005737(cytoplasm);GO:0005739(mitochondrion);GO:0005743(mitochondrial inner membrane);GO:0005759(mitochondrial matrix);GO:0005829(cytosol);GO:0006139(nucleobase-containing compound metabolic process);GO:0006536(glutamate metabolic process);GO:0006730(one-carbon metabolic process);GO…	00790(Folate biosynthesis)	K01930	EC:6.3.2.17	folylpolyglutamate synthase, mitochondrial [Columba livia]	NA	2.80957	3.04765	3.43892	3.87225	1.27826	1.9359	0.770403	1.78644	2.28182	1.19019	0.00616169	0.12668	up	yes
gene15342	ABI3	rna31164	GO:0005737(cytoplasm);GO:0016020(membrane);GO:0030027(lamellipodium);GO:0030334(regulation of cell migration)	04810(Regulation of actin cytoskeleton)	K05751	NA	ABI gene family member 3, partial [Columba livia]	NA	0.74767	0.430781	0.744888	0.401398	0.800874	4.95804	4.07827	2.09769	0.194785	-2.36004	0.00617218	0.12668	down	yes
gene22716	MERTK	rna45683	GO:0001779(natural killer cell differentiation);GO:0004713(protein tyrosine kinase activity);GO:0005524(ATP binding);GO:0005615(extracellular space);GO:0005737(cytoplasm);GO:0007283(spermatogenesis);GO:0016021(integral component of membrane);GO:0016028(rhabdomere);GO:0018108(peptidyl-tyrosine phosphorylation);GO:0030168(platelet activation);GO:0032940(secretion by cell);GO:0034446(substrate adhes…	NA	NA	NA	tyrosine-protein kinase Mer [Columba livia]	NA	4.05664	4.3185	3.57406	4.32211	3.47333	12.5001	13.4434	11.0003	0.402584	-1.31264	0.00617732	0.12668	down	yes
gene4458	SLC6A9	rna9401;rna9399;rna9402;rna9400;rna9403	GO:0003333(amino acid transmembrane transport);GO:0005328(neurotransmitter:sodium symporter activity);GO:0005887(integral component of plasma membrane);GO:0015375(glycine:sodium symporter activity);GO:0060012(synaptic transmission, glycinergic);GO:0061537(glycine secretion, neurotransmission);GO:0098793(presynapse);GO:0098793(presynapse)	NA	NA	NA	sodium- and chloride-dependent glycine transporter 1 isoform X1 [Columba livia]	NA	1.49024	1.79802	1.5539	2.11947	3.87617	5.7435	3.57647	3.41653	0.419055	-1.25479	0.00618829	0.12668	down	yes
gene10508	IPMK	rna21567	GO:0000824(inositol tetrakisphosphate 3-kinase activity);GO:0001841(neural tube formation);GO:0005654(nucleoplasm);GO:0005730(nucleolus);GO:0008440(inositol-1,4,5-trisphosphate 3-kinase activity);GO:0016310(phosphorylation);GO:0032958(inositol phosphate biosynthetic process)	00562(Inositol phosphate metabolism);04070(Phosphatidylinositol signaling system)	K00915	EC:2.7.1.140;EC:2.7.1.151	inositol polyphosphate multikinase, partial [Columba livia]	NA	42.042	37.408	49.9553	41.3872	70.8145	146.782	116.923	65.1997	0.427281	-1.22674	0.0061905	0.12668	down	yes
gene21163	LOC102088834	rna42615	GO:0002377(immunoglobulin production);GO:0005615(extracellular space);GO:0006955(immune response)	NA	NA	NA	LOW QUALITY PROTEIN: immunoglobulin delta heavy chain-like, partial [Columba livia]	NA	0.0001	0.040545	0.0001	0.0001	0.0001	0.628709	0.141317	0.585415	0.0301319	-5.05257	0.00624239	0.127548	down	yes
gene12464	VCPIP1	rna25343	GO:0004843(thiol-dependent ubiquitin-specific protease activity);GO:0005737(cytoplasm);GO:0005783(endoplasmic reticulum);GO:0005788(endoplasmic reticulum lumen);GO:0005795(Golgi stack);GO:0016320(endoplasmic reticulum membrane fusion);GO:0016567(protein ubiquitination);GO:0016579(protein deubiquitination);GO:0035871(protein K11-linked deubiquitination);GO:0071108(protein K48-linked deubiquitinati…	NA	NA	NA	deubiquitinating protein VCIP135 [Columba livia]	NA	5.93983	4.34591	3.91541	5.39787	7.11739	12.2877	13.1556	7.9924	0.483293	-1.04903	0.00625414	0.127594	down	yes
gene19433	GPRIN3	rna39072	GO:0003674(molecular_function);GO:0005575(cellular_component);GO:0008150(biological_process)	NA	NA	NA	G protein-regulated inducer of neurite outgrowth 3 [Columba livia]	NA	11.2386	8.42762	8.87445	11.2037	3.95025	7.46866	4.69807	8.7091	1.60091	0.678895	0.00628282	0.127985	up	no
gene16132	LOC102092851	rna32690;rna32691;rna32689;rna32692	GO:0030137(COPI-coated vesicle);GO:0044325(ion channel binding);GO:0044325(ion channel binding)	NA	NA	NA	phosphofurin acidic cluster sorting protein 1 isoform X2 [Columba livia];phosphofurin acidic cluster sorting protein 1 isoform X1 [Columba livia];phosphofurin acidic cluster sorting protein 1 isoform X4 [Columba livia];phosphofurin acidic cluster sorting protein 1 isoform X3 [Columba livia]	NA	8.04952	5.97835	7.77274	8.49929	4.77601	6.71053	4.80843	3.66256	1.51822	0.602379	0.00629336	0.128006	up	no
gene23034	CUNH17orf58	rna46324;rna46323;rna46322;rna46325	GO:0003674(molecular_function);GO:0005575(cellular_component);GO:0008150(biological_process);GO:0008150(biological_process)	NA	NA	NA	hypothetical protein A306_00006279 [Columba livia]	NA	11.4556	19.0424	23.3633	38.7381	11.3382	6.4744	13.4656	15.5966	1.97546	0.982189	0.00632159	0.128104	up	no
gene5835	MMP28	rna12341;rna12340	GO:0004222(metalloendopeptidase activity);GO:0005509(calcium ion binding);GO:0005737(cytoplasm);GO:0006508(proteolysis);GO:0008270(zinc ion binding);GO:0010760(negative regulation of macrophage chemotaxis);GO:0010760(negative regulation of macrophage chemotaxis)	NA	NA	NA	matrix metalloproteinase-28 isoform X1 [Columba livia];matrix metalloproteinase-28 [Patagioenas fasciata monilis]	NA	2.6423	3.91145	2.46463	5.66737	0.512714	2.72906	0.482784	2.28247	2.44476	1.28969	0.00632643	0.128104	up	yes
gene26097	SLC4A1	rna51903;rna51904;rna51902	GO:0005452(inorganic anion exchanger activity);GO:0005887(integral component of plasma membrane);GO:0008509(anion transmembrane transporter activity);GO:0015106(bicarbonate transmembrane transporter activity);GO:0015301(anion:anion antiporter activity);GO:0015701(bicarbonate transport);GO:0016323(basolateral plasma membrane);GO:0051453(regulation of intracellular pH);GO:1902476(chloride transmemb…	NA	NA	NA	band 3 anion transport protein isoform X3 [Columba livia];band 3 anion transport protein isoform X1 [Columba livia]	NA	15.7716	26.5907	23.3498	28.1226	40.2376	92.8099	40.5564	49.0379	0.421461	-1.24653	0.00632673	0.128104	down	yes
gene19781	NCF4	rna39806;rna39807;rna39808	GO:0005829(cytosol);GO:0010008(endosome membrane);GO:0016176(superoxide-generating NADPH oxidase activator activity);GO:0032266(phosphatidylinositol-3-phosphate binding);GO:0043020(NADPH oxidase complex);GO:0043085(positive regulation of catalytic activity);GO:0043085(positive regulation of catalytic activity)	04145(Phagosome);04145(Phagosome)	K08012	NA	neutrophil cytosol factor 4 isoform X1 [Columba livia];neutrophil cytosol factor 4 isoform X2 [Columba livia]	NA	3.97848	2.32379	0.308669	1.06672	0.470066	1.37591	0.213675	0.215034	3.37526	1.755	0.00645834	0.130573	up	yes
gene5978	LOC110358548	rna12606	NA	NA	NA	NA		NA	0.606077	0.101808	0.432848	1.20862	1.00671	3.89633	5.78095	1.68871	0.189882	-2.39683	0.0064783	0.130661	down	yes
gene15979	ACTN2	rna32340;rna32338;rna32337;rna32339;rna32341	GO:0005509(calcium ion binding);GO:0005515(protein binding);GO:0005546(phosphatidylinositol-4,5-bisphosphate binding);GO:0005886(plasma membrane);GO:0005925(focal adhesion);GO:0006936(muscle contraction);GO:0030018(Z disc);GO:0030035(microspike assembly);GO:0030175(filopodium);GO:0030274(LIM domain binding);GO:0030375(thyroid hormone receptor coactivator activity);GO:0031432(titin binding);GO:004…	NA	NA	NA	alpha-actinin-2 isoform X3 [Columba livia];alpha-actinin-2 isoform X5 [Columba livia];alpha-actinin-2 isoform X2 [Columba livia];alpha-actinin-2 isoform X1 [Columba livia];alpha-actinin-2 isoform X4 [Columba livia]	NA	822.839	1110.29	828.472	880.668	545.541	195.963	427.126	581.941	2.08062	1.05701	0.00648446	0.130661	up	yes
gene14131	TRDN	rna28778	GO:0005886(plasma membrane);GO:0006936(muscle contraction);GO:0010649(regulation of cell communication by electrical coupling);GO:0010880(regulation of release of sequestered calcium ion into cytosol by sarcoplasmic reticulum);GO:0014701(junctional sarcoplasmic reticulum membrane);GO:0014808(release of sequestered calcium ion into cytosol by sarcoplasmic reticulum);GO:0016021(integral component o…	NA	NA	NA	triadin [Columba livia]	NA	63.5543	85.0373	50.7436	57.4499	35.0252	5.26674	32.5315	37.5377	2.32677	1.21833	0.0064918	0.130661	up	yes
gene11317	OAT	rna23083	GO:0004587(ornithine-oxo-acid transaminase activity);GO:0005737(cytoplasm);GO:0010121(arginine catabolic process to proline via ornithine);GO:0019544(arginine catabolic process to glutamate);GO:0030170(pyridoxal phosphate binding);GO:0042802(identical protein binding)	00330(Arginine and proline metabolism)	K00819	EC:2.6.1.13	ornithine aminotransferase, transcript variant X1, partial [Columba livia]	NA	237.957	346.549	286.652	322.825	174.763	154.147	213.119	175.284	1.66452	0.735109	0.00655888	0.131811	up	no
gene2844	LOC102093906	rna6187	GO:0005086(ARF guanyl-nucleotide exchange factor activity);GO:0032012(regulation of ARF protein signal transduction);GO:0043547(positive regulation of GTPase activity)	04144(Endocytosis)	K18442	NA	brefeldin A-inhibited guanine nucleotide-exchange protein 1 [Columba livia]	NA	2.07475	0.722223	0.593607	0.431187	2.35923	4.91088	4.65874	2.86988	0.25825	-1.95316	0.0065685	0.131811	down	yes
gene19849	DEGS1	rna39966	GO:0005789(endoplasmic reticulum membrane);GO:0006633(fatty acid biosynthetic process);GO:0016021(integral component of membrane);GO:0042284(sphingolipid delta-4 desaturase activity);GO:0046513(ceramide biosynthetic process);GO:0055114(oxidation-reduction process)	00600(Sphingolipid metabolism)	K04712	EC:1.14.19.17;EC:1.14.18.5	PREDICTED: LOW QUALITY PROTEIN: sphingolipid delta(4)-desaturase DES1 [Calidris pugnax]	NA	9.10482	7.43637	6.96048	7.56973	8.14134	18.7559	16.7027	26.4589	0.443504	-1.17298	0.00660213	0.132288	down	yes
gene18368	DHTKD1	rna37046	GO:0002244(hematopoietic progenitor cell differentiation);GO:0004591(oxoglutarate dehydrogenase (succinyl-transferring) activity);GO:0005739(mitochondrion);GO:0005829(cytosol);GO:0006099(tricarboxylic acid cycle);GO:0030976(thiamine pyrophosphate binding);GO:0045252(oxoglutarate dehydrogenase complex)	NA	NA	NA	LOW QUALITY PROTEIN: probable 2-oxoglutarate dehydrogenase E1 component DHKTD1, mitochondrial [Columba livia]	NA	4.57846	5.66169	5.23292	6.89951	2.96537	2.61852	3.72668	3.82286	1.70348	0.768488	0.0066496	0.132984	up	no
gene2596	LOC102094944	rna5732	GO:0006955(immune response);GO:0007166(cell surface receptor signaling pathway);GO:0009897(external side of plasma membrane);GO:0031295(T cell costimulation);GO:0032689(negative regulation of interferon-gamma production);GO:0032693(negative regulation of interleukin-10 production);GO:0034097(response to cytokine);GO:0046007(negative regulation of activated T cell proliferation);GO:0070062(extrace…	04514(Cell adhesion molecules (CAMs))	K06745	NA	programmed cell death 1 ligand 1 [Columba livia]	NA	1.83656	0.694268	0.787633	0.479764	2.19885	2.3366	10.2949	1.50254	0.23255	-2.10439	0.00666288	0.132984	down	yes
gene8734	IDH1	rna18172	GO:0000287(magnesium ion binding);GO:0004450(isocitrate dehydrogenase (NADP+) activity);GO:0005102(receptor binding);GO:0005739(mitochondrion);GO:0005777(peroxisome);GO:0005829(cytosol);GO:0006102(isocitrate metabolic process);GO:0006103(2-oxoglutarate metabolic process);GO:0006749(glutathione metabolic process);GO:0006979(response to oxidative stress);GO:0042803(protein homodimerization activity…	00020(Citrate cycle (TCA cycle));00480(Glutathione metabolism);04146(Peroxisome)	K00031	EC:1.1.1.42	isocitrate dehydrogenase [NADP] cytoplasmic [Columba livia]	NA	41.7769	52.756	39.9829	57.6582	29.8457	34.2754	23.5987	31.2594	1.61519	0.691704	0.00666647	0.132984	up	no
gene15417	PLXDC1	rna31264	GO:0001525(angiogenesis);GO:0005737(cytoplasm);GO:0005886(plasma membrane);GO:0016021(integral component of membrane);GO:0043235(receptor complex)	NA	NA	NA	plexin domain-containing protein 1 [Columba livia]	NA	4.76509	6.46703	5.95298	7.95266	8.17353	41.1222	10.8438	9.50576	0.36094	-1.47017	0.00672139	0.133881	down	yes
gene4831	LOC110357957	rna10285;rna10286	NA	NA	NA	NA	mediator complex subunit 28 [Columba livia]	NA	2.22816	0.292667	2.43228	0.443985	0.0001	0.331699	0.0001	0.375412	7.63045	2.93177	0.00673927	0.134039	up	yes
gene9265	GALNT15	rna19233;rna19232	GO:0000139(Golgi membrane);GO:0006486(protein glycosylation);GO:0016021(integral component of membrane);GO:0016757(transferase activity, transferring glycosyl groups);GO:0030133(transport vesicle);GO:0030246(carbohydrate binding);GO:0030246(carbohydrate binding)	00512(Mucin type O-glycan biosynthesis);00512(Mucin type O-glycan biosynthesis)	K00710	EC:2.4.1.41	polypeptide N-acetylgalactosaminyltransferase 15 [Columba livia];polypeptide N-acetylgalactosaminyltransferase 15 isoform X2 [Columba livia]	NA	0.448615	0.431819	0.724045	1.48032	1.00319	5.41672	4.5502	0.756694	0.263055	-1.92656	0.00683677	0.135597	down	yes
gene23409	CUNH9orf142	rna47060	GO:0006303(double-strand break repair via nonhomologous end joining);GO:0035861(site of double-strand break);GO:0042803(protein homodimerization activity);GO:0043564(Ku70:Ku80 complex);GO:0051103(DNA ligation involved in DNA repair);GO:0070062(extracellular exosome);GO:0070419(nonhomologous end joining complex)	NA	NA	NA	hypothetical protein A306_00015087, partial [Columba livia]	NA	14.6929	12.1271	20.2479	18.2349	30.7196	43.4069	37.4602	29.1652	0.463957	-1.10794	0.006846	0.135597	down	yes
gene13217	TRIB2	rna26866	GO:0004672(protein kinase activity);GO:0005524(ATP binding);GO:0005634(nucleus);GO:0006468(protein phosphorylation);GO:0008134(transcription factor binding);GO:0031434(mitogen-activated protein kinase kinase binding);GO:0031625(ubiquitin protein ligase binding);GO:0032436(positive regulation of proteasomal ubiquitin-dependent protein catabolic process);GO:0043405(regulation of MAP kinase activity…	NA	NA	NA	PREDICTED: tribbles homolog 2 [Ficedula albicollis]	NA	12.8974	10.9513	14.1125	13.1155	11.5302	37.8853	36.0287	29.3285	0.445024	-1.16804	0.00684781	0.135597	down	yes
gene14135	LOC102086787	rna28782	NA	NA	NA	NA		NA	87.7732	90.7372	77.0293	52.3156	40.9222	3.58833	29.7261	38.495	2.73087	1.44936	0.00686441	0.135726	up	yes
gene14852	ADGRL4	rna30217;rna30216;rna30215;rna30218;rna30214	GO:0004930(G-protein coupled receptor activity);GO:0005509(calcium ion binding);GO:0007166(cell surface receptor signaling pathway);GO:0007186(G-protein coupled receptor signaling pathway);GO:0016021(integral component of membrane);GO:0016021(integral component of membrane)	NA	NA	NA	adhesion G protein-coupled receptor L4 isoform X1 [Columba livia];adhesion G protein-coupled receptor L4 isoform X2 [Columba livia]	NA	65.6861	45.4405	57.8128	45.3731	100.702	241.993	158.336	55.8637	0.384835	-1.37769	0.00692666	0.136594	down	yes
gene15092	TPM2	rna30752	GO:0003779(actin binding);GO:0005737(cytoplasm);GO:0005856(cytoskeleton)	04260(Cardiac muscle contraction);04261(Adrenergic signaling in cardiomyocytes)	K09290	NA		NA	161.119	394.67	1417.67	644.927	488.176	130.594	94.691	90.4473	3.25707	1.70357	0.0069286	0.136594	up	yes
gene3981	SCN2B	rna8453	GO:0001518(voltage-gated sodium channel complex);GO:0017080(sodium channel regulator activity);GO:0035725(sodium ion transmembrane transport);GO:0060371(regulation of atrial cardiac muscle cell membrane depolarization);GO:0086002(cardiac muscle cell action potential involved in contraction);GO:0086006(voltage-gated sodium channel activity involved in cardiac muscle cell action potential);GO:00860…	NA	NA	NA	sodium channel subunit beta-2 [Columba livia]	NA	7.44933	12.1531	8.7437	9.28455	2.46492	0.0001	2.08213	4.63984	4.09608	2.03424	0.0069742	0.137292	up	yes
gene9257	PLEKHA8	rna19213	GO:0005802(trans-Golgi network);GO:0017089(glycolipid transporter activity);GO:0035621(ER to Golgi ceramide transport);GO:0046836(glycolipid transport);GO:0051861(glycolipid binding);GO:0070273(phosphatidylinositol-4-phosphate binding);GO:0097001(ceramide binding)	NA	NA	NA	pleckstrin homology domain-containing family A member 8 [Columba livia]	NA	1.63794	0.999589	0.283601	1.04435	1.83953	4.80411	4.67928	2.06874	0.296116	-1.75577	0.0069848	0.137293	down	yes
gene13690	ARHGEF26	rna27957	GO:0001886(endothelial cell morphogenesis);GO:0005089(Rho guanyl-nucleotide exchange factor activity);GO:0035023(regulation of Rho protein signal transduction);GO:0043547(positive regulation of GTPase activity);GO:0097178(ruffle assembly)	NA	NA	NA	rho guanine nucleotide exchange factor 26 [Columba livia]	NA	1.71182	3.10701	2.0059	3.72581	4.74392	11.6944	6.26584	4.27912	0.391003	-1.35475	0.00700103	0.137293	down	yes
gene17451	LOC102093870	rna35262	GO:0003713(transcription coactivator activity);GO:0005634(nucleus);GO:0005737(cytoplasm);GO:0006351(transcription, DNA-templated);GO:0006357(regulation of transcription by RNA polymerase II);GO:0032502(developmental process);GO:0043627(response to estrogen);GO:0045944(positive regulation of transcription by RNA polymerase II)	NA	NA	NA	cbp/p300-interacting transactivator 3 [Columba livia]	NA	12.0188	19.6769	22.3595	19.5766	22.061	79.247	39.4452	34.6345	0.419823	-1.25215	0.00701362	0.137293	down	yes
gene2022	SVIP	rna4621	GO:0010508(positive regulation of autophagy);GO:0031225(anchored component of membrane);GO:0031333(negative regulation of protein complex assembly);GO:0036513(Derlin-1 retrotranslocation complex);GO:0043621(protein self-association);GO:0051117(ATPase binding);GO:0070062(extracellular exosome);GO:1903061(positive regulation of protein lipidation);GO:1903070(negative regulation of ER-associated ubi…	04141(Protein processing in endoplasmic reticulum)	K14014	NA	small VCP/p97-interacting protein [Columba livia]	NA	43.4955	40.009	37.9431	47.1722	75.5533	98.2793	120.879	65.6915	0.467865	-1.09584	0.0070195	0.137293	down	yes
gene9173	LOC110360070	rna19093;rna19094;rna19096;rna19095	NA	NA	NA	NA	hypothetical protein AV530_010666 [Patagioenas fasciata monilis]	NA	1.22548	2.92349	1.50824	1.82277	5.46209	2.58035	5.28785	4.45589	0.42055	-1.24965	0.00702524	0.137293	down	yes
gene25286	MGP	rna50445	GO:0001503(ossification);GO:0005201(extracellular matrix structural constituent);GO:0005509(calcium ion binding);GO:0030154(cell differentiation);GO:0031012(extracellular matrix);GO:0051216(cartilage development);GO:0070062(extracellular exosome)	NA	NA	NA	matrix Gla protein [Columba livia]	NA	1026.81	1052.79	386.97	1039.41	122.249	880.755	555.959	305.097	1.88083	0.911367	0.00706498	0.137869	up	no
gene6739	CREG1	rna14123;rna14122	GO:0005615(extracellular space);GO:0005667(transcription factor complex);GO:0006355(regulation of transcription, DNA-templated);GO:0008134(transcription factor binding);GO:0010181(FMN binding);GO:0016491(oxidoreductase activity);GO:0040008(regulation of growth);GO:0055114(oxidation-reduction process);GO:0070062(extracellular exosome);GO:0070062(extracellular exosome)	NA	NA	NA	protein CREG1 isoform X1 [Columba livia]	NA	81.6976	71.7107	89.0103	114.067	192.753	207.63	259.802	134.338	0.448679	-1.15624	0.007085	0.13806	down	yes
gene4013	OAF	rna8516;rna8517;rna8518	GO:0070062(extracellular exosome);GO:0070062(extracellular exosome)	NA	NA	NA	out at first protein homolog isoform X2 [Columba livia];out at first protein homolog isoform X1 [Columba livia]	NA	19.8394	13.5315	9.99112	17.8444	11.6723	100.02	43.2126	23.8959	0.342317	-1.5466	0.00710936	0.138335	down	yes
gene14971	PECAM1	rna30550;rna30549;rna30554;rna30552;rna30551;rna30553;rna30548;rna30547;rna30546	GO:0016021(integral component of membrane);GO:0007266(Rho protein signal transduction);GO:0009897(external side of plasma membrane);GO:0030334(regulation of cell migration);GO:0030485(smooth muscle contractile fiber);GO:0042060(wound healing);GO:0045121(membrane raft);GO:0045121(membrane raft)	04514(Cell adhesion molecules (CAMs));04514(Cell adhesion molecules (CAMs))	K06471	NA	platelet endothelial cell adhesion molecule isoform X4 [Columba livia];platelet endothelial cell adhesion molecule isoform X5 [Columba livia];platelet endothelial cell adhesion molecule isoform X3 [Columba livia];platelet endothelial cell adhesion molecule isoform X2 [Columba livia];platelet endothelial cell adhesion molecule isoform X1 [Columba livia]	NA	119.96	94.547	116.001	103.495	151.398	404.676	437.819	131.185	0.385754	-1.37425	0.00712547	0.138448	down	yes
gene16260	SLC38A3	rna32941	GO:0005290(L-histidine transmembrane transporter activity);GO:0005887(integral component of plasma membrane);GO:0006867(asparagine transport);GO:0006868(glutamine transport);GO:0015182(L-asparagine transmembrane transporter activity);GO:0015186(L-glutamine transmembrane transporter activity);GO:0015817(histidine transport)	NA	NA	NA	sodium-coupled neutral amino acid transporter 3 [Patagioenas fasciata monilis]	NA	7.93153	26.3097	15.525	17.6972	12.3972	2.04728	9.26006	5.11001	2.34129	1.22731	0.00713856	0.138503	up	yes
gene10374	CFAP221	rna21347;rna21345;rna21348;rna21349;rna21346	GO:0003341(cilium movement);GO:0005516(calmodulin binding);GO:0005929(cilium);GO:0060271(cilium assembly);GO:0060271(cilium assembly)	NA	NA	NA	cilia- and flagella-associated protein 221 isoform X1 [Columba livia];cilia- and flagella-associated protein 221 isoform X2 [Columba livia];cilia- and flagella-associated protein 221 isoform X3 [Columba livia]	NA	0.585355	0.251848	0.655625	0.297303	0.0001	0.268769	0.0001	0.0001	6.65304	2.73401	0.00715539	0.138629	up	yes
gene4105	PPP1R3B	rna8713	GO:0005977(glycogen metabolic process);GO:0005981(regulation of glycogen catabolic process)	04910(Insulin signaling pathway)	K07189	NA	protein phosphatase 1 regulatory subunit 3B [Columba livia]	NA	2.18766	3.17319	1.93973	3.08499	5.10499	4.96729	15.2081	3.30811	0.363278	-1.46085	0.00719203	0.139139	down	yes
gene9417	DHRS7B	rna19526;rna19527	GO:0016021(integral component of membrane);GO:0016491(oxidoreductase activity);GO:0055114(oxidation-reduction process);GO:0055114(oxidation-reduction process)	NA	NA	NA	dehydrogenase/reductase SDR family member 7B isoform B [Patagioenas fasciata monilis];dehydrogenase/reductase SDR family member 7B isoform A [Patagioenas fasciata monilis]	NA	59.4075	77.6814	92.5756	76.8898	61.0213	29.4547	38.2437	39.5294	1.82203	0.865543	0.0072122	0.139178	up	no
gene6979	PRRC1	rna14565	GO:0005794(Golgi apparatus)	NA	NA	NA	protein PRRC1 [Columba livia]	NA	19.618	23.8003	23.1364	20.6793	8.8525	16.8734	19.2452	13.299	1.49707	0.582137	0.00721471	0.139178	up	no
gene925	PRKAG3	rna2097;rna2098;rna2099;rna2100	GO:0005615(extracellular space);GO:0005978(glycogen biosynthetic process);GO:0019901(protein kinase binding);GO:0019901(protein kinase binding)	04371(Apelin signaling pathway);04068(FoxO signaling pathway);04530(Tight junction);04910(Insulin signaling pathway);04920(Adipocytokine signaling pathway);04920(Adipocytokine signaling pathway)	K07200	NA	5'-AMP-activated protein kinase subunit gamma-3 isoform X1 [Columba livia];5'-AMP-activated protein kinase subunit gamma-3 isoform X2 [Columba livia];5'-AMP-activated protein kinase subunit gamma-3 isoform X3 [Columba livia]	NA	44.9405	56.1579	20.3124	37.4773	20.3525	1.48332	5.31407	21.2877	3.28027	1.71381	0.00725771	0.139623	up	yes
gene1577	SLC44A1	rna3607	GO:0005654(nucleoplasm);GO:0005739(mitochondrion);GO:0015220(choline transmembrane transporter activity);GO:0015871(choline transport);GO:0016021(integral component of membrane);GO:0070062(extracellular exosome)	NA	NA	NA	solute carrier family 44 (choline transporter), member 1 [Columba livia]	NA	0.290251	0.184924	0.425687	0.158338	0.573793	2.98613	1.05182	0.792347	0.196	-2.35108	0.00725851	0.139623	down	yes
gene24730	GALR3	rna49566	GO:0004966(galanin receptor activity);GO:0005887(integral component of plasma membrane);GO:0007188(adenylate cyclase-modulating G-protein coupled receptor signaling pathway);GO:0007200(phospholipase C-activating G-protein coupled receptor signaling pathway);GO:0007218(neuropeptide signaling pathway);GO:0017046(peptide hormone binding);GO:0045944(positive regulation of transcription by RNA polymer…	04080(Neuroactive ligand-receptor interaction)	K04232	NA	galanin receptor type 3 [Patagioenas fasciata monilis]	NA	0.0001	0.080738	0.0001	0.029751	0.086425	0.642914	0.475923	0.100858	0.0847464	-3.5607	0.00728336	0.139699	down	yes
gene11219	CUNH16orf52	rna22911	GO:0016021(integral component of membrane)	NA	NA	NA	uncharacterized protein C16orf52 homolog [Columba livia]	NA	3.72973	2.35654	1.81948	2.56311	4.35132	8.8497	13.409	5.0828	0.330323	-1.59805	0.00728592	0.139699	down	yes
gene13899	KLHL38	rna28330;rna28329;rna28331	GO:0004842(ubiquitin-protein transferase activity);GO:0031463(Cul3-RING ubiquitin ligase complex);GO:0031463(Cul3-RING ubiquitin ligase complex)	NA	NA	NA	kelch-like protein 38 isoform X1 [Columba livia];kelch-like protein 38 isoform X2 [Columba livia];kelch-like protein 38 isoform X3 [Columba livia]	NA	15.5979	2.46827	14.2583	13.6533	7.48824	0.494484	3.40093	2.9057	3.21762	1.686	0.00729993	0.139699	up	yes
gene17872	LOC102090598	rna36028	GO:0005929(cilium);GO:0030992(intraciliary transport particle B);GO:0042073(intraciliary transport)	NA	NA	NA	tetratricopeptide repeat protein 30A, partial [Columba livia]	NA	5.38571	4.33483	4.03159	6.23914	2.68253	2.25672	2.86365	2.36712	1.9657	0.975046	0.00731644	0.139699	up	no
gene17512	LOC102097602	rna35370;rna35372;rna35373;rna35375;rna35376;rna35371;rna35374	NA	NA	NA	NA		NA	5.6972	2.23148	3.68382	4.37065	7.55961	12.1122	15.0552	6.06421	0.391828	-1.35171	0.00732235	0.139699	down	yes
gene13800	COL24A1	rna28167	GO:0002244(hematopoietic progenitor cell differentiation);GO:0005201(extracellular matrix structural constituent);GO:0005515(protein binding);GO:0005576(extracellular region);GO:0005581(collagen trimer);GO:0005788(endoplasmic reticulum lumen)	NA	NA	NA	LOW QUALITY PROTEIN: collagen alpha-1(XXIV) chain [Columba livia]	NA	1.04065	0.740795	1.37432	1.65129	0.53922	0.551521	0.295409	0.697746	2.30676	1.20587	0.0073247	0.139699	up	yes
gene17946	LOC110364333	rna36155;rna36152;rna36153;rna36154;rna36151	NA	NA	NA	NA	anoctamin-10 [Patagioenas fasciata monilis]	NA	0.0001	0.036137	0.015289	0.012211	0.03557	0.247466	0.127892	0.145104	0.114628	-3.12496	0.00735236	0.140028	down	yes
gene24426	RRAD	rna49044	GO:0005525(GTP binding);GO:0005622(intracellular);GO:0007264(small GTPase mediated signal transduction);GO:0016020(membrane)	NA	NA	NA	PREDICTED: GTP-binding protein RAD [Nipponia nippon]	NA	0.710301	8.49653	29.2617	7.79308	1.40291	0.982798	10.5098	755.414	0.0602122	-4.0538	0.00737399	0.140241	down	yes
gene14059	RHAG	rna28646	GO:0005887(integral component of plasma membrane);GO:0006873(cellular ion homeostasis);GO:0008519(ammonium transmembrane transporter activity);GO:0015670(carbon dioxide transport);GO:0015695(organic cation transport);GO:0019740(nitrogen utilization);GO:0030506(ankyrin binding);GO:0048821(erythrocyte development);GO:0060586(multicellular organismal iron ion homeostasis);GO:0072488(ammonium transme…	NA	NA	NA	ammonium transporter Rh type A [Columba livia]	NA	2.67855	4.67799	3.84055	4.38802	9.3054	14.9967	5.47271	7.0762	0.422922	-1.24154	0.00741436	0.140657	down	yes
gene22913	LOC102084314	rna46090	GO:0000122(negative regulation of transcription by RNA polymerase II);GO:0002820(negative regulation of adaptive immune response);GO:0004842(ubiquitin-protein transferase activity);GO:0005654(nucleoplasm);GO:0005768(endosome);GO:0005829(cytosol);GO:0006469(negative regulation of protein kinase activity);GO:0008270(zinc ion binding);GO:0030904(retromer complex);GO:0031965(nuclear membrane);GO:0032…	NA	NA	NA	E3 ubiquitin-protein ligase TRIM11 [Columba livia]	NA	1.37168	1.81873	1.71016	2.17615	3.07234	6.59724	6.79673	2.41261	0.374848	-1.41562	0.00741676	0.140657	down	yes
gene975	PSMD14	rna2172;rna2173;rna2174	GO:0000724(double-strand break repair via homologous recombination);GO:0005634(nucleus);GO:0006303(double-strand break repair via nonhomologous end joining);GO:0008541(proteasome regulatory particle, lid subcomplex);GO:0010950(positive regulation of endopeptidase activity);GO:0061133(endopeptidase activator activity);GO:0061136(regulation of proteasomal protein catabolic process);GO:0070062(extra…	03050(Proteasome);03050(Proteasome)	K03030	NA	26S proteasome non-ATPase regulatory subunit 14 [Patagioenas fasciata monilis];26S proteasome non-ATPase regulatory subunit 14 isoform X1 [Cyanistes caeruleus]	NA	34.904	39.3499	37.2009	41.6455	28.7844	18.017	16.9623	27.0673	1.68555	0.75322	0.00744932	0.140786	up	no
gene19174	EGR3	rna38633	GO:0001938(positive regulation of endothelial cell proliferation);GO:0002042(cell migration involved in sprouting angiogenesis);GO:0003677(DNA binding);GO:0005634(nucleus);GO:0006351(transcription, DNA-templated);GO:0006355(regulation of transcription, DNA-templated);GO:0007274(neuromuscular synaptic transmission);GO:0007422(peripheral nervous system development);GO:0033089(positive regulation of…	04625(C-type lectin receptor signaling pathway)	K12497	NA	hypothetical protein DV515_00015918 [Erythrura gouldiae]	NA	0.441247	0.633823	0.178268	1.4911	0.076109	3.82382	1.22602	14.3391	0.140993	-2.8263	0.00745477	0.140786	down	yes
gene24001	GPR182	rna48160;rna48159;rna48161	GO:0004930(G-protein coupled receptor activity);GO:0016021(integral component of membrane);GO:0035556(intracellular signal transduction);GO:0035556(intracellular signal transduction)	NA	NA	NA	G-protein coupled receptor 182 [Columba livia];G protein-coupled receptor 182, transcript variant X1, partial [Columba livia]	NA	8.59533	5.99631	6.26146	3.80434	8.00808	21.3981	18.2785	12.0977	0.412453	-1.2777	0.00746074	0.140786	down	yes
gene18722	TMOD1	rna37669;rna37668;rna37670	GO:0005523(tropomyosin binding);GO:0005865(striated muscle thin filament);GO:0006936(muscle contraction);GO:0007015(actin filament organization);GO:0008180(COP9 signalosome);GO:0008344(adult locomotory behavior);GO:0016020(membrane);GO:0030239(myofibril assembly);GO:0030863(cortical cytoskeleton);GO:0051015(actin filament binding);GO:0051694(pointed-end actin filament capping);GO:0070307(lens fib…	NA	NA	NA	tropomodulin-1 isoform X1 [Columba livia]	NA	70.2939	92.9261	127.824	37.1349	61.5592	13.6199	30.9035	31.8845	2.37868	1.25016	0.00748002	0.140786	up	yes
gene17599	TEAD4	rna35533;rna35532	GO:0003677(DNA binding);GO:0003700(DNA binding transcription factor activity);GO:0005634(nucleus);GO:0006351(transcription, DNA-templated);GO:0006355(regulation of transcription, DNA-templated);GO:0035329(hippo signaling);GO:0005622(intracellular);GO:0005622(intracellular)	NA	NA	NA	PREDICTED: transcriptional enhancer factor TEF-3 [Cuculus canorus];tubby-related protein 3 [Patagioenas fasciata monilis]	NA	344.651	283.011	312.425	314.31	216.013	78.8329	184.635	171.842	1.92592	0.94555	0.00748211	0.140786	up	no
gene24507	ALPL	rna49182	GO:0001649(osteoblast differentiation);GO:0001958(endochondral ossification);GO:0003006(developmental process involved in reproduction);GO:0004035(alkaline phosphatase activity);GO:0005886(plasma membrane);GO:0016311(dephosphorylation);GO:0016462(pyrophosphatase activity);GO:0033280(response to vitamin D);GO:0046677(response to antibiotic);GO:0065010(extracellular membrane-bounded organelle);GO:0…	00730(Thiamine metabolism);00790(Folate biosynthesis)	K01077	EC:3.1.3.1	LOW QUALITY PROTEIN: alkaline phosphatase, tissue-nonspecific isozyme [Columba livia]	NA	3.35012	1.23705	1.59027	2.65666	4.43709	12.7777	3.51242	7.03912	0.318158	-1.65218	0.00748909	0.140786	down	yes
gene4447	CUNH1orf228	rna9377;rna9376;rna9381;rna9380;rna9378;rna9379	GO:0003677(DNA binding);GO:0003824(catalytic activity);GO:0006281(DNA repair);GO:0006284(base-excision repair);GO:0016787(hydrolase activity);GO:0043248(proteasome assembly);GO:0043248(proteasome assembly)	03410(Base excision repair);03410(Base excision repair)	K03575	EC:3.2.2.31	uncharacterized protein C1orf228 homolog isoform X2 [Columba livia];uncharacterized protein C1orf228 homolog isoform X4 [Columba livia];uncharacterized protein C1orf228 homolog isoform X1 [Columba livia];uncharacterized protein C1orf228 homolog isoform X3 [Columba livia]	NA	3.34101	4.36125	3.59812	4.85613	2.12618	0.384211	2.33296	2.02324	2.35292	1.23445	0.00749674	0.140786	up	yes
gene10441	RPS29	rna21451	GO:0003735(structural constituent of ribosome);GO:0005925(focal adhesion);GO:0006412(translation);GO:0008270(zinc ion binding);GO:0022627(cytosolic small ribosomal subunit);GO:0070062(extracellular exosome)	03010(Ribosome)	K02980	NA	PREDICTED: 40S ribosomal protein S29, partial [Fulmarus glacialis]	NA	409.546	354.185	361.79	330.59	528.899	792.186	1150.15	732.685	0.454478	-1.13772	0.00751681	0.140928	down	yes
gene6728	RIOX2	rna14093;rna14091;rna14090;rna14088;rna14092;rna14089	GO:0000122(negative regulation of transcription by RNA polymerase II);GO:0005634(nucleus);GO:0005654(nucleoplasm);GO:0005667(transcription factor complex);GO:0005730(nucleolus);GO:0005737(cytoplasm);GO:0005829(cytosol);GO:0006351(transcription, DNA-templated);GO:0032452(histone demethylase activity);GO:0042254(ribosome biogenesis);GO:0046872(metal ion binding);GO:0051213(dioxygenase activity);GO:…	NA	NA	NA	ribosomal oxygenase 2 isoform X1 [Columba livia];ribosomal oxygenase 2 isoform X2 [Columba livia];ribosomal oxygenase 2 isoform X3 [Columba livia];ribosomal oxygenase 2 isoform X4 [Columba livia]	NA	9.31555	8.94572	7.17938	9.95849	5.62007	3.89278	5.7278	5.83365	1.67973	0.74823	0.00752524	0.140928	up	no
gene17531	BCL2	rna35402	GO:0000209(protein polyubiquitination);GO:0001503(ossification);GO:0001541(ovarian follicle development);GO:0001656(metanephros development);GO:0001658(branching involved in ureteric bud morphogenesis);GO:0001662(behavioral fear response);GO:0001782(B cell homeostasis);GO:0001836(release of cytochrome c from mitochondria);GO:0001952(regulation of cell-matrix adhesion);GO:0002020(protease binding)…	04141(Protein processing in endoplasmic reticulum);04340(Hedgehog signaling pathway);04140(Autophagy - animal);04210(Apoptosis);04217(Necroptosis);04115(p53 signaling pathway);04510(Focal adhesion);04621(NOD-like receptor signaling pathway);04261(Adrenergic signaling in cardiomyocytes);04933(AGE-RAGE signaling pathway in diabetic complications)	K02161	NA	LOW QUALITY PROTEIN: apoptosis regulator Bcl-2 [Columba livia]	NA	2.38728	1.38412	2.23965	1.49697	2.8324	9.54338	7.57701	1.52807	0.349521	-1.51655	0.00757186	0.141167	down	yes
gene14567	VTA1	rna29725;rna29724;rna29723	GO:0005829(cytosol);GO:0008022(protein C-terminus binding);GO:0046755(viral budding);GO:0070062(extracellular exosome);GO:0071985(multivesicular body sorting pathway);GO:0071985(multivesicular body sorting pathway)	04144(Endocytosis);04144(Endocytosis)	K12199	NA	vacuolar sorting-associated protein VTA1-like protein [Patagioenas fasciata monilis];vacuolar protein sorting-associated protein VTA1 homolog isoform X1 [Columba livia];vacuolar protein sorting-associated protein VTA1 homolog isoform X3 [Columba livia]	NA	27.7099	29.3185	26.6886	33.0695	9.96747	26.0371	32.1548	9.4893	1.50404	0.58884	0.00757343	0.141167	up	no
gene18580	LOC110364645	rna37378	NA	NA	NA	NA	uncharacterized protein LOC110364644 isoform X1 [Columba livia]	NA	0.625079	0.980772	0.228057	0.459593	2.18156	2.02278	4.13381	2.2825	0.215947	-2.21125	0.00757414	0.141167	down	yes
gene11563	CENPH	rna23616	GO:0000776(kinetochore);GO:0005634(nucleus);GO:0043515(kinetochore binding);GO:0051382(kinetochore assembly)	NA	NA	NA	centromere protein H, partial [Columba livia]	NA	0.368309	0.863265	2.48267	1.14271	0.0001	0.52674	0.365094	0.065377	5.07354	2.34299	0.00758981	0.141167	up	yes
gene7747	TEKT1	rna16164;rna16165;rna16166	GO:0005634(nucleus);GO:0015630(microtubule cytoskeleton);GO:0015630(microtubule cytoskeleton)	NA	NA	NA	tektin-1 isoform X2 [Columba livia];tektin-1 isoform X1 [Columba livia]	NA	16.7912	12.2437	22.1766	22.3687	14.0559	14.6113	7.29048	2.96906	1.89022	0.918557	0.0075904	0.141167	up	no
gene2837	PREX2	rna6176	GO:0005096(GTPase activator activity);GO:0005622(intracellular);GO:0005829(cytosol);GO:0005886(plasma membrane);GO:0007186(G-protein coupled receptor signaling pathway);GO:0008344(adult locomotory behavior);GO:0014065(phosphatidylinositol 3-kinase signaling);GO:0030676(Rac guanyl-nucleotide exchange factor activity);GO:0035023(regulation of Rho protein signal transduction);GO:0043547(positive reg…	NA	NA	NA	phosphatidylinositol 3,4,5-trisphosphate-dependent Rac exchanger 2 protein [Columba livia]	NA	1.61945	0.958444	0.997579	0.626149	1.25409	4.30834	3.5511	2.1916	0.371656	-1.42796	0.00760594	0.141261	down	yes
gene21411	CD2AP	rna43072	GO:0001726(ruffle);GO:0005730(nucleolus);GO:0005737(cytoplasm);GO:0005886(plasma membrane);GO:0005911(cell-cell junction);GO:0017124(SH3 domain binding);GO:0031941(filamentous actin);GO:0032911(negative regulation of transforming growth factor beta1 production);GO:0070062(extracellular exosome);GO:1900182(positive regulation of protein localization to nucleus);GO:2000249(regulation of actin cytos…	NA	NA	NA	CD2-associated protein [Columba livia]	NA	11.5803	10.548	12.7755	10.857	16.1272	45.8856	30.8171	13.6993	0.42956	-1.21907	0.00762929	0.141295	down	yes
gene12918	BCKDHB	rna26255;rna26254;rna26257;rna26256;rna26258;rna26261;rna26259;rna26262;rna26260	GO:0003824(catalytic activity);GO:0003826(alpha-ketoacid dehydrogenase activity);GO:0003863(3-methyl-2-oxobutanoate dehydrogenase (2-methylpropanoyl-transferring) activity);GO:0005739(mitochondrion);GO:0005743(mitochondrial inner membrane);GO:0005947(mitochondrial alpha-ketoglutarate dehydrogenase complex);GO:0007584(response to nutrient);GO:0008152(metabolic process);GO:0009063(cellular amino ac…	00640(Propanoate metabolism);00280(Valine, leucine and isoleucine degradation);00280(Valine, leucine and isoleucine degradation)	K00167	EC:1.2.4.4	2-oxoisovalerate dehydrogenase subunit beta, mitochondrial isoform X3 [Columba livia];PREDICTED: 2-oxoisovalerate dehydrogenase subunit beta, mitochondrial [Calidris pugnax];2-oxoisovalerate dehydrogenase subunit beta, mitochondrial isoform X8 [Columba livia];2-oxoisovalerate dehydrogenase subunit beta, mitochondrial isoform X2 [Columba livia];2-oxoisovalerate dehydrogenase subunit beta, mitochon…	NA	29.4544	33.5657	38.2789	43.7417	23.4996	11.1264	24.0037	24.6477	1.74166	0.80046	0.00763262	0.141295	up	no
gene8574	LOC110359801	rna17795;rna17798;rna17794;rna17796;rna17797	GO:0002692(negative regulation of cellular extravasation);GO:0004674(protein serine/threonine kinase activity);GO:0005089(Rho guanyl-nucleotide exchange factor activity);GO:0005096(GTPase activator activity);GO:0005829(cytosol);GO:0005886(plasma membrane);GO:0006468(protein phosphorylation);GO:0007420(brain development);GO:0014069(postsynaptic density);GO:0016020(membrane);GO:0030036(actin cytosk…	05200(Pathways in cancer);05220(Chronic myeloid leukemia);05220(Chronic myeloid leukemia)	K08878	EC:2.7.11.1	hypothetical protein AV530_018317 [Patagioenas fasciata monilis];Breakpoint cluster region protein [Lonchura striata domestica]	NA	1.05035	0.910711	1.08378	1.03842	0.204861	0.607591	0.696422	0.373792	2.16887	1.11694	0.00764069	0.141295	up	yes
gene435	SETD1B	rna927	GO:0000166(nucleotide binding);GO:0003676(nucleic acid binding);GO:0005737(cytoplasm);GO:0042800(histone methyltransferase activity (H3-K4 specific));GO:0048188(Set1C/COMPASS complex);GO:0051568(histone H3-K4 methylation)	00310(Lysine degradation)	K11422	EC:2.1.1.43	LOW QUALITY PROTEIN: histone-lysine N-methyltransferase SETD1B [Columba livia]	NA	2.85801	2.81618	2.33905	2.9298	3.53521	8.91506	7.46831	3.66232	0.464063	-1.10761	0.00764977	0.141295	down	yes
gene25704	LOC110356420	rna51254	NA	NA	NA	NA	mitogen-activated protein kinase kinase 4 [Columba livia]	NA	4.6687	0.787372	2.71643	1.35568	1.94913	3.53974	64.7809	1.87247	0.132075	-2.92057	0.0076647	0.141319	down	yes
gene3346	LOC102089100	rna7263	GO:0005575(cellular_component);GO:0016773(phosphotransferase activity, alcohol group as acceptor);GO:0016798(hydrolase activity, acting on glycosyl bonds)	00240(Pyrimidine metabolism)	K16330	EC:4.2.1.70;EC:2.7.1.83	LOW QUALITY PROTEIN: pseudouridine-metabolizing bifunctional protein C1861.05-like [Columba livia]	NA	2.62589	1.40586	1.44176	2.48948	1.31222	0.327129	0.265594	0.963854	2.77572	1.47286	0.00768507	0.141319	up	yes
gene6019	RAPSN	rna12682;rna12683	GO:0005737(cytoplasm);GO:0005856(cytoskeleton);GO:0007268(chemical synaptic transmission);GO:0008270(zinc ion binding);GO:0030054(cell junction);GO:0033130(acetylcholine receptor binding);GO:0043495(protein membrane anchor);GO:0045211(postsynaptic membrane);GO:0045211(postsynaptic membrane)	NA	NA	NA	43 kDa receptor-associated protein of the synapse isoform X1 [Columba livia];43 kDa receptor-associated protein of the synapse isoform X2 [Columba livia]	NA	14.6387	10.4934	15.3045	11.2023	8.7892	1.60963	3.72858	7.36211	2.40298	1.26483	0.00768957	0.141319	up	yes
gene9142	SLC35B4	rna19036;rna19035;rna19037	GO:0005457(GDP-fucose transmembrane transporter activity);GO:0005462(UDP-N-acetylglucosamine transmembrane transporter activity);GO:0005464(UDP-xylose transmembrane transporter activity);GO:0015783(GDP-fucose transmembrane transport);GO:0030173(integral component of Golgi membrane);GO:0030176(integral component of endoplasmic reticulum membrane);GO:1990569(UDP-N-acetylglucosamine transmembrane tr…	NA	NA	NA	UDP-xylose and UDP-N-acetylglucosamine transporter isoform X1 [Columba livia];UDP-xylose and UDP-N-acetylglucosamine transporter isoform X2 [Columba livia]	NA	3.21575	4.70959	4.38233	7.40042	1.84048	3.14821	2.17263	2.33672	2.07496	1.05308	0.00772089	0.141319	up	yes
gene18340	HDAC2	rna36995	GO:0000122(negative regulation of transcription by RNA polymerase II);GO:0000978(RNA polymerase II proximal promoter sequence-specific DNA binding);GO:0000980(RNA polymerase II distal enhancer sequence-specific DNA binding);GO:0001103(RNA polymerase II repressing transcription factor binding);GO:0004407(histone deacetylase activity);GO:0005737(cytoplasm);GO:0006344(maintenance of chromatin silenc…	04330(Notch signaling pathway);04110(Cell cycle);04919(Thyroid hormone signaling pathway);04213(Longevity regulating pathway - multiple species);05200(Pathways in cancer);05202(Transcriptional misregulation in cancers);05203(Viral carcinogenesis);05220(Chronic myeloid leukemia);05016(Huntington disease);05034(Alcoholism);05169(Epstein-Barr virus infection);05165(Human papillomavirus infection)	K06067	EC:3.5.1.98	hypothetical protein llap_1446 [Limosa lapponica baueri]	NA	52.2871	48.9053	49.3334	47.0287	33.4214	32.2842	34.8861	31.4634	1.496	0.581109	0.0077219	0.141319	up	no
gene14788	FAM198B	rna30103	GO:0000139(Golgi membrane);GO:0005794(Golgi apparatus);GO:0016021(integral component of membrane)	NA	NA	NA	protein FAM198B [Columba livia]	NA	3.45667	1.94047	1.72165	2.36822	1.9273	14.0086	3.14048	8.3536	0.345863	-1.53173	0.00772391	0.141319	down	yes
gene24706	C1QTNF6	rna49527;rna49533;rna49531;rna49532;rna49529;rna49530;rna49534;rna49528	GO:0005518(collagen binding);GO:0005581(collagen trimer);GO:0005615(extracellular space);GO:0005829(cytosol);GO:0005887(integral component of plasma membrane);GO:0007204(positive regulation of cytosolic calcium ion concentration);GO:0010628(positive regulation of gene expression);GO:0010906(regulation of glucose metabolic process);GO:0043410(positive regulation of MAPK cascade);GO:0051260(protein…	NA	NA	NA	complement C1q tumor necrosis factor-related protein 6 isoform X4 [Columba livia];somatostatin receptor type 3 isoform A [Patagioenas fasciata monilis];C1q and tumor necrosis factor related protein 6, transcript variant X1, partial [Columba livia];complement C1q tumor necrosis factor-related protein 6 isoform X2 [Columba livia];complement C1q tumor necrosis factor-related protein 6 isoform X1 [Co…	NA	3.00193	2.6539	1.22698	3.05831	0.974544	2.79408	0.235595	0.355516	2.28021	1.18917	0.00772452	0.141319	up	yes
gene20760	ACSL4	rna41807;rna41808	GO:0001676(long-chain fatty acid metabolic process);GO:0004467(long-chain fatty acid-CoA ligase activity);GO:0005739(mitochondrion);GO:0005811(lipid droplet);GO:0008610(lipid biosynthetic process);GO:0016020(membrane);GO:0030182(neuron differentiation);GO:0030307(positive regulation of cell growth);GO:0031957(very long-chain fatty acid-CoA ligase activity);GO:0032307(negative regulation of prosta…	00061(Fatty acid biosynthesis);00071(Fatty acid degradation);04146(Peroxisome);04216(Ferroptosis);04920(Adipocytokine signaling pathway);03320(PPAR signaling pathway);03320(PPAR signaling pathway)	K01897	EC:6.2.1.3	long-chain-fatty-acid--CoA ligase 4 isoform X1 [Columba livia]	NA	5.04774	4.19849	4.49038	5.80018	6.65887	9.57658	18.0144	7.95938	0.462856	-1.11137	0.00774293	0.141464	down	yes
gene5834	TAF15	rna12338;rna12339	GO:0000166(nucleotide binding);GO:0003676(nucleic acid binding);GO:0008270(zinc ion binding);GO:0008270(zinc ion binding)	03022(Basal transcription factors);03022(Basal transcription factors)	K14651	NA	TATA-binding protein-associated factor 2N isoform X2 [Columba livia];TATA-binding protein-associated factor 2N [Patagioenas fasciata monilis]	NA	26.252	31.8686	22.3932	29.7402	17.3137	22.3213	17.9802	18.617	1.44629	0.53236	0.0077612	0.141545	up	no
gene21638	LOC110366173	rna43563;rna43561;rna43562;rna43564	NA	NA	NA	NA		NA	0.20187	0.315029	0.193813	0.33177	0.0692124	0.447799	0.512604	5.23534	0.166399	-2.58728	0.00776843	0.141545	down	yes
gene6507	MSMO1	rna13638	GO:0000254(C-4 methylsterol oxidase activity);GO:0005506(iron ion binding);GO:0005789(endoplasmic reticulum membrane);GO:0006633(fatty acid biosynthetic process);GO:0016021(integral component of membrane);GO:0016126(sterol biosynthetic process);GO:0055114(oxidation-reduction process)	00100(Steroid biosynthesis)	K07750	EC:1.14.18.9	methylsterol monooxygenase 1 [Columba livia]	NA	4.41701	3.97702	2.79099	4.42826	4.91937	16.8228	9.49767	9.01912	0.387821	-1.36654	0.0078424	0.1427	down	yes
gene1310	PRKAB2	rna3010;rna3009	GO:0004679(AMP-activated protein kinase activity);GO:0006468(protein phosphorylation);GO:0007165(signal transduction);GO:0031588(nucleotide-activated protein kinase complex);GO:0042802(identical protein binding);GO:0045859(regulation of protein kinase activity);GO:0045859(regulation of protein kinase activity)	04371(Apelin signaling pathway);04068(FoxO signaling pathway);04530(Tight junction);04910(Insulin signaling pathway);04920(Adipocytokine signaling pathway);04920(Adipocytokine signaling pathway)	K07199	NA	5'-AMP-activated protein kinase subunit beta-2 isoform X1 [Columba livia];5'-AMP-activated protein kinase subunit beta-2 isoform X2 [Columba livia]	NA	42.38	56.5091	55.8026	42.0589	30.7145	8.3805	24.0871	31.7215	2.07316	1.05183	0.00792141	0.143943	up	yes
gene24281	PANK4	rna48757	GO:0004594(pantothenate kinase activity);GO:0005524(ATP binding);GO:0015937(coenzyme A biosynthetic process);GO:0016310(phosphorylation)	00770(Pantothenate and CoA biosynthesis)	K09680	EC:2.7.1.33	pantothenate kinase 4, partial [Columba livia]	NA	32.7816	39.6982	37.3239	38.9264	28.5362	15.755	15.7889	24.936	1.74944	0.806891	0.00794879	0.144246	up	no
gene17434	YRDC	rna35207	GO:0000049(tRNA binding);GO:0002949(tRNA threonylcarbamoyladenosine modification);GO:0003725(double-stranded RNA binding);GO:0005737(cytoplasm);GO:0006450(regulation of translational fidelity);GO:0016020(membrane);GO:0016779(nucleotidyltransferase activity);GO:0051051(negative regulation of transport)	NA	NA	NA	yrdC domain-containing protein, mitochondrial [Columba livia]	NA	8.25416	6.55366	7.7082	11.3222	17.0654	18.736	19.9438	19.2793	0.451028	-1.14871	0.00798596	0.144725	down	yes
gene16607	LOC102087960	rna33661;rna33660	GO:0000719(photoreactive repair);GO:0003684(damaged DNA binding);GO:0003904(deoxyribodipyrimidine photo-lyase activity);GO:0003913(DNA photolyase activity);GO:0006281(DNA repair);GO:0018298(protein-chromophore linkage);GO:0045892(negative regulation of transcription, DNA-templated);GO:0050660(flavin adenine dinucleotide binding);GO:0050660(flavin adenine dinucleotide binding)	NA	NA	NA	cryptochrome DASH-like isoform X1 [Columba livia];cryptochrome DASH-like isoform X2 [Columba livia]	NA	3.1712	5.87447	3.20661	4.93386	1.26357	3.39376	2.92301	1.37023	1.92012	0.941193	0.00807476	0.146138	up	no
gene11217	LOC102090658	rna22909	GO:0004222(metalloendopeptidase activity);GO:0005654(nucleoplasm);GO:0005750(mitochondrial respiratory chain complex III);GO:0006122(mitochondrial electron transport, ubiquinol to cytochrome c);GO:0008270(zinc ion binding);GO:0009060(aerobic respiration);GO:0016485(protein processing);GO:0043209(myelin sheath);GO:0070062(extracellular exosome)	00190(Oxidative phosphorylation);04260(Cardiac muscle contraction)	K00415	NA	cytochrome b-c1 complex subunit 2, mitochondrial, partial [Columba livia]	NA	831.269	897.601	908.419	996.519	648.376	114.219	166.368	480.035	2.579	1.36681	0.00813841	0.147008	up	yes
gene12736	LOC102095829	rna25831	GO:0001757(somite specification);GO:0003677(DNA binding);GO:0005634(nucleus);GO:0006351(transcription, DNA-templated);GO:0006355(regulation of transcription, DNA-templated);GO:0007219(Notch signaling pathway);GO:0009952(anterior/posterior pattern specification);GO:0021794(thalamus development);GO:0045664(regulation of neuron differentiation);GO:0046983(protein dimerization activity);GO:0050767(re…	03460(Fanconi anemia pathway);04330(Notch signaling pathway)	K06054	NA	transcription factor HES-1 [Columba livia]	NA	12.9713	10.8078	19.7212	17.9181	21.0153	26.1163	139.76	16.6455	0.301755	-1.72855	0.00814467	0.147008	down	yes
gene8640	LOC110359822	rna17943;rna17942;rna17945;rna17944	NA	NA	NA	NA	uncharacterized protein LOC110359822 isoform X1 [Columba livia];uncharacterized protein LOC110359822 isoform X2 [Columba livia];uncharacterized protein LOC110359822 isoform X4 [Columba livia];uncharacterized protein LOC110359822 isoform X3 [Columba livia]	NA	1.39663	0.843252	0.210634	1.39535	9.22646	5.38444	0.60251	2.06397	0.222595	-2.1675	0.00818196	0.147275	down	yes
gene7987	SPOCK1	rna16677;rna16678;rna16675;rna16676	GO:0001764(neuron migration);GO:0004869(cysteine-type endopeptidase inhibitor activity);GO:0005509(calcium ion binding);GO:0005615(extracellular space);GO:0005737(cytoplasm);GO:0007165(signal transduction);GO:0008191(metalloendopeptidase inhibitor activity);GO:0010812(negative regulation of cell-substrate adhesion);GO:0010951(negative regulation of endopeptidase activity);GO:0010977(negative regu…	NA	NA	NA	testican-1 isoform X1 [Columba livia];testican-1 isoform X3 [Columba livia];testican-1 [Patagioenas fasciata monilis]	NA	0.0459793	0.0266745	0.0398722	0.0768708	0.136182	0.516269	0.168749	0.191835	0.18696	-2.4192	0.008188	0.147275	down	yes
gene24064	LOC102096040	rna48280	GO:0004867(serine-type endopeptidase inhibitor activity);GO:0005604(basement membrane);GO:0010951(negative regulation of endopeptidase activity)	04512(ECM-receptor interaction);04510(Focal adhesion)	K06238	NA	collagen alpha-1(XXVIII) chain-like [Columba livia]	NA	121.086	109.598	64.2469	99.3469	21.2504	134.646	24.637	39.0276	1.79575	0.84459	0.00819228	0.147275	up	no
gene25724	GDF11	rna51286	GO:0005125(cytokine activity);GO:0005160(transforming growth factor beta receptor binding);GO:0005615(extracellular space);GO:0010862(positive regulation of pathway-restricted SMAD protein phosphorylation);GO:0042981(regulation of apoptotic process);GO:0043408(regulation of MAPK cascade);GO:0048468(cell development);GO:0060395(SMAD protein signal transduction)	04060(Cytokine-cytokine receptor interaction)	K22679	NA	LOW QUALITY PROTEIN: growth/differentiation factor 11, partial [Columba livia]	NA	4.46516	3.6909	5.29668	4.22361	1.26931	3.59003	2.21808	2.89546	1.77244	0.825739	0.00821798	0.14754	up	no
gene3519	RSPH1	rna7658	GO:0000794(condensed nuclear chromosome);GO:0001520(outer dense fiber);GO:0005634(nucleus);GO:0005737(cytoplasm);GO:0005829(cytosol);GO:0007286(spermatid development);GO:0031514(motile cilium);GO:0035082(axoneme assembly);GO:0036126(sperm flagellum);GO:0072687(meiotic spindle)	NA	NA	NA	radial spoke head 1 homolog, partial [Columba livia]	NA	2.16	2.80994	1.47985	2.15441	0.260633	0.0001	0.0001	0.987986	6.88986	2.78448	0.00825541	0.148015	up	yes
gene17355	HDAC1	rna35087	GO:0000118(histone deacetylase complex);GO:0000122(negative regulation of transcription by RNA polymerase II);GO:0000978(RNA polymerase II proximal promoter sequence-specific DNA binding);GO:0000980(RNA polymerase II distal enhancer sequence-specific DNA binding);GO:0001047(core promoter binding);GO:0001103(RNA polymerase II repressing transcription factor binding);GO:0004407(histone deacetylase …	04330(Notch signaling pathway);04110(Cell cycle)	K06067	EC:3.5.1.98	PREDICTED: histone deacetylase 1 [Anser cygnoides domesticus]	NA	19.2341	18.566	14.4126	30.7364	9.86661	20.5192	15.6435	10.0328	1.47959	0.565199	0.00827257	0.148125	up	no
gene9972	LOC102087693	rna20535;rna20534;rna20536	GO:0000166(nucleotide binding);GO:0000281(mitotic cytokinesis);GO:0000902(cell morphogenesis);GO:0004672(protein kinase activity);GO:0004674(protein serine/threonine kinase activity);GO:0005515(protein binding);GO:0005524(ATP binding);GO:0005546(phosphatidylinositol-4,5-bisphosphate binding);GO:0005886(plasma membrane);GO:0005938(cell cortex);GO:0006468(protein phosphorylation);GO:0006909(phagocy…	04621(NOD-like receptor signaling pathway);04621(NOD-like receptor signaling pathway)	K08846	EC:2.7.11.1	receptor-interacting serine/threonine-protein kinase 2 [Patagioenas fasciata monilis];receptor-interacting serine/threonine-protein kinase 2 isoform X1 [Columba livia]	NA	7.74988	5.49281	8.18287	6.1945	8.73064	15.9041	20.4397	12.9276	0.476191	-1.07039	0.00828868	0.148217	down	yes
gene7448	TRIM47	rna15491	GO:0005737(cytoplasm);GO:0008270(zinc ion binding)	NA	NA	NA	tripartite motif-containing protein 47, partial [Columba livia]	NA	5.00045	6.66005	4.18699	6.61569	5.59946	29.0638	14.0982	10.9191	0.37639	-1.4097	0.0083117	0.148431	down	yes
gene11934	LOC110361317	rna24325	NA	NA	NA	NA	uncharacterized protein LOC111929894 isoform X2 [Cyanistes caeruleus]	NA	0.193333	0.222323	0.117897	0.175404	0.319331	1.82398	1.00905	0.431537	0.197817	-2.33776	0.00833115	0.148581	down	yes
gene16613	PLCD1	rna33668	GO:0001525(angiogenesis);GO:0001786(phosphatidylserine binding);GO:0004435(phosphatidylinositol phospholipase C activity);GO:0005509(calcium ion binding);GO:0005829(cytosol);GO:0016042(lipid catabolic process);GO:0032794(GTPase activating protein binding);GO:0035556(intracellular signal transduction);GO:0042127(regulation of cell proliferation);GO:0070062(extracellular exosome);GO:0070300(phospha…	00562(Inositol phosphate metabolism);04020(Calcium signaling pathway);04070(Phosphatidylinositol signaling system);04933(AGE-RAGE signaling pathway in diabetic complications)	K05857	EC:3.1.4.11	LOW QUALITY PROTEIN: 1-phosphatidylinositol 4,5-bisphosphate phosphodiesterase delta-1 [Columba livia]	NA	15.4983	11.6364	17.6948	11.3029	19.7767	60.381	28.5294	20.9892	0.432866	-1.20801	0.0083793	0.149242	down	yes
gene22780	CLDN1	rna45834	GO:0005198(structural molecule activity);GO:0005887(integral component of plasma membrane);GO:0005923(bicellular tight junction);GO:0016324(apical plasma membrane);GO:0016328(lateral plasma membrane);GO:0016338(calcium-independent cell-cell adhesion via plasma membrane cell-adhesion molecules);GO:0042802(identical protein binding);GO:0051260(protein homooligomerization);GO:0051291(protein heteroo…	04514(Cell adhesion molecules (CAMs));04530(Tight junction)	K06087	NA	claudin-1 [Columba livia]	NA	2.87951	2.90193	3.18357	4.59365	3.09288	32.7826	11.2277	2.75204	0.271961	-1.87853	0.00843902	0.149934	down	yes
gene8784	LOC102084098	rna18283	GO:0004075(biotin carboxylase activity);GO:0004658(propionyl-CoA carboxylase activity);GO:0005524(ATP binding);GO:0005739(mitochondrion);GO:0019899(enzyme binding);GO:0046872(metal ion binding)	00630(Glyoxylate and dicarboxylate metabolism);00640(Propanoate metabolism);00280(Valine, leucine and isoleucine degradation)	K01965	EC:6.4.1.3	propionyl-CoA carboxylase alpha chain, mitochondrial, partial [Columba livia]	NA	8.92368	10.5795	9.13327	16.309	8.67616	2.9697	3.8389	5.28971	2.1635	1.11337	0.0084404	0.149934	up	yes
gene23518	THRA	rna47237	GO:0003707(steroid hormone receptor activity);GO:0005515(protein binding);GO:0005634(nucleus);GO:0006351(transcription, DNA-templated);GO:0006355(regulation of transcription, DNA-templated);GO:0008270(zinc ion binding);GO:0030522(intracellular receptor signaling pathway);GO:0043401(steroid hormone mediated signaling pathway);GO:0070324(thyroid hormone binding);GO:1990837(sequence-specific double-…	04080(Neuroactive ligand-receptor interaction)	K05547	NA	thyroid hormone receptor alpha, partial [Columba livia]	NA	35.7083	47.2758	40.6627	44.1407	31.287	29.0911	19.0497	27.2949	1.57218	0.652768	0.00845289	0.149958	up	no
gene3676	NLGN3	rna7950;rna7952;rna7951	GO:0005615(extracellular space);GO:0005887(integral component of plasma membrane);GO:0007158(neuron cell-cell adhesion);GO:0007416(synapse assembly);GO:0009986(cell surface);GO:0042043(neurexin family protein binding);GO:0045202(synapse);GO:0050804(modulation of chemical synaptic transmission);GO:0052689(carboxylic ester hydrolase activity);GO:0002087(regulation of respiratory gaseous exchange by…	04514(Cell adhesion molecules (CAMs));04514(Cell adhesion molecules (CAMs))	K07378	NA	hypothetical protein H355_011054 [Colinus virginianus];neuroligin-3 isoform X3 [Dromaius novaehollandiae]	NA	0.082053	0.126552	0.097772	0.064061	0.067546	1.91462	0.207753	0.165683	0.157258	-2.66879	0.00846677	0.150007	down	yes
gene13960	AHSA2	rna28478;rna28477;rna28475;rna28476	GO:0001671(ATPase activator activity);GO:0006950(response to stress);GO:0032781(positive regulation of ATPase activity);GO:0051087(chaperone binding);GO:0051087(chaperone binding)	NA	NA	NA	activator of 90 kDa heat shock protein ATPase homolog 2 [Columba livia]	NA	5.58526	2.98562	5.15053	4.71622	7.49608	11.7239	8.10007	10.316	0.489894	-1.02946	0.00849128	0.150243	down	yes
gene19985	BACH1	rna40241	GO:0000083(regulation of transcription involved in G1/S transition of mitotic cell cycle);GO:0000117(regulation of transcription involved in G2/M transition of mitotic cell cycle);GO:0000122(negative regulation of transcription by RNA polymerase II);GO:0000980(RNA polymerase II distal enhancer sequence-specific DNA binding);GO:0003700(DNA binding transcription factor activity);GO:0004842(ubiquiti…	NA	NA	NA	transcription regulator protein BACH1 [Columba livia]	NA	8.90789	6.52669	7.69138	8.86518	12.6854	26.7544	13.8215	13.0107	0.482725	-1.05073	0.00852795	0.150661	down	yes
gene13570	SULT4A1	rna27654	GO:0006790(sulfur compound metabolic process);GO:0008146(sulfotransferase activity)	NA	NA	NA	sulfotransferase 4A1 [Columba livia]	NA	4.87024	3.00163	4.44106	5.73223	25.3196	4.50993	12.6955	6.44395	0.368502	-1.44026	0.00853726	0.150661	down	yes
gene3240	ACSL1	rna7038;rna7037;rna7039	GO:0001676(long-chain fatty acid metabolic process);GO:0004467(long-chain fatty acid-CoA ligase activity);GO:0005739(mitochondrion);GO:0008610(lipid biosynthetic process);GO:0016020(membrane);GO:0033211(adiponectin-activated signaling pathway);GO:0044539(long-chain fatty acid import);GO:0071902(positive regulation of protein serine/threonine kinase activity);GO:0071902(positive regulation of prot…	00061(Fatty acid biosynthesis);00071(Fatty acid degradation);04146(Peroxisome);04216(Ferroptosis);04920(Adipocytokine signaling pathway);03320(PPAR signaling pathway);03320(PPAR signaling pathway)	K01897	EC:6.2.1.3	long-chain-fatty-acid--CoA ligase 1 [Columba livia]	NA	83.1993	237.071	353.191	299.429	84.7837	39.9669	137.464	161.861	2.29415	1.19796	0.00855629	0.150799	up	yes
gene11600	MID1	rna23702;rna23703	GO:0005881(cytoplasmic microtubule);GO:0007026(negative regulation of microtubule depolymerization);GO:0008017(microtubule binding);GO:0008270(zinc ion binding);GO:0031625(ubiquitin protein ligase binding);GO:0032874(positive regulation of stress-activated MAPK cascade);GO:0035372(protein localization to microtubule);GO:0042803(protein homodimerization activity);GO:0046982(protein heterodimerizat…	04120(Ubiquitin mediated proteolysis);04120(Ubiquitin mediated proteolysis)	K08285	EC:2.3.2.27	PREDICTED: E3 ubiquitin-protein ligase Midline-1 isoform X1 [Meleagris gallopavo]	NA	4.46917	3.38038	4.66153	5.10592	5.86351	19.8309	10.7739	5.10083	0.4238	-1.23855	0.00860057	0.151381	down	yes
gene8858	AKAP13	rna18431;rna18436;rna18434;rna18438;rna18435;rna18430;rna18437;rna18440;rna18439;rna18432;rna18433	GO:0005089(Rho guanyl-nucleotide exchange factor activity);GO:0005737(cytoplasm);GO:0016020(membrane);GO:0035023(regulation of Rho protein signal transduction);GO:0035556(intracellular signal transduction);GO:0043547(positive regulation of GTPase activity);GO:1900169(regulation of glucocorticoid mediated signaling pathway);GO:1900169(regulation of glucocorticoid mediated signaling pathway)	NA	NA	NA	A kinase (PRKA) anchor protein 13, transcript variant X2, partial [Columba livia];A-kinase anchor protein 13 isoform X8 [Columba livia];A-kinase anchor protein 13 isoform X7 [Columba livia];A-kinase anchor protein 13 isoform X10 [Columba livia]	NA	1.26548	0.734586	0.400578	0.89743	0.923684	3.30961	1.83877	2.81112	0.371272	-1.42945	0.00862317	0.151449	down	yes
gene230	BICC1	rna506	GO:0005737(cytoplasm);GO:0007368(determination of left/right symmetry);GO:0007507(heart development);GO:0090090(negative regulation of canonical Wnt signaling pathway)	NA	NA	NA	bicaudal C-like protein 1 [Patagioenas fasciata monilis]	NA	3.46243	2.25026	2.76907	3.7255	4.05832	15.0231	7.33088	3.61785	0.406501	-1.29867	0.00862691	0.151449	down	yes
gene4987	TNFRSF19	rna10582;rna10584;rna10581;rna10583	GO:0005886(plasma membrane);GO:0009888(tissue development);GO:0016021(integral component of membrane);GO:0043123(positive regulation of I-kappaB kinase/NF-kappaB signaling);GO:0046330(positive regulation of JNK cascade);GO:0046330(positive regulation of JNK cascade)	04060(Cytokine-cytokine receptor interaction);04060(Cytokine-cytokine receptor interaction)	K05155	NA	tumor necrosis factor receptor superfamily member 19 [Columba livia]	NA	2.54363	2.07715	1.61006	2.34114	0.79072	1.60979	0.971382	1.16534	1.88926	0.917818	0.00863874	0.151459	up	no
gene12871	DUSP22	rna26149	GO:0007179(transforming growth factor beta receptor signaling pathway);GO:0042127(regulation of cell proliferation);GO:0046330(positive regulation of JNK cascade)	NA	NA	NA	LOW QUALITY PROTEIN: dual specificity protein phosphatase 22 [Columba livia]	NA	9.56154	12.3221	15.9549	14.4019	24.103	37.4032	23.2641	27.6676	0.464616	-1.10589	0.0086705	0.151818	down	yes
gene16121	CHL1	rna32667;rna32670;rna32668;rna32669;rna32671	GO:0001764(neuron migration);GO:0002020(protease binding);GO:0007411(axon guidance);GO:0008344(adult locomotory behavior);GO:0016021(integral component of membrane);GO:0030425(dendrite);GO:0035640(exploration behavior);GO:0043524(negative regulation of neuron apoptotic process);GO:0045177(apical part of cell);GO:0050890(cognition);GO:0070062(extracellular exosome);GO:0005886(plasma membrane);GO:0…	NA	NA	NA	neural cell adhesion molecule L1-like protein isoform X4 [Columba livia];neural cell adhesion molecule L1-like protein isoform X2 [Columba livia];neural cell adhesion molecule L1-like protein isoform X1 [Columba livia];neural cell adhesion molecule L1-like protein isoform X3 [Columba livia];neural cell adhesion molecule L1-like protein isoform X5 [Columba livia]	NA	0.099509	0.045938	0.113213	0.176495	0.124192	2.82107	0.214894	0.162111	0.130981	-2.93257	0.00869857	0.151887	down	yes
gene1542	SLC44A5	rna3540	GO:0016021(integral component of membrane)	NA	NA	NA	choline transporter-like protein 5 [Columba livia]	NA	0.416333	0.811161	0.554545	0.564847	0.927429	3.49193	2.23391	1.86429	0.275535	-1.85969	0.00870142	0.151887	down	yes
gene13780	DNASE2B	rna28130	GO:0004531(deoxyribonuclease II activity);GO:0005576(extracellular region);GO:0005622(intracellular);GO:0005737(cytoplasm);GO:0006309(apoptotic DNA fragmentation)	04142(Lysosome)	K01158	EC:3.1.22.1	deoxyribonuclease-2-beta [Columba livia]	NA	6.00679	5.90317	4.4216	6.70828	2.38313	2.59543	3.02144	3.85407	1.94362	0.958748	0.00871097	0.151887	up	no
gene24589	FAIM2	rna49331	GO:0002931(response to ischemia);GO:0006915(apoptotic process);GO:0016021(integral component of membrane);GO:0021549(cerebellum development);GO:0021680(cerebellar Purkinje cell layer development);GO:0021681(cerebellar granular layer development);GO:0021702(cerebellar Purkinje cell differentiation);GO:0030054(cell junction);GO:0043066(negative regulation of apoptotic process);GO:0043523(regulation…	NA	NA	NA	LOW QUALITY PROTEIN: protein lifeguard 2 [Columba livia]	NA	0.114019	0.226872	0.372381	0.392402	0.181676	8.19523	0.290102	0.419735	0.12168	-3.03884	0.00873241	0.151887	down	yes
gene2216	LOC102086274	rna4959	GO:0005215(transporter activity);GO:0005504(fatty acid binding);GO:0006810(transport);GO:0050727(regulation of inflammatory response)	03320(PPAR signaling pathway)	K08753	NA	fatty acid-binding protein, adipocyte [Columba livia]	NA	13.0859	14.8838	129.868	51.6638	16.3466	34.8551	29.0058	8.10436	2.37229	1.24628	0.00875535	0.151887	up	yes
gene13919	FAM84B	rna28372	GO:0005737(cytoplasm);GO:0005886(plasma membrane)	NA	NA	NA	family with sequence similarity 84, member B, partial [Columba livia]	NA	11.6533	8.39472	8.87394	8.37622	12.5472	29.24	30.3353	12.9596	0.438379	-1.18975	0.00875811	0.151887	down	yes
gene13475	LOC102093135	rna27468;rna27469;rna27467	GO:0002141(stereocilia ankle link);GO:0005615(extracellular space);GO:0005634(nucleus);GO:0005929(cilium);GO:0042803(protein homodimerization activity);GO:0045184(establishment of protein localization);GO:0046982(protein heterodimerization activity);GO:0050910(detection of mechanical stimulus involved in sensory perception of sound);GO:0060088(auditory receptor cell stereocilium organization);GO:…	NA	NA	NA	PDZ domain-containing protein 7 isoform X1 [Columba livia];PDZ domain-containing protein 7 isoform X2 [Columba livia];PDZ domain-containing protein 7 isoform X3 [Columba livia]	NA	0.577306	0.989285	0.856524	0.878053	0.324518	0.411978	0.205564	0.169799	2.96905	1.57	0.00876659	0.151887	up	yes
gene16870	PTBP1	rna34095;rna34096;rna34097	GO:0000166(nucleotide binding);GO:0003723(RNA binding);GO:0005634(nucleus);GO:0006397(mRNA processing);GO:0000381(regulation of alternative mRNA splicing, via spliceosome);GO:0016020(membrane);GO:0036002(pre-mRNA binding);GO:0048025(negative regulation of mRNA splicing, via spliceosome);GO:0051148(negative regulation of muscle cell differentiation);GO:0070062(extracellular exosome);GO:0070062(ext…	NA	NA	NA	polypyrimidine tract binding protein 1, partial [Columba livia];polypyrimidine tract-binding protein 1 isoform X2 [Columba livia];polypyrimidine tract-binding protein 1 isoform X3 [Columba livia]	NA	35.577	28.9089	30.0959	34.5467	51.0716	205.014	58.3825	38.9551	0.365366	-1.45259	0.00877416	0.151887	down	yes
gene21534	CISH	rna43357	GO:0005622(intracellular);GO:0005886(plasma membrane);GO:0007205(protein kinase C-activating G-protein coupled receptor signaling pathway);GO:0035556(intracellular signal transduction)	NA	NA	NA	cytokine-inducible SH2-containing protein [Columba livia]	NA	3.34361	36.894	4.68012	6.8452	30.4047	63.6345	44.6679	56.2381	0.265526	-1.91308	0.00878205	0.151887	down	yes
[truncated: 25,862 more rows]
