# Supplementary material for: Comparative Genome and Transcriptome Integration Studies Reveal the Mechanism of Pectoral Muscle Development and Function in Pigeons
Source: Front Genet. 2021 Dec 21;12:735795. doi: 10.3389/fgene.2021.735795 (PMC8721168; doi:10.3389/fgene.2021.735795)
Supplement: Supplementary file 1 [file DataSheet1.ZIP › Supplementary material/Table S9 Differential expression profile of breast muscle transcriptome of Euro-pigeon and Silver King..xlsx]

## Sheet: Sheet1
gene_id	gene_name	transcript_id	GO	KEGG	KO_ENTRY	EC	Description	trans_type	FPKM.E1	FPKM.E2	FPKM.E3	FPKM.E4	FPKM.S1	FPKM.S2	FPKM.S3	FPKM.S4	fc	log2(fc)	pval	qval	regulation	significant
gene13358	RBP4	rna27203;rna27204;rna27202	GO:0001555(oocyte growth);GO:0001654(eye development);GO:0005102(receptor binding);GO:0005515(protein binding);GO:0005615(extracellular space);GO:0006094(gluconeogenesis);GO:0009615(response to virus);GO:0016918(retinal binding);GO:0019841(retinol binding);GO:0019904(protein domain specific binding);GO:0030136(clathrin-coated vesicle);GO:0030277(maintenance of gastrointestinal epithelium);GO:0032…	NA	NA	NA	retinol-binding protein 4 isoform X1 [Columba livia];retinol-binding protein 4 isoform X2 [Columba livia]	NA	0.0001	0.0001	0.0001	0.0001	0.27648	16.6286	11.8788	0.0839367	1.38563e-05	-16.1391	6.40407e-10	8.48155e-06	down	yes
gene20866	APOH	rna42045	GO:0001937(negative regulation of endothelial cell proliferation);GO:0002576(platelet degranulation);GO:0005515(protein binding);GO:0005543(phospholipid binding);GO:0005576(extracellular region);GO:0005615(extracellular space);GO:0005886(plasma membrane);GO:0006641(triglyceride metabolic process);GO:0007568(aging);GO:0007597(blood coagulation, intrinsic pathway);GO:0008201(heparin binding);GO:000…	NA	NA	NA	beta-2-glycoprotein 1 [Columba livia]	NA	0.0001	0.0001	0.0001	0.0001	0.0001	18.5827	18.1116	0.137598	1.08601e-05	-16.4906	2.57077e-08	0.00012672	down	yes
gene20505	APOD	rna41324;rna41326;rna41325	GO:0000302(response to reactive oxygen species);GO:0005215(transporter activity);GO:0005615(extracellular space);GO:0006006(glucose metabolic process);GO:0006629(lipid metabolic process);GO:0006810(transport);GO:0010642(negative regulation of platelet-derived growth factor receptor signaling pathway);GO:0015485(cholesterol binding);GO:0042308(negative regulation of protein import into nucleus);GO…	NA	NA	NA	apolipoprotein D [Columba livia];PREDICTED: apolipoprotein D [Calidris pugnax];apolipoprotein D [Athene cunicularia]	NA	0.0558057	2.08086	0.260066	0.743944	0.0001	0.0001	0.0001	0.0001	7851.69	12.9388	2.87043e-08	0.00012672	up	yes
gene22757	AMBP	rna45782;rna45781	GO:0004867(serine-type endopeptidase inhibitor activity);GO:0005886(plasma membrane);GO:0010951(negative regulation of endopeptidase activity);GO:0019862(IgA binding);GO:0020037(heme binding);GO:0036094(small molecule binding);GO:0042803(protein homodimerization activity);GO:0070062(extracellular exosome);GO:0072562(blood microparticle);GO:0072562(blood microparticle)	NA	NA	NA	protein AMBP isoform X2 [Columba livia];protein AMBP isoform X1 [Columba livia]	NA	0.0001	0.0001	0.0001	0.0001	0.0001	8.9967	7.94646	0.076153	2.35026e-05	-15.3768	2.54621e-07	0.000843049	down	yes
gene24456	LOC102086749	rna49113	GO:0000978(RNA polymerase II proximal promoter sequence-specific DNA binding);GO:0005634(nucleus)	NA	NA	NA	protein fosB, partial [Columba livia]	NA	0.160899	0.523226	0.216258	1.60782	0.0001	0.0001	0.043413	0.0001	57.3789	5.84245	1.17412e-06	0.00263459	up	yes
gene9007	LOC102094228	rna18805	GO:0001555(oocyte growth);GO:0005179(hormone activity);GO:0005515(protein binding);GO:0005615(extracellular space);GO:0009615(response to virus);GO:0019904(protein domain specific binding);GO:0030136(clathrin-coated vesicle);GO:0032991(protein-containing complex);GO:0036094(small molecule binding);GO:0042572(retinol metabolic process);GO:0042802(identical protein binding);GO:0060417(yolk);GO:0070…	NA	NA	NA	transthyretin [Columba livia]	NA	0.0001	0.0001	0.0001	0.0001	0.0001	41.1216	27.9595	0.0001	5.79028e-06	-17.3979	1.19356e-06	0.00263459	down	yes
gene23151	LOC102098144	rna46564	GO:0005215(transporter activity);GO:0005504(fatty acid binding);GO:0006810(transport)	03320(PPAR signaling pathway)	K08755	NA	PREDICTED: fatty acid-binding protein, liver [Fulmarus glacialis]	NA	0.0001	0.0001	0.0001	0.0001	0.0001	51.4857	32.008	0.0001	4.79077e-06	-17.6713	1.55218e-06	0.00291762	down	yes
gene18086	APOB	rna36429	GO:0005543(phospholipid binding);GO:0005783(endoplasmic reticulum);GO:0005794(Golgi apparatus);GO:0005886(plasma membrane);GO:0006642(triglyceride mobilization);GO:0007283(spermatogenesis);GO:0007399(nervous system development);GO:0008201(heparin binding);GO:0008203(cholesterol metabolic process);GO:0009566(fertilization);GO:0009615(response to virus);GO:0009791(post-embryonic development);GO:001…	NA	NA	NA	LOW QUALITY PROTEIN: apolipoprotein B-100 [Columba livia]	NA	0.0001	0.0001	0.0001	0.0001	0.0001	1.4909	1.03071	0.0001	0.000158616	-12.6222	1.76238e-06	0.00291762	down	yes
gene2465	PCK1	rna5436	GO:0004613(phosphoenolpyruvate carboxykinase (GTP) activity);GO:0005525(GTP binding);GO:0006094(gluconeogenesis)	00010(Glycolysis / Gluconeogenesis);00020(Citrate cycle (TCA cycle));00620(Pyruvate metabolism);04068(FoxO signaling pathway);04910(Insulin signaling pathway);04920(Adipocytokine signaling pathway);03320(PPAR signaling pathway)	K01596	EC:4.1.1.32	phosphoenolpyruvate carboxykinase, cytosolic [GTP] [Columba livia]	NA	0.0001	0.0001	0.0001	0.0001	0.0001	7.26583	4.55231	0.0001	3.38457e-05	-14.8507	2.03867e-06	0.00300001	down	yes
gene9455	LOC102087823	rna19585	GO:0005506(iron ion binding);GO:0005623(cell);GO:0008202(steroid metabolic process);GO:0008395(steroid hydroxylase activity);GO:0016020(membrane);GO:0016021(integral component of membrane);GO:0016324(apical plasma membrane);GO:0016712(oxidoreductase activity, acting on paired donors, with incorporation or reduction of molecular oxygen, reduced flavin or flavoprotein as one donor, and incorporatio…	00140(Steroid hormone biosynthesis);00591(Linoleic acid metabolism);00830(Retinol metabolism)	K07424	EC:1.14.14.1	cytochrome P450 3A21 [Columba livia]	NA	0.0001	0.0001	0.0001	0.0001	0.0001	5.96658	4.20795	0.0001	3.93131e-05	-14.6346	3.97964e-06	0.00482404	down	yes
gene19328	CCDC126	rna38886;rna38887	GO:0006487(protein N-linked glycosylation);GO:0016021(integral component of membrane);GO:0030144(alpha-1,6-mannosylglycoprotein 6-beta-N-acetylglucosaminyltransferase activity);GO:0030144(alpha-1,6-mannosylglycoprotein 6-beta-N-acetylglucosaminyltransferase activity)	00510(N-Glycan biosynthesis);00510(N-Glycan biosynthesis)	K00744	EC:2.4.1.155	coiled-coil domain-containing protein 126 [Columba livia]	NA	1.00545	0.851064	0.451073	0.713652	2.21762	2.32008	1.73504	2.15754	0.35838	-1.48044	4.00668e-06	0.00482404	down	yes
gene22635	SPP2	rna45506;rna45507;rna45505	GO:0005576(extracellular region);GO:0046849(bone remodeling);GO:0046849(bone remodeling)	NA	NA	NA	secreted phosphoprotein 24 [Columba livia]	NA	0.0001	0.0001	0.0001	0.0001	0.0001	17.1614	7.34543	0.0001	1.63219e-05	-15.9028	5.36752e-06	0.00592395	down	yes
gene12699	AHSG	rna25770	GO:0001503(ossification);GO:0004866(endopeptidase inhibitor activity);GO:0004869(cysteine-type endopeptidase inhibitor activity);GO:0006953(acute-phase response);GO:0010951(negative regulation of endopeptidase activity);GO:0030502(negative regulation of bone mineralization);GO:0031012(extracellular matrix);GO:0050727(regulation of inflammatory response);GO:0050766(positive regulation of phagocyto…	NA	NA	NA	alpha-2-HS-glycoprotein [Columba livia]	NA	0.0001	0.0001	0.130949	0.0001	0.0001	55.3972	33.8777	0.3259	0.00146482	-9.41506	6.56475e-06	0.00668797	down	yes
gene5804	HSD3B7	rna12275;rna12277;rna12276;rna12278	GO:0001558(regulation of cell growth);GO:0003854(3-beta-hydroxy-delta5-steroid dehydrogenase activity);GO:0005783(endoplasmic reticulum);GO:0005811(lipid droplet);GO:0006694(steroid biosynthetic process);GO:0006707(cholesterol catabolic process);GO:0016020(membrane);GO:0016021(integral component of membrane);GO:0016491(oxidoreductase activity);GO:0016616(oxidoreductase activity, acting on the CH-…	00120(Primary bile acid biosynthesis);00120(Primary bile acid biosynthesis)	K12408	EC:1.1.1.181	3 beta-hydroxysteroid dehydrogenase type 7 isoform X1 [Columba livia];3 beta-hydroxysteroid dehydrogenase type 7 isoform X2 [Columba livia]	NA	0.0001	0.0001	0.0001	0.0001	0.0001	0.187437	0.205033	0.0375995	0.000929866	-10.0707	9.41576e-06	0.00829113	down	yes
gene6041	F2	rna12724	GO:0001934(positive regulation of protein phosphorylation);GO:0004252(serine-type endopeptidase activity);GO:0005102(receptor binding);GO:0005509(calcium ion binding);GO:0005829(cytosol);GO:0006508(proteolysis);GO:0006953(acute-phase response);GO:0007166(cell surface receptor signaling pathway);GO:0008284(positive regulation of cell proliferation);GO:0008360(regulation of cell shape);GO:0010468(r…	04080(Neuroactive ligand-receptor interaction);04810(Regulation of actin cytoskeleton)	K01313	EC:3.4.21.5	prothrombin [Columba livia]	NA	0.056577	0.0001	0.0001	0.130299	0.288495	3.8554	2.38539	0.231729	0.0276698	-5.17554	9.5963e-06	0.00829113	down	yes
gene3021	LOC110357137	rna6496;rna6499;rna6497;rna6498;rna6500	GO:0005515(protein binding);GO:0005518(collagen binding);GO:0005783(endoplasmic reticulum);GO:0018400(peptidyl-proline hydroxylation to 3-hydroxy-L-proline);GO:0032991(protein-containing complex);GO:0061077(chaperone-mediated protein folding);GO:0061077(chaperone-mediated protein folding)	NA	NA	NA	PREDICTED: uncharacterized protein LOC103924890 [Pygoscelis adeliae]	NA	0.0001	0.0001	0.0001	0.0001	0.0001	0.0001	1.30482	1.42136	0.000146715	-12.7347	1.00165e-05	0.00829113	down	yes
gene21227	CAMP	rna42720	GO:0001530(lipopolysaccharide binding);GO:0008219(cell death);GO:0010629(negative regulation of gene expression);GO:0019835(cytolysis);GO:0050829(defense response to Gram-negative bacterium);GO:0050830(defense response to Gram-positive bacterium)	04621(NOD-like receptor signaling pathway)	K13916	NA	cathelicidin antimicrobial peptide [Columba livia]	NA	0.188292	3.29742	2.22971	0.0001	0.0001	0.0001	0.0001	0.0001	14288.8	13.8026	1.07816e-05	0.00838694	up	yes
gene8434	LOC102092641	rna17540;rna17541;rna17539;rna17542	GO:0016021(integral component of membrane);GO:0033961(cis-stilbene-oxide hydrolase activity);GO:0033961(cis-stilbene-oxide hydrolase activity)	00980(Metabolism of xenobiotics by cytochrome P450);00980(Metabolism of xenobiotics by cytochrome P450)	K01253	EC:3.3.2.9	epoxide hydrolase 1-like isoform X1 [Columba livia]	NA	4.33298	1.68103	1.69435	1.84284	8.67803	3.15298	8.02387	21.3639	0.23172	-2.10955	1.13987e-05	0.00838694	down	yes
gene3165	SYTL4	rna6886;rna6885;rna6884	GO:0002576(platelet degranulation);GO:0005509(calcium ion binding);GO:0005515(protein binding);GO:0005543(phospholipid binding);GO:0005544(calcium-dependent phospholipid binding);GO:0005654(nucleoplasm);GO:0005737(cytoplasm);GO:0005768(endosome);GO:0005813(centrosome);GO:0005886(plasma membrane);GO:0006886(intracellular protein transport);GO:0006906(vesicle fusion);GO:0016324(apical plasma membra…	NA	NA	NA	synaptotagmin-like protein 4 isoform X2 [Columba livia];synaptotagmin-like protein 4 isoform X3 [Columba livia];synaptotagmin-like protein 4 isoform X1 [Columba livia]	NA	8.1493	8.32169	7.58624	10.0384	16.3958	12.4896	18.3111	17.0568	0.530644	-0.914185	1.32497e-05	0.00904244	down	no
gene14418	LOC102089195	rna29365	GO:0004252(serine-type endopeptidase activity);GO:0005576(extracellular region);GO:0006508(proteolysis);GO:0007596(blood coagulation);GO:0042730(fibrinolysis);GO:0048771(tissue remodeling)	04080(Neuroactive ligand-receptor interaction);05164(Influenza A)	K01315	EC:3.4.21.7	plasminogen [Columba livia]	NA	0.0001	0.0001	0.0001	0.0001	0.0001	2.18221	1.79666	0.0001	0.000100526	-13.2801	1.36552e-05	0.00904244	down	yes
gene1307	LOC102096047	rna3006	GO:0004421(hydroxymethylglutaryl-CoA synthase activity);GO:0005743(mitochondrial inner membrane);GO:0008299(isoprenoid biosynthetic process)	00650(Butanoate metabolism);00072(Synthesis and degradation of ketone bodies);00280(Valine, leucine and isoleucine degradation);00900(Terpenoid backbone biosynthesis)	K01641	EC:2.3.3.10	LOW QUALITY PROTEIN: hydroxymethylglutaryl-CoA synthase, mitochondrial [Columba livia]	NA	0.0001	0.0001	0.0001	0.0001	0.0001	2.86815	3.09086	0.0001	6.7123e-05	-13.8628	1.50246e-05	0.00940999	down	yes
gene12697	HRG	rna25768;rna25767	GO:0002839(positive regulation of immune response to tumor cell);GO:0004867(serine-type endopeptidase inhibitor activity);GO:0004869(cysteine-type endopeptidase inhibitor activity);GO:0005102(receptor binding);GO:0008201(heparin binding);GO:0008270(zinc ion binding);GO:0008285(negative regulation of cell proliferation);GO:0010468(regulation of gene expression);GO:0010543(regulation of platelet ac…	NA	NA	NA	histidine-rich glycoprotein isoform X1 [Columba livia];histidine-rich glycoprotein isoform X2 [Columba livia]	NA	0.0001	0.0001	0.0001	0.0001	0.0001	3.76511	1.1278	0.0001	8.17477e-05	-13.5785	1.56312e-05	0.00940999	down	yes
gene2942	ITIH2	rna6356	GO:0004867(serine-type endopeptidase inhibitor activity);GO:0010951(negative regulation of endopeptidase activity);GO:0030212(hyaluronan metabolic process);GO:0070062(extracellular exosome);GO:0072562(blood microparticle)	NA	NA	NA	inter-alpha-trypsin inhibitor heavy chain H2 [Columba livia]	NA	0.044612	0.0001	0.0001	0.052206	0.065941	2.59043	2.74467	0.047959	0.0178047	-5.8116	2.02749e-05	0.0116748	down	yes
gene842	ALB	rna1937	GO:0003677(DNA binding);GO:0005504(fatty acid binding);GO:0005615(extracellular space);GO:0006810(transport);GO:0008144(drug binding);GO:0009267(cellular response to starvation);GO:0009615(response to virus);GO:0015643(toxic substance binding);GO:0019825(oxygen binding);GO:0019836(hemolysis by symbiont of host erythrocytes);GO:0030170(pyridoxal phosphate binding);GO:0033189(response to vitamin A)…	NA	NA	NA	serum albumin [Columba livia]	NA	0.0001	0.211253	0.037073	0.322424	0.0001	95.5386	66.1393	0.115455	0.00352826	-8.14683	2.16862e-05	0.0119671	down	yes
gene22142	TET1	rna44500;rna44501;rna44503;rna44502	GO:0001826(inner cell mass cell differentiation);GO:0005506(iron ion binding);GO:0005634(nucleus);GO:0006351(transcription, DNA-templated);GO:0006493(protein O-linked glycosylation);GO:0008270(zinc ion binding);GO:0008284(positive regulation of cell proliferation);GO:0019827(stem cell population maintenance);GO:0031062(positive regulation of histone methylation);GO:0045944(positive regulation of …	NA	NA	NA	methylcytosine dioxygenase TET1 isoform X1 [Columba livia];methylcytosine dioxygenase TET1 isoform X4 [Columba livia];methylcytosine dioxygenase TET1 isoform X2 [Columba livia];methylcytosine dioxygenase TET1 isoform X3 [Columba livia]	NA	0.19634	0.208996	0.162456	0.337104	6.09487	4.39358	0.107191	0.165322	0.0840906	-3.57191	2.84324e-05	0.0150624	down	yes
gene26181	LOC102093544	rna52028;rna52030;rna52029	GO:0003924(GTPase activity);GO:0005200(structural constituent of cytoskeleton);GO:0005525(GTP binding);GO:0005737(cytoplasm);GO:0005874(microtubule);GO:0007017(microtubule-based process);GO:0007017(microtubule-based process)	04145(Phagosome);04210(Apoptosis);04530(Tight junction);04540(Gap junction);04540(Gap junction)	K07374	NA	tubulin alpha-1 chain, partial [Columba livia];tubulin alpha-1 chain [Columba livia]	NA	8.54034	23.787	12.5477	13.7546	6.67896	6.26542	4.56402	5.44346	2.55446	1.35302	3.06865e-05	0.0156312	up	yes
gene7846	LOC102087449	rna16375	GO:0002020(protease binding);GO:0004867(serine-type endopeptidase inhibitor activity);GO:0005515(protein binding);GO:0005576(extracellular region);GO:0010951(negative regulation of endopeptidase activity);GO:0019870(potassium channel inhibitor activity)	04512(ECM-receptor interaction)	K06254	NA	LOW QUALITY PROTEIN: ovoinhibitor [Columba livia]	NA	0.0001	0.0001	0.0001	0.100387	0.0001	10.4658	8.37338	0.127627	0.00530856	-7.55746	3.53561e-05	0.0173428	down	yes
gene11877	LOC102091027	rna24217	GO:0004867(serine-type endopeptidase inhibitor activity);GO:0005615(extracellular space);GO:0010951(negative regulation of endopeptidase activity)	NA	NA	NA	serine protease inhibitor 2.1 [Columba livia]	NA	0.0001	0.0001	0.0001	0.0001	0.0001	1.51549	1.33087	0.0001	0.00014052	-12.7969	3.9253e-05	0.0180077	down	yes
gene22055	LOC102094075	rna44325	GO:0000287(magnesium ion binding);GO:0004749(ribose phosphate diphosphokinase activity);GO:0005524(ATP binding);GO:0006015(5-phosphoribose 1-diphosphate biosynthetic process);GO:0009156(ribonucleoside monophosphate biosynthetic process);GO:0009165(nucleotide biosynthetic process);GO:0016301(kinase activity);GO:0016310(phosphorylation);GO:0042803(protein homodimerization activity);GO:0070062(extra…	00030(Pentose phosphate pathway);00230(Purine metabolism)	K00948	EC:2.7.6.1	LOW QUALITY PROTEIN: ribose-phosphate pyrophosphokinase 2 [Columba livia]	NA	0.0001	0.066606	0.0001	0.0001	0.064934	0.880504	0.645352	0.204906	0.0372591	-4.74626	3.94308e-05	0.0180077	down	yes
gene434	HPD	rna926	GO:0003868(4-hydroxyphenylpyruvate dioxygenase activity);GO:0009072(aromatic amino acid family metabolic process);GO:0046872(metal ion binding);GO:0055114(oxidation-reduction process)	00350(Tyrosine metabolism);00360(Phenylalanine metabolism);00130(Ubiquinone and other terpenoid-quinone biosynthesis)	K00457	EC:1.13.11.27	4-hydroxyphenylpyruvate dioxygenase, partial [Columba livia]	NA	0.0001	0.0001	0.0001	0.0001	0.0001	1.84309	0.892969	0.0001	0.000146185	-12.7399	4.22821e-05	0.0186661	down	yes
gene15053	LOC110363014	rna30701;rna30695;rna30700;rna30694;rna30696;rna30692;rna30699;rna30697;rna30693;rna30698	NA	NA	NA	NA	pol- hypothetical protein [Limosa lapponica baueri]	NA	0.00920314	0.0124527	0.0120537	0.0001	0.067347	0.0774603	0.0792927	0.0711181	0.114524	-3.12628	4.70977e-05	0.0197121	down	yes
gene8790	LOC110359886	rna18289	GO:0005887(integral component of plasma membrane);GO:0008206(bile acid metabolic process);GO:0015125(bile acid transmembrane transporter activity);GO:0015347(sodium-independent organic anion transmembrane transporter activity);GO:0043252(sodium-independent organic anion transport)	NA	NA	NA	solute carrier organic anion transporter family member 1C1-like [Columba livia]	NA	0.0001	0.0001	0.0001	0.0001	0.0001	1.41488	1.27574	0.0001	0.000148654	-12.7158	4.84709e-05	0.0197121	down	yes
gene4145	FGB	rna8803	GO:0005102(receptor binding);GO:0005577(fibrinogen complex);GO:0007165(signal transduction);GO:0030168(platelet activation);GO:0030674(protein binding, bridging);GO:0051258(protein polymerization)	NA	NA	NA	fibrinogen beta chain [Columba livia]	NA	0.0001	0.062383	0.0001	0.0001	0.0001	15.4825	18.1952	0.0001	0.00186125	-9.06951	4.95885e-05	0.0197121	down	yes
gene20586	LOC102084311	rna41455;rna41454	NA	NA	NA	NA	hypothetical protein Anapl_01421 [Anas platyrhynchos]	NA	1.77334	3.22327	0.788033	3.36494	0.736857	0.438726	0.132911	0.082303	6.57867	2.71779	5.06048e-05	0.0197121	up	yes
gene12696	KNG1	rna25766	GO:0004869(cysteine-type endopeptidase inhibitor activity);GO:0007204(positive regulation of cytosolic calcium ion concentration);GO:0030195(negative regulation of blood coagulation);GO:0072562(blood microparticle)	NA	NA	NA	kininogen-1 [Columba livia]	NA	0.0001	0.0001	0.0001	0.0001	0.0001	1.09424	0.727197	0.0001	0.000219582	-12.153	5.27836e-05	0.0199733	down	yes
gene11879	LOC102091381	rna24219	GO:0004867(serine-type endopeptidase inhibitor activity);GO:0005615(extracellular space);GO:0010951(negative regulation of endopeptidase activity)	NA	NA	NA	alpha-1-antitrypsin [Patagioenas fasciata monilis]	NA	0.0001	0.0001	0.0001	0.0001	0.0001	2.1043	1.29828	0.0001	0.000117551	-13.0544	5.95298e-05	0.0216692	down	yes
gene15020	C6	rna30636;rna30637;rna30639;rna30638	GO:0001970(positive regulation of activation of membrane attack complex);GO:0005579(membrane attack complex);GO:0006955(immune response);GO:0045766(positive regulation of angiogenesis);GO:0070062(extracellular exosome);GO:0070062(extracellular exosome)	04610(Complement and coagulation cascades);05322(Systemic lupus erythematosus);05020(Prion diseases);05020(Prion diseases)	K03995	NA	complement component C6 isoform X1 [Columba livia];complement component C6 isoform X2 [Columba livia]	NA	0.0001	0.0001	0.0001	0.0001	0.0001	0.533202	0.768318	0.0001	0.000307286	-11.6681	6.05376e-05	0.0216692	down	yes
gene16652	MYO5B	rna33719	GO:0003774(motor activity);GO:0005524(ATP binding);GO:0016192(vesicle-mediated transport);GO:0016459(myosin complex);GO:0017137(Rab GTPase binding);GO:0045179(apical cortex);GO:0070062(extracellular exosome)	NA	NA	NA	unconventional myosin-Vb [Columba livia]	NA	3.50298	0.317646	1.5588	0.81831	0.200095	0.361626	0.221688	0.347023	5.48263	2.45487	6.35111e-05	0.0221353	up	yes
gene15322	LOC102090361	rna31135	GO:0004866(endopeptidase inhibitor activity);GO:0005615(extracellular space);GO:0010951(negative regulation of endopeptidase activity)	NA	NA	NA	hypothetical protein AV530_001229 [Patagioenas fasciata monilis]	NA	0.0001	0.0001	0.0001	0.0001	0.0001	3.24971	2.15851	0.0001	7.39587e-05	-13.7229	6.58148e-05	0.02235	down	yes
gene13627	ITIH3	rna27851;rna27852	GO:0004867(serine-type endopeptidase inhibitor activity);GO:0010951(negative regulation of endopeptidase activity);GO:0030212(hyaluronan metabolic process);GO:0030212(hyaluronan metabolic process)	NA	NA	NA	inter-alpha-trypsin inhibitor heavy chain H3 isoform X1 [Columba livia];inter-alpha-trypsin inhibitor heavy chain H3 isoform X2 [Columba livia]	NA	0.0611558	0.0001	0.0113497	0.0001	0.0001	3.81892	3.34452	0.0942557	0.0100176	-6.64132	7.07757e-05	0.0234338	down	yes
gene24474	LOC102089278	rna49139	GO:0002682(regulation of immune system process);GO:0005615(extracellular space);GO:0006810(transport)	NA	NA	NA	alpha-1-acid glycoprotein 1 [Columba livia]	NA	0.0001	0.138842	0.0001	0.302116	0.0001	20.0476	31.7794	0.116831	0.00849296	-6.87952	7.50609e-05	0.0242465	down	yes
gene1423	C8A	rna3245	GO:0005579(membrane attack complex);GO:0006956(complement activation);GO:0070062(extracellular exosome);GO:0072562(blood microparticle)	04610(Complement and coagulation cascades);05322(Systemic lupus erythematosus);05020(Prion diseases);05146(Amoebiasis)	K03997	NA	complement component C8 alpha chain [Columba livia]	NA	0.0001	0.0001	0.0001	0.0001	0.0001	0.83148	0.850526	0.0001	0.000237783	-12.0381	8.08095e-05	0.024892	down	yes
gene26579	LOC102096167	rna52457	GO:0004842(ubiquitin-protein transferase activity);GO:0005634(nucleus);GO:0005737(cytoplasm)	NA	NA	NA	LOW QUALITY PROTEIN: probable E3 ubiquitin-protein ligase HECTD4 [Columba livia]	NA	2.73255	0.0001	1.97208	0.0001	0.0001	0.0001	0.0001	0.0001	11762.1	13.5219	8.0818e-05	0.024892	up	yes
gene26584	LOC102096895	rna52462	GO:0000226(microtubule cytoskeleton organization);GO:0005737(cytoplasm);GO:0008283(cell proliferation);GO:0015630(microtubule cytoskeleton);GO:0021987(cerebral cortex development)	03013(RNA transport)	K14283	NA	transforming acidic coiled-coil-containing protein 3-like [Columba livia]	NA	2.35788	4.64637	0.0001	0.0001	0.0001	0.0001	0.0001	0.0001	17511.1	14.096	9.67362e-05	0.0291176	up	yes
gene22366	CNTRL	rna44934	GO:0000278(mitotic cell cycle);GO:0005737(cytoplasm);GO:0005813(centrosome);GO:0016020(membrane);GO:0051301(cell division)	NA	NA	NA	centriolin, partial [Columba livia]	NA	7.52515	7.95531	13.8112	7.79192	4.65445	4.491	3.5909	4.73907	2.12204	1.08545	0.000103838	0.0305607	up	yes
gene24702	TMPRSS6	rna49522	GO:0000122(negative regulation of transcription by RNA polymerase II);GO:0004252(serine-type endopeptidase activity);GO:0005615(extracellular space);GO:0005886(plasma membrane);GO:0006879(cellular iron ion homeostasis);GO:0016021(integral component of membrane);GO:0030514(negative regulation of BMP signaling pathway);GO:0033619(membrane protein proteolysis);GO:0042730(fibrinolysis);GO:0045944(pos…	NA	NA	NA	LOW QUALITY PROTEIN: transmembrane protease serine 6 [Columba livia]	NA	0.0001	0.0001	0.0001	0.0001	0.0001	0.377179	0.274424	0.0001	0.000613682	-10.6702	0.000134122	0.0386156	down	yes
gene9746	SALL1	rna20125	GO:0005515(protein binding);GO:0042802(identical protein binding);GO:0060993(kidney morphogenesis)	NA	NA	NA	LOW QUALITY PROTEIN: sal-like protein 1 [Columba livia]	NA	0.0001	0.0001	0.0001	0.0001	0.0001	0.187271	0.254938	0.0001	0.000904141	-10.1112	0.000151223	0.0423974	down	yes
gene10530	A1CF	rna21625;rna21627;rna21626	GO:0000166(nucleotide binding);GO:0003727(single-stranded RNA binding);GO:0005654(nucleoplasm);GO:0005737(cytoplasm);GO:0010609(mRNA localization resulting in posttranscriptional regulation of gene expression);GO:0016554(cytidine to uridine editing);GO:0016556(mRNA modification);GO:0030895(apolipoprotein B mRNA editing enzyme complex);GO:0030895(apolipoprotein B mRNA editing enzyme complex)	NA	NA	NA	APOBEC1 complementation factor isoform X1 [Columba livia];APOBEC1 complementation factor isoform X2 [Columba livia]	NA	0.0001	0.0001	0.0001	0.0001	0.0001	0.268384	0.257598	0.0001	0.000760193	-10.3613	0.00015366	0.0423974	down	yes
gene23952	ALDOB	rna48097	GO:0001889(liver development);GO:0004332(fructose-bisphosphate aldolase activity);GO:0005829(cytosol);GO:0006000(fructose metabolic process);GO:0006094(gluconeogenesis);GO:0006096(glycolytic process);GO:0006116(NADH oxidation);GO:0008092(cytoskeletal protein binding);GO:0030388(fructose 1,6-bisphosphate metabolic process);GO:0032781(positive regulation of ATPase activity);GO:0034451(centriolar sa…	00010(Glycolysis / Gluconeogenesis);00030(Pentose phosphate pathway);00051(Fructose and mannose metabolism)	K01623	EC:4.1.2.13	LOW QUALITY PROTEIN: fructose-bisphosphate aldolase B [Columba livia]	NA	1.78723	0.208173	0.63962	0.153013	1.33777	16.5919	13.0105	0.724546	0.0880485	-3.50556	0.000160481	0.0427023	down	yes
gene17287	LOC110364042	rna34963	NA	NA	NA	NA		NA	0.0001	0.0001	4.53732	5.39428	0.0001	0.0001	0.0001	0.0001	24829.5	14.5998	0.000161214	0.0427023	up	yes
gene8494	LOC102096543	rna17634;rna17633	GO:0005887(integral component of plasma membrane);GO:0022841(potassium ion leak channel activity);GO:0030322(stabilization of membrane potential);GO:0071805(potassium ion transmembrane transport);GO:0071805(potassium ion transmembrane transport)	NA	NA	NA	potassium channel subfamily K member 16 [Columba livia]	NA	0.071602	0.104896	0.362575	0.518177	0.048751	0.0001	0.0001	0.0001	21.5541	4.42989	0.000169075	0.0439066	up	yes
gene9091	GC	rna18954	GO:0003779(actin binding);GO:0042359(vitamin D metabolic process);GO:0051180(vitamin transport);GO:0070062(extracellular exosome);GO:0072562(blood microparticle);GO:1902118(calcidiol binding)	NA	NA	NA	vitamin D-binding protein, partial [Columba livia]	NA	0.0001	0.0001	0.0001	0.103348	0.0001	13.5896	7.44241	0.0001	0.00492807	-7.66476	0.000194363	0.0495028	down	yes
gene10623	LOC110360775	rna21777;rna21776	NA	NA	NA	NA	zinc-binding alcohol dehydrogenase domain-containing protein 2 [Patagioenas fasciata monilis]	NA	0.783694	1.21462	0.838117	1.51566	2.63268	2.71591	1.49371	2.70647	0.455775	-1.13361	0.000202927	0.0507087	down	yes
gene22106	SCARA5	rna44432;rna44434;rna44433	GO:0005044(scavenger receptor activity);GO:0005887(integral component of plasma membrane);GO:0006879(cellular iron ion homeostasis);GO:0006898(receptor-mediated endocytosis);GO:0009986(cell surface);GO:0010468(regulation of gene expression);GO:0030193(regulation of blood coagulation);GO:0034605(cellular response to heat);GO:0034755(iron ion transmembrane transport);GO:0070207(protein homotrimeriz…	04145(Phagosome);04145(Phagosome)	K06558	NA	scavenger receptor class A member 5 isoform X3 [Columba livia];scavenger receptor class A member 5 isoform X1 [Columba livia];scavenger receptor class A member 5 isoform X2 [Columba livia]	NA	8.16827	17.1812	24.6735	30.0453	7.12011	6.33457	5.9811	12.0522	2.54282	1.34643	0.000218011	0.0525151	up	yes
gene24190	SLC25A33	rna48554;rna48553	GO:0002082(regulation of oxidative phosphorylation);GO:0003735(structural constituent of ribosome);GO:0006264(mitochondrial DNA replication);GO:0006390(mitochondrial transcription);GO:0006412(translation);GO:0008284(positive regulation of cell proliferation);GO:0015218(pyrimidine nucleotide transmembrane transporter activity);GO:0016021(integral component of membrane);GO:0030307(positive regulati…	NA	NA	NA	PREDICTED: solute carrier family 25 member 33 [Melopsittacus undulatus]	NA	7.43599	10.8968	5.83135	6.43751	18.9822	12.3046	15.8885	11.1026	0.525098	-0.929341	0.000218086	0.0525151	down	no
gene22798	BCL6	rna45872;rna45871	GO:0000122(negative regulation of transcription by RNA polymerase II);GO:0000902(cell morphogenesis);GO:0000977(RNA polymerase II regulatory region sequence-specific DNA binding);GO:0001161(intronic transcription regulatory region sequence-specific DNA binding);GO:0001227(transcriptional repressor activity, RNA polymerase II transcription regulatory region sequence-specific DNA binding);GO:000195…	04068(FoxO signaling pathway);04068(FoxO signaling pathway)	K15618	NA	B-cell lymphoma 6 protein [Columba livia]	NA	14.5684	19.4554	7.94472	20.8832	24.0554	15.4386	63.7787	48.6359	0.413747	-1.27318	0.000225806	0.0534031	down	yes
gene26237	LOC102086947	rna52094	GO:0005515(protein binding);GO:0070062(extracellular exosome)	04330(Notch signaling pathway)	K02599	NA	IgGFc-binding protein, partial [Columba livia]	NA	0.509008	2.11656	2.43428	8.14037	0.18792	0.359883	0.19618	0.93962	7.84045	2.97094	0.00030223	0.0700799	up	yes
gene18835	MAGI1	rna37866	GO:0005654(nucleoplasm);GO:0005737(cytoplasm);GO:0005912(adherens junction);GO:0005923(bicellular tight junction);GO:0042995(cell projection);GO:0051393(alpha-actinin binding);GO:0070997(neuron death)	04530(Tight junction)	K05631	NA	LOW QUALITY PROTEIN: membrane-associated guanylate kinase, WW and PDZ domain-containing protein 1 [Columba livia]	NA	4.91934	5.6523	4.267	6.25364	6.89001	9.73445	10.2036	8.18057	0.602488	-0.730994	0.000306904	0.0700799	down	no
gene19433	GPRIN3	rna39072	GO:0003674(molecular_function);GO:0005575(cellular_component);GO:0008150(biological_process)	NA	NA	NA	G protein-regulated inducer of neurite outgrowth 3 [Columba livia]	NA	5.80316	6.90508	3.64861	7.61672	11.2386	8.42762	8.87445	11.2037	0.603194	-0.729307	0.000321482	0.0721645	down	no
gene7996	LECT2	rna16694	GO:0042802(identical protein binding)	NA	NA	NA	leukocyte cell-derived chemotaxin-2 [Columba livia]	NA	0.0001	0.0001	0.0001	0.120894	0.0001	8.23488	7.91368	0.0001	0.00750485	-7.05796	0.00041605	0.0918362	down	yes
gene11863	BDKRB2	rna24191;rna24192	GO:0002020(protease binding);GO:0004947(bradykinin receptor activity);GO:0005768(endosome);GO:0005886(plasma membrane);GO:0006939(smooth muscle contraction);GO:0007186(G-protein coupled receptor signaling pathway);GO:0009651(response to salt stress);GO:0016021(integral component of membrane);GO:0031702(type 1 angiotensin receptor binding);GO:0033137(negative regulation of peptidyl-serine phosphor…	04020(Calcium signaling pathway);04080(Neuroactive ligand-receptor interaction);04810(Regulation of actin cytoskeleton);04810(Regulation of actin cytoskeleton)	K03916	NA	B2 bradykinin receptor isoform X1 [Columba livia]	NA	2.49207	4.15948	2.23641	3.9471	7.33098	3.51895	5.72102	8.19704	0.518212	-0.948386	0.000496459	0.107789	down	no
gene4656	SLC10A4	rna9926	GO:0005887(integral component of plasma membrane);GO:0008508(bile acid:sodium symporter activity)	NA	NA	NA	LOW QUALITY PROTEIN: sodium/bile acid cotransporter 4 [Columba livia]	NA	0.590842	1.65355	0.452154	1.84226	0.0001	0.271207	0.02972	0.0001	15.0727	3.91387	0.000508253	0.10857	up	yes
gene23354	LOC102084061	rna46952	GO:0005576(extracellular region);GO:0042742(defense response to bacterium)	NA	NA	NA	antimicrobial peptide THP2 [Columba livia]	NA	0.327801	9.23236	13.6677	0.0001	0.169689	0.0001	0.0001	0.409513	40.0895	5.32515	0.000537687	0.113034	up	yes
gene10535	PAPSS2	rna21640	GO:0000103(sulfate assimilation);GO:0004020(adenylylsulfate kinase activity);GO:0004781(sulfate adenylyltransferase (ATP) activity);GO:0005524(ATP binding);GO:0007596(blood coagulation);GO:0016310(phosphorylation);GO:0050428(3'-phosphoadenosine 5'-phosphosulfate biosynthetic process);GO:0060348(bone development)	00920(Sulfur metabolism);00230(Purine metabolism);00450(Selenocompound metabolism);00261(Monobactam biosynthesis)	K13811	EC:2.7.7.4;EC:2.7.1.25	bifunctional 3'-phosphoadenosine 5'-phosphosulfate synthase 2, partial [Columba livia]	NA	3.64692	4.43646	3.53117	4.30585	6.09521	5.0927	9.34837	7.86225	0.560606	-0.83494	0.000565207	0.116963	down	no
gene5698	LOC102094160	rna12077;rna12078	GO:0004252(serine-type endopeptidase activity);GO:0004866(endopeptidase inhibitor activity);GO:0005576(extracellular region);GO:0005615(extracellular space);GO:0006508(proteolysis);GO:0006956(complement activation);GO:0010951(negative regulation of endopeptidase activity);GO:0030449(regulation of complement activation);GO:0030449(regulation of complement activation)	NA	NA	NA	complement C4 [Columba livia]	NA	0.0001	0.0001	0.0137629	0.0001	0.0001	1.6596	0.652604	0.0001	0.00608151	-7.36135	0.000577587	0.117686	down	yes
gene771	SPP1	rna1736;rna1737	GO:0001649(osteoblast differentiation);GO:0005125(cytokine activity);GO:0005615(extracellular space);GO:0005623(cell);GO:0007155(cell adhesion);GO:0008201(heparin binding);GO:0031012(extracellular matrix);GO:0031214(biomineral tissue development);GO:0045780(positive regulation of bone resorption);GO:0050840(extracellular matrix binding);GO:0050840(extracellular matrix binding)	04371(Apelin signaling pathway);04512(ECM-receptor interaction);04510(Focal adhesion);04620(Toll-like receptor signaling pathway);04620(Toll-like receptor signaling pathway)	K06250	NA	osteopontin isoform X1 [Columba livia];osteopontin isoform X2 [Columba livia]	NA	0.0001	0.785816	0.714077	34.0629	0.06721	0.0001	0.13142	0.47596	52.71	5.72	0.000592083	0.118811	up	yes
gene26072	LOC102092261	rna51875	GO:0070062(extracellular exosome)	NA	NA	NA	IgGFc-binding protein-like, partial [Columba livia]	NA	1.85773	2.7134	3.63458	13.5205	0.16959	1.59355	1.24727	0.504734	6.18073	2.62778	0.000641844	0.125266	up	yes
gene7997	LOC102090281	rna16695	GO:0005615(extracellular space);GO:0044194(cytolytic granule)	NA	NA	NA	myeloid protein 1 [Columba livia]	NA	0.0001	13.3879	23.2201	0.432398	0.0001	0.157557	0.0001	0.615117	47.9256	5.58272	0.000645833	0.125266	up	yes
gene6796	LOC110359004	rna14250	NA	NA	NA	NA		NA	9.87528	8.45876	6.31233	8.11551	23.0425	15.159	34.4952	6.92543	0.411467	-1.28115	0.000652624	0.125266	down	yes
gene14120	TPD52L1	rna28766;rna28765	GO:0000086(G2/M transition of mitotic cell cycle);GO:0042803(protein homodimerization activity);GO:0043406(positive regulation of MAP kinase activity);GO:0046330(positive regulation of JNK cascade);GO:0046982(protein heterodimerization activity);GO:0048471(perinuclear region of cytoplasm);GO:2001235(positive regulation of apoptotic signaling pathway);GO:2001235(positive regulation of apoptotic si…	NA	NA	NA	PREDICTED: tumor protein D53 isoform X1 [Aquila chrysaetos canadensis];tumor protein D53 [Patagioenas fasciata monilis]	NA	0.553238	0.217925	0.378044	1.81756	10.7235	0.838129	2.0945	2.11789	0.188079	-2.41059	0.0006932	0.131154	down	yes
gene19636	LIPC	rna39471	GO:0004806(triglyceride lipase activity);GO:0005615(extracellular space);GO:0006633(fatty acid biosynthetic process);GO:0008203(cholesterol metabolic process);GO:0019433(triglyceride catabolic process);GO:0030301(cholesterol transport);GO:0034372(very-low-density lipoprotein particle remodeling);GO:0034374(low-density lipoprotein particle remodeling);GO:0034375(high-density lipoprotein particle r…	00561(Glycerolipid metabolism)	K22283	EC:3.1.1.3	hepatic triacylglycerol lipase [Columba livia]	NA	0.039757	0.0001	0.0001	0.0001	0.0001	3.16937	1.54406	0.0001	0.00849811	-6.87864	0.000752465	0.138611	down	yes
gene10850	GAS6	rna22204	GO:0001764(neuron migration);GO:0001786(phosphatidylserine binding);GO:0001961(positive regulation of cytokine-mediated signaling pathway);GO:0005245(voltage-gated calcium channel activity);GO:0005509(calcium ion binding);GO:0005615(extracellular space);GO:0005737(cytoplasm);GO:0007167(enzyme linked receptor protein signaling pathway);GO:0007596(blood coagulation);GO:0009267(cellular response to …	NA	NA	NA	growth arrest-specific protein 6 [Columba livia]	NA	8.95129	16.897	9.37844	11.8106	6.39385	6.35492	4.64392	7.25242	1.90859	0.932505	0.000758902	0.138611	up	no
gene5941	PIPOX	rna12549	GO:0005102(receptor binding);GO:0005777(peroxisome);GO:0008115(sarcosine oxidase activity);GO:0033514(L-lysine catabolic process to acetyl-CoA via L-pipecolate);GO:0050031(L-pipecolate oxidase activity);GO:0055114(oxidation-reduction process)	00260(Glycine, serine and threonine metabolism);00310(Lysine degradation);04146(Peroxisome)	K00306	EC:1.5.3.1;EC:1.5.3.7	peroxisomal sarcosine oxidase [Columba livia]	NA	2.76878	3.10312	3.0995	5.55546	9.74426	6.71366	16.6856	3.32551	0.398334	-1.32795	0.000764015	0.138611	down	yes
gene4147	FGG	rna8805	GO:0005102(receptor binding);GO:0005198(structural molecule activity);GO:0005577(fibrinogen complex);GO:0005938(cell cortex);GO:0007160(cell-matrix adhesion);GO:0007165(signal transduction);GO:0009306(protein secretion);GO:0009897(external side of plasma membrane);GO:0030674(protein binding, bridging);GO:0031091(platelet alpha granule);GO:0031639(plasminogen activation);GO:0034116(positive regula…	NA	NA	NA	fibrinogen gamma chain [Columba livia]	NA	0.0001	0.0001	0.0001	0.452291	0.0001	19.1605	22.0066	0.104619	0.0109661	-6.5108	0.000891331	0.159524	down	yes
gene6601	LOC110358838	rna13804	NA	NA	NA	NA		NA	0.0001	0.241447	0.0001	0.516185	2.07872	10.1324	0.361593	0.302319	0.0588608	-4.08655	0.000983888	0.173741	down	yes
gene6410	FOS	rna13434	GO:0000978(RNA polymerase II proximal promoter sequence-specific DNA binding);GO:0005634(nucleus);GO:0005667(transcription factor complex);GO:0005783(endoplasmic reticulum);GO:0005829(cytosol);GO:0006357(regulation of transcription by RNA polymerase II)	04010(MAPK signaling pathway);04210(Apoptosis);04620(Toll-like receptor signaling pathway);05132(Salmonella infection);05168(Herpes simplex infection)	K04379	NA	LOW QUALITY PROTEIN: proto-oncogene c-Fos, partial [Columba livia]	NA	16.2976	67.7361	12.3158	36.1012	9.82042	5.55872	1.97416	19.7449	3.57027	1.83603	0.0010389	0.177486	up	yes
gene22559	GATM	rna45351;rna45352	GO:0005758(mitochondrial intermembrane space);GO:0006601(creatine biosynthetic process);GO:0015068(glycine amidinotransferase activity);GO:0070062(extracellular exosome);GO:0070062(extracellular exosome)	00260(Glycine, serine and threonine metabolism);00330(Arginine and proline metabolism);00330(Arginine and proline metabolism)	K00613	EC:2.1.4.1	glycine amidinotransferase, mitochondrial isoform X1 [Columba livia]	NA	25.9111	19.1146	13.931	26.9297	67.5992	114.941	7.53224	63.7658	0.338351	-1.56341	0.00103972	0.177486	down	yes
gene20360	GNA11	rna41026;rna41025	GO:0005886(plasma membrane);GO:0010863(positive regulation of phospholipase C activity);GO:0010863(positive regulation of phospholipase C activity)	04020(Calcium signaling pathway);04540(Gap junction);04912(GnRH signaling pathway);04270(Vascular smooth muscle contraction);04270(Vascular smooth muscle contraction)	K04635	NA	guanine nucleotide-binding protein subunit alpha-11 isoform X2 [Columba livia];guanine nucleotide-binding protein subunit alpha-11 isoform X1 [Columba livia]	NA	6.52604	6.62025	4.9381	7.6259	7.08277	15.3172	6.75876	22.3174	0.49946	-1.00156	0.00104529	0.177486	down	yes
gene15005	C9	rna30606	GO:0005579(membrane attack complex);GO:0005737(cytoplasm);GO:0006957(complement activation, alternative pathway);GO:0006958(complement activation, classical pathway);GO:0019835(cytolysis);GO:0070062(extracellular exosome);GO:0072562(blood microparticle)	04610(Complement and coagulation cascades);05322(Systemic lupus erythematosus);05020(Prion diseases);05146(Amoebiasis)	K04000	NA	complement component C9 [Columba livia]	NA	0.0001	0.037932	0.0001	0.0001	0.0001	1.10487	1.7528	0.0001	0.0133778	-6.22402	0.00107311	0.179902	down	yes
gene3776	F9	rna8158	GO:0004252(serine-type endopeptidase activity);GO:0005509(calcium ion binding);GO:0005615(extracellular space);GO:0007596(blood coagulation);GO:0031638(zymogen activation);GO:0070062(extracellular exosome)	NA	NA	NA	coagulation factor IX [Columba livia]	NA	0.0001	0.0001	0.0001	0.042885	0.0001	2.18613	1.47904	0.0001	0.0117819	-6.40728	0.00109813	0.181796	down	yes
gene4146	FGA	rna8804	GO:0005102(receptor binding);GO:0005198(structural molecule activity);GO:0005577(fibrinogen complex);GO:0005938(cell cortex);GO:0007160(cell-matrix adhesion);GO:0007165(signal transduction);GO:0009897(external side of plasma membrane);GO:0030674(protein binding, bridging);GO:0031091(platelet alpha granule);GO:0031639(plasminogen activation);GO:0034116(positive regulation of heterotypic cell-cell …	NA	NA	NA	fibrinogen alpha chain [Columba livia]	NA	0.160274	0.0001	0.0001	0.0001	0.0001	14.8316	17.9694	0.0001	0.00489536	-7.67437	0.00112685	0.183215	down	yes
gene14417	LOC102089381	rna29364	GO:0004252(serine-type endopeptidase activity);GO:0005576(extracellular region);GO:0006508(proteolysis);GO:0007596(blood coagulation);GO:0042730(fibrinolysis);GO:0048771(tissue remodeling)	04080(Neuroactive ligand-receptor interaction);05164(Influenza A)	K01315	EC:3.4.21.7	plasminogen [Columba livia]	NA	0.0001	0.0001	0.0001	0.047103	0.0001	0.511101	0.453239	0.073932	0.0456513	-4.4532	0.00114082	0.183215	down	yes
gene20609	LGALS3	rna41493	GO:0001772(immunological synapse);GO:0002548(monocyte chemotaxis);GO:0005615(extracellular space);GO:0005634(nucleus);GO:0005743(mitochondrial inner membrane);GO:0019863(IgE binding);GO:0030246(carbohydrate binding);GO:0030593(neutrophil chemotaxis);GO:0030855(epithelial cell differentiation);GO:0031012(extracellular matrix);GO:0042056(chemoattractant activity);GO:0042129(regulation of T cell pro…	NA	NA	NA	galectin-3 [Columba livia]	NA	1.52629	7.22882	5.11146	12.5169	0.798049	1.81138	2.06275	2.08256	3.90592	1.96566	0.00114821	0.183215	up	yes
gene16419	LOC102090853	rna33230	GO:0005509(calcium ion binding);GO:0005615(extracellular space);GO:0005634(nucleus);GO:0042802(identical protein binding);GO:0043123(positive regulation of I-kappaB kinase/NF-kappaB signaling);GO:0048471(perinuclear region of cytoplasm);GO:0050786(RAGE receptor binding);GO:0070062(extracellular exosome)	04657(IL-17 signaling pathway)	K21128	NA	protein S100-A4-like [Columba livia]	NA	3.55882	17.8281	7.68272	47.6899	3.2998	3.49509	5.4279	5.60082	4.30662	2.10656	0.00120671	0.190257	up	yes
gene2370	LOC102088601	rna5198;rna5199	GO:0004601(peroxidase activity);GO:0005201(extracellular matrix structural constituent);GO:0005615(extracellular space);GO:0005783(endoplasmic reticulum);GO:0006979(response to oxidative stress);GO:0020037(heme binding);GO:0030198(extracellular matrix organization);GO:0031012(extracellular matrix);GO:0042744(hydrogen peroxide catabolic process);GO:0055114(oxidation-reduction process);GO:0070062(e…	NA	NA	NA	peroxidasin isoform X1 [Columba livia]	NA	0.992563	1.22663	0.913139	1.5901	2.62228	2.09419	1.42421	2.47954	0.547831	-0.868197	0.00144891	0.225757	down	no
gene12174	LOC110361521	rna24808	NA	NA	NA	NA	myeloid leukemia factor 2 [Patagioenas fasciata monilis]	NA	0.3636	0.46992	0.221747	0.308375	0.029878	0.079425	0.103824	0.074113	4.7474	2.24714	0.00152554	0.231109	up	yes
gene15687	LOC102095404	rna31746;rna31747	GO:0005509(calcium ion binding);GO:0005544(calcium-dependent phospholipid binding);GO:0005886(plasma membrane);GO:0006906(vesicle fusion);GO:0017158(regulation of calcium ion-dependent exocytosis);GO:0019905(syntaxin binding);GO:0030276(clathrin binding);GO:0048791(calcium ion-regulated exocytosis of neurotransmitter);GO:0070382(exocytic vesicle);GO:0098793(presynapse);GO:0098793(presynapse)	NA	NA	NA	synaptotagmin XVII, partial [Columba livia]	NA	0.324179	0.230222	0.401362	0.974802	0.0300979	0.118878	0.126659	0.0843338	5.36314	2.42308	0.00154919	0.231109	up	yes
gene25214	KMO	rna50351	GO:0004502(kynurenine 3-monooxygenase activity);GO:0005741(mitochondrial outer membrane);GO:0005743(mitochondrial inner membrane);GO:0006569(tryptophan catabolic process);GO:0009651(response to salt stress);GO:0016021(integral component of membrane);GO:0016174(NAD(P)H oxidase activity);GO:0019674(NAD metabolic process);GO:0019805(quinolinate biosynthetic process);GO:0034354('de novo' NAD biosynth…	00380(Tryptophan metabolism)	K00486	EC:1.14.13.9	kynurenine 3-monooxygenase [Columba livia]	NA	0.102481	0.0001	0.070283	0.057914	0.088612	1.36291	1.25533	0.05139	0.0836684	-3.57917	0.00156673	0.231109	down	yes
gene13800	COL24A1	rna28167	GO:0002244(hematopoietic progenitor cell differentiation);GO:0005201(extracellular matrix structural constituent);GO:0005515(protein binding);GO:0005576(extracellular region);GO:0005581(collagen trimer);GO:0005788(endoplasmic reticulum lumen)	NA	NA	NA	LOW QUALITY PROTEIN: collagen alpha-1(XXIV) chain [Columba livia]	NA	3.46889	2.14255	2.93854	1.87849	1.04065	0.740795	1.37432	1.65129	2.16941	1.1173	0.00156826	0.231109	up	yes
gene21848	NEDD9	rna43963;rna43964;rna43962	GO:0000922(spindle pole);GO:0005634(nucleus);GO:0005634(nucleus)	NA	NA	NA	neural precursor cell expressed, developmentally down-regulated 9 [Columba livia];enhancer of filamentation 1 isoform X1 [Columba livia]	NA	4.72963	11.6189	3.10785	8.39574	4.35064	2.12546	3.24242	2.79478	2.22581	1.15433	0.00157051	0.231109	up	yes
gene5107	PGR	rna10805	GO:0000978(RNA polymerase II proximal promoter sequence-specific DNA binding);GO:0003707(steroid hormone receptor activity);GO:0005102(receptor binding);GO:0005496(steroid binding);GO:0005634(nucleus);GO:0006366(transcription by RNA polymerase II);GO:0008270(zinc ion binding);GO:0010629(negative regulation of gene expression);GO:0043401(steroid hormone mediated signaling pathway);GO:0045944(posit…	04114(Oocyte meiosis);04914(Progesterone-mediated oocyte maturation)	K08556	NA	progesterone receptor [Columba livia]	NA	1.84002	0.889843	3.58253	2.04612	0.711099	0.715118	0.850376	0.291698	3.25451	1.70244	0.00159057	0.231489	up	yes
gene1817	PHLDA2	rna4091	GO:0001890(placenta development);GO:0005737(cytoplasm);GO:0006915(apoptotic process);GO:0009887(animal organ morphogenesis);GO:0010468(regulation of gene expression);GO:0016020(membrane);GO:0030334(regulation of cell migration);GO:0045995(regulation of embryonic development);GO:0070873(regulation of glycogen metabolic process)	NA	NA	NA	Pleckstrin y-like domain family A member 2 [Lonchura striata domestica]	NA	4.23416	3.7265	5.24599	6.82038	14.8872	13.6534	7.62572	13.3069	0.404805	-1.3047	0.00160827	0.231521	down	yes
gene13172	LOC110362015	rna26777;rna26781;rna26780;rna26778;rna26779	NA	NA	NA	NA		NA	0.060116	0.011935	0.041503	0.0402775	0.311706	0.043719	0.2547	0.110521	0.213464	-2.22794	0.00164469	0.234218	down	yes
gene18689	LOC102095164	rna37599;rna37598	GO:0006633(fatty acid biosynthetic process);GO:0016021(integral component of membrane);GO:0016740(transferase activity);GO:0016740(transferase activity)	00062(Fatty acid elongation);00062(Fatty acid elongation)	K10249	EC:2.3.1.199	elongation of very long chain fatty acids protein 4 [Columba livia]	NA	0.203818	0.265253	0.194784	0.312243	0.0001	0.089041	0.0001	0.017248	9.16618	3.19632	0.00172711	0.243338	up	yes
gene12289	PRKCH	rna25013;rna25014	GO:0004674(protein serine/threonine kinase activity);GO:0004697(protein kinase C activity);GO:0005524(ATP binding);GO:0005622(intracellular);GO:0005829(cytosol);GO:0005886(plasma membrane);GO:0005911(cell-cell junction);GO:0010744(positive regulation of macrophage derived foam cell differentiation);GO:0017160(Ral GTPase binding);GO:0018105(peptidyl-serine phosphorylation);GO:0034351(negative regu…	04270(Vascular smooth muscle contraction);04270(Vascular smooth muscle contraction)	K18051	EC:2.7.11.13	protein kinase C, eta [Columba livia];protein kinase C eta type isoform X1 [Columba livia]	NA	2.54156	2.89026	5.9524	3.05235	1.63334	1.42229	1.61394	1.46198	2.35447	1.2354	0.00185739	0.258939	up	yes
gene16	LOC102086700	rna47	GO:0003674(molecular_function);GO:0005576(extracellular region);GO:0008150(biological_process)	NA	NA	NA	uncharacterized protein LOC102086700 [Columba livia]	NA	0.201273	0.119334	0.702951	1.02186	0.227646	8.60087	6.4926	0.456934	0.129637	-2.94745	0.00197144	0.269981	down	yes
gene23480	LOC102088955	rna47181;rna47182	GO:0002320(lymphoid progenitor cell differentiation);GO:0005886(plasma membrane);GO:0008283(cell proliferation);GO:0009986(cell surface);GO:0031225(anchored component of membrane);GO:0070062(extracellular exosome);GO:0070062(extracellular exosome)	NA	NA	NA	lymphocyte antigen 6E isoform X1 [Columba livia];lymphocyte antigen 6E isoform X2 [Columba livia]	NA	0.287438	1.99672	0.0001	2.48947	0.102201	0.0001	0.0001	0.131078	20.4461	4.35375	0.00198494	0.269981	up	yes
gene4021	THY1	rna8535;rna8536	GO:0001525(angiogenesis);GO:0005178(integrin binding);GO:0005623(cell);GO:0005783(endoplasmic reticulum);GO:0005925(focal adhesion);GO:0007155(cell adhesion);GO:0016324(apical plasma membrane);GO:0030334(regulation of cell migration);GO:0030425(dendrite);GO:0031362(anchored component of external side of plasma membrane);GO:0043209(myelin sheath);GO:0045121(membrane raft);GO:0046549(retinal cone c…	NA	NA	NA	thy-1 membrane glycoprotein [Limosa lapponica baueri]	NA	22.0824	28.5366	34.9222	57.139	22.7402	21.1718	13.7273	17.4248	1.90078	0.926591	0.00199775	0.269981	up	no
gene9092	LOC110360045	rna18955	GO:0003779(actin binding);GO:0042359(vitamin D metabolic process);GO:0051180(vitamin transport);GO:0070062(extracellular exosome);GO:0072562(blood microparticle);GO:1902118(calcidiol binding)	NA	NA	NA	vitamin D-binding protein [Patagioenas fasciata monilis]	NA	0.0001	0.0001	0.494175	0.0001	0.0001	21.9339	21.8479	0.0001	0.011294	-6.4683	0.00221301	0.296051	down	yes
gene18845	ADAMTS9	rna37903	GO:0004222(metalloendopeptidase activity);GO:0005615(extracellular space);GO:0006508(proteolysis);GO:0008270(zinc ion binding);GO:0009986(cell surface);GO:0045636(positive regulation of melanocyte differentiation)	NA	NA	NA	A disintegrin and metalloproteinase with thrombospondin motifs 9, partial [Columba livia]	NA	12.0787	36.3826	6.24878	17.1181	8.45192	8.41671	6.09439	8.46289	2.28563	1.19259	0.00237084	0.313994	up	yes
gene5794	DHX33	rna12245;rna12247;rna12246	GO:0000182(rDNA binding);GO:0004004(ATP-dependent RNA helicase activity);GO:0005524(ATP binding);GO:0005654(nucleoplasm);GO:0005730(nucleolus);GO:0005737(cytoplasm);GO:0006396(RNA processing);GO:0033613(activating transcription factor binding);GO:0045943(positive regulation of transcription by RNA polymerase I);GO:0045943(positive regulation of transcription by RNA polymerase I)	04621(NOD-like receptor signaling pathway);04621(NOD-like receptor signaling pathway)	K17820	EC:3.6.4.13	putative ATP-dependent RNA helicase DHX33 [Patagioenas fasciata monilis]	NA	5.43858	10.0939	9.48909	11.003	4.76629	4.18538	4.99234	5.54227	1.84872	0.886524	0.00241663	0.314263	up	no
gene23078	ALDH1A3	rna46405	GO:0002072(optic cup morphogenesis involved in camera-type eye development);GO:0002138(retinoic acid biosynthetic process);GO:0004029(aldehyde dehydrogenase (NAD) activity);GO:0004030(aldehyde dehydrogenase [NAD(P)+] activity);GO:0005737(cytoplasm);GO:0007626(locomotory behavior);GO:0021768(nucleus accumbens development);GO:0042472(inner ear morphogenesis);GO:0042574(retinal metabolic process);GO…	00010(Glycolysis / Gluconeogenesis);00340(Histidine metabolism);00350(Tyrosine metabolism);00360(Phenylalanine metabolism);00410(beta-Alanine metabolism);00980(Metabolism of xenobiotics by cytochrome P450);00982(Drug metabolism - cytochrome P450)	K00129	EC:1.2.1.5	Aldehyde dehydrogenase family 1 member A3, partial [Phoenicopterus ruber ruber]	NA	1.2993	3.27456	11.8161	4.27794	0.921116	1.59651	0.756544	3.05023	3.26796	1.70839	0.00242033	0.314263	up	yes
gene26463	LOC106146102	rna52341	GO:0005525(GTP binding)	NA	NA	NA	interferon-induced very large GTPase 1-like, partial [Columba livia]	NA	2.08122	11.1169	8.97969	27.6506	2.82225	2.67166	2.36262	5.50438	3.72941	1.89895	0.00248219	0.319167	up	yes
gene18822	CP	rna37850	GO:0005507(copper ion binding);GO:0005765(lysosomal membrane);GO:0016491(oxidoreductase activity);GO:0051087(chaperone binding);GO:0055114(oxidation-reduction process);GO:0070062(extracellular exosome);GO:0072562(blood microparticle)	00860(Porphyrin and chlorophyll metabolism);04216(Ferroptosis)	K13624	EC:1.16.3.1	ceruloplasmin, partial [Columba livia]	NA	7.19081	9.93506	6.53219	8.78362	5.23705	2.92589	5.56457	3.83839	1.84685	0.885071	0.00254303	0.323846	up	no
gene5255	SIK1	rna11115	GO:0000287(magnesium ion binding);GO:0004674(protein serine/threonine kinase activity);GO:0005524(ATP binding);GO:0005634(nucleus);GO:0005737(cytoplasm);GO:0006468(protein phosphorylation);GO:0032870(cellular response to hormone stimulus);GO:0035556(intracellular signal transduction);GO:0046626(regulation of insulin receptor signaling pathway)	NA	NA	NA	PREDICTED: serine/threonine-protein kinase SIK1 isoform X3 [Aquila chrysaetos canadensis]	NA	41.4594	38.3918	57.027	20.6656	26.6472	22.2285	14.7654	15.2355	1.99735	0.998085	0.00271716	0.342725	up	no
gene20393	LOC102097609	rna41094	NA	04080(Neuroactive ligand-receptor interaction)	K05175	NA	rna-directed dna polymerase from mobile element jockey-like [Limosa lapponica baueri]	NA	0.357005	0.043037	0.061131	0.0001	0.214152	0.837395	1.1586	1.13696	0.137813	-2.85922	0.00285022	0.356116	down	yes
gene4215	ESM1	rna8926	GO:0001525(angiogenesis);GO:0001558(regulation of cell growth);GO:0002040(sprouting angiogenesis);GO:0005171(hepatocyte growth factor receptor binding);GO:0005178(integrin binding);GO:0005520(insulin-like growth factor binding);GO:0005576(extracellular region);GO:0008284(positive regulation of cell proliferation);GO:1902204(positive regulation of hepatocyte growth factor receptor signaling pathwa…	NA	NA	NA	PREDICTED: endothelial cell-specific molecule 1 isoform X1 [Leptosomus discolor]	NA	4.90243	3.70496	2.63976	5.31908	7.74205	9.22149	10.9285	3.73147	0.523858	-0.932752	0.00289082	0.357037	down	no
gene21446	LOC102084054	rna43157;rna43156	GO:0030246(carbohydrate binding);GO:0030246(carbohydrate binding)	04145(Phagosome);04145(Phagosome)	K10067	NA	pulmonary surfactant-associated protein A1 isoform X1 [Columba livia];pulmonary surfactant-associated protein A isoform X2 [Columba livia]	NA	0.0001	1.26349	0.0001	47.826	0.481121	0.0001	0.0001	0.0992151	84.5592	6.40189	0.00291151	0.357037	up	yes
gene18440	ETNK2	rna37168	GO:0004305(ethanolamine kinase activity);GO:0006646(phosphatidylethanolamine biosynthetic process);GO:0009791(post-embryonic development);GO:0016310(phosphorylation);GO:0035264(multicellular organism growth)	00564(Glycerophospholipid metabolism)	K00894	EC:2.7.1.82	ethanolamine kinase 2 [Athene cunicularia]	NA	4.60591	3.68958	2.6328	2.55248	5.6756	3.91605	6.27483	12.7516	0.471059	-1.08602	0.00294605	0.357959	down	yes
gene17034	LOC110363912	rna34421;rna34420	NA	NA	NA	NA		NA	11.179	0.358604	4.28124	0.859931	0.567509	0.554293	1.07912	1.29447	4.77166	2.25449	0.00303058	0.364881	up	yes
gene15649	TVP23A	rna31687	GO:0009306(protein secretion);GO:0016192(vesicle-mediated transport);GO:0030173(integral component of Golgi membrane)	NA	NA	NA	Golgi apparatus membrane protein TVP23 homolog A [Columba livia]	NA	3.40693	7.54978	5.34232	4.46244	1.11972	0.0001	0.859741	2.20976	4.95581	2.30912	0.00314359	0.373899	up	yes
gene8538	IGLL1	rna17714;rna17729;rna17719;rna17724;rna17726;rna17722;rna17721;rna17713;rna17728;rna17716;rna17725;rna17720;rna17715;rna17723;rna17718;rna17717;rna17727	GO:0002377(immunoglobulin production);GO:0005615(extracellular space);GO:0006955(immune response);GO:0006955(immune response)	NA	NA	NA	immunoglobulin lambda-like polypeptide 1 isoform X15 [Columba livia];immunoglobulin lambda-like polypeptide 1 isoform X8 [Columba livia];immunoglobulin lambda-like polypeptide 1 isoform X14 [Columba livia];immunoglobulin lambda-like polypeptide 1 isoform X3 [Columba livia];immunoglobulin lambda-like polypeptide 1 isoform X5 [Columba livia];immunoglobulin lambda-like polypeptide 1 isoform X7 [Colu…	NA	0.0001	1.49129	1.12802	13.5815	0.347703	0.41219	0.391883	0.376885	10.5981	3.40574	0.00317071	0.373899	up	yes
gene17983	FBN1	rna36237;rna36234;rna36235;rna36236;rna36233	GO:0001501(skeletal system development);GO:0001527(microfibril);GO:0005178(integrin binding);GO:0005201(extracellular matrix structural constituent);GO:0005509(calcium ion binding);GO:0005604(basement membrane);GO:0005615(extracellular space);GO:0006030(chitin metabolic process);GO:0007507(heart development);GO:0008061(chitin binding);GO:0009653(anatomical structure morphogenesis);GO:0031012(extr…	NA	NA	NA	fibrillin-1 isoform X1 [Columba livia];fibrillin-1 isoform X3 [Columba livia]	NA	10.9537	19.9733	37.0737	30.833	12.7127	12.2104	7.3151	15.9071	2.05282	1.0376	0.00319017	0.373899	up	yes
gene6239	GREM1	rna13149;rna13151;rna13150	GO:0001658(branching involved in ureteric bud morphogenesis);GO:0002042(cell migration involved in sprouting angiogenesis);GO:0002092(positive regulation of receptor internalization);GO:0003257(positive regulation of transcription from RNA polymerase II promoter involved in myocardial precursor cell differentiation);GO:0003337(mesenchymal to epithelial transition involved in metanephros morphogen…	04350(TGF-beta signaling pathway);04350(TGF-beta signaling pathway)	K19558	NA	gremlin-1 [Columba livia]	NA	4.55931	2.5217	11.2174	3.39367	3.25212	2.49483	0.827942	0.720753	2.9733	1.57206	0.00324816	0.374183	up	yes
gene19258	LOC102086134	rna38783;rna38782;rna38784	GO:0004222(metalloendopeptidase activity);GO:0006508(proteolysis);GO:0008270(zinc ion binding);GO:0016021(integral component of membrane);GO:0001669(acrosomal vesicle);GO:0005515(protein binding);GO:0007155(cell adhesion);GO:0007338(single fertilization);GO:0008237(metallopeptidase activity);GO:0008542(visual learning);GO:0009986(cell surface);GO:0010628(positive regulation of gene expression);GO…	NA	NA	NA	hypothetical protein AV530_004568 [Patagioenas fasciata monilis];disintegrin and metalloproteinase domain-containing protein 32 [Columba livia]	NA	11.5041	30.2512	7.04805	32.0211	9.08482	9.21003	7.34123	9.45517	2.30327	1.20368	0.0033208	0.374183	up	yes
gene24957	CCDC166	rna49899	NA	NA	NA	NA	coiled-coil domain-containing protein 166 [Columba livia]	NA	2.28464	1.82975	2.90937	1.95544	3.83191	4.16779	5.01545	5.17499	0.49363	-1.0185	0.00332715	0.374183	down	yes
gene13495	LOC102094366	rna27514	GO:0004459(L-lactate dehydrogenase activity);GO:0005739(mitochondrion);GO:0005829(cytosol);GO:0005975(carbohydrate metabolic process);GO:0006090(pyruvate metabolic process);GO:0043209(myelin sheath);GO:0045121(membrane raft);GO:0055114(oxidation-reduction process);GO:0070062(extracellular exosome)	00010(Glycolysis / Gluconeogenesis);00620(Pyruvate metabolism);00640(Propanoate metabolism);00270(Cysteine and methionine metabolism)	K00016	EC:1.1.1.27	L-lactate dehydrogenase B chain-like [Columba livia]	NA	158.076	282.302	58.5446	133.78	223.593	215.052	438.898	335.434	0.521612	-0.938952	0.00332727	0.374183	down	no
gene11878	LOC102091201	rna24218	GO:0004867(serine-type endopeptidase inhibitor activity);GO:0005615(extracellular space);GO:0010951(negative regulation of endopeptidase activity)	NA	NA	NA	LOW QUALITY PROTEIN: alpha-1-antiproteinase-like [Columba livia]	NA	0.036046	0.0001	0.0001	0.0001	0.0001	1.21024	0.472601	0.0001	0.0215955	-5.53313	0.00333385	0.374183	down	yes
gene13721	LOC110362365	rna28020;rna28023;rna28025;rna28021;rna28024;rna28022	GO:0000380(alternative mRNA splicing, via spliceosome);GO:0005737(cytoplasm);GO:0006468(protein phosphorylation);GO:0006913(nucleocytoplasmic transport);GO:0016607(nuclear speck);GO:0046677(response to antibiotic);GO:0000398(mRNA splicing, via spliceosome);GO:0005634(nucleus);GO:0008380(RNA splicing);GO:0008380(RNA splicing)	NA	NA	NA	PREDICTED: uncharacterized protein LOC106149515 [Chinchilla lanigera];PREDICTED: serine/Arginine-related protein 53, partial [Pterocles gutturalis];Rsrc1 protein [Mus musculus];PREDICTED: serine/Arginine-related protein 53-like, partial [Tyto alba]	NA	0.167611	0.0391269	0.211748	0.111524	0.557442	0.417017	0.43196	0.372675	0.29791	-1.74705	0.00349998	0.389527	down	yes
gene19259	IDO2	rna38785	GO:0004833(tryptophan 2,3-dioxygenase activity);GO:0005737(cytoplasm);GO:0019441(tryptophan catabolic process to kynurenine);GO:0020037(heme binding);GO:0033754(indoleamine 2,3-dioxygenase activity);GO:0055114(oxidation-reduction process)	00380(Tryptophan metabolism)	K00463	EC:1.13.11.52	indoleamine 2,3-dioxygenase 2, partial [Columba livia]	NA	4.89715	15.6517	2.75364	11.3054	3.5119	2.76776	3.90249	2.35813	2.75974	1.46453	0.00354466	0.389889	up	yes
gene23353	LOC110355457	rna46951;rna46950	NA	NA	NA	NA	gallinacin-1 alpha precursor [Patagioenas fasciata monilis]	NA	0.0001	2.08664	6.06983	0.21431	0.0001	0.0001	0.0001	0.346198	24.1585	4.59446	0.00364933	0.389889	up	yes
gene17093	LOC102097711	rna34542	GO:0016021(integral component of membrane);GO:0030054(cell junction);GO:0098609(cell-cell adhesion)	04115(p53 signaling pathway)	K10136	NA	p53 apoptosis effector related to PMP-22 [Columba livia]	NA	0.391792	0.936529	3.88621	3.68218	0.173163	0.249228	0.642606	1.02195	4.26303	2.09188	0.00366165	0.389889	up	yes
gene7171	GAL3ST1	rna14967;rna14965;rna14966	GO:0001733(galactosylceramide sulfotransferase activity);GO:0005794(Golgi apparatus);GO:0006682(galactosylceramide biosynthetic process);GO:0007283(spermatogenesis);GO:0016021(integral component of membrane);GO:0042552(myelination);GO:0042552(myelination)	00565(Ether lipid metabolism);00600(Sphingolipid metabolism);00600(Sphingolipid metabolism)	K01019	EC:2.8.2.11	galactosylceramide sulfotransferase isoform X1 [Columba livia];galactosylceramide sulfotransferase [Patagioenas fasciata monilis]	NA	0.477463	1.09243	0.294609	0.554869	0.475083	1.43712	1.89702	4.96283	0.275805	-1.85828	0.00367253	0.389889	down	yes
gene4296	MSRA	rna9071;rna9073;rna9072	GO:0005654(nucleoplasm);GO:0005739(mitochondrion);GO:0006979(response to oxidative stress);GO:0008113(peptide-methionine (S)-S-oxide reductase activity);GO:0015629(actin cytoskeleton);GO:0030091(protein repair);GO:0055114(oxidation-reduction process);GO:0070062(extracellular exosome);GO:0070062(extracellular exosome)	NA	NA	NA	PREDICTED: mitochondrial peptide methionine sulfoxide reductase isoform X3 [Coturnix japonica];mitochondrial peptide methionine sulfoxide reductase isoform X2 [Columba livia];mitochondrial peptide methionine sulfoxide reductase isoform X1 [Columba livia]	NA	8.26985	12.5307	6.83513	7.14368	15.6026	13.8583	12.3585	12.1389	0.644561	-0.633612	0.0036811	0.389889	down	no
gene5355	RAB17	rna11288;rna11287;rna11286;rna11289	GO:0002415(immunoglobulin transcytosis in epithelial cells mediated by polymeric immunoglobulin receptor);GO:0003924(GTPase activity);GO:0005525(GTP binding);GO:0005769(early endosome);GO:0005886(plasma membrane);GO:0007264(small GTPase mediated signal transduction);GO:0016323(basolateral plasma membrane);GO:0016324(apical plasma membrane);GO:0019003(GDP binding);GO:0030100(regulation of endocyto…	NA	NA	NA	RAB17, member RAS oncogene family, transcript variant X1, partial [Columba livia];ras-related protein Rab-17 isoform X1 [Columba livia];ras-related protein Rab-17 isoform X3 [Columba livia]	NA	1.58545	0.152628	2.64513	0.436557	0.340104	0.0001	0.182438	0.136039	7.3173	2.87131	0.003718	0.389889	up	yes
gene5692	LHFP	rna12068;rna12069	GO:0016021(integral component of membrane);GO:0016021(integral component of membrane)	NA	NA	NA	PREDICTED: lipoma HMGIC fusion partner [Pseudopodoces humilis]	NA	9.14238	17.3291	12.9617	22.2007	7.46517	6.91503	6.94983	12.186	1.83894	0.878872	0.00376709	0.389889	up	no
gene21519	HYAL1	rna43315	GO:0000302(response to reactive oxygen species);GO:0004415(hyalurononglucosaminidase activity);GO:0005615(extracellular space);GO:0005764(lysosome);GO:0005975(carbohydrate metabolic process);GO:0006954(inflammatory response);GO:0008134(transcription factor binding);GO:0009615(response to virus);GO:0010634(positive regulation of epithelial cell migration);GO:0030213(hyaluronan biosynthetic process…	00531(Glycosaminoglycan degradation)	K01197	EC:3.2.1.35	hyaluronoglucosaminidase 1, partial [Columba livia]	NA	13.685	35.4284	9.05591	33.7394	12.556	10.7146	8.49511	12.88	2.05862	1.04168	0.00378519	0.389889	up	yes
gene15431	LOC102093628	rna31284;rna31285	NA	NA	NA	NA	hypothetical protein AV530_013899 [Patagioenas fasciata monilis]	NA	0.235625	4.00047	0.0001	1.20194	0.220937	0.0001	0.0629502	0.0173632	18.0459	4.1736	0.0038008	0.389889	up	yes
gene11009	KPTN	rna22449	GO:0003779(actin binding);GO:0007015(actin filament organization);GO:0015629(actin cytoskeleton)	NA	NA	NA	kaptin [Columba livia]	NA	8.01206	7.78638	3.24856	6.34977	13.4024	14.607	13.5373	7.19242	0.521076	-0.940435	0.00382929	0.389889	down	no
gene8710	GPR1	rna18126;rna18109;rna18122;rna18118;rna18124;rna18117;rna18112;rna18111;rna18119;rna18114;rna18113;rna18121;rna18120;rna18116;rna18115;rna18123;rna18110;rna18125	GO:0004930(G-protein coupled receptor activity);GO:0005887(integral component of plasma membrane);GO:0007187(G-protein coupled receptor signaling pathway, coupled to cyclic nucleotide second messenger);GO:0007218(neuropeptide signaling pathway);GO:0007268(chemical synaptic transmission);GO:0042923(neuropeptide binding);GO:0043005(neuron projection);GO:0043005(neuron projection)	NA	NA	NA	G-protein coupled receptor 1 [Columba livia]	NA	0.531154	0.95897	1.37069	1.86838	0.570096	0.518189	0.441716	0.578993	2.2424	1.16504	0.00386035	0.389889	up	yes
gene24807	LOC102090559	rna49670	GO:0004348(glucosylceramidase activity);GO:0005102(receptor binding);GO:0005765(lysosomal membrane);GO:0005975(carbohydrate metabolic process);GO:0006680(glucosylceramide catabolic process);GO:0009267(cellular response to starvation);GO:0016239(positive regulation of macroautophagy);GO:0023021(termination of signal transduction);GO:0032434(regulation of proteasomal ubiquitin-dependent protein cat…	00600(Sphingolipid metabolism);00511(Other glycan degradation);04142(Lysosome)	K01201	EC:3.2.1.45	glucosylceramidase [Columba livia]	NA	11.3624	11.292	12.8118	14.276	18.9932	20.0999	20.8271	16.5831	0.650197	-0.621051	0.00386315	0.389889	down	no
gene1337	MYOC	rna3055	GO:0001649(osteoblast differentiation);GO:0001953(negative regulation of cell-matrix adhesion);GO:0001968(fibronectin binding);GO:0005109(frizzled binding);GO:0005615(extracellular space);GO:0005741(mitochondrial outer membrane);GO:0005743(mitochondrial inner membrane);GO:0005758(mitochondrial intermembrane space);GO:0005783(endoplasmic reticulum);GO:0005794(Golgi apparatus);GO:0014068(positive r…	NA	NA	NA	myocilin [Columba livia]	NA	0.346313	0.441794	0.507599	4.95668	0.150119	0.337276	0.237186	0.364756	5.73962	2.52096	0.00388594	0.389889	up	yes
gene5346	LOC110358216	rna11259	NA	NA	NA	NA		NA	3.46847	6.89764	1.00994	0.879697	5.69602	5.30621	12.7558	8.89946	0.375282	-1.41395	0.00399336	0.397654	down	yes
gene14414	MAP3K4	rna29361	GO:0000165(MAPK cascade);GO:0000186(activation of MAPKK activity);GO:0004709(MAP kinase kinase kinase activity);GO:0005524(ATP binding);GO:0005737(cytoplasm);GO:0010225(response to UV-C);GO:0010468(regulation of gene expression);GO:0019100(male germ-line sex determination);GO:0032212(positive regulation of telomere maintenance via telomerase);GO:0043507(positive regulation of JUN kinase activity)…	04010(MAPK signaling pathway);04912(GnRH signaling pathway)	K04428	EC:2.7.11.25	mitogen-activated protein kinase kinase kinase 4 [Columba livia]	NA	8.67725	11.0032	8.41963	11.8935	12.9179	13.8534	22.4956	12.2676	0.649936	-0.62163	0.0040617	0.401441	down	no
gene14804	LOC102088204	rna30137	GO:0003924(GTPase activity);GO:0005200(structural constituent of cytoskeleton);GO:0005525(GTP binding);GO:0005634(nucleus);GO:0005881(cytoplasmic microtubule);GO:0007017(microtubule-based process);GO:0036464(cytoplasmic ribonucleoprotein granule);GO:0043209(myelin sheath);GO:0055037(recycling endosome);GO:0070062(extracellular exosome)	04145(Phagosome);04210(Apoptosis);04530(Tight junction);04540(Gap junction)	K07374	NA	PREDICTED: tubulin alpha-1A chain isoform X1 [Ficedula albicollis]	NA	43.7021	99.7215	54.1803	119.075	45.2197	49.4834	37.4297	41.7121	1.82162	0.865219	0.0042951	0.421366	up	no
gene24960	PLXNB2	rna49902;rna49903;rna49904	GO:0002116(semaphorin receptor complex);GO:0005887(integral component of plasma membrane);GO:0007162(negative regulation of cell adhesion);GO:0008360(regulation of cell shape);GO:0017154(semaphorin receptor activity);GO:0030334(regulation of cell migration);GO:0043087(regulation of GTPase activity);GO:0050772(positive regulation of axonogenesis);GO:1902287(semaphorin-plexin signaling pathway invo…	04360(Axon guidance);04360(Axon guidance)	K06821	NA	plexin-B2 [Columba livia]	NA	4.1525	5.69909	4.52889	5.96223	2.81516	3.22529	3.31711	3.2028	1.6196	0.695634	0.00439853	0.428339	up	no
gene17387	TFAP2E	rna35129	GO:0000977(RNA polymerase II regulatory region sequence-specific DNA binding);GO:0000981(RNA polymerase II transcription factor activity, sequence-specific DNA binding);GO:0005634(nucleus);GO:0042127(regulation of cell proliferation);GO:0048856(anatomical structure development)	NA	NA	NA	PREDICTED: transcription factor AP-2-epsilon [Calidris pugnax]	NA	0.986727	0.871734	0.562626	0.331556	0.188831	0.124596	0.202509	0.045673	4.90135	2.29318	0.00446072	0.431224	up	yes
gene24354	LOC110355864	rna48870	NA	NA	NA	NA	extensin-like [Columba livia]	NA	1.15203	0.511999	0.561416	0.459406	2.24637	2.95777	1.37145	1.9246	0.315857	-1.66266	0.00459956	0.438007	down	yes
gene14187	LOC102090179	rna28902	GO:0008146(sulfotransferase activity)	NA	NA	NA	amine sulfotransferase [Columba livia]	NA	0.19004	0.0001	0.0001	0.0001	0.05539	3.33326	2.48555	0.0001	0.0324021	-4.94777	0.00462828	0.438007	down	yes
gene12920	TTK	rna26264	GO:0004674(protein serine/threonine kinase activity);GO:0004712(protein serine/threonine/tyrosine kinase activity);GO:0005524(ATP binding);GO:0006468(protein phosphorylation);GO:0007093(mitotic cell cycle checkpoint);GO:0016020(membrane);GO:0051304(chromosome separation)	04110(Cell cycle)	K08866	EC:2.7.12.1	dual specificity protein kinase TTK [Patagioenas fasciata monilis]	NA	1.35354	2.1978	1.9395	4.03758	3.41259	5.59244	4.23094	3.41147	0.572365	-0.804992	0.0046301	0.438007	down	no
gene14306	LOC102089000	rna29132;rna29133	GO:0005576(extracellular region);GO:0005576(extracellular region)	04360(Axon guidance);04360(Axon guidance)	K06845	NA	netrin-4 isoform X1 [Columba livia]	NA	1.12888	2.80424	1.81209	1.90454	0.834736	0.715178	0.554289	1.23494	2.29094	1.19594	0.00466371	0.438058	up	yes
gene25803	AEBP1	rna51387	GO:0004181(metallocarboxypeptidase activity);GO:0004185(serine-type carboxypeptidase activity);GO:0005615(extracellular space);GO:0006518(peptide metabolic process);GO:0016485(protein processing)	NA	NA	NA	adipocyte enhancer-binding protein 1, partial [Columba livia]	NA	3.63002	8.30651	18.1533	14.6198	1.47341	2.44634	2.589	9.3879	2.81252	1.49186	0.00474527	0.442208	up	yes
gene7662	MYO19	rna15983;rna15985;rna15982;rna15978;rna15984;rna15981;rna15987;rna15980;rna15979;rna15986	GO:0003779(actin binding);GO:0005524(ATP binding);GO:0005737(cytoplasm);GO:0016459(myosin complex);GO:0016887(ATPase activity);GO:0032027(myosin light chain binding);GO:0060002(plus-end directed microfilament motor activity);GO:0060002(plus-end directed microfilament motor activity)	NA	NA	NA	unconventional myosin-XIX isoform X1 [Columba livia];unconventional myosin-XIX isoform X4 [Columba livia];unconventional myosin-XIX isoform X2 [Columba livia];unconventional myosin-XIX isoform X5 [Columba livia]	NA	2.94011	4.5792	1.8916	5.45166	10.0428	3.07809	13.0018	4.01375	0.493177	-1.01982	0.00477468	0.442208	down	yes
gene9673	LOC102084028	rna19998	GO:0003796(lysozyme activity);GO:0005576(extracellular region);GO:0009253(peptidoglycan catabolic process);GO:0016998(cell wall macromolecule catabolic process);GO:0019835(cytolysis);GO:0042742(defense response to bacterium)	NA	NA	NA	lysozyme g [Patagioenas fasciata monilis]	NA	0.15052	2.20941	1.48911	12.2871	0.733458	0.257516	0.54616	1.13847	6.03084	2.59236	0.00483729	0.444897	up	yes
gene21495	LOC102087785	rna43268	NA	NA	NA	NA	PREDICTED: LOW QUALITY PROTEIN: endogenous retrovirus group K member 18 Pol protein-like [Taeniopygia guttata]	NA	2.70038	5.25303	0.812181	11.6297	7.22765	4.52194	70.2797	4.99049	0.234375	-2.09311	0.00498049	0.454908	down	yes
gene980	LOC102090999	rna2185;rna2182;rna2181;rna2188;rna2184;rna2190;rna2191;rna2186;rna2187;rna2189;rna2183;rna2192	GO:0002020(protease binding);GO:0004252(serine-type endopeptidase activity);GO:0005178(integrin binding);GO:0005615(extracellular space);GO:0005925(focal adhesion);GO:0008239(dipeptidyl-peptidase activity);GO:0009986(cell surface);GO:0010710(regulation of collagen catabolic process);GO:0010716(negative regulation of extracellular matrix disassembly);GO:0016021(integral component of membrane);GO:0…	NA	NA	NA	prolyl endopeptidase FAP isoform X1 [Falco cherrug];prolyl endopeptidase FAP isoform X1 [Columba livia];prolyl endopeptidase FAP isoform X2 [Columba livia]	NA	1.59216	2.54258	4.4511	3.93533	1.49759	1.56702	1.52092	1.66059	2.00463	1.00334	0.00501706	0.455109	up	yes
gene2586	LOC110356883	rna5715;rna5712;rna5711;rna5713;rna5709;rna5714;rna5710	NA	NA	NA	NA	uncharacterized protein LOC110356883 isoform X1 [Columba livia];uncharacterized protein LOC110356883 isoform X3 [Columba livia];uncharacterized protein LOC110356883 isoform X2 [Columba livia]	NA	4.22753	5.76172	13.6122	4.51213	3.8756	1.9565	3.70937	2.40054	2.35418	1.23522	0.00514211	0.463279	up	yes
gene17580	MFAP5	rna35482;rna35486;rna35485;rna35481;rna35484;rna35483	GO:0001527(microfibril);GO:0060216(definitive hemopoiesis);GO:0060216(definitive hemopoiesis)	NA	NA	NA	microfibrillar-associated protein 5 isoform X1 [Columba livia];microfibrillar-associated protein 5 isoform X2 [Columba livia]	NA	7.46415	16.3276	43.3543	32.0316	5.70574	8.47748	7.02557	19.3533	2.44508	1.28988	0.00521677	0.46683	up	yes
gene26518	LOC110356758	rna52395	GO:0016021(integral component of membrane)	NA	NA	NA	JNK1/MAPK8-associated membrane protein [Columba livia]	NA	6.24214	0.0001	4.61667	0.109372	0.0001	0.216618	0.0001	0.421617	17.18	4.10265	0.00533249	0.473984	up	yes
gene23444	PACSIN1	rna47127	GO:0005543(phospholipid binding);GO:0005768(endosome);GO:0005829(cytosol);GO:0007015(actin filament organization);GO:0008092(cytoskeletal protein binding);GO:0030100(regulation of endocytosis);GO:0030137(COPI-coated vesicle);GO:0032587(ruffle membrane);GO:0043209(myelin sheath);GO:0045806(negative regulation of endocytosis);GO:0048488(synaptic vesicle endocytosis);GO:0048812(neuron projection mor…	NA	NA	NA	protein kinase C and casein kinase substrate in neurons protein 1 [Patagioenas fasciata monilis]	NA	1.05207	0.487468	0.849504	1.53891	1.95714	2.53754	2.19784	2.58386	0.423435	-1.23979	0.00548276	0.481251	down	yes
gene5239	LOC110358167	rna11072;rna11073;rna11071;rna11074;rna11069;rna11070;rna11068;rna11077;rna11076;rna11075	NA	NA	NA	NA	uncharacterized protein LOC110358167 [Columba livia]	NA	1.68722	0.426763	1.4139	0.485376	0.33885	0.0209879	0.472374	0.216431	3.8271	1.93625	0.00548693	0.481251	up	yes
gene18218	SNX19	rna36728;rna36709;rna36713;rna36722;rna36710;rna36721;rna36711;rna36716;rna36720;rna36726;rna36719;rna36725;rna36729;rna36714;rna36717;rna36724;rna36715;rna36723;rna36718;rna36727;rna36712	GO:0002062(chondrocyte differentiation);GO:0030073(insulin secretion);GO:0031901(early endosome membrane);GO:0032266(phosphatidylinositol-3-phosphate binding);GO:1990502(dense core granule maturation);GO:1990502(dense core granule maturation)	NA	NA	NA	sorting nexin-19 isoform X1 [Columba livia];sorting nexin-19 isoform X2 [Columba livia]	NA	1.98853	2.68992	1.2082	3.28236	1.21474	1.12418	1.18462	1.60323	1.78846	0.838716	0.00553888	0.482611	up	no
gene18870	KLHL40	rna37948	GO:0004842(ubiquitin-protein transferase activity);GO:0016567(protein ubiquitination);GO:0031397(negative regulation of protein ubiquitination);GO:0031463(Cul3-RING ubiquitin ligase complex);GO:0031672(A band);GO:0031674(I band);GO:0032435(negative regulation of proteasomal ubiquitin-dependent protein catabolic process);GO:0048741(skeletal muscle fiber development)	NA	NA	NA	kelch-like protein 40 [Columba livia]	NA	24.1382	46.8089	32.816	21.0855	16.5734	81.5068	135.4	50.1755	0.440141	-1.18396	0.00580962	0.499629	down	yes
gene8642	LOC102091618	rna17949;rna17948;rna17947	GO:0005737(cytoplasm);GO:0005811(lipid droplet);GO:0016020(membrane);GO:0043231(intracellular membrane-bounded organelle);GO:0043231(intracellular membrane-bounded organelle)	NA	NA	NA	perilipin-3 isoform X2 [Columba livia];perilipin-3 isoform X1 [Columba livia];perilipin-3 isoform X3 [Columba livia]	NA	49.927	66.0453	61.6893	77.1703	53.2	83.7812	215.081	113.177	0.547744	-0.868427	0.00582144	0.499629	down	no
gene10900	CILP2	rna22296	GO:0004035(alkaline phosphatase activity);GO:0004551(nucleotide diphosphatase activity);GO:0070062(extracellular exosome)	NA	NA	NA	LOW QUALITY PROTEIN: cartilage intermediate layer protein 2 [Columba livia]	NA	0.741119	0.145964	0.170185	18.0731	0.129418	0.357037	0.23962	1.24763	9.69261	3.27689	0.00584737	0.499629	up	yes
gene10694	MYOG	rna21898	GO:0001047(core promoter binding);GO:0003700(DNA binding transcription factor activity);GO:0005634(nucleus);GO:0008285(negative regulation of cell proliferation);GO:0010831(positive regulation of myotube differentiation);GO:0014737(positive regulation of muscle atrophy);GO:0014842(regulation of skeletal muscle satellite cell proliferation);GO:0014873(response to muscle activity involved in regula…	NA	NA	NA	myogenin [Columba livia]	NA	0.0001	0.4823	0.342611	0.913676	0.731876	1.24032	2.46334	3.6541	0.214927	-2.21808	0.00591718	0.502353	down	yes
gene23062	LOC102087548	rna46374	GO:0004252(serine-type endopeptidase activity);GO:0005777(peroxisome);GO:0016485(protein processing);GO:0031998(regulation of fatty acid beta-oxidation)	NA	NA	NA	LOW QUALITY PROTEIN: peroxisomal leader peptide-processing protease-like [Columba livia]	NA	22.4613	11.1735	12.8408	21.9364	6.43302	5.93485	12.5475	8.49752	2.04747	1.03385	0.00601187	0.507142	up	yes
gene5184	AMOTL2	rna10970	GO:0001525(angiogenesis);GO:0003365(establishment of cell polarity involved in ameboidal cell migration);GO:0005886(plasma membrane);GO:0005923(bicellular tight junction);GO:0016055(Wnt signaling pathway);GO:0016324(apical plasma membrane);GO:0030036(actin cytoskeleton organization);GO:0030334(regulation of cell migration);GO:0031410(cytoplasmic vesicle);GO:0035329(hippo signaling);GO:0042802(ide…	04530(Tight junction)	K06104	NA	angiomotin-like protein 2 [Columba livia]	NA	9.84285	15.0519	9.01235	14.0575	9.91826	6.14462	6.69458	5.79228	1.68004	0.748494	0.00611781	0.509934	up	no
gene19255	LOC102085949	rna38779	GO:0004222(metalloendopeptidase activity);GO:0006508(proteolysis);GO:0008270(zinc ion binding);GO:0016021(integral component of membrane)	NA	NA	NA	disintegrin and metalloproteinase domain-containing protein 32-like [Columba livia]	NA	0.514211	1.04329	0.124722	1.19632	0.0001	0.030242	0.0001	0.314184	8.35265	3.06223	0.00612198	0.509934	up	yes
gene11939	LOC110361347	rna24331	NA	NA	NA	NA		NA	1.73532	0.107837	0.409649	4.14391	4.53719	3.93061	6.07994	6.89796	0.298275	-1.74529	0.0062221	0.513902	down	yes
gene100	LOC102085005	rna225;rna228;rna227;rna224;rna223;rna226	NA	NA	NA	NA	putative LOC102085005, transcript variant X1, partial [Columba livia];putative LOC102085005, transcript variant X2, partial [Columba livia]	NA	6.93277	6.07351	4.15769	3.65436	4.23617	1.31824	1.48924	1.19794	2.52601	1.33686	0.00624722	0.513902	up	yes
gene914	SLC11A1	rna2079	GO:0001818(negative regulation of cytokine production);GO:0002309(T cell proliferation involved in immune response);GO:0002369(T cell cytokine production);GO:0002606(positive regulation of dendritic cell antigen processing and presentation);GO:0002827(positive regulation of T-helper 1 type immune response);GO:0005384(manganese ion transmembrane transporter activity);GO:0005764(lysosome);GO:000577…	04142(Lysosome)	K12347	NA	natural resistance-associated macrophage protein 1 [Columba livia]	NA	0.324869	1.3355	0.85633	5.28529	0.58753	0.416143	0.369659	0.386024	4.43457	2.14879	0.0063316	0.514978	up	yes
gene882	IGFBP5	rna2007	GO:0060416(response to growth hormone)	04115(p53 signaling pathway);04218(Cellular senescence);05202(Transcriptional misregulation in cancers)	K10138	NA	insulin-like growth factor-binding protein 5 [Columba livia]	NA	8.62159	6.30017	18.104	23.1056	5.1911	6.20215	4.5991	7.36809	2.40284	1.26474	0.00633808	0.514978	up	yes
gene2276	LOC110355889	rna5039;rna5038	GO:0008289(lipid binding);GO:0008289(lipid binding)	NA	NA	NA	BPI fold-containing family B member 4-like isoform X1 [Columba livia];BPI fold-containing family B member 4-like isoform X2 [Columba livia]	NA	0.0001	0.0001	0.105968	0.201424	0.263389	0.136993	0.639464	1.25388	0.134102	-2.8986	0.00642883	0.519167	down	yes
gene22852	SLC12A9	rna45974	GO:0015379(potassium:chloride symporter activity)	NA	NA	NA	solute carrier family 12 member 9 [Columba livia]	NA	3.37967	4.38334	4.24003	6.93436	2.6572	2.04765	2.38584	2.92354	1.89105	0.919187	0.0064883	0.520794	up	no
gene21924	OLFM2	rna44108	GO:0005515(protein binding);GO:0005576(extracellular region);GO:0005634(nucleus);GO:0005737(cytoplasm);GO:0007601(visual perception);GO:0007626(locomotory behavior);GO:0009306(protein secretion);GO:0030054(cell junction);GO:0032281(AMPA glutamate receptor complex);GO:0051152(positive regulation of smooth muscle cell differentiation);GO:0097060(synaptic membrane)	NA	NA	NA	noelin-2 [Patagioenas fasciata monilis]	NA	1.57295	0.851725	0.593161	1.40388	0.173812	0.582685	0.132357	0.28708	3.76017	1.9108	0.0066892	0.533685	up	yes
gene25018	MITF	rna50003;rna50002;rna50001	GO:0000122(negative regulation of transcription by RNA polymerase II);GO:0000978(RNA polymerase II proximal promoter sequence-specific DNA binding);GO:0005634(nucleus);GO:0006366(transcription by RNA polymerase II);GO:0030318(melanocyte differentiation);GO:0042981(regulation of apoptotic process);GO:0045670(regulation of osteoclast differentiation);GO:0045944(positive regulation of transcription …	04137(Mitophagy - animal);04916(Melanogenesis);04916(Melanogenesis)	K09455	NA	microphthalmia-associated transcription factor isoform X1 [Columba livia];microphthalmia-associated transcription factor isoform X2 [Columba livia];microphthalmia-associated transcription factor isoform X3 [Columba livia]	NA	10.9259	9.89951	12.1271	8.84748	6.15938	5.66454	7.38957	5.70617	1.67739	0.746218	0.00685293	0.540486	up	no
gene113	LOC102097680	rna252;rna253;rna255;rna254	GO:0003674(molecular_function);GO:0005575(cellular_component);GO:0008150(biological_process);GO:0008150(biological_process)	NA	NA	NA	SLAIN motif-containing protein-like isoform X4 [Columba livia];SLAIN motif-containing protein-like isoform X3 [Columba livia];SLAIN motif-containing protein-like isoform X1 [Columba livia];SLAIN motif-containing protein-like isoform X2 [Columba livia]	NA	3.47657	4.02505	4.16823	5.84411	8.2409	6.57019	5.34996	7.24496	0.639056	-0.645987	0.00685605	0.540486	down	no
gene18509	PI16	rna37268;rna37269	GO:0070062(extracellular exosome);GO:0070062(extracellular exosome)	NA	NA	NA	peptidase inhibitor 16 [Columba livia]	NA	2.09328	5.5537	5.75544	8.80821	1.92232	2.46243	1.10947	3.96408	2.34826	1.23159	0.00695922	0.545372	up	yes
gene15026	FBP1	rna30648	GO:0005737(cytoplasm);GO:0006002(fructose 6-phosphate metabolic process);GO:0006094(gluconeogenesis);GO:0006111(regulation of gluconeogenesis);GO:0016208(AMP binding);GO:0016311(dephosphorylation);GO:0030308(negative regulation of cell growth);GO:0035690(cellular response to drug);GO:0042132(fructose 1,6-bisphosphate 1-phosphatase activity);GO:0042802(identical protein binding);GO:0045820(negativ…	00010(Glycolysis / Gluconeogenesis);00030(Pentose phosphate pathway);00051(Fructose and mannose metabolism);04910(Insulin signaling pathway)	K03841	EC:3.1.3.11	fructose-1,6-bisphosphatase 1, partial [Columba livia]	NA	1.70152	2.72712	3.63747	1.99183	2.09144	10.1684	12.9813	2.71985	0.359714	-1.47508	0.00713437	0.555809	down	yes
gene1911	NRIP3	rna4308;rna4307;rna4306;rna4305	GO:0004190(aspartic-type endopeptidase activity);GO:0006508(proteolysis);GO:0006508(proteolysis)	NA	NA	NA	nuclear receptor-interacting protein 3 isoform X1 [Columba livia];nuclear receptor-interacting protein 3 isoform X2 [Columba livia]	NA	1.77982	1.31113	0.798966	2.35222	2.70613	2.88947	3.0746	2.61955	0.552903	-0.8549	0.00733332	0.567968	down	no
gene5913	VTN	rna12459	GO:0005044(scavenger receptor activity);GO:0005178(integrin binding);GO:0006898(receptor-mediated endocytosis);GO:0006955(immune response);GO:0010811(positive regulation of cell-substrate adhesion);GO:0010951(negative regulation of endopeptidase activity);GO:0014911(positive regulation of smooth muscle cell migration);GO:0030198(extracellular matrix organization);GO:0030247(polysaccharide binding…	04512(ECM-receptor interaction);04510(Focal adhesion)	K06251	NA	vitronectin [Columba livia]	NA	0.976965	2.79918	1.02668	4.3507	2.62576	10.8066	9.60654	1.74551	0.369326	-1.43703	0.00749706	0.577273	down	yes
gene3072	LOC102098038	rna6610;rna6609	GO:0019825(oxygen binding);GO:0019825(oxygen binding)	00140(Steroid hormone biosynthesis);00590(Arachidonic acid metabolism);00591(Linoleic acid metabolism);00830(Retinol metabolism);00830(Retinol metabolism)	K07413	EC:1.14.14.1	cytochrome P450 2C9-like isoform X1 [Columba livia];cytochrome P450 2C9-like isoform X2 [Columba livia]	NA	0.0001	0.0001	0.081239	0.0001	0.0001	1.0859	2.01051	0.0001	0.0263317	-5.24705	0.0075529	0.578211	down	yes
gene2916	SLC30A10	rna6316	GO:0005385(zinc ion transmembrane transporter activity);GO:0005886(plasma membrane);GO:0006828(manganese ion transport);GO:0010043(response to zinc ion);GO:0016021(integral component of membrane);GO:0061088(regulation of sequestering of zinc ion);GO:0071577(zinc II ion transmembrane transport)	NA	NA	NA	zinc transporter 10 [Columba livia]	NA	0.0001	0.106104	0.025973	0.0001	0.035307	0.474997	0.434456	0.082622	0.128752	-2.95734	0.00772278	0.587819	down	yes
gene13444	SLIT1	rna27403	GO:0005623(cell);GO:0045661(regulation of myoblast differentiation);GO:0051493(regulation of cytoskeleton organization);GO:0061561(trigeminal ganglion formation);GO:0061563(trigeminal ganglion structural organization);GO:0071896(protein localization to adherens junction);GO:0098743(cell aggregation);GO:2000290(regulation of myotome development);GO:2001266(Roundabout signaling pathway involved in …	NA	NA	NA	slit homolog 1 protein [Columba livia]	NA	0.151983	0.018363	0.10993	0.143518	0.3029	0.502326	0.186199	0.436336	0.296824	-1.75232	0.00778641	0.589275	down	yes
gene9516	LOC102085494	rna19734	GO:0008395(steroid hydroxylase activity)	NA	NA	NA	cytochrome P450 2K4 [Columba livia]	NA	0.310998	0.221675	0.216259	0.343484	0.081075	0.033918	0.116092	0.071589	3.60922	1.85169	0.00787014	0.589615	up	yes
gene4989	SACS	rna10586	GO:0005634(nucleus);GO:0005739(mitochondrion);GO:0030544(Hsp70 protein binding);GO:0051087(chaperone binding);GO:0070628(proteasome binding);GO:0090084(negative regulation of inclusion body assembly)	NA	NA	NA	LOW QUALITY PROTEIN: sacsin [Columba livia]	NA	1.48215	3.02046	1.16544	1.26694	3.64487	2.58471	2.15117	2.68055	0.62696	-0.673556	0.00787993	0.589615	down	no
gene6105	SPTBN5	rna12863	GO:0002046(opsin binding);GO:0005543(phospholipid binding);GO:0005875(microtubule associated complex);GO:0007030(Golgi organization);GO:0007041(lysosomal transport);GO:0008022(protein C-terminus binding);GO:0019894(kinesin binding);GO:0030507(spectrin binding);GO:0030863(cortical cytoskeleton);GO:0032029(myosin tail binding);GO:0032391(photoreceptor connecting cilium);GO:0034452(dynactin binding)…	NA	NA	NA	spectrin, beta, non-erythrocytic 5 [Columba livia]	NA	0.42067	0.765458	0.383147	0.590864	1.06086	0.902553	0.94975	0.900436	0.566431	-0.820028	0.00801946	0.596684	down	no
gene19002	ANKEF1	rna38248;rna38249	GO:0003674(molecular_function);GO:0005575(cellular_component);GO:0008150(biological_process);GO:0008150(biological_process)	NA	NA	NA	ankyrin repeat and EF-hand domain-containing protein 1 isoform X1 [Columba livia]	NA	0.0001	0.0001	0.0185134	0.0001	0.0001	0.0327528	0.117828	0.137731	0.0652311	-3.9383	0.00822019	0.608203	down	yes
gene6964	ADAMTS19	rna14546;rna14544;rna14545	GO:0004222(metalloendopeptidase activity);GO:0006508(proteolysis);GO:0008270(zinc ion binding);GO:0008270(zinc ion binding)	NA	NA	NA	A disintegrin and metalloproteinase with thrombospondin motifs 19 isoform X1 [Columba livia];A disintegrin and metalloproteinase with thrombospondin motifs 19 isoform X3 [Columba livia];A disintegrin and metalloproteinase with thrombospondin motifs 19 isoform X2 [Columba livia]	NA	0.755339	1.15649	1.07	1.00061	0.460962	0.284019	0.513633	0.463525	2.3125	1.20945	0.00834461	0.610026	up	yes
gene26340	LOC102085251	rna52217	GO:0005391(sodium:potassium-exchanging ATPase activity);GO:0005887(integral component of plasma membrane);GO:0006883(cellular sodium ion homeostasis);GO:0008900(potassium:proton exchanging ATPase activity);GO:0015991(ATP hydrolysis coupled proton transport);GO:0030007(cellular potassium ion homeostasis);GO:0036376(sodium ion export across plasma membrane);GO:0043231(intracellular membrane-bounded…	00190(Oxidative phosphorylation)	K01542	EC:3.6.3.10	potassium-transporting ATPase alpha chain 1, partial [Columba livia]	NA	3.69334	2.65316	1.66126	5.37195	0.927097	1.39473	1.40092	0.994943	2.83607	1.50389	0.00837883	0.610026	up	yes
gene9093	SLC4A4	rna18956	GO:0005452(inorganic anion exchanger activity);GO:0008510(sodium:bicarbonate symporter activity);GO:0015698(inorganic anion transport);GO:0015701(bicarbonate transport);GO:0016021(integral component of membrane);GO:0016323(basolateral plasma membrane);GO:0035725(sodium ion transmembrane transport);GO:0070062(extracellular exosome);GO:0098656(anion transmembrane transport)	NA	NA	NA	LOW QUALITY PROTEIN: electrogenic sodium bicarbonate cotransporter 1 [Columba livia]	NA	2.58476	3.33396	1.78012	5.3305	9.18687	3.81339	5.44349	3.83027	0.584957	-0.773598	0.0083963	0.610026	down	no
gene26453	LOC106146100	rna52331	GO:0005525(GTP binding)	NA	NA	NA	interferon-induced very large GTPase 1-like, partial [Columba livia]	NA	0.669341	3.45855	2.08585	11.2826	0.963137	1.23602	0.456713	1.12345	4.62951	2.21086	0.00842908	0.610026	up	yes
gene16981	STARD8	rna34299	GO:0007165(signal transduction);GO:0008289(lipid binding)	NA	NA	NA	StAR-related lipid transfer (START) domain containing 8, partial [Columba livia]	NA	34.5416	60.6879	27.8506	57.5127	29.3557	27.2253	25.2299	27.8446	1.64691	0.719763	0.00858856	0.618189	up	no
gene4381	RPS27L	rna9233	GO:0000028(ribosomal small subunit assembly);GO:0003735(structural constituent of ribosome);GO:0006412(translation);GO:0022627(cytosolic small ribosomal subunit)	03010(Ribosome)	K02978	NA	40S ribosomal protein S27-like, partial [Columba livia]	NA	113.112	117.294	130.653	111.866	86.0685	62.1006	85.4755	67.4792	1.57054	0.651256	0.00875315	0.623275	up	no
gene25892	ACSBG1	rna51554;rna51555;rna51553;rna51552	GO:0000038(very long-chain fatty acid metabolic process);GO:0001676(long-chain fatty acid metabolic process);GO:0004467(long-chain fatty acid-CoA ligase activity);GO:0005737(cytoplasm);GO:0031957(very long-chain fatty acid-CoA ligase activity);GO:0051384(response to glucocorticoid);GO:0051384(response to glucocorticoid)	00061(Fatty acid biosynthesis);00071(Fatty acid degradation);04920(Adipocytokine signaling pathway);03320(PPAR signaling pathway);03320(PPAR signaling pathway)	K15013	EC:6.2.1.3	long-chain-fatty-acid--CoA ligase ACSBG1 isoform X1 [Columba livia]	NA	16.2193	14.5689	10.6195	9.23533	23.7991	18.0787	13.029	24.4274	0.638351	-0.647578	0.00879343	0.623275	down	no
gene10075	CASD1	rna20719;rna20717;rna20718	GO:0016021(integral component of membrane);GO:0016021(integral component of membrane)	NA	NA	NA	CAS1 domain-containing protein 1, partial [Pelecanus crispus]	NA	1.9967	3.03226	5.13928	2.82708	5.63808	5.9027	4.9635	5.73125	0.584439	-0.774875	0.00880039	0.623275	down	no
gene11504	LOC110361147	rna23480;rna23481;rna23484;rna23483;rna23482	NA	NA	NA	NA	uncharacterized protein LOC106629508 isoform X2 [Zonotrichia albicollis];uncharacterized protein LOC106731508 [Pelodiscus sinensis]	NA	0.182235	0.42296	0.321711	0.0836396	0.0852061	0.020316	0.0827011	0.0657949	3.97824	1.99213	0.00895142	0.629058	up	yes
gene12950	COL12A1	rna26332	GO:0005581(collagen trimer);GO:0007155(cell adhesion)	NA	NA	NA	LOW QUALITY PROTEIN: collagen alpha-1(XII) chain [Columba livia]	NA	3.34155	3.21037	12.2016	14.0702	3.26112	4.32398	2.12353	4.9468	2.23969	1.1633	0.00897705	0.629058	up	yes
gene17819	LOC110364275	rna35949	GO:0001704(formation of primary germ layer);GO:0001937(negative regulation of endothelial cell proliferation);GO:0003700(DNA binding transcription factor activity);GO:0005634(nucleus);GO:0005737(cytoplasm);GO:0010595(positive regulation of endothelial cell migration);GO:0030154(cell differentiation);GO:0033613(activating transcription factor binding);GO:0035148(tube formation);GO:0045603(positive…	NA	NA	NA	PREDICTED: protein atonal homolog 8 [Ornithorhynchus anatinus]	NA	10.0739	14.8531	101.749	23.2381	15.049	14.4061	13.8407	14.0695	2.61332	1.38589	0.00922493	0.643026	up	yes
gene6443	NGB	rna13532	GO:0005344(oxygen carrier activity);GO:0015671(oxygen transport);GO:0019825(oxygen binding);GO:0020037(heme binding)	NA	NA	NA	neuroglobin [Columba livia]	NA	0.146022	0.249474	0.085514	0.286158	0.963809	0.982899	0.044827	0.904228	0.264928	-1.91633	0.00940366	0.652053	down	yes
gene2242	SLC12A5	rna4999	GO:0007268(chemical synaptic transmission);GO:0015379(potassium:chloride symporter activity)	NA	NA	NA	solute carrier family 12 member 5 [Columba livia]	NA	0.229032	0.172483	0.221088	0.414735	0.833365	1.14784	0.192762	0.791854	0.349764	-1.51555	0.00954768	0.657328	down	yes
gene5458	ORMDL1	rna11625;rna11624	GO:0005789(endoplasmic reticulum membrane);GO:0006672(ceramide metabolic process);GO:0016021(integral component of membrane);GO:0090155(negative regulation of sphingolipid biosynthetic process);GO:0090155(negative regulation of sphingolipid biosynthetic process)	NA	NA	NA	ORM1-like protein 1 [Columba livia]	NA	15.4083	11.3988	12.6029	11.9953	22.1027	18.8876	12.5097	26.1166	0.645661	-0.631152	0.009579	0.657328	down	no
gene2226	LOC102085553	rna4973	GO:0004997(thyrotropin-releasing hormone receptor activity);GO:0005886(plasma membrane);GO:0005887(integral component of plasma membrane);GO:0007186(G-protein coupled receptor signaling pathway)	04020(Calcium signaling pathway);04080(Neuroactive ligand-receptor interaction)	K04282	NA	thyrotropin-releasing hormone receptor [Columba livia]	NA	1.32114	0.396575	1.13078	0.956722	0.341567	0.286879	0.135692	0.424111	3.20238	1.67914	0.00969737	0.66202	up	yes
gene23711	SWI5	rna47583	GO:0000730(DNA recombinase assembly);GO:0032798(Swi5-Sfr1 complex);GO:0071479(cellular response to ionizing radiation)	NA	NA	NA	DNA repair protein SWI5 homolog [Columba livia]	NA	96.3332	95.1795	88.0174	109.671	122.275	113.7	143.458	170.898	0.707213	-0.499784	0.00990313	0.6726	down	no
gene19986	MAP3K7CL	rna40242;rna40243	GO:0000165(MAPK cascade);GO:0000186(activation of MAPKK activity);GO:0004709(MAP kinase kinase kinase activity);GO:0005622(intracellular);GO:0005634(nucleus);GO:0005829(cytosol);GO:0005829(cytosol)	04010(MAPK signaling pathway);04310(Wnt signaling pathway);04140(Autophagy - animal);04520(Adherens junction);04620(Toll-like receptor signaling pathway);04621(NOD-like receptor signaling pathway);04622(RIG-I-like receptor signaling pathway);05168(Herpes simplex infection);05168(Herpes simplex infection)	K04427	EC:2.7.11.25	MAP3K7 C-terminal-like protein isoform X1 [Columba livia];hypothetical protein DV515_00006539 [Erythrura gouldiae]	NA	1.48864	1.74648	0.310095	0.891504	2.38649	4.91964	1.91579	1.69668	0.406345	-1.29922	0.0100087	0.676305	down	yes
gene6781	EYA2	rna14220	GO:0000287(magnesium ion binding);GO:0004725(protein tyrosine phosphatase activity);GO:0005634(nucleus);GO:0005739(mitochondrion);GO:0006355(regulation of transcription, DNA-templated);GO:0007275(multicellular organism development);GO:0014706(striated muscle tissue development);GO:0016576(histone dephosphorylation);GO:0035335(peptidyl-tyrosine dephosphorylation);GO:0097192(extrinsic apoptotic sig…	NA	NA	NA	EYA transcriptional coactivator and phosphatase 2 [Columba livia]	NA	8.74396	11.7562	8.30137	13.5433	13.963	13.7288	18.5545	13.3776	0.710198	-0.493706	0.0100926	0.678507	down	no
gene1265	LOC110362503	rna2937	GO:0005096(GTPase activator activity);GO:0005634(nucleus);GO:0005737(cytoplasm);GO:0005829(cytosol);GO:0005886(plasma membrane);GO:0007283(spermatogenesis);GO:0009898(cytoplasmic side of plasma membrane);GO:0010519(negative regulation of phospholipase activity);GO:0010614(negative regulation of cardiac muscle hypertrophy);GO:0043407(negative regulation of MAP kinase activity);GO:0043547(positive …	04022(cGMP - PKG signaling pathway);04921(Oxytocin signaling pathway);04740(Olfactory transduction)	K18154	NA	PREDICTED: regulator of G-protein signaling 2, partial [Phaethon lepturus]	NA	29.0419	9.2986	6.60589	8.24506	25.5215	22.8906	28.6564	36.8964	0.466736	-1.09932	0.0101817	0.678703	down	yes
gene16969	EDA2R	rna34285	GO:0005886(plasma membrane);GO:0009888(tissue development);GO:0043123(positive regulation of I-kappaB kinase/NF-kappaB signaling);GO:0046330(positive regulation of JNK cascade)	04060(Cytokine-cytokine receptor interaction)	K05163	NA	LOW QUALITY PROTEIN: tumor necrosis factor receptor superfamily member 27 [Columba livia]	NA	0.245714	1.03477	0.805367	1.36667	0.508467	2.17418	4.49277	1.7915	0.385029	-1.37696	0.0101999	0.678703	down	yes
gene17223	TTC38	rna34832;rna34831	GO:0070062(extracellular exosome);GO:0070062(extracellular exosome)	NA	NA	NA	tetratricopeptide repeat protein 38 isoform X1 [Columba livia];tetratricopeptide repeat protein 38 isoform X2 [Columba livia]	NA	6.02357	9.63699	3.73188	10.0641	14.1345	9.10035	8.25086	16.5557	0.613149	-0.70569	0.0102492	0.678703	down	no
gene16482	MRPS25	rna33359	GO:0003735(structural constituent of ribosome);GO:0005739(mitochondrion)	NA	NA	NA	28S ribosomal protein S25, mitochondrial [Patagioenas fasciata monilis]	NA	615.92	381.601	377.548	451.078	643.764	659.352	778.099	647.998	0.669111	-0.579682	0.0103217	0.680101	down	no
gene19890	ERG	rna40049;rna40050;rna40045;rna40046;rna40048;rna40047	GO:0000981(RNA polymerase II transcription factor activity, sequence-specific DNA binding);GO:0005634(nucleus);GO:0006351(transcription, DNA-templated);GO:0006357(regulation of transcription by RNA polymerase II);GO:0030154(cell differentiation);GO:0043565(sequence-specific DNA binding);GO:0003700(DNA binding transcription factor activity);GO:0006355(regulation of transcription, DNA-templated);GO…	NA	NA	NA	transcriptional regulator ERG isoform X3 [Columba livia];transcriptional regulator ERG isoform X5 [Columba livia];transcriptional regulator erg isoform x1 [Limosa lapponica baueri];transcriptional regulator ERG isoform X4 [Columba livia];transcriptional regulator ERG isoform X2 [Columba livia]	NA	11.1792	12.8878	9.00234	10.9332	12.7542	15.2747	14.1789	19.3219	0.715144	-0.483694	0.01051	0.685752	down	no
gene4565	RGS8	rna9688;rna9684;rna9687;rna9689;rna9685;rna9686	GO:0005096(GTPase activator activity);GO:0005737(cytoplasm);GO:0005886(plasma membrane);GO:0043547(positive regulation of GTPase activity);GO:0043547(positive regulation of GTPase activity)	NA	NA	NA	PREDICTED: regulator of G-protein signaling 8 isoform X9 [Struthio camelus australis];regulator of G-protein signaling 8 isoform X3 [Columba livia];regulator of G-protein signaling 8 isoform X2 [Columba livia];regulator of G-protein signaling 8 isoform X1 [Columba livia]	NA	0.181434	0.0466313	0.0712359	0.399087	0.0001	0.0001	0.0001	0.0742449	9.36869	3.22785	0.010511	0.685752	up	yes
gene3391	LOC102092338	rna7387	GO:0004505(phenylalanine 4-monooxygenase activity);GO:0005506(iron ion binding);GO:0006559(L-phenylalanine catabolic process);GO:0016597(amino acid binding);GO:0055114(oxidation-reduction process);GO:0070062(extracellular exosome)	00360(Phenylalanine metabolism);00400(Phenylalanine, tyrosine and tryptophan biosynthesis);00790(Folate biosynthesis)	K00500	EC:1.14.16.1	PREDICTED: phenylalanine-4-hydroxylase isoform X2 [Aquila chrysaetos canadensis]	NA	0.0001	0.0001	0.0001	0.063405	0.0001	0.649484	0.283037	0.016889	0.0670925	-3.8977	0.0106041	0.688433	down	yes
gene24662	CHRDL2	rna49445	GO:0005615(extracellular space)	NA	NA	NA	chordin-like protein 2 [Columba livia]	NA	0.156553	0.82578	0.194633	0.915783	1.2038	0.8735	1.38529	2.06413	0.37866	-1.40103	0.0108411	0.700385	down	yes
gene19912	CHAF1B	rna40098	GO:0000790(nuclear chromatin);GO:0002230(positive regulation of defense response to virus by host);GO:0005654(nucleoplasm);GO:0005829(cytosol);GO:0006335(DNA replication-dependent nucleosome assembly);GO:0033186(CAF-1 complex);GO:0098779(positive regulation of mitophagy in response to mitochondrial depolarization);GO:0098792(xenophagy)	NA	NA	NA	chromatin assembly factor 1 subunit B [Columba livia]	NA	2.32512	2.6755	2.28264	3.27227	2.28088	3.19431	5.92854	6.95721	0.574891	-0.798641	0.0113214	0.719069	down	no
gene14462	UST	rna29457;rna29459;rna29458;rna29460	GO:0008146(sulfotransferase activity);GO:0016021(integral component of membrane);GO:0030010(establishment of cell polarity);GO:0050770(regulation of axonogenesis);GO:0050770(regulation of axonogenesis)	00532(Glycosaminoglycan biosynthesis - chondroitin sulfate / dermatan sulfate);00532(Glycosaminoglycan biosynthesis - chondroitin sulfate / dermatan sulfate)	K03193	EC:2.8.2.-	PREDICTED: LOW QUALITY PROTEIN: uronyl 2-sulfotransferase, partial [Pygoscelis adeliae]	NA	3.17745	6.71434	4.03053	4.97647	3.09705	2.74805	2.19504	2.92643	1.72331	0.785182	0.0113256	0.719069	up	no
gene22724	THBD	rna45696	GO:0004888(transmembrane signaling receptor activity);GO:0005509(calcium ion binding);GO:0005887(integral component of plasma membrane);GO:0007165(signal transduction);GO:0007565(female pregnancy);GO:0009986(cell surface);GO:0030195(negative regulation of blood coagulation)	04933(AGE-RAGE signaling pathway in diabetic complications)	K03907	NA	LOW QUALITY PROTEIN: thrombomodulin, partial [Columba livia]	NA	21.9962	88.5549	24.8847	67.6234	35.2261	15.8382	25.7249	23.3542	2.02768	1.01983	0.0114501	0.719069	up	yes
gene22716	MERTK	rna45683	GO:0001779(natural killer cell differentiation);GO:0004713(protein tyrosine kinase activity);GO:0005524(ATP binding);GO:0005615(extracellular space);GO:0005737(cytoplasm);GO:0007283(spermatogenesis);GO:0016021(integral component of membrane);GO:0016028(rhabdomere);GO:0018108(peptidyl-tyrosine phosphorylation);GO:0030168(platelet activation);GO:0032940(secretion by cell);GO:0034446(substrate adhes…	NA	NA	NA	tyrosine-protein kinase Mer [Columba livia]	NA	3.52808	7.83118	6.59592	12.2583	4.05664	4.3185	3.57406	4.32211	1.85686	0.892862	0.0114557	0.719069	up	no
gene22348	LOC106145954	rna44907;rna44902;rna44909;rna44901;rna44905;rna44906;rna44903;rna44910;rna44904;rna44908;rna44900	GO:0005515(protein binding);GO:0005634(nucleus);GO:0005737(cytoplasm);GO:0005813(centrosome);GO:0005814(centriole);GO:0005856(cytoskeleton);GO:0008017(microtubule binding);GO:0008150(biological_process);GO:0034453(microtubule anchoring);GO:0042995(cell projection);GO:0005654(nucleoplasm);GO:0005654(nucleoplasm)	NA	NA	NA	centrosome-associated protein 350-like isoform X2 [Columba livia];centrosome-associated protein 350-like isoform X9 [Columba livia];centrosome-associated protein 350-like isoform X6 [Columba livia];centrosome-associated protein 350-like isoform X10 [Columba livia];centrosome-associated protein 350-like isoform X4 [Columba livia];centrosome-associated protein 350-like isoform X7 [Columba livia];ce…	NA	0.13269	0.274956	0.107693	0.0752981	0.287287	0.223462	0.705283	0.360938	0.374539	-1.41681	0.0114839	0.719069	down	yes
gene17598	LOC110364179	rna35531	NA	NA	NA	NA		NA	0.30047	0.807599	0.366202	0.705201	0.250811	0.16787	0.0001	0.049431	4.65488	2.21874	0.0114884	0.719069	up	yes
gene6551	TBL1X	rna13712;rna13713	GO:0000118(histone deacetylase complex);GO:0003714(transcription corepressor activity);GO:0006357(regulation of transcription by RNA polymerase II);GO:0016575(histone deacetylation);GO:0016575(histone deacetylation)	04310(Wnt signaling pathway);04310(Wnt signaling pathway)	K04508	NA	PREDICTED: F-box-like/WD repeat-containing protein TBL1X isoform X1 [Serinus canaria];PREDICTED: F-box-like/WD repeat-containing protein TBL1X isoform X2 [Serinus canaria]	NA	5.99285	8.62055	6.77301	7.37049	5.0857	3.82095	3.26836	6.24763	1.56095	0.642428	0.0115103	0.719069	up	no
gene12233	FRMD6	rna24919;rna24920	GO:0003383(apical constriction);GO:0005856(cytoskeleton);GO:0032970(regulation of actin filament-based process);GO:0034613(cellular protein localization);GO:0043296(apical junction complex);GO:0043296(apical junction complex)	04390(Hippo signaling pathway);04392(Hippo signaling pathway - multiple species);04392(Hippo signaling pathway - multiple species)	K16822	NA	FERM domain-containing protein 6 isoform B [Patagioenas fasciata monilis];FERM domain-containing protein 6 isoform A [Patagioenas fasciata monilis]	NA	5.03793	7.1786	6.73005	15.5552	4.79214	5.02488	3.54682	5.17916	1.86064	0.895796	0.0116328	0.720719	up	no
gene4400	FAAH	rna9293;rna9294;rna9295	GO:0009062(fatty acid catabolic process);GO:0016021(integral component of membrane);GO:0016884(carbon-nitrogen ligase activity, with glutamine as amido-N-donor);GO:0017064(fatty acid amide hydrolase activity);GO:0047372(acylglycerol lipase activity);GO:0004040(amidase activity);GO:0005739(mitochondrion);GO:0005739(mitochondrion)	04723(Retrograde endocannabinoid signaling);04723(Retrograde endocannabinoid signaling)	K15528	EC:3.5.1.99	fatty-acid amide hydrolase 1 [Columba livia];fatty-acid amide hydrolase 1 isoform X1 [Columba livia]	NA	5.25931	8.31251	4.28823	5.30133	8.27412	7.39513	7.24402	9.77321	0.708592	-0.496974	0.0116611	0.720719	down	no
gene13696	MME	rna27967	GO:0001822(kidney development);GO:0004222(metalloendopeptidase activity);GO:0005886(plasma membrane);GO:0005903(brush border);GO:0005925(focal adhesion);GO:0006508(proteolysis);GO:0008021(synaptic vesicle);GO:0008238(exopeptidase activity);GO:0008270(zinc ion binding);GO:0016021(integral component of membrane);GO:0019233(sensory perception of pain);GO:0030424(axon);GO:0030425(dendrite);GO:0044306…	NA	NA	NA	neprilysin [Columba livia]	NA	1.63451	2.4134	4.0767	1.78421	0.695521	1.43945	1.02348	1.37119	2.18755	1.12932	0.0117	0.720719	up	yes
gene8375	QPCT	rna17421	GO:0008270(zinc ion binding);GO:0016603(glutaminyl-peptide cyclotransferase activity);GO:0017186(peptidyl-pyroglutamic acid biosynthetic process, using glutaminyl-peptide cyclotransferase)	NA	NA	NA	glutaminyl-peptide cyclotransferase [Columba livia]	NA	13.0331	27.3852	8.0713	28.4841	7.66859	6.49279	10.4169	14.6426	1.96257	0.972745	0.0119509	0.732765	up	no
gene13571	LOC102085397	rna27655	GO:0001889(liver development);GO:0004806(triglyceride lipase activity);GO:0005737(cytoplasm);GO:0005811(lipid droplet);GO:0006629(lipid metabolic process);GO:0008152(metabolic process);GO:0010898(positive regulation of triglyceride catabolic process);GO:0016020(membrane);GO:0016042(lipid catabolic process);GO:0016787(hydrolase activity);GO:0019433(triglyceride catabolic process);GO:0055088(lipid …	00561(Glycerolipid metabolism)	K16816	EC:3.1.1.3	patatin-like phospholipase domain-containing protein 2 [Columba livia]	NA	47.4202	18.8366	19.4773	23.0721	20.3819	11.5735	13.9342	16.229	1.75159	0.808661	0.0121197	0.735517	up	no
gene10969	CPAMD8	rna22385;rna22388;rna22384;rna22387;rna22386	GO:0004866(endopeptidase inhibitor activity);GO:0005576(extracellular region);GO:0005615(extracellular space);GO:0005615(extracellular space)	NA	NA	NA	C3 and PZP-like alpha-2-macroglobulin domain-containing protein 8 isoform X1 [Columba livia];C3 and PZP-like alpha-2-macroglobulin domain-containing protein 8 isoform X3 [Columba livia];C3 and PZP-like alpha-2-macroglobulin domain-containing protein 8 isoform X2 [Columba livia]	NA	0.483303	0.557383	1.46231	0.746083	0.28994	0.328646	0.438323	0.343215	2.32056	1.21447	0.0121742	0.735517	up	yes
gene8311	SMPX	rna17287;rna17288;rna17283;rna17286;rna17281;rna17284;rna17282;rna17285;rna17289	GO:0005634(nucleus);GO:0005927(muscle tendon junction);GO:0006941(striated muscle contraction);GO:0031430(M band);GO:0043034(costamere);GO:0043034(costamere)	NA	NA	NA	small muscular protein [Columba livia]	NA	79.8154	102.088	52.396	81.3508	53.4376	93.8518	294.101	144.736	0.538536	-0.892885	0.0122072	0.735517	down	no
gene22370	GSN	rna44942;rna44940;rna44941	GO:0002102(podosome);GO:0003779(actin binding);GO:0005509(calcium ion binding);GO:0005634(nucleus);GO:0005829(cytosol);GO:0005886(plasma membrane);GO:0005925(focal adhesion);GO:0006911(phagocytosis, engulfment);GO:0014891(striated muscle atrophy);GO:0016021(integral component of membrane);GO:0016528(sarcoplasm);GO:0019904(protein domain specific binding);GO:0030027(lamellipodium);GO:0030041(actin…	04810(Regulation of actin cytoskeleton);04810(Regulation of actin cytoskeleton)	K05768	NA	gelsolin isoform X1 [Columba livia];gelsolin isoform X2 [Columba livia];gelsolin isoform X3 [Columba livia]	NA	216.481	336.796	388.867	913.119	207.31	262.004	206.12	297.806	1.90627	0.930755	0.0122179	0.735517	up	no
gene15952	SLC35F3	rna32293	GO:0015888(thiamine transport);GO:0016021(integral component of membrane)	NA	NA	NA	putative thiamine transporter SLC35F3 [Columba livia]	NA	0.410101	0.381596	0.192074	0.537132	0.0001	0.093605	0.084977	0.166701	4.40353	2.13866	0.0123187	0.73823	up	yes
gene766	LOC102098453	rna1726;rna1727	GO:0003682(chromatin binding);GO:0005515(protein binding);GO:0005634(nucleus);GO:0008284(positive regulation of cell proliferation);GO:0009409(response to cold);GO:0040015(negative regulation of multicellular organism growth);GO:0042742(defense response to bacterium);GO:0043066(negative regulation of apoptotic process);GO:0045944(positive regulation of transcription by RNA polymerase II);GO:00508…	NA	NA	NA	placenta-specific gene 8 protein, transcript variant X1, partial [Columba livia]	NA	45.2248	75.3947	33.8537	80.9131	169.571	69.2242	66.1978	72.7534	0.623133	-0.682389	0.0124412	0.742216	down	no
gene12385	RNF24	rna25183;rna25185;rna25184;rna25186	GO:0000209(protein polyubiquitination);GO:0008270(zinc ion binding);GO:0016021(integral component of membrane);GO:0043161(proteasome-mediated ubiquitin-dependent protein catabolic process);GO:0061630(ubiquitin protein ligase activity);GO:0061630(ubiquitin protein ligase activity)	NA	NA	NA	RING finger protein 24 isoform X1 [Columba livia];RING finger protein 24 [Patagioenas fasciata monilis];hypothetical protein DUI87_09654 [Hirundo rustica rustica]	NA	2.07654	1.95708	1.6041	2.74711	1.63882	5.18646	3.72475	3.68843	0.588886	-0.76394	0.0126464	0.742534	down	no
gene25065	LOC102096712	rna50105;rna50107;rna50106	GO:0000981(RNA polymerase II transcription factor activity, sequence-specific DNA binding);GO:0005634(nucleus);GO:0005634(nucleus)	NA	NA	NA	forkhead box protein I1c isoform X1 [Columba livia];forkhead box protein I1c isoform X2 [Columba livia]	NA	0.355217	0.502923	0.213261	0.380086	0.140641	0.109969	0.0919789	0.146698	2.96654	1.56878	0.0127142	0.742534	up	yes
gene1605	LYPD6	rna3673;rna3675;rna3668;rna3672;rna3674;rna3669;rna3671;rna3670	GO:0005575(cellular_component);GO:0005576(extracellular region);GO:0005737(cytoplasm);GO:0005886(plasma membrane);GO:0016020(membrane);GO:0030054(cell junction);GO:0030548(acetylcholine receptor regulator activity);GO:0030550(acetylcholine receptor inhibitor activity);GO:0031225(anchored component of membrane);GO:0043005(neuron projection);GO:0045202(synapse);GO:0045202(synapse)	NA	NA	NA	ly6/PLAUR domain-containing protein 6 [Columba livia]	NA	0.0395012	0.647009	0.864113	0.123873	0.0270949	0.0681672	0.111944	0.203158	4.08051	2.02875	0.0127163	0.742534	up	yes
gene9242	LOC102083843	rna19193	GO:0003700(DNA binding transcription factor activity);GO:0006355(regulation of transcription, DNA-templated)	NA	NA	NA	zinc finger protein OZF [Columba livia]	NA	2.57792	6.72131	1.32992	6.84479	2.09872	1.24188	2.06574	1.3399	2.59018	1.37305	0.0127417	0.742534	up	yes
gene18570	PIGR	rna37358	GO:0016021(integral component of membrane)	04672(Intestinal immune network for IgA production)	K13073	NA	polymeric immunoglobulin receptor [Columba livia]	NA	0.0001	0.0001	0.0001	0.145733	0.0001	2.11794	2.10899	0.0001	0.0345466	-4.85531	0.0127974	0.742534	down	yes
gene9265	GALNT15	rna19233;rna19232	GO:0000139(Golgi membrane);GO:0006486(protein glycosylation);GO:0016021(integral component of membrane);GO:0016757(transferase activity, transferring glycosyl groups);GO:0030133(transport vesicle);GO:0030246(carbohydrate binding);GO:0030246(carbohydrate binding)	00512(Mucin type O-glycan biosynthesis);00512(Mucin type O-glycan biosynthesis)	K00710	EC:2.4.1.41	polypeptide N-acetylgalactosaminyltransferase 15 [Columba livia];polypeptide N-acetylgalactosaminyltransferase 15 isoform X2 [Columba livia]	NA	0.442413	0.44341	2.6109	7.42977	0.448615	0.431819	0.724045	1.48032	3.54205	1.82458	0.0128073	0.742534	up	yes
gene26538	LOC102091666	rna52415	GO:0030198(extracellular matrix organization);GO:0042803(protein homodimerization activity);GO:0050840(extracellular matrix binding)	NA	NA	NA	olfactomedin-like protein 2A [Columba livia]	NA	2.73441	4.03649	3.44853	10.0959	2.32388	0.0001	0.500013	0.0001	7.19358	2.84671	0.0128813	0.742534	up	yes
gene11038	PSAT1	rna22498;rna22499;rna22497;rna22500	GO:0004648(O-phospho-L-serine:2-oxoglutarate aminotransferase activity);GO:0005737(cytoplasm);GO:0006564(L-serine biosynthetic process);GO:0070062(extracellular exosome);GO:0070062(extracellular exosome)	00260(Glycine, serine and threonine metabolism);00750(Vitamin B6 metabolism);00750(Vitamin B6 metabolism)	K00831	EC:2.6.1.52	phosphoserine aminotransferase isoform X2 [Columba livia];phosphoserine aminotransferase isoform X3 [Columba livia];phosphoserine aminotransferase isoform X1 [Columba livia];phosphoserine aminotransferase isoform X4 [Columba livia]	NA	1.29569	2.96884	1.49376	1.10077	4.05179	2.05439	4.28756	2.87842	0.5168	-0.952322	0.0129601	0.742534	down	no
gene10330	LOC102088006	rna21268	GO:0003674(molecular_function);GO:0005575(cellular_component);GO:0008150(biological_process)	NA	NA	NA	heme-binding protein 2 [Columba livia]	NA	0.602937	0.31047	0.366869	0.546381	0.820935	1.10815	1.09178	0.888648	0.467233	-1.09778	0.0129889	0.742534	down	yes
gene26524	LOC106146106	rna52401	GO:0005525(GTP binding)	NA	NA	NA	interferon-induced very large GTPase 1-like, partial [Columba livia]	NA	2.41381	10.2298	12.0543	38.9805	4.51552	2.07378	2.83321	11.1987	3.088	1.62667	0.01303	0.742534	up	yes
gene8641	LOC110359835	rna17946	GO:0005737(cytoplasm);GO:0005811(lipid droplet);GO:0016020(membrane);GO:0043231(intracellular membrane-bounded organelle)	NA	NA	NA	perilipin-3-like [Columba livia]	NA	16.436	45.8728	42.4478	44.6205	43.1996	40.8338	116.708	60.6949	0.571371	-0.807501	0.0131151	0.742534	down	no
gene26458	LOC106146101	rna52336	GO:0005525(GTP binding)	NA	NA	NA	interferon-induced very large GTPase 1-like, partial [Columba livia]	NA	2.13314	9.00538	4.67767	24.1046	3.47865	1.05541	1.82611	5.50449	3.36468	1.75047	0.0131715	0.742534	up	yes
gene2312	SRXN1	rna5094	GO:0005524(ATP binding);GO:0032542(sulfiredoxin activity);GO:0055114(oxidation-reduction process);GO:0098869(cellular oxidant detoxification)	NA	NA	NA	LOW QUALITY PROTEIN: sulfiredoxin-1 [Columba livia]	NA	3.30392	20.0216	5.82895	11.7821	5.75045	0.968591	2.19666	5.535	2.83285	1.50225	0.0131754	0.742534	up	yes
gene24296	MEGF6	rna48783	GO:0005509(calcium ion binding)	NA	NA	NA	LOW QUALITY PROTEIN: multiple epidermal growth factor-like domains protein 6 [Columba livia]	NA	7.77044	8.80337	4.93678	8.43709	6.30776	3.66802	4.12494	5.00646	1.56735	0.648329	0.0138134	0.775191	up	no
gene1443	LOC102093473	gene1443	GO:0005506(iron ion binding);GO:0008392(arachidonic acid epoxygenase activity);GO:0008395(steroid hydroxylase activity);GO:0016021(integral component of membrane);GO:0016712(oxidoreductase activity, acting on paired donors, with incorporation or reduction of molecular oxygen, reduced flavin or flavoprotein as one donor, and incorporation of one atom of oxygen);GO:0019369(arachidonic acid metaboli…	00590(Arachidonic acid metabolism);00591(Linoleic acid metabolism)	K07418	EC:1.14.14.1;EC:1.14.14.73	cytochrome P450 2J2 isoform X1 [Columba livia]	NA	0.468229	1.20702	0.970764	1.1568	1.56128	1.91526	3.46455	1.39599	0.456132	-1.13248	0.0140145	0.782941	down	yes
gene1327	LOC110362707	rna3043	NA	NA	NA	NA		NA	0.107128	0.312827	0.118647	0.263804	0.086021	0.030532	0.020715	0.093717	3.47384	1.79653	0.0140698	0.782941	up	yes
gene15088	LOC102083921	rna30747	GO:0005576(extracellular region)	NA	NA	NA	avidin [Columba livia]	NA	26.1719	35.7508	4.18726	12.5128	8.50994	86.0176	80.4465	27.0053	0.389261	-1.36119	0.0141582	0.784444	down	yes
gene22287	AK8	rna44770;rna44768;rna44765;rna44767;rna44769;rna44766	GO:0004017(adenylate kinase activity);GO:0004127(cytidylate kinase activity);GO:0004550(nucleoside diphosphate kinase activity);GO:0005515(protein binding);GO:0005524(ATP binding);GO:0005829(cytosol);GO:0005930(axoneme);GO:0006165(nucleoside diphosphate phosphorylation);GO:0009142(nucleoside triphosphate biosynthetic process);GO:0009165(nucleotide biosynthetic process);GO:0015949(nucleobase-conta…	00230(Purine metabolism);00730(Thiamine metabolism);00730(Thiamine metabolism)	K00939	EC:2.7.4.3	adenylate kinase 8 isoform X2 [Columba livia];adenylate kinase 8 isoform X4 [Columba livia];adenylate kinase 8 isoform X1 [Columba livia];adenylate kinase 8 isoform X6 [Columba livia];adenylate kinase 8 isoform X3 [Columba livia]	NA	0.174379	0.593265	0.43106	0.881755	0.0001	0.0876697	0.0001	0.261691	5.95164	2.57329	0.0142152	0.784444	up	yes
gene9104	JCHAIN	rna18967	GO:0001895(retina homeostasis);GO:0002250(adaptive immune response);GO:0003094(glomerular filtration);GO:0003697(single-stranded DNA binding);GO:0006959(humoral immune response);GO:0019731(antibacterial humoral response);GO:0019862(IgA binding);GO:0031210(phosphatidylcholine binding);GO:0032461(positive regulation of protein oligomerization);GO:0034987(immunoglobulin receptor binding);GO:0042803(…	NA	NA	NA	immunoglobulin J chain [Columba livia]	NA	0.377096	0.981526	1.33295	6.52908	0.531989	0.604645	0.420792	0.807156	3.89948	1.96328	0.0143499	0.787311	up	yes
gene22435	LOC102098559	rna45070	GO:0003674(molecular_function);GO:0008150(biological_process);GO:0016020(membrane);GO:0016021(integral component of membrane)	NA	NA	NA	uncharacterized protein LOC102098559 [Columba livia]	NA	16.5778	14.9079	13.7872	19.8499	22.0546	20.1166	24.4079	22.187	0.733645	-0.446846	0.0145678	0.787311	down	no
gene8052	FNIP1	rna16832;rna16831	GO:0000122(negative regulation of transcription by RNA polymerase II);GO:0002327(immature B cell differentiation);GO:0002904(positive regulation of B cell apoptotic process);GO:0005085(guanyl-nucleotide exchange factor activity);GO:0005737(cytoplasm);GO:0009267(cellular response to starvation);GO:0031334(positive regulation of protein complex assembly);GO:0031929(TOR signaling);GO:0032007(negativ…	04150(mTOR signaling pathway);04150(mTOR signaling pathway)	K20400	NA	folliculin-interacting protein 1 isoform X2 [Columba livia];folliculin-interacting protein 1 isoform X1 [Columba livia]	NA	7.66648	7.52735	17.3719	9.09083	8.01125	6.03834	5.18898	4.88822	1.72657	0.787908	0.0145893	0.787311	up	no
gene15106	GK	rna30768	GO:0004370(glycerol kinase activity);GO:0005739(mitochondrion);GO:0006071(glycerol metabolic process);GO:0006641(triglyceride metabolic process);GO:0016310(phosphorylation);GO:0046167(glycerol-3-phosphate biosynthetic process)	00561(Glycerolipid metabolism);03320(PPAR signaling pathway)	K00864	EC:2.7.1.30	glycerol kinase, partial [Columba livia]	NA	7.00243	17.5655	2.35427	9.66022	5.70391	6.03798	35.6776	41.6264	0.410826	-1.2834	0.0146526	0.787311	down	yes
gene23309	RND2	rna46883;rna46884	GO:0005525(GTP binding);GO:0005622(intracellular);GO:0007264(small GTPase mediated signal transduction);GO:0048672(positive regulation of collateral sprouting);GO:0048672(positive regulation of collateral sprouting)	NA	NA	NA	PREDICTED: rho-related GTP-binding protein RhoN [Egretta garzetta];rho-related GTP-binding protein RhoN isoform X2 [Anas platyrhynchos]	NA	1.98754	3.72191	8.25004	2.76134	1.49339	2.1633	2.01268	1.72826	2.2603	1.17651	0.0146602	0.787311	up	yes
gene25092	POLR3H	rna50169	GO:0001056(RNA polymerase III activity);GO:0003677(DNA binding);GO:0005666(DNA-directed RNA polymerase III complex);GO:0005813(centrosome);GO:0006384(transcription initiation from RNA polymerase III promoter)	00230(Purine metabolism);00240(Pyrimidine metabolism);03020(RNA polymerase);04623(Cytosolic DNA-sensing pathway)	K03022	NA	DNA-directed RNA polymerase III subunit RPC8 [Columba livia]	NA	14.6404	14.4482	10.2528	15.9042	19.3127	19.689	17.9285	19.3314	0.724423	-0.465095	0.0146749	0.787311	down	no
gene26529	LOC102090444	rna52406	GO:0004252(serine-type endopeptidase activity);GO:0005777(peroxisome);GO:0016485(protein processing);GO:0031998(regulation of fatty acid beta-oxidation)	NA	NA	NA	peroxisomal leader peptide-processing protease, partial [Columba livia]	NA	56.1313	22.7659	28.1452	62.4994	18.4641	18.1478	33.2766	21.6584	1.85197	0.889058	0.0147415	0.787311	up	no
gene13156	RSAD2	rna26730	GO:0003824(catalytic activity);GO:0005741(mitochondrial outer membrane);GO:0005743(mitochondrial inner membrane);GO:0005789(endoplasmic reticulum membrane);GO:0005811(lipid droplet);GO:0034157(positive regulation of toll-like receptor 7 signaling pathway);GO:0034165(positive regulation of toll-like receptor 9 signaling pathway);GO:0043367(CD4-positive, alpha-beta T cell differentiation);GO:004362…	05164(Influenza A)	K15045	NA	radical S-adenosyl methionine domain-containing protein 2 [Columba livia]	NA	1.75483	3.81075	0.900976	1.39861	13.7694	3.18412	1.43928	2.99918	0.367669	-1.44352	0.014803	0.787311	down	yes
gene2228	OCSTAMP	rna4977	GO:0016021(integral component of membrane);GO:0034241(positive regulation of macrophage fusion);GO:0045672(positive regulation of osteoclast differentiation);GO:0071356(cellular response to tumor necrosis factor);GO:0071391(cellular response to estrogen stimulus);GO:0072674(multinuclear osteoclast differentiation);GO:0090290(positive regulation of osteoclast proliferation)	04020(Calcium signaling pathway);04080(Neuroactive ligand-receptor interaction)	K04282	NA	osteoclast stimulatory transmembrane protein [Columba livia]	NA	0.308862	0.068502	0.294678	0.073981	0.0001	0.095968	0.0001	0.0001	7.74944	2.95409	0.0148364	0.787311	up	yes
gene15719	NT5C2	rna31816;rna31817	GO:0008253(5'-nucleotidase activity);GO:0016311(dephosphorylation);GO:0046872(metal ion binding);GO:0046872(metal ion binding)	00230(Purine metabolism);00240(Pyrimidine metabolism);00760(Nicotinate and nicotinamide metabolism);00760(Nicotinate and nicotinamide metabolism)	K01081	EC:3.1.3.5	PREDICTED: cytosolic purine 5'-nucleotidase isoform X1 [Struthio camelus australis];cytosolic purine 5'-nucleotidase isoform X1 [Columba livia]	NA	22.8359	28.2978	19.9702	15.3635	26.9443	41.8391	50.9922	19.8171	0.619426	-0.690995	0.0149146	0.787311	down	no
gene3448	NINJ2	rna7501	GO:0007155(cell adhesion);GO:0016021(integral component of membrane);GO:0042246(tissue regeneration)	NA	NA	NA	PREDICTED: LOW QUALITY PROTEIN: ninjurin-2 [Egretta garzetta]	NA	0.25948	1.2694	1.50687	6.47433	0.398965	0.27704	0.298629	1.29084	4.19783	2.06964	0.0149211	0.787311	up	yes
gene25386	INPP5F	rna50605	GO:0005622(intracellular);GO:0014898(cardiac muscle hypertrophy in response to stress);GO:0031161(phosphatidylinositol catabolic process);GO:0042578(phosphoric ester hydrolase activity);GO:0048015(phosphatidylinositol-mediated signaling)	00562(Inositol phosphate metabolism);04070(Phosphatidylinositol signaling system)	K21798	EC:3.1.3.-	phosphatidylinositide phosphatase SAC2 [Columba livia]	NA	8.74974	12.6481	6.99975	11.4377	15.8781	10.0551	18.4284	12.3844	0.701993	-0.510472	0.0149832	0.787451	down	no
gene8542	VPREB3	rna17731	GO:0002377(immunoglobulin production);GO:0005615(extracellular space);GO:0006955(immune response)	NA	NA	NA	pre-B lymphocyte protein 3 [Columba livia]	NA	1.69918	1.36889	5.22776	0.771781	0.371098	0.439419	1.00353	0.975706	3.25033	1.70059	0.0152425	0.797913	up	yes
gene14923	LOC102094603	rna30408;rna30407;rna30409	GO:0004623(phospholipase A2 activity);GO:0005509(calcium ion binding);GO:0005576(extracellular region);GO:0016042(lipid catabolic process);GO:0016042(lipid catabolic process)	00564(Glycerophospholipid metabolism);00565(Ether lipid metabolism);00590(Arachidonic acid metabolism);00591(Linoleic acid metabolism);00592(alpha-Linolenic acid metabolism);04270(Vascular smooth muscle contraction);04270(Vascular smooth muscle contraction)	K01047	EC:3.1.1.4	basic phospholipase A2 Sms-N6 isoform X1 [Columba livia]	NA	0.103561	0.792501	3.20484	0.978214	0.16718	0.0001	0.0001	0.568918	6.89818	2.78622	0.0154017	0.803072	up	yes
gene6248	SPRED1	rna13167;rna13168;rna13169	GO:0000188(inactivation of MAPK activity);GO:0005173(stem cell factor receptor binding);GO:0005654(nucleoplasm);GO:0005737(cytoplasm);GO:0007275(multicellular organism development);GO:0010801(negative regulation of peptidyl-threonine phosphorylation);GO:0010923(negative regulation of phosphatase activity);GO:0016020(membrane);GO:0019901(protein kinase binding);GO:0019902(phosphatase binding);GO:0…	NA	NA	NA	sprouty-related, EVH1 domain-containing protein 1 isoform X1 [Columba livia]	NA	2.40131	3.44934	2.68443	4.17536	2.21897	1.38546	1.91425	2.17987	1.65102	0.723354	0.0155884	0.809148	up	no
gene11551	DMGDH	rna23598;rna23595;rna23597;rna23596;rna23599	GO:0005759(mitochondrial matrix);GO:0006544(glycine metabolic process);GO:0006579(amino-acid betaine catabolic process);GO:0009055(electron transfer activity);GO:0019695(choline metabolic process);GO:0042426(choline catabolic process);GO:0047865(dimethylglycine dehydrogenase activity);GO:0055114(oxidation-reduction process);GO:0055114(oxidation-reduction process)	00260(Glycine, serine and threonine metabolism);00260(Glycine, serine and threonine metabolism)	K00315	EC:1.5.8.4	dimethylglycine dehydrogenase, transcript variant X1, partial [Columba livia];dimethylglycine dehydrogenase, transcript variant X2, partial [Columba livia]	NA	0.486024	0.51867	0.516736	0.448176	0.463239	0.948907	1.3901	1.27125	0.483518	-1.04836	0.0156416	0.809148	down	yes
gene1266	RGS2	rna2938	GO:0005096(GTPase activator activity);GO:0005634(nucleus);GO:0005737(cytoplasm);GO:0005829(cytosol);GO:0005886(plasma membrane);GO:0007283(spermatogenesis);GO:0009898(cytoplasmic side of plasma membrane);GO:0010519(negative regulation of phospholipase activity);GO:0010614(negative regulation of cardiac muscle hypertrophy);GO:0043407(negative regulation of MAP kinase activity);GO:0043547(positive …	04022(cGMP - PKG signaling pathway);04921(Oxytocin signaling pathway);04740(Olfactory transduction)	K18154	NA	regulator of G-protein signaling 2 [Columba livia]	NA	372.183	303.5	192.795	222.525	404.59	329.336	437.771	434.972	0.679046	-0.558418	0.0157321	0.809148	down	no
gene20817	CDC42EP4	rna41900	GO:0005096(GTPase activator activity);GO:0005737(cytoplasm);GO:0005886(plasma membrane);GO:0007266(Rho protein signal transduction);GO:0008360(regulation of cell shape);GO:0015629(actin cytoskeleton);GO:0015630(microtubule cytoskeleton);GO:0017049(GTP-Rho binding);GO:0030838(positive regulation of actin filament polymerization);GO:0031274(positive regulation of pseudopodium assembly);GO:0043547(p…	03015(mRNA surveillance pathway);05164(Influenza A)	K14404	NA	LOW QUALITY PROTEIN: cdc42 effector protein 4 [Columba livia]	NA	6.49869	10.9262	10.0114	10.874	5.96688	5.05734	4.91308	6.68417	1.69354	0.76004	0.0158014	0.809148	up	no
gene10065	DYNC1I1	rna20696	GO:0000776(kinetochore);GO:0000922(spindle pole);GO:0005515(protein binding);GO:0005634(nucleus);GO:0005737(cytoplasm);GO:0005868(cytoplasmic dynein complex);GO:0019060(intracellular transport of viral protein in host cell);GO:0030507(spectrin binding);GO:0031982(vesicle);GO:0036464(cytoplasmic ribonucleoprotein granule);GO:0043657(host cell);GO:0047496(vesicle transport along microtubule);GO:005…	04145(Phagosome);05132(Salmonella infection)	K10415	NA	cytoplasmic dynein 1 intermediate chain 1 [Columba livia]	NA	0.288081	0.716935	0.354564	0.459372	0.073252	0.099082	0.0001	0.275271	4.06284	2.02249	0.0158569	0.809148	up	yes
gene7517	CACNA1G	rna15605	GO:0002027(regulation of heart rate);GO:0005261(cation channel activity);GO:0005886(plasma membrane);GO:0005891(voltage-gated calcium channel complex);GO:0006816(calcium ion transport);GO:0007268(chemical synaptic transmission);GO:0008332(low voltage-gated calcium channel activity);GO:0010045(response to nickel cation);GO:0034220(ion transmembrane transport);GO:0034765(regulation of ion transmemb…	04010(MAPK signaling pathway);04020(Calcium signaling pathway)	K04854	NA	LOW QUALITY PROTEIN: voltage-dependent T-type calcium channel subunit alpha-1G [Columba livia]	NA	0.460398	0.478309	0.69287	0.962865	0.313353	0.397281	0.157968	0.325862	2.17206	1.11906	0.0158848	0.809148	up	yes
gene18431	FMOD	rna37154	GO:0005615(extracellular space);GO:0007409(axonogenesis);GO:0008201(heparin binding);GO:0035385(Roundabout signaling pathway);GO:0048495(Roundabout binding);GO:0048846(axon extension involved in axon guidance);GO:0050770(regulation of axonogenesis)	NA	NA	NA	fibromodulin [Patagioenas fasciata monilis]	NA	20.2866	17.4814	35.5051	161.621	17.2953	11.6331	17.7187	41.8355	2.65469	1.40854	0.0163101	0.827626	up	yes
gene25732	WNT5A	rna51294;rna51295;rna51296	GO:0001736(establishment of planar polarity);GO:0001756(somitogenesis);GO:0001938(positive regulation of endothelial cell proliferation);GO:0001947(heart looping);GO:0002053(positive regulation of mesenchymal cell proliferation);GO:0002088(lens development in camera-type eye);GO:0002741(positive regulation of cytokine secretion involved in immune response);GO:0003323(type B pancreatic cell develo…	04310(Wnt signaling pathway);04150(mTOR signaling pathway);04916(Melanogenesis);04916(Melanogenesis)	K00444	NA	protein Wnt-5a isoform X1 [Columba livia]	NA	1.01531	1.7159	3.2622	4.17788	1.0355	1.37702	0.922097	1.34543	2.17333	1.11991	0.0167053	0.837091	up	yes
gene17414	LOC110364086	rna35169	GO:0001640(adenylate cyclase inhibiting G-protein coupled glutamate receptor activity);GO:0005234(extracellularly glutamate-gated ion channel activity);GO:0005887(integral component of plasma membrane);GO:0007196(adenylate cyclase-inhibiting G-protein coupled glutamate receptor signaling pathway);GO:0015277(kainate selective glutamate receptor activity);GO:0030054(cell junction);GO:0034220(ion tr…	04080(Neuroactive ligand-receptor interaction);04724(Glutamatergic synapse)	K05203	NA	Glutamate receptor ionotropic, kainate 3, partial [Picoides pubescens]	NA	33.6677	26.4629	16.1975	24.18	22.8243	37.0312	34.5433	63.3922	0.63697	-0.650702	0.0167251	0.837091	down	no
gene24696	LOC102090085	rna49508;rna49512;rna49509;rna49511;rna49513;rna49510	GO:0005737(cytoplasm);GO:0009966(regulation of signal transduction);GO:0016020(membrane);GO:0016020(membrane)	NA	NA	NA	connector enhancer of kinase suppressor of ras 2 isoform X1 [Columba livia];connector enhancer of kinase suppressor of ras 2 isoform X5 [Columba livia];connector enhancer of kinase suppressor of ras 2 isoform X3 [Columba livia];connector enhancer of kinase suppressor of ras 2 isoform X6 [Columba livia]	NA	0.166217	0.183714	0.109077	0.211449	0.376849	0.40239	0.369928	0.229107	0.486447	-1.03965	0.0168018	0.837091	down	yes
gene24285	MMEL1	rna48766;rna48765;rna48762;rna48763;rna48764	GO:0004222(metalloendopeptidase activity);GO:0006508(proteolysis);GO:0016021(integral component of membrane);GO:0016021(integral component of membrane)	NA	NA	NA	membrane metallo-endopeptidase-like 1 isoform X3 [Columba livia];membrane metallo-endopeptidase-like 1 isoform X1 [Columba livia];membrane metallo-endopeptidase-like 1 isoform X2 [Columba livia]	NA	1.19124	1.43258	0.579344	1.76933	1.88458	1.89419	1.99116	2.898	0.573665	-0.801719	0.0168636	0.837091	down	no
gene25893	DNAJA4	rna51556;rna51557	GO:0005829(cytosol);GO:0005829(cytosol)	NA	NA	NA	dnaJ-like protein subfamily A member 4 [Patagioenas fasciata monilis];dnaJ homolog subfamily A member 4 isoform X1 [Columba livia]	NA	50.4517	48.7913	36.3284	47.47	52.7474	70.1175	71.4516	58.4698	0.724095	-0.465749	0.016872	0.837091	down	no
gene531	ADGRD1	rna1142;rna1143;rna1145;rna1141;rna1140;rna1144;rna1146	GO:0004930(G-protein coupled receptor activity);GO:0005886(plasma membrane);GO:0007166(cell surface receptor signaling pathway);GO:0016021(integral component of membrane);GO:0016021(integral component of membrane)	NA	NA	NA	adhesion G-protein coupled receptor D1 isoform X1 [Columba livia];adhesion G-protein coupled receptor D1 isoform X4 [Columba livia];adhesion G-protein coupled receptor D1 isoform X5 [Columba livia]	NA	0.730702	1.33294	1.56573	1.71301	0.68773	0.466039	0.702207	0.890259	1.94535	0.960029	0.0169301	0.837091	up	no
gene4983	SPATA13	rna10577;rna10571;rna10570;rna10576;rna10575;rna10572;rna10574;rna10573	GO:0005089(Rho guanyl-nucleotide exchange factor activity);GO:0035023(regulation of Rho protein signal transduction);GO:0043547(positive regulation of GTPase activity);GO:0043547(positive regulation of GTPase activity)	04810(Regulation of actin cytoskeleton);04810(Regulation of actin cytoskeleton)	K05769	NA	spermatogenesis-associated protein 13 isoform X7 [Columba livia];spermatogenesis-associated protein 13 isoform X2 [Columba livia];spermatogenesis-associated protein 13 isoform X3 [Columba livia];spermatogenesis-associated protein 13 isoform X6 [Columba livia];spermatogenesis-associated protein 13 isoform X1 [Columba livia];spermatogenesis-associated protein 13 isoform X4 [Columba livia]	NA	1.97136	1.89144	1.0868	1.99607	2.61573	2.78977	1.66901	3.1111	0.68191	-0.552346	0.0169784	0.837091	down	no
gene9799	LOC102093742	rna20235	GO:0001666(response to hypoxia);GO:0001889(liver development);GO:0002376(immune system process);GO:0002526(acute inflammatory response);GO:0004252(serine-type endopeptidase activity);GO:0005615(extracellular space);GO:0005783(endoplasmic reticulum);GO:0005794(Golgi apparatus);GO:0006508(proteolysis);GO:0006953(acute-phase response);GO:0007219(Notch signaling pathway);GO:0007283(spermatogenesis);G…	NA	NA	NA	haptoglobin [Columba livia]	NA	8.23352	50.0107	114.262	118.256	6.76003	11.1729	38.4479	43.2258	2.91911	1.54553	0.0170022	0.837091	up	yes
gene17567	LOC106145873	rna35452	NA	NA	NA	NA	PREDICTED: LOW QUALITY PROTEIN: alpha-1-macroglobulin-like [Anser cygnoides domesticus]	NA	1.79326	1.16039	1.27534	1.05286	3.2639	3.10868	6.31483	2.37109	0.350755	-1.51146	0.0174759	0.854244	down	yes
gene19910	CLDN14	rna40096	GO:0005198(structural molecule activity);GO:0005783(endoplasmic reticulum);GO:0005886(plasma membrane);GO:0005923(bicellular tight junction);GO:0016021(integral component of membrane)	04514(Cell adhesion molecules (CAMs));04530(Tight junction)	K06087	NA	claudin-14 [Columba livia]	NA	0.202256	0.540976	0.0001	0.169251	0.069594	0.242512	1.40114	3.65651	0.169949	-2.55683	0.0175183	0.854244	down	yes
gene3025	TRANK1	rna6516	GO:0005524(ATP binding)	NA	NA	NA	TPR and ankyrin repeat-containing protein 1 [Columba livia]	NA	2.61765	3.88933	1.99365	3.30469	6.41665	3.87933	2.76461	4.08248	0.688635	-0.538189	0.0175796	0.854244	down	no
gene7913	CCDC69	rna16530	GO:0003674(molecular_function);GO:0005575(cellular_component);GO:0005634(nucleus);GO:0005737(cytoplasm);GO:0005856(cytoskeleton);GO:0008017(microtubule binding);GO:0008150(biological_process);GO:0015630(microtubule cytoskeleton)	NA	NA	NA	coiled-coil domain-containing protein 69 [Columba livia]	NA	14.5968	13.0447	8.02896	15.6425	12.0436	24.9062	15.3409	24.0988	0.671728	-0.574052	0.0176086	0.854244	down	no
gene12471	TRIM55	rna25355;rna25359;rna25360;rna25362;rna25361;rna25358;rna25356;rna25357	GO:0005622(intracellular);GO:0008270(zinc ion binding);GO:0042802(identical protein binding);GO:0042802(identical protein binding)	NA	NA	NA	tripartite motif-containing protein 55 isoform X4 [Columba livia];tripartite motif-containing protein 55 isoform X6 [Columba livia];tripartite motif-containing protein 55 isoform X7 [Columba livia];tripartite motif-containing protein 55 isoform X3 [Columba livia];tripartite motif-containing protein 55 isoform X8 [Columba livia];tripartite motif-containing protein 55 isoform X5 [Columba livia];tri…	NA	29.4169	23.747	29.9565	18.1033	34.3391	38.4815	32.7626	47.2638	0.662255	-0.594542	0.0178594	0.854635	down	no
gene8713	LOC110359851	rna18130;rna18129	NA	NA	NA	NA		NA	2.10831	3.08277	2.67638	3.45795	4.75513	3.89343	2.68315	5.83597	0.659694	-0.600132	0.0178927	0.854635	down	no
gene18121	COL7A1	rna36510	GO:0004867(serine-type endopeptidase inhibitor activity);GO:0005604(basement membrane);GO:0005615(extracellular space);GO:0010951(negative regulation of endopeptidase activity);GO:0035987(endodermal cell differentiation);GO:0042802(identical protein binding)	04974(Protein digestion and absorption)	K16628	NA	LOW QUALITY PROTEIN: collagen alpha-1(VII) chain [Columba livia]	NA	0.097212	1.26045	0.401415	0.424125	3.05371	0.095418	1.8162	1.71815	0.326656	-1.61415	0.0179035	0.854635	down	yes
gene2628	WIF1	rna5788	GO:0045600(positive regulation of fat cell differentiation)	04310(Wnt signaling pathway)	K01691	NA	wnt inhibitory factor 1 [Columba livia]	NA	0.0001	0.29858	16.2984	3.06287	0.120073	0.157609	0.0001	1.63676	10.2688	3.36019	0.0179335	0.854635	up	yes
gene17835	SMYD1	rna35972;rna35973	GO:0003714(transcription corepressor activity);GO:0005634(nucleus);GO:0005737(cytoplasm);GO:0006338(chromatin remodeling);GO:0007507(heart development);GO:0010831(positive regulation of myotube differentiation);GO:0035914(skeletal muscle cell differentiation);GO:0045663(positive regulation of myoblast differentiation);GO:0045892(negative regulation of transcription, DNA-templated);GO:0046872(meta…	NA	NA	NA	histone-lysine N-methyltransferase SMYD1 isoform X1 [Columba livia];histone-lysine N-methyltransferase SMYD1 isoform X2 [Columba livia]	NA	114.18	69.7273	92.9554	64.3562	82.3863	136.024	153.861	173.606	0.625084	-0.677879	0.0179393	0.854635	down	no
gene15553	LOC110363214	rna31465	NA	NA	NA	NA		NA	1.53644	1.4728	1.40427	1.13943	2.9663	2.11913	2.75651	2.88122	0.517846	-0.949406	0.0181523	0.858857	down	no
gene11129	MSS51	rna22710	GO:0035176(social behavior);GO:0046872(metal ion binding)	NA	NA	NA	MSS51 mitochondrial translational activator, partial [Columba livia]	NA	60.6526	29.7177	27.1875	38.4212	64.4029	57.8275	60.338	52.1766	0.664461	-0.589743	0.0181577	0.858857	down	no
gene7529	LOC110359310	rna15625	NA	NA	NA	NA		NA	3.23784	4.0061	5.07531	1.66981	0.542625	0.699387	2.31837	1.1183	2.98995	1.58012	0.018395	0.866988	up	yes
gene767	LOC102098752	rna1729;rna1728	GO:0003682(chromatin binding);GO:0008284(positive regulation of cell proliferation);GO:0009409(response to cold);GO:0040015(negative regulation of multicellular organism growth);GO:0042742(defense response to bacterium);GO:0043066(negative regulation of apoptotic process);GO:0045944(positive regulation of transcription by RNA polymerase II);GO:0050873(brown fat cell differentiation);GO:0050873(br…	NA	NA	NA	placenta-specific gene 8 protein isoform X1 [Columba livia]	NA	5.13671	12.6213	2.18341	7.92942	20.4637	5.85963	11.3848	13.8349	0.540729	-0.887021	0.0185358	0.870523	down	no
gene25215	ITGB2	rna50352	GO:0007159(leukocyte cell-cell adhesion);GO:0007160(cell-matrix adhesion);GO:0007229(integrin-mediated signaling pathway);GO:0009986(cell surface);GO:0019901(protein kinase binding);GO:0030369(ICAM-3 receptor activity);GO:0030593(neutrophil chemotaxis);GO:0034113(heterotypic cell-cell adhesion);GO:0034687(integrin alphaL-beta2 complex);GO:0035987(endodermal cell differentiation);GO:0043113(recept…	04514(Cell adhesion molecules (CAMs));04145(Phagosome);04810(Regulation of actin cytoskeleton)	K06464	NA	integrin beta-2 [Columba livia]	NA	1.55295	3.3112	1.45942	7.24073	1.24854	1.14104	1.36488	2.16597	2.2911	1.19604	0.0186186	0.871326	up	yes
gene17947	ABHD5	rna36156	GO:0005634(nucleus);GO:0005737(cytoplasm);GO:0005811(lipid droplet);GO:0005829(cytosol);GO:0006654(phosphatidic acid biosynthetic process);GO:0010891(negative regulation of sequestering of triglyceride);GO:0010898(positive regulation of triglyceride catabolic process);GO:0019915(lipid storage);GO:0042171(lysophosphatidic acid acyltransferase activity);GO:0051006(positive regulation of lipoprotein…	NA	NA	NA	1-acylglycerol-3-phosphate O-acyltransferase ABHD5 [Falco cherrug]	NA	16.7858	47.5062	53.676	36.3421	35.7152	18.2475	15.9836	13.4966	1.84929	0.88697	0.0188002	0.876725	up	no
gene19541	LOC102084489	rna39258;rna39260;rna39259;rna39257	GO:0005737(cytoplasm);GO:0010628(positive regulation of gene expression);GO:0030027(lamellipodium);GO:0030175(filopodium);GO:0044297(cell body);GO:0090131(mesenchyme migration);GO:0090131(mesenchyme migration)	NA	NA	NA	actin, aortic smooth muscle-like [Terrapene mexicana triunguis]	NA	0.651996	0.49867	1.4576	2.87128	0.498031	0.484021	0.544564	0.122011	3.32371	1.73279	0.0189107	0.877843	up	yes
gene13496	LOC102094671	rna27515	GO:0004459(L-lactate dehydrogenase activity);GO:0005739(mitochondrion);GO:0005829(cytosol);GO:0005975(carbohydrate metabolic process);GO:0006090(pyruvate metabolic process);GO:0043209(myelin sheath);GO:0045121(membrane raft);GO:0055114(oxidation-reduction process);GO:0070062(extracellular exosome)	00010(Glycolysis / Gluconeogenesis);00620(Pyruvate metabolism);00640(Propanoate metabolism);00270(Cysteine and methionine metabolism)	K00016	EC:1.1.1.27	L-lactate dehydrogenase B chain [Columba livia]	NA	10.5439	11.7734	2.73565	1.46632	4.94102	11.2898	21.9827	27.3904	0.404233	-1.30674	0.0189568	0.877843	down	yes
gene17713	LOC110364212	rna35773	NA	NA	NA	NA		NA	0.588902	1.10203	0.798817	1.58026	5.48634	1.08464	1.19085	1.43088	0.442743	-1.17546	0.0190274	0.878047	down	yes
gene14143	HSF2	rna28793	GO:0000790(nuclear chromatin);GO:0000979(RNA polymerase II core promoter sequence-specific DNA binding);GO:0001046(core promoter sequence-specific DNA binding);GO:0001162(RNA polymerase II intronic transcription regulatory region sequence-specific DNA binding);GO:0001228(transcriptional activator activity, RNA polymerase II transcription regulatory region sequence-specific DNA binding);GO:0005634…	NA	NA	NA	heat shock factor protein 2 [Columba livia]	NA	19.3567	15.9266	14.2842	33.2879	30.9556	23.4408	43.3193	24.125	0.68003	-0.556331	0.0192985	0.880635	down	no
gene1028	BBS5	rna2314	GO:0005930(axoneme);GO:0032266(phosphatidylinositol-3-phosphate binding);GO:0034464(BBSome);GO:0036064(ciliary basal body);GO:0046907(intracellular transport)	NA	NA	NA	Bardet-Biedl syndrome 5 protein [Columba livia]	NA	8.10566	16.3778	14.4679	13.1337	18.0557	15.0595	21.4426	19.8527	0.699968	-0.514639	0.0193034	0.880635	down	no
gene17415	LOC102091214	rna35170	NA	NA	NA	NA		NA	1.00904	3.29371	0.737271	0.639398	0.341093	0.114161	0.913029	0.480252	3.07239	1.61936	0.0193557	0.880635	up	yes
gene3407	USP18	rna7410;rna7411;rna7409;rna7412	GO:0006511(ubiquitin-dependent protein catabolic process);GO:0016579(protein deubiquitination);GO:0019785(ISG15-specific protease activity);GO:0035634(response to stilbenoid);GO:0036459(thiol-dependent ubiquitinyl hydrolase activity);GO:0036459(thiol-dependent ubiquitinyl hydrolase activity)	NA	NA	NA	ubiquitin specific peptidase 18 [Columba livia]	NA	7.63162	14.6259	4.52143	6.93376	29.7301	10.6325	7.81098	10.8115	0.571546	-0.807057	0.0194045	0.880635	down	no
gene18486	KCNC4	rna37221;rna37222	GO:0005251(delayed rectifier potassium channel activity);GO:0008076(voltage-gated potassium channel complex);GO:0016021(integral component of membrane);GO:0031594(neuromuscular junction);GO:0034765(regulation of ion transmembrane transport);GO:0043679(axon terminus);GO:0046928(regulation of neurotransmitter secretion);GO:0051260(protein homooligomerization);GO:0071805(potassium ion transmembrane …	NA	NA	NA	potassium voltage-gated channel subfamily C member 4 isoform X2 [Athene cunicularia];potassium voltage-gated channel subfamily C member 4 isoform X1 [Athene cunicularia]	NA	1.42053	0.061635	13.5495	3.98761	0.881844	0.115435	0.716264	2.50643	4.50696	2.17215	0.019416	0.880635	up	yes
gene7795	SFXN1	rna16298;rna16299	GO:0005743(mitochondrial inner membrane);GO:0006826(iron ion transport);GO:0015075(ion transmembrane transporter activity);GO:0016021(integral component of membrane);GO:0030218(erythrocyte differentiation);GO:0034220(ion transmembrane transport);GO:0005739(mitochondrion);GO:0055072(iron ion homeostasis);GO:0055072(iron ion homeostasis)	04120(Ubiquitin mediated proteolysis);04120(Ubiquitin mediated proteolysis)	K03351	NA	sideroflexin-1 isoform X1 [Columba livia];sideroflexin-1 isoform X2 [Columba livia]	NA	23.9793	24.7445	23.7337	27.7703	33.4145	29.5882	32.7463	38.911	0.744302	-0.426039	0.0195091	0.88184	down	no
gene13355	LOC110362223	rna27197	NA	NA	NA	NA		NA	2.80584	2.5506	4.08971	3.19815	1.49207	2.2077	1.21919	1.57327	1.94761	0.961702	0.0196376	0.884629	up	no
gene8372	LOC102084097	rna17418	GO:0000281(mitotic cytokinesis);GO:0001578(microtubule bundle formation);GO:0005524(ATP binding);GO:0005634(nucleus);GO:0005813(centrosome);GO:0005874(microtubule);GO:0006888(ER to Golgi vesicle-mediated transport);GO:0007409(axonogenesis);GO:0008017(microtubule binding);GO:0008089(anterograde axonal transport);GO:0008568(microtubule-severing ATPase activity);GO:0010458(exit from mitosis);GO:0015…	NA	NA	NA	spastin [Athene cunicularia]	NA	5.51293	13.3731	4.54757	11.8816	6.67512	4.08184	5.00725	4.7851	1.71856	0.781201	0.0197232	0.885474	up	no
gene22503	LOC110355074	rna45240	NA	NA	NA	NA		NA	0.518382	4.42953	0.4687	1.45151	0.282696	0.17703	0.713321	0.923946	3.27522	1.71159	0.0200448	0.89687	up	yes
gene490	NCOR2	rna1040	GO:0000118(histone deacetylase complex);GO:0000122(negative regulation of transcription by RNA polymerase II);GO:0003677(DNA binding);GO:0003714(transcription corepressor activity);GO:0008134(transcription factor binding);GO:0016922(ligand-dependent nuclear receptor binding)	04330(Notch signaling pathway)	K06065	NA	nuclear receptor corepressor 2, partial [Columba livia]	NA	10.2704	11.1757	8.7882	12.2955	11.9122	12.6986	13.5728	20.0717	0.730058	-0.453917	0.020178	0.89979	down	no
gene8978	LOC102093126	rna18762	GO:0001533(cornified envelope);GO:0002548(monocyte chemotaxis);GO:0002685(regulation of leukocyte migration);GO:0005198(structural molecule activity);GO:0005509(calcium ion binding);GO:0005544(calcium-dependent phospholipid binding);GO:0005615(extracellular space);GO:0005654(nucleoplasm);GO:0005768(endosome);GO:0005925(focal adhesion);GO:0006909(phagocytosis);GO:0006954(inflammatory response);GO:…	NA	NA	NA	annexin A1 isoform p37-like [Columba livia]	NA	2.57184	14.8312	4.32457	29.8463	1.75231	3.0514	6.83317	5.41244	3.02499	1.59693	0.0202481	0.899883	up	yes
gene22770	CCDC50	rna45800	GO:0005737(cytoplasm);GO:0031625(ubiquitin protein ligase binding)	NA	NA	NA	coiled-coil domain-containing protein 50 [Columba livia]	NA	98.0982	98.2995	102.359	83.2725	72.2267	58.5246	68.5139	53.804	1.50958	0.594151	0.0205245	0.908026	up	no
gene12192	C1S	rna24841;rna24837;rna24836;rna24839;rna24842;rna24840;rna24838	GO:0005576(extracellular region);GO:0006956(complement activation);GO:0006958(complement activation, classical pathway);GO:0006958(complement activation, classical pathway)	NA	NA	NA	complement C1s subcomponent isoform X1 [Columba livia]	NA	2.03329	4.62986	2.50501	14.2423	3.13382	2.64059	1.74253	2.78859	2.27164	1.18374	0.020575	0.908026	up	yes
gene17400	COL8A2	rna35153	GO:0005576(extracellular region);GO:0005581(collagen trimer);GO:0031012(extracellular matrix);GO:0048593(camera-type eye morphogenesis);GO:0050673(epithelial cell proliferation)	04974(Protein digestion and absorption)	K19479	NA	PREDICTED: collagen alpha-2(VIII) chain [Corvus brachyrhynchos]	NA	0.448916	0.442862	0.827108	2.18277	0.122962	0.165849	0.407423	0.626404	2.9499	1.56067	0.0206369	0.908026	up	yes
gene7729	RAP1GAP2	rna16119	GO:0005096(GTPase activator activity);GO:0005737(cytoplasm);GO:0005813(centrosome);GO:0005886(plasma membrane);GO:0008361(regulation of cell size);GO:0010977(negative regulation of neuron projection development);GO:0031965(nuclear membrane);GO:0043005(neuron projection);GO:0043547(positive regulation of GTPase activity);GO:0051056(regulation of small GTPase mediated signal transduction)	NA	NA	NA	LOW QUALITY PROTEIN: rap1 GTPase-activating protein 2 [Columba livia]	NA	3.80538	3.04174	1.92682	3.88173	3.69033	4.3614	4.91505	7.90699	0.606295	-0.721907	0.0208185	0.912982	down	no
gene25804	CAPG	rna51388	GO:0003779(actin binding);GO:0005654(nucleoplasm);GO:0005730(nucleolus);GO:0005814(centriole);GO:0019904(protein domain specific binding);GO:0051016(barbed-end actin filament capping);GO:0070062(extracellular exosome);GO:0072686(mitotic spindle);GO:0090543(Flemming body)	NA	NA	NA	macrophage-capping protein [Columba livia]	NA	0.605017	1.63469	0.357955	2.69678	0.353831	0.395812	0.480969	0.284377	3.49471	1.80517	0.0209067	0.913822	up	yes
gene18589	CAMK1G	rna37399	GO:0004683(calmodulin-dependent protein kinase activity);GO:0005524(ATP binding);GO:0005886(plasma membrane);GO:0005954(calcium- and calmodulin-dependent protein kinase complex);GO:0006468(protein phosphorylation);GO:0012505(endomembrane system)	NA	NA	NA	calcium/calmodulin-dependent protein kinase type 1G [Patagioenas fasciata monilis]	NA	0.095638	1.57707	0.059659	0.187278	0.614283	1.59071	2.0593	2.00131	0.306379	-1.70661	0.0210564	0.917338	down	yes
gene12999	PHF3	rna26452;rna26451;rna26454;rna26453	GO:0006351(transcription, DNA-templated);GO:0008270(zinc ion binding);GO:0008270(zinc ion binding)	NA	NA	NA	PHD finger protein 3 isoform X1 [Columba livia]	NA	1.41035	12.2842	0.894033	1.91026	2.10371	1.24961	1.20564	1.41738	2.76069	1.46503	0.021181	0.919744	up	yes
gene8079	GABRB2	rna16911;rna16910;rna16912;rna16913	GO:0004890(GABA-A receptor activity);GO:0005230(extracellular ligand-gated ion channel activity);GO:0005886(plasma membrane);GO:0007165(signal transduction);GO:0007605(sensory perception of sound);GO:0016021(integral component of membrane);GO:0030054(cell junction);GO:0034220(ion transmembrane transport);GO:0043524(negative regulation of neuron apoptotic process);GO:0045202(synapse);GO:0060119(in…	04080(Neuroactive ligand-receptor interaction);04080(Neuroactive ligand-receptor interaction)	K05181	NA	gamma-aminobutyric acid receptor subunit theta isoform B [Alligator mississippiensis];gamma-aminobutyric acid receptor subunit theta isoform A [Alligator mississippiensis]	NA	0.050067	0.103648	0.270593	0.254545	0.0516507	0.0342627	0.0001	0.0862356	3.94111	1.9786	0.0212751	0.920807	up	yes
gene6059	MAPK8IP1	rna12765	GO:0005078(MAP-kinase scaffold activity);GO:0005829(cytosol);GO:0006355(regulation of transcription, DNA-templated);GO:0007258(JUN phosphorylation);GO:0009967(positive regulation of signal transduction);GO:0016020(membrane);GO:0016192(vesicle-mediated transport);GO:0019894(kinesin binding);GO:0019901(protein kinase binding);GO:0030425(dendrite);GO:0044297(cell body);GO:0044302(dentate gyrus mossy…	04010(MAPK signaling pathway)	K04434	NA	C-Jun-amino-terminal kinase-interacting protein 1 [Columba livia]	NA	11.1592	9.69479	14.8655	15.924	10.7892	16.9991	36.0125	19.4828	0.620092	-0.689446	0.0214309	0.922804	down	no
gene23665	TLNRD1	rna47510	GO:0001725(stress fiber);GO:0003779(actin binding);GO:0008150(biological_process)	NA	NA	NA	talin rod domain-containing protein 1 [Chelonia mydas]	NA	18.3553	51.2841	17.6648	28.6	20.6533	14.8377	17.7972	14.914	1.69942	0.765044	0.0214606	0.922804	up	no
gene15089	LOC102095780	rna30748	GO:0005576(extracellular region)	NA	NA	NA	avidin [Columba livia]	NA	18.4698	22.3707	2.38392	14.2101	9.15861	56.8416	55.6859	12.864	0.426864	-1.22815	0.0215655	0.924318	down	yes
gene13461	POLL	rna27433;rna27437;rna27436;rna27438;rna27435;rna27434	GO:0003677(DNA binding);GO:0003887(DNA-directed DNA polymerase activity);GO:0005515(protein binding);GO:0005634(nucleus);GO:0005654(nucleoplasm);GO:0006260(DNA replication);GO:0006289(nucleotide-excision repair);GO:0006303(double-strand break repair via nonhomologous end joining);GO:0016446(somatic hypermutation of immunoglobulin genes);GO:0016829(lyase activity);GO:0046872(metal ion binding);GO:…	03410(Base excision repair);03450(Non-homologous end-joining);03450(Non-homologous end-joining)	K03512	EC:2.7.7.7;EC:4.2.99.-	DNA polymerase lambda isoform X3 [Columba livia];DNA polymerase lambda isoform X2 [Columba livia];DNA polymerase lambda isoform X1 [Columba livia]	NA	5.24916	3.6282	5.2099	5.06542	3.05656	2.13047	2.427	4.21749	1.61878	0.69491	0.0217153	0.924877	up	no
gene12470	CRH	rna25354	GO:0001963(synaptic transmission, dopaminergic);GO:0005615(extracellular space);GO:0006704(glucocorticoid biosynthetic process);GO:0006954(inflammatory response);GO:0017045(corticotropin-releasing hormone activity);GO:0030324(lung development);GO:0030325(adrenal gland development);GO:0032099(negative regulation of appetite);GO:0035641(locomotory exploration behavior);GO:0051464(positive regulatio…	04730(Long-term depression);05034(Alcoholism);04934(Cushing syndrome)	K05256	NA	corticoliberin [Columba livia]	NA	23.4968	25.063	25.4591	24.0225	31.5839	34.761	39.8014	29.732	0.721537	-0.470854	0.0217183	0.924877	down	no
gene20054	IGSF3	rna40384	GO:0003674(molecular_function);GO:0009986(cell surface);GO:0016021(integral component of membrane);GO:0032808(lacrimal gland development)	NA	NA	NA	LOW QUALITY PROTEIN: immunoglobulin superfamily member 3 [Columba livia]	NA	4.02238	5.87136	4.99812	7.11526	4.14966	3.74004	2.83468	3.70799	1.52484	0.608661	0.0218965	0.927649	up	no
gene13063	LOC102092294	rna26562	GO:0004364(glutathione transferase activity);GO:0005829(cytosol);GO:0043390(aflatoxin B1 metabolic process);GO:0098754(detoxification)	00480(Glutathione metabolism);00980(Metabolism of xenobiotics by cytochrome P450);00982(Drug metabolism - cytochrome P450);00983(Drug metabolism - other enzymes)	K00799	EC:2.5.1.18	glutathione S-transferase [Columba livia]	NA	0.0001	0.248594	0.0001	0.0001	0.0001	1.91075	1.91359	0.0001	0.0650781	-3.94168	0.0219234	0.927649	down	yes
gene16278	MST1	rna32968	GO:0004252(serine-type endopeptidase activity);GO:0005773(vacuole);GO:0006508(proteolysis);GO:0010628(positive regulation of gene expression);GO:0010758(regulation of macrophage chemotaxis);GO:0046425(regulation of JAK-STAT cascade);GO:1904036(negative regulation of epithelial cell apoptotic process)	04010(MAPK signaling pathway);04510(Focal adhesion)	K05460	NA	LOW QUALITY PROTEIN: hepatocyte growth factor-like protein [Columba livia]	NA	3.73142	3.09275	2.4897	2.4501	4.03681	6.01878	3.5706	6.0306	0.598468	-0.740654	0.022008	0.92826	down	no
gene13085	MYOM2	rna26607;rna26606;rna26608	GO:0005739(mitochondrion);GO:0006936(muscle contraction);GO:0031430(M band);GO:0031430(M band)	NA	NA	NA	myomesin-2 isoform X2 [Columba livia];myomesin-2 isoform X1 [Columba livia]	NA	230.275	158.67	234.863	139.252	184.186	339.279	279.615	419.023	0.624383	-0.679497	0.0225882	0.947927	down	no
gene19714	UACA	rna39597	GO:0003674(molecular_function);GO:0005515(protein binding);GO:0005576(extracellular region);GO:0005634(nucleus);GO:0005737(cytoplasm);GO:0005739(mitochondrion);GO:0005856(cytoskeleton);GO:0008150(biological_process);GO:0070062(extracellular exosome);GO:0097190(apoptotic signaling pathway);GO:1901222(regulation of NIK/NF-kappaB signaling)	NA	NA	NA	LOW QUALITY PROTEIN: uveal autoantigen with coiled-coil domains and ankyrin repeats [Columba livia]	NA	10.0434	8.35332	7.30664	17.8939	6.07555	5.54468	7.38481	8.32857	1.595	0.673561	0.0226174	0.947927	up	no
gene1029	LOC110360852	rna2315;rna2316	GO:0032266(phosphatidylinositol-3-phosphate binding);GO:0034464(BBSome);GO:0036064(ciliary basal body);GO:0046907(intracellular transport);GO:0046907(intracellular transport)	NA	NA	NA	Bardet-Biedl syndrome 5 protein [Amazona aestiva]	NA	0.428172	0.594455	0.507687	1.03414	1.9219	0.907775	2.5624	0.812852	0.413294	-1.27476	0.0227992	0.951993	down	yes
gene6115	PLA2G4F	rna12872;rna12873	GO:0001516(prostaglandin biosynthetic process);GO:0004622(lysophospholipase activity);GO:0005829(cytosol);GO:0009395(phospholipid catabolic process);GO:0031982(vesicle);GO:0032587(ruffle membrane);GO:0046872(metal ion binding);GO:0047498(calcium-dependent phospholipase A2 activity);GO:0050482(arachidonic acid secretion);GO:0071236(cellular response to antibiotic);GO:0071407(cellular response to o…	00564(Glycerophospholipid metabolism);00565(Ether lipid metabolism);00590(Arachidonic acid metabolism);00591(Linoleic acid metabolism);00592(alpha-Linolenic acid metabolism);04010(MAPK signaling pathway);04370(VEGF signaling pathway);04217(Necroptosis);04912(GnRH signaling pathway);04270(Vascular smooth muscle contraction);04270(Vascular smooth muscle contraction)	K16342	EC:3.1.1.4	cytosolic phospholipase A2 zeta isoform X2 [Columba livia];cytosolic phospholipase A2 zeta isoform X1 [Columba livia]	NA	0.888353	1.65682	2.15618	2.62083	3.26941	3.06637	1.87139	4.57815	0.572702	-0.804144	0.0228582	0.951993	down	no
gene24706	C1QTNF6	rna49527;rna49531;rna49529;rna49533;rna49530;rna49534;rna49528;rna49532	GO:0005518(collagen binding);GO:0005581(collagen trimer);GO:0005615(extracellular space);GO:0005829(cytosol);GO:0005887(integral component of plasma membrane);GO:0007204(positive regulation of cytosolic calcium ion concentration);GO:0010628(positive regulation of gene expression);GO:0010906(regulation of glucose metabolic process);GO:0043410(positive regulation of MAPK cascade);GO:0051260(protein…	NA	NA	NA	complement C1q tumor necrosis factor-related protein 6 isoform X4 [Columba livia];C1q and tumor necrosis factor related protein 6, transcript variant X1, partial [Columba livia];somatostatin receptor type 3 isoform A [Patagioenas fasciata monilis];complement C1q tumor necrosis factor-related protein 6 isoform X1 [Columba livia];complement C1q tumor necrosis factor-related protein 6 isoform X2 [Co…	NA	2.94513	4.50353	3.81668	4.76867	3.00193	2.6539	1.22698	3.05831	1.6129	0.689654	0.0230488	0.956778	up	no
gene25544	HADH	rna50924	GO:0003857(3-hydroxyacyl-CoA dehydrogenase activity);GO:0005654(nucleoplasm);GO:0005743(mitochondrial inner membrane);GO:0006631(fatty acid metabolic process);GO:0055114(oxidation-reduction process);GO:0070403(NAD+ binding)	00650(Butanoate metabolism);00062(Fatty acid elongation);00071(Fatty acid degradation);00280(Valine, leucine and isoleucine degradation);00310(Lysine degradation);00380(Tryptophan metabolism)	K00022	EC:1.1.1.35	hydroxyacyl-coenzyme A dehydrogenase, mitochondrial [Columba livia]	NA	225.366	187.766	156.952	203.096	232.367	231.216	291.517	302.721	0.730919	-0.452217	0.0231991	0.956778	down	no
gene9246	CREB5	rna19197;rna19201;rna19198;rna19199;rna19200	GO:0003700(DNA binding transcription factor activity);GO:0005515(protein binding);GO:0005634(nucleus);GO:0006366(transcription by RNA polymerase II);GO:0043565(sequence-specific DNA binding);GO:0045893(positive regulation of transcription, DNA-templated);GO:0046872(metal ion binding);GO:0070062(extracellular exosome);GO:0003676(nucleic acid binding);GO:0045444(fat cell differentiation);GO:0045944…	04261(Adrenergic signaling in cardiomyocytes);04261(Adrenergic signaling in cardiomyocytes)	K09047	NA	cyclic AMP-responsive element-binding protein 5 isoform X2 [Columba livia];cyclic AMP-responsive element-binding protein 5 isoform X4 [Columba livia];cyclic AMP-responsive element-binding protein 5 isoform X1 [Columba livia]	NA	0.537405	1.62206	1.52948	2.08019	0.835051	0.660623	0.807577	0.693202	1.92532	0.945098	0.0232491	0.956778	up	no
gene21118	SEMA3D	rna42529;rna42528;rna42530	GO:0001755(neural crest cell migration);GO:0005615(extracellular space);GO:0030215(semaphorin receptor binding);GO:0030335(positive regulation of cell migration);GO:0038191(neuropilin binding);GO:0045499(chemorepellent activity);GO:0048843(negative regulation of axon extension involved in axon guidance);GO:0050919(negative chemotaxis);GO:0071526(semaphorin-plexin signaling pathway);GO:0071526(sem…	04360(Axon guidance);04360(Axon guidance)	K06840	NA	sema domain, immunoglobulin domain (Ig), short basic domain, secreted, (semaphorin) 3D, partial [Columba livia];semaphorin-3D isoform A [Patagioenas fasciata monilis]	NA	0.963786	1.5792	4.29139	6.90918	0.974768	1.07704	0.838135	3.03039	2.32142	1.215	0.023262	0.956778	up	yes
gene21557	WNT4	rna43417	GO:0001658(branching involved in ureteric bud morphogenesis);GO:0001837(epithelial to mesenchymal transition);GO:0001838(embryonic epithelial tube formation);GO:0001889(liver development);GO:0003714(transcription corepressor activity);GO:0005109(frizzled binding);GO:0005615(extracellular space);GO:0005737(cytoplasm);GO:0006702(androgen biosynthetic process);GO:0008584(male gonad development);GO:0…	04310(Wnt signaling pathway);04150(mTOR signaling pathway);04916(Melanogenesis)	K00408	NA	protein Wnt-4 precursor [Gallus gallus]	NA	4.43251	4.89986	1.01669	3.74006	7.80408	7.19447	6.31419	4.95809	0.536303	-0.898881	0.0234323	0.958001	down	no
gene15880	THBS2	rna32145	GO:0005509(calcium ion binding);GO:0005604(basement membrane);GO:0007155(cell adhesion);GO:0008201(heparin binding);GO:0016525(negative regulation of angiogenesis);GO:0031091(platelet alpha granule)	04512(ECM-receptor interaction);04145(Phagosome);04510(Focal adhesion)	K04659	NA	thrombospondin 2, transcript variant X2 [Columba livia]	NA	1.63158	3.12177	5.16918	3.92157	2.28463	2.14586	1.05074	2.4347	1.74889	0.806439	0.0234364	0.958001	up	no
gene20966	LOC110365882	rna42241	GO:0006855(drug transmembrane transport);GO:0015297(antiporter activity);GO:0016021(integral component of membrane)	NA	NA	NA	PREDICTED: multidrug and toxin extrusion protein 2-like, partial [Taeniopygia guttata]	NA	0.050075	0.134679	0.177735	0.245946	0.287155	1.02037	0.358399	0.132137	0.338384	-1.56327	0.0236367	0.962689	down	yes
gene18580	LOC110364645	rna37378	NA	NA	NA	NA	uncharacterized protein LOC110364644 isoform X1 [Columba livia]	NA	1.21894	3.17985	3.60963	0.184515	0.625079	0.980772	0.228057	0.459593	3.57224	1.83683	0.0236966	0.962689	up	yes
gene24496	ZMYND12	rna49169	GO:0005622(intracellular);GO:0046872(metal ion binding)	NA	NA	NA	zinc finger MYND domain-containing protein 12 [Columba livia]	NA	0.359207	0.906468	0.233182	0.709487	0.0001	0.059484	0.258075	0.199356	4.27133	2.09469	0.0238643	0.962689	up	yes
gene10881	LOC110360880	rna22264	NA	NA	NA	NA	hypothetical protein RLOC_00013619 [Lonchura striata domestica]	NA	3.2743	2.85332	3.30826	2.63928	2.60586	5.7737	8.23545	6.7332	0.517177	-0.95127	0.0239962	0.962689	down	no
gene16273	GPX1	rna32963	GO:0000302(response to reactive oxygen species);GO:0001659(temperature homeostasis);GO:0001885(endothelial cell development);GO:0002862(negative regulation of inflammatory response to antigenic stimulus);GO:0004602(glutathione peroxidase activity);GO:0005634(nucleus);GO:0005737(cytoplasm);GO:0005739(mitochondrion);GO:0005829(cytosol);GO:0006629(lipid metabolic process);GO:0006641(triglyceride met…	00590(Arachidonic acid metabolism);00480(Glutathione metabolism)	K00432	EC:1.11.1.9	glutathione peroxidase 1 [Columba livia]	NA	651.616	834.328	310.472	1139.71	919.424	1136.31	992.452	1171.54	0.69581	-0.523235	0.0240447	0.962689	down	no
gene11291	HTRA1	rna23042	GO:0001558(regulation of cell growth);GO:0001890(placenta development);GO:0004252(serine-type endopeptidase activity);GO:0005520(insulin-like growth factor binding);GO:0005829(cytosol);GO:0005886(plasma membrane);GO:0006508(proteolysis);GO:0030512(negative regulation of transforming growth factor beta receptor signaling pathway);GO:0030514(negative regulation of BMP signaling pathway);GO:0031012(…	NA	NA	NA	serine protease HTRA1 [Columba livia]	NA	80.5058	115.974	114.76	142.759	83.6873	64.2303	70.3779	87.2434	1.48589	0.571332	0.0240911	0.962689	up	no
gene19539	CD59	rna39255	NA	NA	NA	NA	CD59 glycoprotein [Columba livia]	NA	2.49153	2.26881	2.51859	6.86652	1.73122	2.26131	0.9617	1.58564	2.16296	1.11301	0.0241392	0.962689	up	yes
gene18922	LOC110364852	rna38037;rna38038	NA	NA	NA	NA		NA	0.627538	0.824474	0.666255	1.58871	0.0997176	0.130366	0.327558	0.69424	2.96112	1.56614	0.0241504	0.962689	up	yes
gene4138	SFRP2	rna8795	GO:0001569(branching involved in blood vessel morphogenesis);GO:0002063(chondrocyte development);GO:0003151(outflow tract morphogenesis);GO:0003214(cardiac left ventricle morphogenesis);GO:0005615(extracellular space);GO:0008284(positive regulation of cell proliferation);GO:0008584(male gonad development);GO:0010667(negative regulation of cardiac muscle cell apoptotic process);GO:0010719(negative…	04310(Wnt signaling pathway)	K02176	NA	secreted frizzled-related protein 2 [Columba livia]	NA	0.220741	0.529929	2.81533	5.30985	0.194841	0.261152	0.116923	1.57308	4.13601	2.04824	0.0242053	0.962689	up	yes
gene7226	WNT2	rna15049	GO:0005109(frizzled binding);GO:0005615(extracellular space);GO:0016055(Wnt signaling pathway);GO:0030182(neuron differentiation);GO:0045165(cell fate commitment)	04310(Wnt signaling pathway);04150(mTOR signaling pathway);04916(Melanogenesis)	K00182	NA	protein Wnt-2 [Columba livia]	NA	0.0001	0.063133	0.430262	0.50035	0.0001	0.03297	0.0001	0.09138	7.97949	2.9963	0.0245476	0.971666	up	yes
gene24660	LIPT2	rna49441	GO:0009249(protein lipoylation)	00785(Lipoic acid metabolism)	K03801	EC:2.3.1.181	putative lipoyltransferase 2, mitochondrial [Columba livia]	NA	7.24989	5.8568	7.13476	15.0532	4.86439	5.27716	3.26279	3.54111	2.08284	1.05855	0.0245778	0.971666	up	yes
gene1104	LOC110361361	rna2491	NA	NA	NA	NA		NA	0.149768	0.10735	0.0001	0.054048	0.3544	0.146798	0.313187	0.276225	0.285405	-1.80892	0.0248238	0.972886	down	yes
gene21518	LOC102092381	rna43314	GO:0003700(DNA binding transcription factor activity);GO:0005634(nucleus);GO:0006355(regulation of transcription, DNA-templated);GO:0043565(sequence-specific DNA binding)	NA	NA	NA	heat shock transcription factor, X-linked-like [Columba livia]	NA	10.6284	23.9304	7.98804	31.2379	12.7052	7.96162	9.48738	8.33423	1.91706	0.938895	0.0248602	0.972886	up	no
gene15692	TMC5	rna31756;rna31757	GO:0016021(integral component of membrane);GO:0070062(extracellular exosome);GO:0070062(extracellular exosome)	NA	NA	NA	transmembrane channel-like protein 5 isoform X1 [Columba livia]	NA	0.577005	0.508653	0.362692	0.902512	0.772565	1.24951	1.05596	1.21622	0.547444	-0.869215	0.0249152	0.972886	down	no
gene24742	PLA2G6	rna49580;rna49581;rna49579	GO:0005615(extracellular space);GO:0005737(cytoplasm);GO:0005815(microtubule organizing center);GO:0019731(antibacterial humoral response);GO:0032049(cardiolipin biosynthetic process);GO:0032049(cardiolipin biosynthetic process)	00564(Glycerophospholipid metabolism);00565(Ether lipid metabolism);00590(Arachidonic acid metabolism);00591(Linoleic acid metabolism);00592(alpha-Linolenic acid metabolism);04270(Vascular smooth muscle contraction);04270(Vascular smooth muscle contraction)	K16343	EC:3.1.1.4	85/88 kDa calcium-independent phospholipase A2 isoform X2 [Columba livia];85/88 kDa calcium-independent phospholipase A2 isoform X1 [Columba livia];85/88 kDa calcium-independent phospholipase A2 isoform X3 [Columba livia]	NA	30.575	21.7851	29.9539	30.2828	33.3349	40.1176	40.3779	43.3305	0.716442	-0.481077	0.0250827	0.972886	down	no
gene10162	PLEK	rna20893;rna20876;rna20894;rna20884;rna20879;rna20881;rna20883;rna20888;rna20896;rna20890;rna20892;rna20889;rna20897;rna20880;rna20886;rna20877;rna20885;rna20895;rna20882;rna20891;rna20887;rna20878	GO:0002244(hematopoietic progenitor cell differentiation);GO:0005080(protein kinase C binding);GO:0005737(cytoplasm);GO:0006904(vesicle docking involved in exocytosis);GO:0007229(integrin-mediated signaling pathway);GO:0010572(positive regulation of platelet activation);GO:0010920(negative regulation of inositol phosphate biosynthetic process);GO:0010925(positive regulation of inositol-polyphosph…	NA	NA	NA	pleckstrin [Columba livia]	NA	2.22854	3.19751	1.66815	3.41148	1.52596	1.68885	1.7072	1.43501	1.65261	0.724748	0.0251836	0.972886	up	no
gene25363	LOC102092147	gene25363	NA	NA	NA	NA	LOW QUALITY PROTEIN: zinc finger protein 585B [Columba livia]	NA	1.87772	2.38562	2.43669	7.56254	1.49842	1.3432	1.91356	1.7652	2.18738	1.1292	0.0253353	0.972886	up	yes
gene16157	LOC110363517	rna32745;rna32746;rna32744;rna32747	NA	NA	NA	NA		NA	10.1104	1.61466	2.21164	0.900819	1.12213	1.4448	1.44539	1.93772	2.49367	1.31827	0.0253616	0.972886	up	yes
gene1925	AMPD3	rna4331	GO:0003876(AMP deaminase activity);GO:0032264(IMP salvage);GO:0034101(erythrocyte homeostasis);GO:0046031(ADP metabolic process);GO:0046033(AMP metabolic process);GO:0046034(ATP metabolic process);GO:0046039(GTP metabolic process);GO:0097009(energy homeostasis)	00230(Purine metabolism)	K01490	EC:3.5.4.6	LOW QUALITY PROTEIN: AMP deaminase 3 [Columba livia]	NA	1.4074	2.78964	3.50202	4.0142	2.68006	3.14263	11.4043	4.15698	0.547758	-0.86839	0.0253749	0.972886	down	no
gene21673	JAKMIP2	rna43647;rna43648	GO:0005794(Golgi apparatus);GO:0008017(microtubule binding);GO:0019900(kinase binding);GO:0019900(kinase binding)	NA	NA	NA	janus kinase and microtubule-interacting protein 2 isoform X1 [Columba livia];janus kinase and microtubule-interacting protein 2 isoform X2 [Columba livia]	NA	0.150694	0.448461	0.112325	0.459224	0.162803	0.0613617	0.0001	0.0647704	4.05039	2.01806	0.0254825	0.972886	up	yes
gene17749	LOC110364227	rna35818	NA	NA	NA	NA		NA	0.148921	0.181936	0.145467	0.116171	0.513898	0.298388	0.333109	0.281546	0.41522	-1.26805	0.0254923	0.972886	down	yes
gene18046	LOC110364380	rna36357	NA	NA	NA	NA		NA	0.613094	0.339941	0.448023	0.409617	2.23615	0.127223	1.55534	1.46067	0.336596	-1.57091	0.0254942	0.972886	down	yes
gene7328	PANK1	rna15271;rna15274;rna15276;rna15275;rna15277;rna15273;rna15272	GO:0004594(pantothenate kinase activity);GO:0005524(ATP binding);GO:0015937(coenzyme A biosynthetic process);GO:0016310(phosphorylation);GO:0016310(phosphorylation)	00770(Pantothenate and CoA biosynthesis);00770(Pantothenate and CoA biosynthesis)	K09680	EC:2.7.1.33	pantothenate kinase 1 isoform X5 [Columba livia];pantothenate kinase 1 isoform X1 [Columba livia]	NA	13.1862	18.63	17.4711	17.3298	17.3194	19.2123	32.2389	24.3456	0.715418	-0.483141	0.0256684	0.972886	down	no
gene3220	TBX3	rna7002	GO:0000122(negative regulation of transcription by RNA polymerase II);GO:0000978(RNA polymerase II proximal promoter sequence-specific DNA binding);GO:0001085(RNA polymerase II transcription factor binding);GO:0001102(RNA polymerase II activating transcription factor binding);GO:0001501(skeletal system development);GO:0001568(blood vessel development);GO:0001701(in utero embryonic development);GO…	NA	NA	NA	LOW QUALITY PROTEIN: T-box transcription factor TBX3 [Columba livia]	NA	8.11966	42.7715	8.09748	39.1574	11.3356	10.9495	10.8737	14.1392	2.07506	1.05315	0.0256989	0.972886	up	yes
gene11390	ST6GAL2	rna23226	GO:0003835(beta-galactoside alpha-2,6-sialyltransferase activity);GO:0005794(Golgi apparatus);GO:0006486(protein glycosylation);GO:0009311(oligosaccharide metabolic process);GO:0016021(integral component of membrane);GO:0097503(sialylation)	00510(N-Glycan biosynthesis);00514(Other types of O-glycan biosynthesis)	K00779	EC:2.4.99.1	LOW QUALITY PROTEIN: beta-galactoside alpha-2,6-sialyltransferase 2 [Columba livia]	NA	0.373323	0.18768	0.237138	0.203495	0.179117	0.041033	0.0001	0.047027	3.74756	1.90595	0.0257598	0.972886	up	yes
gene17124	ADRB2	rna34584;rna34585;rna34586	GO:0002025(norepinephrine-epinephrine-mediated vasodilation involved in regulation of systemic arterial blood pressure);GO:0002032(desensitization of G-protein coupled receptor protein signaling pathway by arrestin);GO:0004941(beta2-adrenergic receptor activity);GO:0005887(integral component of plasma membrane);GO:0006898(receptor-mediated endocytosis);GO:0007190(activation of adenylate cyclase a…	04020(Calcium signaling pathway);04080(Neuroactive ligand-receptor interaction);04261(Adrenergic signaling in cardiomyocytes);04261(Adrenergic signaling in cardiomyocytes)	K04142	NA	adrenoceptor beta 2, surface, partial [Columba livia];beta-2 adrenergic receptor isoform X2 [Columba livia];beta-2 adrenergic receptor isoform X1 [Columba livia]	NA	8.19635	7.07222	10.2381	6.0389	4.76245	4.87169	6.36518	4.0047	1.57696	0.657149	0.0257606	0.972886	up	no
gene22315	SARDH	rna44825	GO:0005739(mitochondrion);GO:0016491(oxidoreductase activity);GO:0055114(oxidation-reduction process)	00260(Glycine, serine and threonine metabolism)	K00314	EC:1.5.8.3	LOW QUALITY PROTEIN: sarcosine dehydrogenase, mitochondrial [Columba livia]	NA	0.431021	0.412366	0.84426	5.87144	1.63287	20.889	0.148273	7.06808	0.254187	-1.97604	0.025784	0.972886	down	yes
gene2212	CHMP4C	rna4955	GO:0000920(cell separation after cytokinesis);GO:0005622(intracellular);GO:0005829(cytosol);GO:0006997(nucleus organization);GO:0007034(vacuolar transport);GO:0007080(mitotic metaphase plate congression);GO:0008218(bioluminescence);GO:0009838(abscission);GO:0010824(regulation of centrosome duplication);GO:0015031(protein transport);GO:0030496(midbody);GO:0031902(late endosome membrane);GO:0032466…	04144(Endocytosis);04217(Necroptosis)	K12194	NA	PREDICTED: charged multivesicular body protein 4c [Picoides pubescens]	NA	0.148158	0.382069	0.137667	0.419705	0.152993	0.059834	0.054319	0.095245	3.00118	1.58553	0.0258704	0.973372	up	yes
gene9229	LOC102097697	rna19180	GO:0003956(NAD(P)+-protein-arginine ADP-ribosyltransferase activity);GO:0006471(protein ADP-ribosylation)	NA	NA	NA	erythroblast NAD(P)(+)--arginine ADP-ribosyltransferase [Columba livia]	NA	7.27801	13.6566	8.79461	15.3745	13.982	22.6231	21.1503	13.1609	0.636014	-0.652869	0.0259677	0.974266	down	no
gene12451	COL13A1	rna25309;rna25308;rna25310;rna25306;rna25307	GO:0001763(morphogenesis of a branching structure);GO:0001958(endochondral ossification);GO:0005515(protein binding);GO:0005576(extracellular region);GO:0005600(collagen type XIII trimer);GO:0005788(endoplasmic reticulum lumen);GO:0005886(plasma membrane);GO:0005911(cell-cell junction);GO:0007160(cell-matrix adhesion);GO:0008201(heparin binding);GO:0030154(cell differentiation);GO:0030198(extrace…	NA	NA	NA	collagen alpha-1(XIII) chain isoform X5 [Columba livia]	NA	1.07745	1.56663	0.826831	5.7675	0.981718	0.64698	0.581378	1.34422	2.59922	1.37808	0.0261852	0.979653	up	yes
gene4013	OAF	rna8516;rna8517;rna8518	GO:0070062(extracellular exosome);GO:0070062(extracellular exosome)	NA	NA	NA	out at first protein homolog isoform X2 [Columba livia];out at first protein homolog isoform X1 [Columba livia]	NA	22.6556	25.593	15.6017	29.124	19.8394	13.5315	9.99112	17.8444	1.51903	0.603149	0.0264409	0.986336	up	no
gene6658	CNGA3	rna13902;rna13901;rna13903	GO:0005216(ion channel activity);GO:0007601(visual perception);GO:0016021(integral component of membrane);GO:0030552(cAMP binding);GO:0034220(ion transmembrane transport);GO:0050896(response to stimulus);GO:0050896(response to stimulus)	NA	NA	NA	cyclic nucleotide-gated cation channel alpha-3 isoform X2 [Columba livia];cyclic nucleotide-gated cation channel alpha-3 isoform X1 [Columba livia]	NA	0.38036	0.612691	0.183164	0.313246	0.435601	0.762453	0.743318	0.969645	0.511664	-0.966732	0.0265128	0.986336	down	no
gene23088	PLEKHO2	rna46419	GO:0005576(extracellular region);GO:0043312(neutrophil degranulation);GO:1904813(ficolin-1-rich granule lumen)	NA	NA	NA	pleckstrin homology domain containing, family O member 2, partial [Columba livia]	NA	7.28543	9.17777	7.76618	14.9667	7.81048	5.48561	5.07338	7.28008	1.52814	0.611776	0.0266523	0.988748	up	no
gene9734	ADCY7	rna20107	GO:0000166(nucleotide binding);GO:0004016(adenylate cyclase activity);GO:0005622(intracellular);GO:0005886(plasma membrane);GO:0006171(cAMP biosynthetic process);GO:0007189(adenylate cyclase-activating G-protein coupled receptor signaling pathway);GO:0007193(adenylate cyclase-inhibiting G-protein coupled receptor signaling pathway);GO:0016021(integral component of membrane);GO:0019933(cAMP-mediat…	00230(Purine metabolism);04371(Apelin signaling pathway);04020(Calcium signaling pathway);04114(Oocyte meiosis);04540(Gap junction);04912(GnRH signaling pathway);04914(Progesterone-mediated oocyte maturation);04916(Melanogenesis);04261(Adrenergic signaling in cardiomyocytes);04270(Vascular smooth muscle contraction)	K08047	EC:4.6.1.1	adenylate cyclase type 7 [Columba livia]	NA	1.10025	1.83083	0.949732	2.99211	1.41025	0.502075	0.569875	0.793467	2.09817	1.06913	0.0268119	0.989642	up	yes
gene15273	PLCD3	rna31048	GO:0001525(angiogenesis);GO:0004435(phosphatidylinositol phospholipase C activity);GO:0005622(intracellular);GO:0016042(lipid catabolic process);GO:0035556(intracellular signal transduction);GO:0042127(regulation of cell proliferation);GO:0060716(labyrinthine layer blood vessel development)	00562(Inositol phosphate metabolism);04020(Calcium signaling pathway);04070(Phosphatidylinositol signaling system);04933(AGE-RAGE signaling pathway in diabetic complications)	K05857	EC:3.1.4.11	LOW QUALITY PROTEIN: 1-phosphatidylinositol 4,5-bisphosphate phosphodiesterase delta-3 [Columba livia]	NA	5.7292	10.5511	3.36677	11.8697	5.3446	3.61924	4.07508	4.70773	1.77593	0.828575	0.0268259	0.989642	up	no
gene4443	PLK3	rna9371;rna9370	GO:0000082(G1/S transition of mitotic cell cycle);GO:0000122(negative regulation of transcription by RNA polymerase II);GO:0000302(response to reactive oxygen species);GO:0002039(p53 binding);GO:0004674(protein serine/threonine kinase activity);GO:0005524(ATP binding);GO:0005730(nucleolus);GO:0005795(Golgi stack);GO:0005813(centrosome);GO:0006468(protein phosphorylation);GO:0006970(response to os…	04068(FoxO signaling pathway);04625(C-type lectin receptor signaling pathway);04625(C-type lectin receptor signaling pathway)	K08862	EC:2.7.11.21	serine/threonine-protein kinase PLK3 [Patagioenas fasciata monilis];serine/threonine-protein kinase PLK3 isoform X1 [Columba livia]	NA	0.625129	1.43774	0.594895	3.22823	0.39818	0.680532	0.360155	0.748715	2.69064	1.42795	0.0271941	1	up	yes
gene2396	LOC110356380	rna5310;rna5307;rna5309;rna5308	NA	NA	NA	NA		NA	0.0596325	1.41163	0.466653	0.253697	1.69836	1.0777	1.51065	1.46829	0.38082	-1.39282	0.0274057	1	down	yes
gene3786	TENM4	rna8170	GO:0001702(gastrulation with mouth forming second);GO:0005634(nucleus);GO:0005737(cytoplasm);GO:0005887(integral component of plasma membrane);GO:0007165(signal transduction);GO:0031643(positive regulation of myelination);GO:0032289(central nervous system myelin formation);GO:0042803(protein homodimerization activity);GO:0043005(neuron projection);GO:0048666(neuron development);GO:0048714(positiv…	NA	NA	NA	LOW QUALITY PROTEIN: teneurin-4 [Columba livia]	NA	0.301604	0.551379	0.962295	1.92878	0.365584	0.355928	0.428976	0.511132	2.25326	1.17201	0.0275769	1	up	yes
gene21032	TNFSF10	rna42364	GO:0005125(cytokine activity);GO:0005164(tumor necrosis factor receptor binding);GO:0005615(extracellular space);GO:0006955(immune response);GO:0016021(integral component of membrane)	04068(FoxO signaling pathway);04060(Cytokine-cytokine receptor interaction);04210(Apoptosis);04217(Necroptosis);05164(Influenza A)	K04721	NA	LOW QUALITY PROTEIN: tumor necrosis factor ligand superfamily member 10 [Columba livia]	NA	17.3726	22.6901	11.9993	29.2286	37.3011	24.8799	21.6766	29.0546	0.719945	-0.474041	0.0275998	1	down	no
gene5605	SLC25A30	rna11878	GO:0003735(structural constituent of ribosome);GO:0006412(translation);GO:0006839(mitochondrial transport);GO:0016021(integral component of membrane);GO:0031966(mitochondrial membrane)	NA	NA	NA	kidney mitochondrial carrier protein 1 [Patagioenas fasciata monilis]	NA	162.387	18.0349	22.7195	22.2548	39.8834	20.3573	13.9717	18.4719	2.43187	1.28207	0.0278016	1	up	yes
gene22364	TRAF1	rna44931;rna44930	GO:0005164(tumor necrosis factor receptor binding);GO:0007165(signal transduction);GO:0008270(zinc ion binding);GO:0031625(ubiquitin protein ligase binding);GO:0031996(thioesterase binding);GO:0051092(positive regulation of NF-kappaB transcription factor activity);GO:2001236(regulation of extrinsic apoptotic signaling pathway);GO:2001236(regulation of extrinsic apoptotic signaling pathway)	04210(Apoptosis);05168(Herpes simplex infection);05168(Herpes simplex infection)	K03172	NA	TNF receptor-associated factor 1 isoform X1 [Columba livia];TNF receptor-associated factor 1 isoform X2 [Columba livia]	NA	1.51284	0.901693	2.10871	1.4371	0.528219	1.06776	0.355087	0.851432	2.12679	1.08868	0.0279164	1	up	yes
gene23463	LOC110355492	rna47160;rna47159;rna47161;rna47158;rna47162;rna47157	NA	NA	NA	NA	uncharacterized protein LOC110355492 isoform X1 [Columba livia];uncharacterized protein LOC110355492 isoform X2 [Columba livia];uncharacterized protein LOC110355492 isoform X3 [Columba livia];uncharacterized protein LOC110355492 isoform X4 [Columba livia]	NA	7.46513	3.50027	2.60559	3.49878	1.33329	1.90302	3.02994	1.82503	2.10965	1.077	0.028423	1	up	yes
gene17225	CDPF1	rna34834;rna34836;rna34835	GO:0005515(protein binding);GO:0005515(protein binding)	NA	NA	NA	cysteine-rich DPF motif domain-containing protein 1 [Columba livia];polycystic kidney disease and receptor for egg jelly-related protein isoform A [Patagioenas fasciata monilis]	NA	1.73321	5.30768	2.04768	1.54696	6.11767	4.53394	4.7278	3.06323	0.576682	-0.794152	0.0286601	1	down	no
gene9849	SULT2B1	rna20318	GO:0008146(sulfotransferase activity)	00140(Steroid hormone biosynthesis)	K01015	EC:2.8.2.2	sulfotransferase family cytosolic 2B member 1, partial [Columba livia]	NA	16.9057	17.8828	9.27728	29.3354	11.3569	9.92807	12.1547	9.73457	1.70012	0.765634	0.0287162	1	up	no
gene10937	LOC110360905	rna22345	NA	NA	NA	NA	uncharacterized protein LOC114011468 isoform X1 [Falco peregrinus]	NA	1.94311	1.93415	2.06968	2.23056	0.793525	0.937687	1.00987	0.346281	2.6487	1.40529	0.0287864	1	up	yes
gene14167	PLN	rna28868	GO:0005246(calcium channel regulator activity);GO:0006816(calcium ion transport);GO:0006874(cellular calcium ion homeostasis);GO:0007219(Notch signaling pathway);GO:0010459(negative regulation of heart rate);GO:0010881(regulation of cardiac muscle contraction by regulation of the release of sequestered calcium ion);GO:0031966(mitochondrial membrane);GO:0033017(sarcoplasmic reticulum membrane);GO:…	04020(Calcium signaling pathway);04261(Adrenergic signaling in cardiomyocytes)	K05852	NA	hypothetical protein AV530_005537 [Patagioenas fasciata monilis]	NA	4.15042	7.85604	14.6864	6.09383	7.14714	4.66914	67.1366	8.23962	0.376027	-1.41109	0.0289104	1	down	yes
gene4624	KIT	rna9858	GO:0000187(activation of MAPK activity);GO:0001541(ovarian follicle development);GO:0002020(protease binding);GO:0002318(myeloid progenitor cell differentiation);GO:0002320(lymphoid progenitor cell differentiation);GO:0002327(immature B cell differentiation);GO:0002371(dendritic cell cytokine production);GO:0002551(mast cell chemotaxis);GO:0005020(stem cell factor receptor activity);GO:0005524(AT…	04010(MAPK signaling pathway);04916(Melanogenesis)	K05091	EC:2.7.10.1	v-kit Hardy-Zuckerman 4 feline sarcoma viral oncogene homolog [Columba livia]	NA	7.04822	5.52764	4.82514	4.61887	11.3196	6.50199	6.52413	7.3188	0.695412	-0.524059	0.028919	1	down	no
gene5052	ACAT1	rna10713	GO:0003985(acetyl-CoA C-acetyltransferase activity);GO:0005743(mitochondrial inner membrane);GO:0008152(metabolic process);GO:0070062(extracellular exosome)	00620(Pyruvate metabolism);00630(Glyoxylate and dicarboxylate metabolism);00640(Propanoate metabolism);00650(Butanoate metabolism);00071(Fatty acid degradation);00072(Synthesis and degradation of ketone bodies);00280(Valine, leucine and isoleucine degradation);00310(Lysine degradation);00380(Tryptophan metabolism);00900(Terpenoid backbone biosynthesis)	K00626	EC:2.3.1.9	acetyl-CoA acetyltransferase 1 [Columba livia]	NA	226.092	198.251	178.812	186.611	194.403	249.073	276.363	397.656	0.706728	-0.500772	0.0291405	1	down	no
gene14379	TIMP3	rna29297;rna29298	GO:0002020(protease binding);GO:0005615(extracellular space);GO:0008191(metalloendopeptidase inhibitor activity);GO:0010033(response to organic substance);GO:0010951(negative regulation of endopeptidase activity);GO:0043086(negative regulation of catalytic activity);GO:0046872(metal ion binding);GO:0051045(negative regulation of membrane protein ectodomain proteolysis);GO:0051045(negative regulat…	05206(MicroRNAs in cancer);05205(Proteoglycans in cancer);05205(Proteoglycans in cancer)	K16866	NA	metalloproteinase inhibitor 3 isoform X1 [Columba livia];metalloproteinase inhibitor 3 isoform X2 [Columba livia]	NA	21.325	22.678	21.7715	41.1923	16.67	15.2739	18.2148	20.5802	1.51213	0.596585	0.0296807	1	up	no
gene21533	MAPKAPK3	rna43352;rna43355;rna43353;rna43356;rna43354	GO:0000165(MAPK cascade);GO:0002224(toll-like receptor signaling pathway);GO:0004683(calmodulin-dependent protein kinase activity);GO:0005516(calmodulin binding);GO:0005524(ATP binding);GO:0005634(nucleus);GO:0005654(nucleoplasm);GO:0005737(cytoplasm);GO:0007166(cell surface receptor signaling pathway);GO:0009931(calcium-dependent protein serine/threonine kinase activity);GO:0018105(peptidyl-seri…	04010(MAPK signaling pathway);04370(VEGF signaling pathway);04370(VEGF signaling pathway)	K04444	EC:2.7.11.1	MAP kinase-activated protein kinase 3 isoform X1 [Corapipo altera];MAP kinase-activated protein kinase 3 isoform X1 [Manacus vitellinus];MAP kinase-activated protein kinase 3 isoform X2 [Columba livia]	NA	7.61937	6.70713	8.42	8.37553	6.36976	12.0456	14.2422	12.369	0.691193	-0.532839	0.0297292	1	down	no
gene2399	COL9A3	rna5315	GO:0005594(collagen type IX trimer);GO:0008584(male gonad development);GO:0008585(female gonad development)	04512(ECM-receptor interaction);04510(Focal adhesion)	K08131	NA	hypothetical protein DV515_00011693 [Erythrura gouldiae]	NA	1.60574	4.12822	1.24054	3.39848	8.77513	2.93063	1.69845	5.13695	0.559457	-0.837901	0.0297567	1	down	no
gene10508	IPMK	rna21567	GO:0000824(inositol tetrakisphosphate 3-kinase activity);GO:0001841(neural tube formation);GO:0005654(nucleoplasm);GO:0005730(nucleolus);GO:0008440(inositol-1,4,5-trisphosphate 3-kinase activity);GO:0016310(phosphorylation);GO:0032958(inositol phosphate biosynthetic process)	00562(Inositol phosphate metabolism);04070(Phosphatidylinositol signaling system)	K00915	EC:2.7.1.140;EC:2.7.1.151	inositol polyphosphate multikinase, partial [Columba livia]	NA	29.3808	44.1094	20.587	33.8227	42.042	37.408	49.9553	41.3872	0.748861	-0.417229	0.0298592	1	down	no
gene21164	LOC102089017	rna42616;rna42617	NA	NA	NA	NA	alpha-1B-glycoprotein-like isoform X1 [Columba livia];alpha-1B-glycoprotein-like isoform X2 [Columba livia]	NA	6.81199	5.99842	5.07273	25.7154	4.55027	4.23219	6.03735	5.43665	2.15233	1.1059	0.0298952	1	up	yes
gene11749	CUNH14orf180	rna23963;rna23967;rna23964;rna23965;rna23968;rna23962;rna23966	NA	NA	NA	NA	hypothetical protein A306_00002294, partial [Columba livia];nutritionally-regulated adipose and cardiac enriched protein-like protein [Patagioenas fasciata monilis]	NA	0.292832	1.15558	0.0883741	0.775239	0.395732	0.80577	2.70573	2.19184	0.379078	-1.39943	0.0299606	1	down	yes
gene6	RETREG1	rna13	GO:0030176(integral component of endoplasmic reticulum membrane);GO:0061709(reticulophagy)	03040(Spliceosome)	K12855	NA	reticulophagy receptor FAM134B [Columba livia]	NA	30.2559	56.1613	29.6785	22.1814	44.2235	49.981	54.5802	48.9091	0.699451	-0.515704	0.0300274	1	down	no
gene16661	LOC102093218	rna33728	GO:0005739(mitochondrion);GO:0005741(mitochondrial outer membrane);GO:0005769(early endosome);GO:0005794(Golgi apparatus);GO:0005815(microtubule organizing center);GO:0017137(Rab GTPase binding);GO:0030141(secretory granule);GO:0035773(insulin secretion involved in cellular response to glucose stimulus);GO:0043015(gamma-tubulin binding);GO:0045055(regulated exocytosis);GO:0055037(recycling endoso…	04144(Endocytosis)	K12484	NA	LOW QUALITY PROTEIN: rab11 family-interacting protein 5 [Columba livia]	NA	10.8219	16.3963	15.952	27.015	10.4763	11.9294	6.49673	14.9948	1.59885	0.677035	0.0301199	1	up	no
gene10815	EMP1	rna22156	GO:0005886(plasma membrane);GO:0008219(cell death);GO:0016021(integral component of membrane);GO:0016049(cell growth);GO:0032060(bleb assembly)	NA	NA	NA	epithelial membrane protein 1 [Columba livia]	NA	1.65526	4.42492	3.87891	23.8571	1.34824	1.98499	1.96571	6.32927	2.90811	1.54008	0.0304217	1	up	yes
gene23620	LOC110355544	rna47440;rna47439;rna47441	NA	NA	NA	NA		NA	14.8833	12.9228	1.29777	51.9932	1.68611	5.62785	13.6987	1.81022	3.55332	1.82917	0.030614	1	up	yes
gene6937	LOC110359029	rna14495	NA	NA	NA	NA	hypothetical protein AAES_29868 [Amazona aestiva]	NA	0.400264	0.171842	0.246283	0.40073	0.66901	0.31001	0.693391	1.59384	0.373248	-1.42179	0.0306236	1	down	yes
gene9791	TAT	rna20208;rna20207	GO:0004838(L-tyrosine:2-oxoglutarate aminotransferase activity);GO:0005739(mitochondrion);GO:0006103(2-oxoglutarate metabolic process);GO:0006536(glutamate metabolic process);GO:0006572(tyrosine catabolic process);GO:0009058(biosynthetic process);GO:0030170(pyridoxal phosphate binding);GO:0030170(pyridoxal phosphate binding)	00270(Cysteine and methionine metabolism);00350(Tyrosine metabolism);00360(Phenylalanine metabolism);00400(Phenylalanine, tyrosine and tryptophan biosynthesis);00130(Ubiquinone and other terpenoid-quinone biosynthesis);00130(Ubiquinone and other terpenoid-quinone biosynthesis)	K00815	EC:2.6.1.5	tyrosine aminotransferase isoform A [Patagioenas fasciata monilis];tyrosine aminotransferase [Columba livia]	NA	0.213747	0.767549	0.158405	0.434471	0.296245	2.72482	1.8273	0.136006	0.315822	-1.66282	0.0308601	1	down	yes
gene13518	SSPN	rna27562;rna27561;rna27560	GO:0005887(integral component of plasma membrane);GO:0016010(dystrophin-associated glycoprotein complex);GO:0030133(transport vesicle);GO:0030133(transport vesicle)	NA	NA	NA	sarcospan isoform X1 [Columba livia];sarcospan isoform X2 [Columba livia]	NA	8.52082	7.06763	7.8304	12.4797	9.33312	13.9507	10.3659	15.946	0.723825	-0.466286	0.0308969	1	down	no
gene24897	LOC102090873	rna49806	GO:0005313(L-glutamate transmembrane transporter activity);GO:0005794(Golgi apparatus);GO:0016021(integral component of membrane);GO:0017153(sodium:dicarboxylate symporter activity);GO:0042391(regulation of membrane potential)	NA	NA	NA	LOW QUALITY PROTEIN: excitatory amino acid transporter 4-like [Columba livia]	NA	19.8844	14.1207	9.91469	20.0276	19.5553	16.4826	27.5695	25.4457	0.718083	-0.477777	0.0309965	1	down	no
gene17831	CD8A	rna35968;rna35967	GO:0044214(spanning component of plasma membrane);GO:0044214(spanning component of plasma membrane)	04514(Cell adhesion molecules (CAMs));04514(Cell adhesion molecules (CAMs))	K06458	NA	T-cell surface glycoprotein CD8 alpha chain [Columba livia]	NA	0.349929	0.81474	0.629808	1.07695	0.209601	0.32416	0.382597	0.228473	2.50816	1.32663	0.031303	1	up	yes
gene7528	LOC102089174	rna15624;rna15623;rna15622	NA	NA	NA	NA	hypothetical protein AV530_003165 [Patagioenas fasciata monilis]	NA	2.1307	2.9175	3.19276	0.644445	0.543376	0.30068	1.09603	1.32474	2.72156	1.44443	0.0314268	1	up	yes
gene5345	ASB18	rna11258	GO:0005622(intracellular);GO:0016567(protein ubiquitination);GO:0035556(intracellular signal transduction)	NA	NA	NA	ankyrin repeat and SOCS box protein 18 [Columba livia]	NA	40.4256	76.7523	33.4705	17.1696	35.6767	57.6321	101.447	91.5816	0.586086	-0.770816	0.0314466	1	down	no
gene11934	LOC110361317	rna24325	NA	NA	NA	NA	uncharacterized protein LOC111929894 isoform X2 [Cyanistes caeruleus]	NA	0.607154	0.247955	0.290186	0.807025	0.193333	0.222323	0.117897	0.175404	2.75379	1.46142	0.03146	1	up	yes
gene13362	MYOF	rna27210	GO:0001778(plasma membrane repair);GO:0005543(phospholipid binding);GO:0005901(caveola);GO:0016021(integral component of membrane);GO:0030947(regulation of vascular endothelial growth factor receptor signaling pathway);GO:0031410(cytoplasmic vesicle);GO:0034605(cellular response to heat);GO:0043231(intracellular membrane-bounded organelle);GO:0070062(extracellular exosome)	NA	NA	NA	myoferlin [Columba livia]	NA	1.15728	1.88405	1.71243	6.13734	1.17513	0.958045	0.710101	2.2939	2.12005	1.0841	0.0315024	1	up	yes
gene7610	LOC102083478	rna15849	NA	00760(Nicotinate and nicotinamide metabolism)	K01950	EC:6.3.5.1	glutamine-dependent NAD(+) synthetase [Columba livia]	NA	2.90897	1.11389	1.66388	3.63061	1.90581	2.79979	6.16561	6.5483	0.53488	-0.902712	0.0315177	1	down	no
gene22425	COLEC12	rna45046	GO:0005581(collagen trimer);GO:0006910(phagocytosis, recognition);GO:0006955(immune response);GO:0008329(signaling pattern recognition receptor activity);GO:0016021(integral component of membrane);GO:0030169(low-density lipoprotein particle binding);GO:0034138(toll-like receptor 3 signaling pathway);GO:0060355(positive regulation of cell adhesion molecule production);GO:0070062(extracellular exos…	04145(Phagosome)	K10062	NA	LOW QUALITY PROTEIN: collectin-12 [Columba livia]	NA	8.22381	10.6509	7.62714	17.2946	8.48749	6.21457	6.50689	7.70498	1.51472	0.599051	0.0315552	1	up	no
gene22531	ISLR	rna45294	GO:0016021(integral component of membrane)	04014(Ras signaling pathway);04010(MAPK signaling pathway);04151(PI3K-Akt signaling pathway);04722(Neurotrophin signaling pathway);05034(Alcoholism)	K04360	EC:2.7.10.1	immunoglobulin superfamily containing leucine-rich repeat protein [Columba livia]	NA	7.10079	9.69795	18.0508	28.3903	4.99653	9.46488	6.66983	13.214	1.8413	0.880725	0.0315855	1	up	no
gene21724	XIRP1	rna43755;rna43754	GO:0003779(actin binding);GO:0007507(heart development);GO:0030036(actin cytoskeleton organization);GO:0030054(cell junction);GO:0030054(cell junction)	NA	NA	NA	xin actin binding repeat containing 1, transcript variant X2, partial [Columba livia];xin actin-binding repeat-containing protein 1 isoform X2 [Columba livia]	NA	11.9095	16.4466	10.4706	9.90712	5.60126	19.5562	37.5035	20.9647	0.582763	-0.77902	0.031606	1	down	no
gene13559	TTLL12	rna27626	GO:0006464(cellular protein modification process)	NA	NA	NA	tubulin tyrosine ligase-like family member 12 [Columba livia]	NA	16.6386	17.2217	13.2028	17.4912	20.9203	18.6489	20.3891	23.7541	0.771145	-0.374927	0.031619	1	down	no
gene1035	KLHL23	rna2325	GO:0004842(ubiquitin-protein transferase activity);GO:0016567(protein ubiquitination);GO:0031463(Cul3-RING ubiquitin ligase complex)	NA	NA	NA	kelch-like protein 23, partial [Columba livia]	NA	5.65364	5.45519	5.54553	8.60721	5.60211	8.91954	9.38247	11.1012	0.721649	-0.47063	0.0316285	1	down	no
gene9921	LOC102083551	rna20423;rna20422;rna20421;rna20419;rna20420	GO:0003700(DNA binding transcription factor activity);GO:0003707(steroid hormone receptor activity);GO:0005634(nucleus);GO:0006351(transcription, DNA-templated);GO:0006355(regulation of transcription, DNA-templated);GO:0008270(zinc ion binding);GO:0043401(steroid hormone mediated signaling pathway);GO:0043565(sequence-specific DNA binding);GO:0043565(sequence-specific DNA binding)	NA	NA	NA	hepatocyte nuclear factor 4-beta isoform X1 [Columba livia];hepatocyte nuclear factor 4-beta isoform X2 [Columba livia]	NA	0.0773146	0.133042	0.307648	0.136077	0.18173	0.511719	0.503856	0.577625	0.368511	-1.44022	0.0318462	1	down	yes
gene11308	CPXM2	rna23068	GO:0004181(metallocarboxypeptidase activity);GO:0004185(serine-type carboxypeptidase activity);GO:0005615(extracellular space);GO:0006518(peptide metabolic process);GO:0008270(zinc ion binding);GO:0016485(protein processing);GO:0031012(extracellular matrix)	NA	NA	NA	inactive carboxypeptidase-like protein X2 [Columba livia]	NA	0.128159	0.408757	0.830522	3.57146	0.115712	0.046276	0.204917	0.846761	4.06941	2.02482	0.031966	1	up	yes
gene22252	LOC110354978	rna44693	NA	NA	NA	NA		NA	2.23879	3.62309	1.22106	2.32597	1.38881	1.2693	1.44051	1.07394	1.819	0.863149	0.0320405	1	up	no
gene25909	ETFA	rna51593;rna51594	GO:0000062(fatty-acyl-CoA binding);GO:0003995(acyl-CoA dehydrogenase activity);GO:0005739(mitochondrion);GO:0009055(electron transfer activity);GO:0033539(fatty acid beta-oxidation using acyl-CoA dehydrogenase);GO:0050660(flavin adenine dinucleotide binding);GO:0052890(oxidoreductase activity, acting on the CH-CH group of donors, with a flavin as acceptor);GO:0055088(lipid homeostasis);GO:0070062…	NA	NA	NA	electron transfer flavoprotein subunit alpha, mitochondrial isoform X2 [Columba livia];electron transfer flavoprotein subunit alpha, mitochondrial isoform X1 [Columba livia]	NA	725.498	843.804	626.465	716.141	907.465	878.853	1189.42	897.14	0.751873	-0.41144	0.0320794	1	down	no
gene12217	LOC110361536	rna24897	GO:0000014(single-stranded DNA endodeoxyribonuclease activity);GO:0000729(DNA double-strand break processing);GO:0000737(DNA catabolic process, endonucleolytic);GO:0000793(condensed chromosome);GO:0003690(double-stranded DNA binding);GO:0003697(single-stranded DNA binding);GO:0004519(endonuclease activity);GO:0005515(protein binding);GO:0005634(nucleus);GO:0006303(double-strand break repair via n…	00310(Lysine degradation)	K11433	EC:2.1.1.43	mariner transposase [Homo sapiens]	NA	0.419985	0.780636	0.569717	0.414323	0.199102	0.268358	0.175621	0.329839	2.24547	1.16702	0.0324376	1	up	yes
gene20366	CELF5	rna41034;rna41032;rna41033;rna41036;rna41035	GO:0000166(nucleotide binding);GO:0003676(nucleic acid binding);GO:0003676(nucleic acid binding)	NA	NA	NA	CUGBP Elav-like family member 5, partial [Cuculus canorus];CUGBP Elav-like family member 5 isoform X2 [Falco peregrinus];CUGBP Elav-like family member 5 isoform X1 [Falco peregrinus];CUGBP Elav-like family member 5 isoform X3 [Falco peregrinus]	NA	1.41522	0.471831	2.77485	0.622518	0.537827	0.566963	0.630178	0.464803	2.40226	1.26439	0.0325273	1	up	yes
gene593	LAMA3	rna1295;rna1296	GO:0005102(receptor binding);GO:0005610(laminin-5 complex);GO:0007155(cell adhesion);GO:0030155(regulation of cell adhesion);GO:0030334(regulation of cell migration);GO:0035987(endodermal cell differentiation);GO:0045995(regulation of embryonic development);GO:0070062(extracellular exosome);GO:0070062(extracellular exosome)	04512(ECM-receptor interaction);04510(Focal adhesion);04510(Focal adhesion)	K06240	NA	laminin subunit alpha-3 isoform X1 [Columba livia];laminin subunit alpha-3 isoform X2 [Columba livia]	NA	2.4646	3.39184	3.06806	4.22659	2.18347	1.96489	2.25616	2.4663	1.48251	0.568042	0.0325751	1	up	no
gene23379	LOC102088590	rna46979;rna46978	NA	00190(Oxidative phosphorylation);04150(mTOR signaling pathway);04145(Phagosome);04145(Phagosome)	K02147	NA	shootin-1-like [Columba livia]	NA	0.471587	0.28058	0.292418	0.780153	0.154677	0.177594	0.0807754	0.233394	2.82275	1.4971	0.032633	1	up	yes
gene7938	FLT4	rna16569;rna16571;rna16568;rna16570	GO:0001938(positive regulation of endothelial cell proliferation);GO:0001946(lymphangiogenesis);GO:0002040(sprouting angiogenesis);GO:0005021(vascular endothelial growth factor-activated receptor activity);GO:0005524(ATP binding);GO:0005887(integral component of plasma membrane);GO:0010575(positive regulation of vascular endothelial growth factor production);GO:0010595(positive regulation of endo…	04010(MAPK signaling pathway);04510(Focal adhesion);04510(Focal adhesion)	K05097	EC:2.7.10.1	vascular endothelial growth factor receptor 3 isoform X3 [Columba livia];vascular endothelial growth factor receptor 3 isoform X2 [Columba livia];vascular endothelial growth factor receptor 3 isoform X1 [Columba livia]	NA	6.06807	4.61714	2.23961	5.05323	3.13138	2.38943	3.25751	2.41757	1.60577	0.683267	0.0326388	1	up	no
gene21718	CSRNP1	rna43744	GO:0001228(transcriptional activator activity, RNA polymerase II transcription regulatory region sequence-specific DNA binding);GO:0005634(nucleus);GO:0006366(transcription by RNA polymerase II);GO:0009791(post-embryonic development);GO:0043565(sequence-specific DNA binding);GO:0045944(positive regulation of transcription by RNA polymerase II);GO:0048008(platelet-derived growth factor receptor si…	NA	NA	NA	cysteine/serine-rich nuclear protein 1 isoform X1 [Corapipo altera]	NA	3.12728	2.81617	2.16073	3.13332	1.74611	1.62835	1.6318	1.66799	1.68371	0.751645	0.0326918	1	up	no
gene25046	BAIAP2L1	rna50059	GO:0005654(nucleoplasm);GO:0005829(cytosol);GO:0005886(plasma membrane);GO:0007009(plasma membrane organization);GO:0008093(cytoskeletal adaptor activity);GO:0008286(insulin receptor signaling pathway);GO:0009617(response to bacterium);GO:0015629(actin cytoskeleton);GO:0030838(positive regulation of actin filament polymerization);GO:0046626(regulation of insulin receptor signaling pathway);GO:005…	NA	NA	NA	brain-specific angiogenesis inhibitor 1-associated protein 2-like protein 1 [Columba livia]	NA	11.6668	9.46943	12.1537	12.209	15.8465	14.3179	14.0082	17.8588	0.733483	-0.447165	0.0327068	1	down	no
gene8350	B3GNT2	rna17386;rna17380;rna17385;rna17382;rna17383;rna17384;rna17379;rna17387;rna17381	GO:0000139(Golgi membrane);GO:0006486(protein glycosylation);GO:0007411(axon guidance);GO:0007608(sensory perception of smell);GO:0008378(galactosyltransferase activity);GO:0008532(N-acetyllactosaminide beta-1,3-N-acetylglucosaminyltransferase activity);GO:0016021(integral component of membrane);GO:0030311(poly-N-acetyllactosamine biosynthetic process);GO:0070062(extracellular exosome);GO:0070062…	00533(Glycosaminoglycan biosynthesis - keratan sulfate);00601(Glycosphingolipid biosynthesis - lacto and neolacto series);00601(Glycosphingolipid biosynthesis - lacto and neolacto series)	K00741	EC:2.4.1.149	N-acetyllactosaminide beta-1,3-N-acetylglucosaminyltransferase 2 [Columba livia]	NA	2.23751	2.31729	2.62523	3.07579	1.26724	1.7021	1.52307	1.55733	1.69525	0.761498	0.0327174	1	up	no
gene1603	LYPD6B	rna3665;rna3666	GO:0005576(extracellular region);GO:0005886(plasma membrane);GO:0006501(C-terminal protein lipidation);GO:0031225(anchored component of membrane);GO:0031225(anchored component of membrane)	NA	NA	NA	ly6/PLAUR domain-containing protein 6B [Patagioenas fasciata monilis]	NA	0.132612	0.073552	0.300017	0.335989	0.027398	0.070765	0.0001	0.121086	3.83941	1.94088	0.0327477	1	up	yes
gene26552	LOC102093646	rna52429	GO:0000978(RNA polymerase II proximal promoter sequence-specific DNA binding);GO:0003700(DNA binding transcription factor activity);GO:0005634(nucleus);GO:0006357(regulation of transcription by RNA polymerase II)	NA	NA	NA	DNA-binding protein RFX2 [Pterocles gutturalis]	NA	2.28799	2.69616	1.11745	5.34352	1.40168	0.812915	0.0001	1.00341	3.55648	1.83045	0.0328242	1	up	yes
gene733	LOC110359376	rna1666;rna1665	GO:0005737(cytoplasm);GO:0008134(transcription factor binding);GO:0008270(zinc ion binding);GO:0016567(protein ubiquitination);GO:0016605(PML body);GO:0032184(SUMO polymer binding);GO:0033234(negative regulation of protein sumoylation);GO:0033768(SUMO-targeted ubiquitin ligase complex);GO:0042802(identical protein binding);GO:0043161(proteasome-mediated ubiquitin-dependent protein catabolic proce…	NA	NA	NA	E3 ubiquitin-protein ligase RNF4 [Patagioenas fasciata monilis]	NA	0.192372	0.336255	0.062876	0.438999	0.0001	0.0001	0.101135	0.112777	4.81291	2.26691	0.0330059	1	up	yes
gene2882	EMILIN2	rna6254	GO:0005515(protein binding);GO:0005576(extracellular region);GO:0005581(collagen trimer);GO:0007155(cell adhesion);GO:0008150(biological_process);GO:0030023(extracellular matrix constituent conferring elasticity);GO:0031012(extracellular matrix)	NA	NA	NA	EMILIN-2 [Columba livia]	NA	1.69101	3.264	4.19817	7.07147	1.56125	1.81477	1.35734	3.69611	1.92475	0.944674	0.0331694	1	up	no
gene810	BMP3	rna1864;rna1865	GO:0001649(osteoblast differentiation);GO:0005125(cytokine activity);GO:0005160(transforming growth factor beta receptor binding);GO:0005615(extracellular space);GO:0008083(growth factor activity);GO:0010862(positive regulation of pathway-restricted SMAD protein phosphorylation);GO:0030509(BMP signaling pathway);GO:0040007(growth);GO:0042981(regulation of apoptotic process);GO:0043408(regulation …	04060(Cytokine-cytokine receptor interaction);04060(Cytokine-cytokine receptor interaction)	K05496	NA	bone morphogenetic protein 3 isoform X2 [Columba livia]	NA	0.0314019	0.0711627	0.213529	0.137825	0.0453636	0.0001	0.0546981	0.0173345	3.86326	1.94982	0.0333155	1	up	yes
gene20877	FBLN2	rna42059	GO:0005509(calcium ion binding)	NA	NA	NA	fibulin-2 [Columba livia]	NA	2.55312	4.91385	7.11751	21.4442	2.04847	2.90628	1.65386	8.56574	2.37431	1.24751	0.0337631	1	up	yes
gene4622	KDR	rna9855	GO:0001938(positive regulation of endothelial cell proliferation);GO:0005021(vascular endothelial growth factor-activated receptor activity);GO:0005178(integrin binding);GO:0005524(ATP binding);GO:0005737(cytoplasm);GO:0005768(endosome);GO:0005783(endoplasmic reticulum);GO:0005794(Golgi apparatus);GO:0005887(integral component of plasma membrane);GO:0008360(regulation of cell shape);GO:0010595(po…	04010(MAPK signaling pathway);04370(VEGF signaling pathway);04510(Focal adhesion)	K05098	EC:2.7.10.1	vascular endothelial growth factor receptor 2 [Columba livia]	NA	15.9444	22.6379	12.396	16.721	21.9783	23.6357	17.8624	25.6091	0.759937	-0.396049	0.0338185	1	down	no
gene25836	LOC110356477	rna51439	GO:0009055(electron transfer activity)	NA	NA	NA	electron transfer flavoprotein subunit beta-like, partial [Columba livia]	NA	89.2989	61.8593	97.8431	58.4479	132.734	133.451	90.0302	103.732	0.668445	-0.581119	0.0338192	1	down	no
gene17920	LOC102096089	rna36111	GO:0003774(motor activity);GO:0003779(actin binding);GO:0005524(ATP binding);GO:0016459(myosin complex)	04530(Tight junction)	K10352	NA	myosin heavy chain, skeletal muscle, adult, partial [Columba livia]	NA	1236.85	713.374	945.141	554.508	1443.48	1556.78	714.608	1846.26	0.620354	-0.688836	0.03387	1	down	no
gene11699	ALDH5A1	rna23865	GO:0004029(aldehyde dehydrogenase (NAD) activity);GO:0004777(succinate-semialdehyde dehydrogenase (NAD+) activity);GO:0009013(succinate-semialdehyde dehydrogenase [NAD(P)+] activity)	00650(Butanoate metabolism);00250(Alanine, aspartate and glutamate metabolism)	K00139	EC:1.2.1.24	succinate-semialdehyde dehydrogenase, mitochondrial [Columba livia]	NA	11.8347	14.9897	13.975	10.4491	21.9926	13.23	15.6903	19.2798	0.730111	-0.453813	0.0341591	1	down	no
gene25137	COL2A1	rna50224	GO:0001502(cartilage condensation);GO:0001894(tissue homeostasis);GO:0001958(endochondral ossification);GO:0002062(chondrocyte differentiation);GO:0003007(heart morphogenesis);GO:0005201(extracellular matrix structural constituent);GO:0005585(collagen type II trimer);GO:0005604(basement membrane);GO:0005615(extracellular space);GO:0005737(cytoplasm);GO:0006029(proteoglycan metabolic process);GO:0…	04512(ECM-receptor interaction);04510(Focal adhesion)	K19719	NA	collagen alpha-1(II) chain [Columba livia]	NA	0.146319	0.037948	0.986689	1.35069	0.039962	0.0001	0.251303	0.205358	5.07657	2.34385	0.0342031	1	up	yes
gene5967	ABR	rna12589;rna12591;rna12588;rna12590;rna12587	GO:0002692(negative regulation of cellular extravasation);GO:0005089(Rho guanyl-nucleotide exchange factor activity);GO:0005096(GTPase activator activity);GO:0005829(cytosol);GO:0005886(plasma membrane);GO:0007420(brain development);GO:0016020(membrane);GO:0030036(actin cytoskeleton organization);GO:0032496(response to lipopolysaccharide);GO:0035023(regulation of Rho protein signal transduction);…	NA	NA	NA	active breakpoint cluster region-related protein isoform X1 [Columba livia];active breakpoint cluster region-related protein isoform X4 [Columba livia];hypothetical protein DUI87_12404 [Hirundo rustica rustica];active breakpoint cluster region-related protein isoform X3 [Columba livia];active breakpoint cluster region-related protein isoform A [Patagioenas fasciata monilis]	NA	10.8429	16.1923	10.9809	20.7761	10.4364	8.62344	9.5594	11.4146	1.46856	0.554406	0.0343455	1	up	no
gene15417	PLXDC1	rna31264	GO:0001525(angiogenesis);GO:0005737(cytoplasm);GO:0005886(plasma membrane);GO:0016021(integral component of membrane);GO:0043235(receptor complex)	NA	NA	NA	plexin domain-containing protein 1 [Columba livia]	NA	5.45622	11.4534	7.62122	17.5978	4.76509	6.46703	5.95298	7.95266	1.67591	0.744944	0.0343703	1	up	no
gene3930	SLC30A2	rna8388	GO:0005385(zinc ion transmembrane transporter activity);GO:0005765(lysosomal membrane);GO:0005770(late endosome);GO:0005886(plasma membrane);GO:0010043(response to zinc ion);GO:0016021(integral component of membrane);GO:0061088(regulation of sequestering of zinc ion);GO:0061090(positive regulation of sequestering of zinc ion);GO:0071577(zinc II ion transmembrane transport)	NA	NA	NA	zinc transporter 2 [Columba livia]	NA	2.19245	0.007383	1.95831	0.282619	0.398151	0.127015	0.396808	0.112622	4.29226	2.10174	0.0344263	1	up	yes
gene23682	RFX2	rna47544	GO:0000978(RNA polymerase II proximal promoter sequence-specific DNA binding);GO:0003700(DNA binding transcription factor activity);GO:0005634(nucleus);GO:0006357(regulation of transcription by RNA polymerase II)	NA	NA	NA	DNA-binding protein RFX2 [Columba livia]	NA	0.985412	3.44312	1.84714	6.19398	1.66839	1.14622	1.64879	1.47556	2.09963	1.07014	0.0347712	1	up	yes
gene11217	LOC102090658	rna22909	GO:0004222(metalloendopeptidase activity);GO:0005654(nucleoplasm);GO:0005750(mitochondrial respiratory chain complex III);GO:0006122(mitochondrial electron transport, ubiquinol to cytochrome c);GO:0008270(zinc ion binding);GO:0009060(aerobic respiration);GO:0016485(protein processing);GO:0043209(myelin sheath);GO:0070062(extracellular exosome)	00190(Oxidative phosphorylation);04260(Cardiac muscle contraction)	K00415	NA	cytochrome b-c1 complex subunit 2, mitochondrial, partial [Columba livia]	NA	718.733	667.707	719.215	553.693	831.269	897.601	908.419	996.519	0.731835	-0.45041	0.0351214	1	down	no
gene19764	PLAC9	rna39763;rna39762	GO:0005515(protein binding);GO:0005576(extracellular region);GO:0005576(extracellular region)	NA	NA	NA	placenta-specific protein 9 [Manacus vitellinus];placenta-specific protein 9 isoform X2 [Columba livia]	NA	10.9346	22.3078	58.7677	45.4801	9.19409	9.6145	16.9472	32.4413	2.01607	1.01155	0.0351753	1	up	yes
gene15875	SMOC2	rna32137;rna32138;rna32139	GO:0005509(calcium ion binding);GO:0005604(basement membrane);GO:0005614(interstitial matrix);GO:0007165(signal transduction);GO:0008201(heparin binding);GO:0010811(positive regulation of cell-substrate adhesion);GO:0030198(extracellular matrix organization);GO:0030198(extracellular matrix organization)	NA	NA	NA	SPARC-related modular calcium-binding protein 2 isoform X1 [Columba livia];SPARC-related modular calcium-binding protein 2 isoform X2 [Columba livia];SPARC-related modular calcium-binding protein 2 isoform X3 [Columba livia]	NA	1.51572	3.41157	8.18334	10.0548	1.96093	1.81349	3.04007	4.41608	2.06271	1.04454	0.0352118	1	up	yes
gene4717	LOC102084086	rna10056	NA	NA	NA	NA	uncharacterized protein LOC102084086 [Columba livia]	NA	1.56046	2.20173	0.233988	2.8942	0.726774	0.178158	0.597959	0.77564	3.02405	1.59648	0.0352427	1	up	yes
gene6412	JDP2	rna13437	GO:0000978(RNA polymerase II proximal promoter sequence-specific DNA binding);GO:0005634(nucleus)	NA	NA	NA	Jun dimerization protein 2, transcript variant X1 [Columba livia]	NA	3.69479	4.73539	4.75927	12.9568	3.61442	2.71691	2.57014	4.3991	1.9658	0.975114	0.0352714	1	up	no
gene8555	GSTT2B	rna17757;rna17756	GO:0004364(glutathione transferase activity);GO:0005737(cytoplasm);GO:0006749(glutathione metabolic process);GO:0006749(glutathione metabolic process)	00480(Glutathione metabolism);00980(Metabolism of xenobiotics by cytochrome P450);00982(Drug metabolism - cytochrome P450);00983(Drug metabolism - other enzymes);00983(Drug metabolism - other enzymes)	K00799	EC:2.5.1.18	glutathione S-transferase theta-2B isoform X2 [Columba livia];glutathione S-transferase theta-2B isoform X1 [Columba livia]	NA	0.0001	0.188477	0.0001	0.0001	0.0001	1.52627	0.799017	0.0001	0.0811776	-3.62278	0.0353924	1	down	yes
gene24099	HOXD9	rna48363	GO:0000122(negative regulation of transcription by RNA polymerase II);GO:0000977(RNA polymerase II regulatory region sequence-specific DNA binding);GO:0001227(transcriptional repressor activity, RNA polymerase II transcription regulatory region sequence-specific DNA binding);GO:0005634(nucleus);GO:0006351(transcription, DNA-templated);GO:0007338(single fertilization);GO:0007519(skeletal muscle ti…	NA	NA	NA	LOW QUALITY PROTEIN: homeobox protein Hox-D9 [Columba livia]	NA	0.455019	0.675499	1.60589	5.54967	0.189008	0.598364	1.10772	0.587573	3.33757	1.7388	0.0354665	1	up	yes
gene6455	LOC110358737	rna13553	NA	NA	NA	NA	hypothetical protein AV530_017102 [Patagioenas fasciata monilis]	NA	2.73498	4.8933	1.49819	1.52624	0.961469	1.55128	1.51992	0.868235	2.17362	1.1201	0.0356608	1	up	yes
gene16521	LRRC56	rna33460;rna33456;rna33463;rna33455;rna33462;rna33457;rna33459;rna33458;rna33461	GO:0003674(molecular_function);GO:0005575(cellular_component);GO:0008150(biological_process);GO:0008150(biological_process)	NA	NA	NA	leucine-rich repeat-containing protein 56 isoform X1 [Columba livia];leucine-rich repeat-containing protein 56 isoform X4 [Columba livia];leucine-rich repeat-containing protein 56 isoform X3 [Columba livia];leucine-rich repeat-containing protein 56 isoform X2 [Columba livia]	NA	26.9919	18.213	26.2344	27.076	19.9454	15.3506	13.0683	19.5097	1.45144	0.537489	0.0357542	1	up	no
gene2513	NFATC2	rna5537	GO:0003677(DNA binding);GO:0003700(DNA binding transcription factor activity);GO:0005634(nucleus);GO:0006355(regulation of transcription, DNA-templated)	04310(Wnt signaling pathway);04370(VEGF signaling pathway);04218(Cellular senescence);04625(C-type lectin receptor signaling pathway)	K17332	NA	LOW QUALITY PROTEIN: nuclear factor of activated T-cells, cytoplasmic 2 [Columba livia]	NA	0.093618	0.378539	0.050879	0.743218	0.09561	0.0001	0.055441	0.121439	4.64527	2.21576	0.0357892	1	up	yes
gene10814	LOC110360859	rna22155;rna22153;rna22154	NA	NA	NA	NA	epithelial membrane protein 1 [Columba livia]	NA	0.374936	1.31498	0.992779	5.65838	0.460915	0.377399	0.566237	1.40895	2.96467	1.56787	0.0357974	1	up	yes
gene5878	LRRC75A	rna12412;rna12413;rna12410;rna12414;rna12411	GO:0003674(molecular_function);GO:0005575(cellular_component);GO:0008150(biological_process);GO:0008150(biological_process)	NA	NA	NA	leucine-rich repeat-containing protein 75A [Patagioenas fasciata monilis];leucine-rich repeat-containing protein 75A isoform X4 [Columba livia];leucine-rich repeat-containing protein 75A isoform X3 [Columba livia];leucine-rich repeat-containing protein 75A isoform X5 [Columba livia]	NA	17.6137	8.44091	19.7616	10.185	8.49264	12.0946	5.98687	7.32598	1.65195	0.724169	0.0358031	1	up	no
gene12918	BCKDHB	rna26255;rna26257;rna26254;rna26258;rna26261;rna26259;rna26262;rna26260;rna26256	GO:0003824(catalytic activity);GO:0003826(alpha-ketoacid dehydrogenase activity);GO:0003863(3-methyl-2-oxobutanoate dehydrogenase (2-methylpropanoyl-transferring) activity);GO:0005739(mitochondrion);GO:0005743(mitochondrial inner membrane);GO:0005947(mitochondrial alpha-ketoglutarate dehydrogenase complex);GO:0007584(response to nutrient);GO:0008152(metabolic process);GO:0009063(cellular amino ac…	00640(Propanoate metabolism);00280(Valine, leucine and isoleucine degradation);00280(Valine, leucine and isoleucine degradation)	K00167	EC:1.2.4.4	2-oxoisovalerate dehydrogenase subunit beta, mitochondrial isoform X3 [Columba livia];2-oxoisovalerate dehydrogenase subunit beta, mitochondrial isoform X8 [Columba livia];PREDICTED: 2-oxoisovalerate dehydrogenase subunit beta, mitochondrial [Calidris pugnax];2-oxoisovalerate dehydrogenase subunit beta, mitochondrial isoform X5 [Columba livia];2-oxoisovalerate dehydrogenase subunit beta, mitochon…	NA	28.8167	26.5971	27.6982	25.3046	29.4544	33.5657	38.2789	43.7417	0.747491	-0.419873	0.0358537	1	down	no
gene1821	OSBPL5	rna4098	GO:0001786(phosphatidylserine binding);GO:0005548(phospholipid transporter activity);GO:0015485(cholesterol binding);GO:0015914(phospholipid transport);GO:0016021(integral component of membrane);GO:0070273(phosphatidylinositol-4-phosphate binding)	NA	NA	NA	LOW QUALITY PROTEIN: oxysterol-binding protein-related protein 5 [Columba livia]	NA	6.43093	9.8356	7.21097	13.2562	6.15412	5.78533	5.53338	7.05089	1.49789	0.582927	0.0358773	1	up	no
gene12647	TBL1XR1	rna25663;rna25662;rna25661;rna25665;rna25664	GO:0000118(histone deacetylase complex);GO:0003714(transcription corepressor activity);GO:0006357(regulation of transcription by RNA polymerase II);GO:0016575(histone deacetylation);GO:0016575(histone deacetylation)	04310(Wnt signaling pathway);04310(Wnt signaling pathway)	K04508	NA	PREDICTED: F-box-like/WD repeat-containing protein TBL1XR1 [Ficedula albicollis];PREDICTED: F-box-like/WD repeat-containing protein TBL1XR1 isoform X1 [Aptenodytes forsteri];PREDICTED: F-box-like/WD repeat-containing protein TBL1XR1 isoform X2 [Corvus brachyrhynchos]	NA	5.20889	5.75436	1.42991	2.63804	0.996651	0.559882	3.81694	1.27283	2.26158	1.17733	0.0359376	1	up	yes
gene20635	CDH2	rna41550	GO:0001502(cartilage condensation);GO:0005509(calcium ion binding);GO:0005515(protein binding);GO:0005623(cell);GO:0005886(plasma membrane);GO:0005911(cell-cell junction);GO:0005912(adherens junction);GO:0005913(cell-cell adherens junction);GO:0005916(fascia adherens);GO:0005925(focal adhesion);GO:0007155(cell adhesion);GO:0007156(homophilic cell adhesion via plasma membrane adhesion molecules);G…	04514(Cell adhesion molecules (CAMs))	K06736	NA	cadherin-2 [Columba livia]	NA	0.793016	0.511009	0.835409	1.78488	0.465293	0.36183	0.15774	0.697247	2.33297	1.22217	0.0359454	1	up	yes
gene1733	LOC110364911	rna3900	NA	NA	NA	NA		NA	0.30696	0.624331	0.457701	0.580111	0.222698	0.102165	0.225614	0.291578	2.33845	1.22555	0.0363565	1	up	yes
gene25237	LOC102090257	rna50384;rna50383	GO:0001530(lipopolysaccharide binding);GO:0002588(positive regulation of antigen processing and presentation of peptide antigen via MHC class II);GO:0006911(phagocytosis, engulfment);GO:0016021(integral component of membrane);GO:0032497(detection of lipopolysaccharide);GO:0032499(detection of peptidoglycan);GO:0042834(peptidoglycan binding);GO:0043231(intracellular membrane-bounded organelle);GO:…	04380(Osteoclast differentiation);04380(Osteoclast differentiation)	K14378	NA	triggering receptor expressed on myeloid cells 2 [Columba livia]	NA	2.32068	5.61162	2.09245	12.8892	1.60941	2.74361	2.97759	3.37062	2.14124	1.09845	0.036374	1	up	yes
gene20752	CHRDL1	rna41795;rna41796;rna41793;rna41794	GO:0005576(extracellular region);GO:0007275(multicellular organism development);GO:0007275(multicellular organism development)	NA	NA	NA	chordin-like protein 1 isoform A [Patagioenas fasciata monilis];chordin-like protein 1 isoform X4 [Columba livia];chordin-like protein 1 isoform B [Patagioenas fasciata monilis]	NA	0.194605	0.881012	2.05442	1.24257	0.236728	0.303107	0.357489	0.826846	2.53607	1.34259	0.0364506	1	up	yes
gene26393	LOC106146087	rna52272	GO:0005525(GTP binding)	NA	NA	NA	interferon-induced very large GTPase 1-like, partial [Columba livia]	NA	0.700175	7.4125	5.09283	21.7435	4.64407	2.00957	1.476	3.68819	2.95731	1.56428	0.0365153	1	up	yes
gene8374	SLC30A6	rna17420	GO:0005385(zinc ion transmembrane transporter activity);GO:0005794(Golgi apparatus);GO:0010043(response to zinc ion);GO:0016020(membrane);GO:0016021(integral component of membrane);GO:0061088(regulation of sequestering of zinc ion);GO:0071577(zinc II ion transmembrane transport)	NA	NA	NA	LOW QUALITY PROTEIN: zinc transporter 6 [Columba livia]	NA	3.89723	12.3082	4.26135	11.7982	4.91052	4.34114	5.01353	4.40914	1.72777	0.788913	0.036645	1	up	no
gene10546	ECHS1	rna21657	GO:0003824(catalytic activity);GO:0005739(mitochondrion);GO:0008152(metabolic process);GO:0070062(extracellular exosome)	00640(Propanoate metabolism);00650(Butanoate metabolism);00062(Fatty acid elongation);00071(Fatty acid degradation);00280(Valine, leucine and isoleucine degradation);00310(Lysine degradation);00380(Tryptophan metabolism);00410(beta-Alanine metabolism)	K07511	EC:4.2.1.17	LOW QUALITY PROTEIN: enoyl-CoA hydratase, mitochondrial, partial [Columba livia]	NA	59.3878	68.7742	42.5513	64.7878	75.3231	69.4884	117.794	57.6487	0.735358	-0.443482	0.0369093	1	down	no
gene2255	LOC110355861	rna5014	NA	04120(Ubiquitin mediated proteolysis)	K06688	EC:2.3.2.23	LOW QUALITY PROTEIN: regulator of G-protein signaling 9-binding protein-like [Columba livia]	NA	0.595325	3.14511	3.20825	2.49796	0.736462	0.999801	0.167577	1.41486	2.84649	1.50918	0.0373825	1	up	yes
gene937	SLC23A3	rna2116	GO:0005215(transporter activity);GO:0016021(integral component of membrane);GO:0055085(transmembrane transport)	NA	NA	NA	solute carrier family 23 member 3 [Columba livia]	NA	0.618118	1.16588	0.680086	0.948212	0.239194	0.295844	0.603699	0.294699	2.3805	1.25126	0.037544	1	up	yes
gene25672	PKIG	rna51194;rna51191;rna51192;rna51193;rna51190;rna51195	GO:0004862(cAMP-dependent protein kinase inhibitor activity);GO:0005634(nucleus);GO:0005737(cytoplasm);GO:2000480(negative regulation of cAMP-dependent protein kinase activity);GO:2000480(negative regulation of cAMP-dependent protein kinase activity)	NA	NA	NA	cAMP-dependent protein kinase inhibitor gamma isoform X1 [Columba livia];cAMP-dependent protein kinase inhibitor gamma isoform X2 [Columba livia];cAMP-dependent protein kinase inhibitor gamma isoform X3 [Columba livia]	NA	11.4273	9.50513	7.93772	6.49915	12.0998	11.8611	13.3548	12.4055	0.711351	-0.491366	0.037677	1	down	no
gene6915	CPM	rna14453	GO:0004181(metallocarboxypeptidase activity);GO:0004185(serine-type carboxypeptidase activity);GO:0005615(extracellular space);GO:0005886(plasma membrane);GO:0006518(peptide metabolic process);GO:0008270(zinc ion binding);GO:0009986(cell surface);GO:0016485(protein processing);GO:0070062(extracellular exosome)	NA	NA	NA	carboxypeptidase M [Patagioenas fasciata monilis]	NA	0.857797	1.84423	6.10806	1.43796	1.26594	1.02381	0.919034	1.28342	2.2813	1.18985	0.0377265	1	up	yes
gene13797	DDAH1	rna28162;rna28163;rna28164	GO:0000052(citrulline metabolic process);GO:0003073(regulation of systemic arterial blood pressure);GO:0005739(mitochondrion);GO:0006527(arginine catabolic process);GO:0016403(dimethylargininase activity);GO:0045429(positive regulation of nitric oxide biosynthetic process);GO:0070062(extracellular exosome);GO:0070062(extracellular exosome)	NA	NA	NA	N(G),N(G)-dimethylarginine dimethylaminohydrolase 1 isoform X2 [Columba livia];N(G),N(G)-dimethylarginine dimethylaminohydrolase 1 isoform X1 [Columba livia]	NA	1.03701	1.64781	1.4222	3.19512	3.10021	2.11626	2.66913	3.08278	0.665744	-0.586961	0.037795	1	down	no
gene22567	HOMER2	rna45375;rna45374	GO:0004674(protein serine/threonine kinase activity);GO:0005524(ATP binding);GO:0005730(nucleolus);GO:0005737(cytoplasm);GO:0005886(plasma membrane);GO:0006468(protein phosphorylation);GO:0030054(cell junction);GO:0035256(G-protein coupled glutamate receptor binding);GO:0035256(G-protein coupled glutamate receptor binding)	04068(FoxO signaling pathway);04068(FoxO signaling pathway)	K15010	NA	homer scaffolding protein 2, partial [Columba livia]	NA	19.6595	13.9422	6.40885	18.3144	15.427	28.3216	15.5123	27.22	0.674426	-0.568267	0.0378233	1	down	no
gene10836	LOC102090048	rna22180	GO:0000784(nuclear chromosome, telomeric region);GO:0000786(nucleosome);GO:0003677(DNA binding);GO:0005654(nucleoplasm);GO:0006335(DNA replication-dependent nucleosome assembly);GO:0006336(DNA replication-independent nucleosome assembly);GO:0006352(DNA-templated transcription, initiation);GO:0016020(membrane);GO:0019904(protein domain specific binding);GO:0042393(histone binding);GO:0045653(negat…	05203(Viral carcinogenesis);05322(Systemic lupus erythematosus);05034(Alcoholism)	K11254	NA	histone H4-like [Terrapene mexicana triunguis]	NA	1.97817	2.09094	0.5675	1.78141	2.48377	4.04336	4.47745	3.34392	0.447295	-1.1607	0.0379553	1	down	yes
gene18840	LOC102096998	rna37872;rna37879;rna37877;rna37889;rna37882;rna37874;rna37888;rna37883;rna37876;rna37873;rna37885;rna37884;rna37878;rna37880;rna37887;rna37886;rna37875;rna37881	NA	NA	NA	NA	hypothetical protein AV530_004355 [Patagioenas fasciata monilis];PREDICTED: uncharacterized protein LOC106035507 isoform X3 [Anser cygnoides domesticus]	NA	0.196679	0.379054	0.261998	0.605928	0.0001	0.255654	0.0390742	0.0467392	4.22657	2.07949	0.0379591	1	up	yes
gene5638	CAB39L	rna11932;rna11941;rna11937;rna11934;rna11935;rna11933;rna11940;rna11938;rna11939;rna11936	GO:0070062(extracellular exosome);GO:0070062(extracellular exosome)	04150(mTOR signaling pathway);04150(mTOR signaling pathway)	K08272	NA	calcium-binding protein 39-like isoform X2 [Columba livia];calcium-binding protein 39-like isoform X1 [Columba livia]	NA	20.0425	21.2021	14.4998	23.7799	19.0289	15.5538	36.2855	45.9865	0.680539	-0.555251	0.0381696	1	down	no
gene15512	SOCS3	rna31404	GO:0001932(regulation of protein phosphorylation);GO:0005622(intracellular);GO:0007259(JAK-STAT cascade);GO:0016567(protein ubiquitination);GO:0043066(negative regulation of apoptotic process);GO:0045597(positive regulation of cell differentiation);GO:0046627(negative regulation of insulin receptor signaling pathway);GO:0050728(negative regulation of inflammatory response)	04120(Ubiquitin mediated proteolysis);04910(Insulin signaling pathway);04920(Adipocytokine signaling pathway);05164(Influenza A);05168(Herpes simplex infection)	K04696	NA	Suppressor of cytokine signaling 3 [Lonchura striata domestica]	NA	1.42931	2.78261	1.73395	7.5862	0.998841	1.56481	1.70878	1.35092	2.4064	1.26688	0.0381823	1	up	yes
gene2696	CNR1	rna5919;rna5918	GO:0004949(cannabinoid receptor activity);GO:0005623(cell);GO:0005886(plasma membrane);GO:0016020(membrane);GO:0016049(cell growth);GO:0030175(filopodium);GO:0031623(receptor internalization);GO:0031915(positive regulation of synaptic plasticity);GO:0044297(cell body);GO:0046847(filopodium assembly);GO:0060997(dendritic spine morphogenesis);GO:0090394(negative regulation of excitatory postsynapti…	04080(Neuroactive ligand-receptor interaction);04080(Neuroactive ligand-receptor interaction)	K04277	NA	cannabinoid receptor 1 isoform X1 [Columba livia]	NA	0.636651	0.893333	1.12375	0.923467	0.420798	0.335513	0.348034	0.678641	2.0063	1.00454	0.0381924	1	up	yes
gene5098	TMEM123	rna10793;rna10794	GO:0016021(integral component of membrane);GO:0016021(integral component of membrane)	NA	NA	NA	porimin isoform X2 [Empidonax traillii]	NA	6.24276	6.70137	4.38431	10.3196	3.7088	2.68515	6.01686	3.95564	1.68931	0.756436	0.0383725	1	up	no
gene15813	ST3GAL4	rna32008	GO:0001574(ganglioside biosynthetic process);GO:0003836(beta-galactoside (CMP) alpha-2,3-sialyltransferase activity);GO:0009311(oligosaccharide metabolic process);GO:0018279(protein N-linked glycosylation via asparagine);GO:0047288(monosialoganglioside sialyltransferase activity)	00601(Glycosphingolipid biosynthesis - lacto and neolacto series)	K03494	EC:2.4.99.4	CMP-N-acetylneuraminate-beta-galactosamide-alpha-2,3-sialyltransferase 4 [Columba livia]	NA	17.1963	17.4186	18.9476	17.9951	10.8178	12.1436	12.8162	13.121	1.46339	0.54931	0.0384965	1	up	no
gene4441	LOC110357782	rna9368	NA	NA	NA	NA	slit homolog 1 protein-like [Columba livia]	NA	4.60343	13.4151	4.24428	12.752	5.52811	4.06954	5.70195	3.9306	1.82082	0.864591	0.0386293	1	up	no
gene3707	SLC6A14	rna8010	GO:0003333(amino acid transmembrane transport);GO:0005328(neurotransmitter:sodium symporter activity);GO:0005887(integral component of plasma membrane);GO:0006520(cellular amino acid metabolic process);GO:0006836(neurotransmitter transport);GO:0009636(response to toxic substance);GO:0015171(amino acid transmembrane transporter activity);GO:0070062(extracellular exosome)	NA	NA	NA	sodium- and chloride-dependent neutral and basic amino acid transporter B(0+) [Columba livia]	NA	0.911349	0.758617	1.46011	3.04461	0.147453	0.54293	0.507616	1.06926	2.72342	1.44542	0.0388936	1	up	yes
gene23307	BRCA1	rna46879;rna46881;rna46880;rna46877;rna46878	GO:0000724(double-strand break repair via homologous recombination);GO:0000794(condensed nuclear chromosome);GO:0003684(damaged DNA binding);GO:0003723(RNA binding);GO:0004842(ubiquitin-protein transferase activity);GO:0005737(cytoplasm);GO:0005886(plasma membrane);GO:0006260(DNA replication);GO:0006301(postreplication repair);GO:0006349(regulation of gene expression by genetic imprinting);GO:000…	04120(Ubiquitin mediated proteolysis);03440(Homologous recombination);03460(Fanconi anemia pathway);03460(Fanconi anemia pathway)	K10605	EC:2.3.2.27	breast cancer type 1 susceptibility protein isoform X1 [Columba livia];breast cancer type 1 susceptibility protein isoform X2 [Columba livia];breast cancer type 1 susceptibility protein isoform X4 [Columba livia];breast cancer type 1 susceptibility protein isoform X3 [Columba livia]	NA	0.473214	0.192073	1.4702	0.261304	0.248746	0.332884	0.147642	0.23371	2.48892	1.31552	0.0389548	1	up	yes
gene4798	SEPSECS	rna10213;rna10215;rna10214	GO:0000049(tRNA binding);GO:0001514(selenocysteine incorporation);GO:0005515(protein binding);GO:0005634(nucleus);GO:0005737(cytoplasm);GO:0005829(cytosol);GO:0016259(selenocysteine metabolic process);GO:0097056(selenocysteinyl-tRNA(Sec) biosynthetic process);GO:0098621(phosphoseryl-selenocysteinyl-tRNA selenium transferase activity);GO:0098621(phosphoseryl-selenocysteinyl-tRNA selenium transfera…	00450(Selenocompound metabolism);00970(Aminoacyl-tRNA biosynthesis);00970(Aminoacyl-tRNA biosynthesis)	K03341	EC:2.9.1.2	O-phosphoseryl-tRNA(Sec) selenium transferase [Athene cunicularia];O-phosphoseryl-tRNA(Sec) selenium transferase isoform X1 [Columba livia];O-phosphoseryl-tRNA(Sec) selenium transferase [Patagioenas fasciata monilis]	NA	1.23329	1.29289	1.00392	0.70669	2.02382	1.70736	1.29614	1.78121	0.622278	-0.68437	0.0389825	1	down	no
gene22120	ADGRG2	rna44461;rna44460;rna44466;rna44462;rna44465;rna44459;rna44464;rna44463	GO:0004930(G-protein coupled receptor activity);GO:0007166(cell surface receptor signaling pathway);GO:0007186(G-protein coupled receptor signaling pathway);GO:0009986(cell surface);GO:0016021(integral component of membrane);GO:0070062(extracellular exosome);GO:0070062(extracellular exosome)	NA	NA	NA	adhesion G-protein coupled receptor G2 isoform X1 [Columba livia];adhesion G-protein coupled receptor G2 isoform X3 [Columba livia];adhesion G-protein coupled receptor G2 isoform X2 [Columba livia]	NA	0.147672	0.467401	0.350517	1.1935	0.121352	0.252841	0.266979	0.20015	2.5663	1.35969	0.0393992	1	up	yes
gene6203	LOC102088180	rna13067	GO:0004745(retinol dehydrogenase activity);GO:0005622(intracellular);GO:0042572(retinol metabolic process);GO:0055114(oxidation-reduction process)	00830(Retinol metabolism)	K11153	EC:1.1.1.300	retinol dehydrogenase 12-like [Columba livia]	NA	0.195584	0.154391	0.289921	0.21325	0.351161	0.310124	0.829117	0.816169	0.369876	-1.43489	0.0394015	1	down	yes
gene23418	LOC102092980	rna47073;rna47074	GO:0001516(prostaglandin biosynthetic process);GO:0004667(prostaglandin-D synthase activity);GO:0005215(transporter activity);GO:0005501(retinoid binding);GO:0005576(extracellular region);GO:0005615(extracellular space);GO:0005791(rough endoplasmic reticulum);GO:0005794(Golgi apparatus);GO:0006810(transport);GO:0031965(nuclear membrane);GO:0036094(small molecule binding);GO:0045187(regulation of …	00590(Arachidonic acid metabolism);00590(Arachidonic acid metabolism)	K01830	EC:5.3.99.2	lipocalin isoform X2 [Columba livia];lipocalin isoform X1 [Columba livia]	NA	28.0662	32.5421	78.1996	52.2741	8.94593	22.8227	42.9396	26.6573	1.88508	0.914625	0.0394554	1	up	no
gene21592	LOC110366158	rna43475	NA	NA	NA	NA	hypothetical protein Anapl_08965 [Anas platyrhynchos]	NA	7.75347	10.6548	13.0791	19.7197	9.23574	7.71885	4.91762	10.7798	1.56827	0.649174	0.0399066	1	up	no
gene12191	LPCAT3	rna24834;rna24835	GO:0016021(integral component of membrane);GO:0047184(1-acylglycerophosphocholine O-acyltransferase activity);GO:0097006(regulation of plasma lipoprotein particle levels);GO:0097006(regulation of plasma lipoprotein particle levels)	00564(Glycerophospholipid metabolism);04216(Ferroptosis);04216(Ferroptosis)	K13515	EC:2.3.1.23;EC:2.3.1.-	lysophospholipid acyltransferase 5 isoform X2 [Columba livia];lysophospholipid acyltransferase 5 isoform X1 [Columba livia]	NA	31.6926	36.7112	18.7101	32.8684	46.2704	32.1211	35.297	42.563	0.76788	-0.381048	0.0399253	1	down	no
gene10603	GMNN	rna21746	GO:0005634(nucleus);GO:0005737(cytoplasm);GO:0010629(negative regulation of gene expression);GO:0045786(negative regulation of cell cycle);GO:1902596(negative regulation of DNA replication origin binding)	NA	NA	NA	geminin, partial [Columba livia]	NA	45.1769	24.8971	24.7914	15.76	31.7849	28.7192	47.7911	72.0877	0.613281	-0.705381	0.039967	1	down	no
gene292	COMT	rna668;rna666;rna669;rna665;rna667	GO:0000287(magnesium ion binding);GO:0005739(mitochondrion);GO:0016021(integral component of membrane);GO:0016036(cellular response to phosphate starvation);GO:0016206(catechol O-methyltransferase activity);GO:0032259(methylation);GO:0042135(neurotransmitter catabolic process);GO:0042420(dopamine catabolic process);GO:0070062(extracellular exosome);GO:0070062(extracellular exosome)	00140(Steroid hormone biosynthesis);00350(Tyrosine metabolism);00350(Tyrosine metabolism)	K00545	EC:2.1.1.6	catechol O-methyltransferase isoform X2 [Columba livia];catechol O-methyltransferase isoform X1 [Columba livia]	NA	23.0531	17.4138	10.0833	16.426	27.5528	24.8878	19.1088	20.2643	0.72948	-0.45506	0.0400227	1	down	no
gene2640	AVPR1A	rna5812	GO:0001992(regulation of systemic arterial blood pressure by vasopressin);GO:0005000(vasopressin receptor activity);GO:0005623(cell);GO:0005737(cytoplasm);GO:0005886(plasma membrane);GO:0005887(integral component of plasma membrane);GO:0007186(G-protein coupled receptor signaling pathway);GO:0032870(cellular response to hormone stimulus);GO:0042277(peptide binding);GO:0043005(neuron projection);G…	04020(Calcium signaling pathway);04080(Neuroactive ligand-receptor interaction);04270(Vascular smooth muscle contraction)	K04226	NA	vasopressin V1a receptor, partial [Columba livia]	NA	0.0001	0.0001	0.088659	0.294511	0.114956	0.153623	1.71132	0.112087	0.183256	-2.44806	0.0400368	1	down	yes
gene14553	LOC110362758	rna29669	NA	NA	NA	NA		NA	3.49564	4.47241	2.78432	4.20287	3.92049	4.62479	6.72977	5.25782	0.728356	-0.457284	0.0401064	1	down	no
gene24624	LOC102098265	rna49371	GO:0003774(motor activity);GO:0003779(actin binding);GO:0005516(calmodulin binding);GO:0005524(ATP binding);GO:0030016(myofibril);GO:0032982(myosin filament)	04260(Cardiac muscle contraction);04261(Adrenergic signaling in cardiomyocytes)	K17751	NA	myosin-7, partial [Columba livia]	NA	5.97236	3.93392	3.59177	4.78801	6.19956	4.52424	7.00292	7.64983	0.720589	-0.472752	0.040197	1	down	no
gene2815	ANO6	rna6137	GO:0002407(dendritic cell chemotaxis);GO:0002543(activation of blood coagulation via clotting cascade);GO:0005227(calcium activated cation channel activity);GO:0005229(intracellular calcium activated chloride channel activity);GO:0005247(voltage-gated chloride channel activity);GO:0005622(intracellular);GO:0005886(plasma membrane);GO:0007596(blood coagulation);GO:0009986(cell surface);GO:0017128(…	NA	NA	NA	LOW QUALITY PROTEIN: anoctamin-6 [Columba livia]	NA	0.25886	0.75833	1.60114	3.43754	0.429043	0.481659	0.401985	1.15423	2.45483	1.29562	0.0405129	1	up	yes
gene8567	GGT1	rna17776;rna17783;rna17777;rna17779;rna17775;rna17774;rna17781;rna17780;rna17773;rna17782;rna17778	GO:0002682(regulation of immune system process);GO:0006750(glutathione biosynthetic process);GO:0007283(spermatogenesis);GO:0019344(cysteine biosynthetic process);GO:0050727(regulation of inflammatory response);GO:0050727(regulation of inflammatory response)	00590(Arachidonic acid metabolism);00430(Taurine and hypotaurine metabolism);00480(Glutathione metabolism);00480(Glutathione metabolism)	K18592	EC:2.3.2.2;EC:3.4.19.13	gamma-glutamyltranspeptidase 1 isoform X4 [Columba livia];gamma-glutamyltranspeptidase 1 isoform X3 [Columba livia];gamma-glutamyltranspeptidase 1 isoform X2 [Columba livia];gamma-glutamyltranspeptidase 1 isoform X1 [Columba livia]	NA	0.175121	0.314888	0.170469	0.25135	0.0255888	0.0679414	0.150836	0.057497	3.02066	1.59487	0.0406604	1	up	yes
gene2183	ATP6V0D2	rna4917	GO:0005769(early endosome);GO:0015078(proton transmembrane transporter activity);GO:0015991(ATP hydrolysis coupled proton transport);GO:0016324(apical plasma membrane);GO:0016471(vacuolar proton-transporting V-type ATPase complex);GO:0033179(proton-transporting V-type ATPase, V0 domain);GO:0070062(extracellular exosome)	00190(Oxidative phosphorylation);04145(Phagosome);04142(Lysosome)	K02146	NA	V-type proton ATPase subunit d 2 [Columba livia]	NA	1.1452	0.4069	2.19728	0.871404	0.0001	0.701139	0.0001	0.0001	6.58757	2.71975	0.0407075	1	up	yes
gene22098	KCNK3	rna44424	GO:0005252(open rectifier potassium channel activity);GO:0005887(integral component of plasma membrane);GO:0022841(potassium ion leak channel activity);GO:0030322(stabilization of membrane potential);GO:0044548(S100 protein binding);GO:0071805(potassium ion transmembrane transport);GO:0098779(positive regulation of mitophagy in response to mitochondrial depolarization)	NA	NA	NA	potassium channel subfamily K member 3 [Columba livia]	NA	5.19347	9.34195	7.62736	8.26975	3.62887	8.11543	32.9844	10.9745	0.546334	-0.872144	0.0408228	1	down	no
gene8996	TRPM3	rna18792;rna18790;rna18789;rna18791;rna18788	GO:0005227(calcium activated cation channel activity);GO:0016021(integral component of membrane);GO:0016048(detection of temperature stimulus);GO:0050951(sensory perception of temperature stimulus);GO:0051262(protein tetramerization);GO:0098655(cation transmembrane transport);GO:0098655(cation transmembrane transport)	NA	NA	NA	transient receptor potential cation channel subfamily M member 3 isoform X3 [Columba livia];transient receptor potential cation channel subfamily M member 3 isoform X2 [Columba livia];transient receptor potential cation channel subfamily M member 3 isoform X4 [Columba livia];transient receptor potential cation channel subfamily M member 3 isoform X5 [Columba livia];transient receptor potential ca…	NA	0.171459	0.590804	0.0633307	0.259633	0.202399	0.0476272	0.0327777	0.0792836	2.99714	1.58359	0.0408635	1	up	yes
gene8291	ZFX	rna17241;rna17239;rna17240;rna17242	GO:0000977(RNA polymerase II regulatory region sequence-specific DNA binding);GO:0003700(DNA binding transcription factor activity);GO:0005634(nucleus);GO:0006355(regulation of transcription, DNA-templated);GO:0007275(multicellular organism development);GO:0046872(metal ion binding);GO:0046872(metal ion binding)	NA	NA	NA	zinc finger X-chromosomal protein isoform X1 [Columba livia];zinc finger X-chromosomal protein isoform X2 [Columba livia]	NA	1.93237	14.5183	4.97455	6.56743	10.948	10.5478	9.8543	12.7817	0.634298	-0.656768	0.0409296	1	down	no
gene17044	MOXD1	rna34435	GO:0005507(copper ion binding);GO:0016715(oxidoreductase activity, acting on paired donors, with incorporation or reduction of molecular oxygen, reduced ascorbate as one donor, and incorporation of one atom of oxygen);GO:0055114(oxidation-reduction process)	00350(Tyrosine metabolism)	K00503	EC:1.14.17.1	DBH-like monooxygenase protein 1 [Columba livia]	NA	20.6111	45.1746	23.9257	29.325	13.1098	28.6303	15.2506	16.1516	1.62746	0.702626	0.0410404	1	up	no
gene17664	CEND1	rna35672;rna35674;rna35673	GO:0007628(adult walking behavior);GO:0016021(integral component of membrane);GO:0021686(cerebellar granular layer maturation);GO:0021702(cerebellar Purkinje cell differentiation);GO:0021933(radial glia guided migration of cerebellar granule cell);GO:0021941(negative regulation of cerebellar granule cell precursor proliferation);GO:0021941(negative regulation of cerebellar granule cell precursor …	NA	NA	NA	cell cycle exit and neuronal differentiation protein 1 [Columba livia]	NA	0.386276	1.5924	0.57245	1.02882	0.246587	0.531851	0.16127	0.586483	2.34567	1.23	0.0410834	1	up	yes
gene3373	MYBPC1	rna7339;rna7340;rna7346;rna7342;rna7341;rna7344;rna7345;rna7343	GO:0006936(muscle contraction);GO:1903955(positive regulation of protein targeting to mitochondrion);GO:1903955(positive regulation of protein targeting to mitochondrion)	NA	NA	NA	myosin-binding protein C, slow-type isoform X4 [Columba livia];myosin-binding protein C, slow-type isoform X1 [Columba livia];myosin-binding protein C, slow-type isoform X6 [Columba livia];myosin-binding protein C, slow-type isoform X2 [Columba livia];myosin-binding protein C, slow-type isoform X3 [Columba livia];myosin-binding protein C, slow-type isoform X7 [Columba livia];myosin-binding protei…	NA	0.0001	0.0001	4.98565	1.90416	0.0001	0.289776	0.28449	0.0761546	10.5915	3.40484	0.0413193	1	up	yes
gene20066	GJA5	rna40404;rna40405;rna40406	GO:0005922(connexin complex);GO:0007154(cell communication);GO:0016021(integral component of membrane);GO:0016021(integral component of membrane)	NA	NA	NA	gap junction alpha-5 protein [Columba livia]	NA	6.25406	18.1383	6.9097	12.6051	4.88073	5.69411	8.48479	6.95719	1.68764	0.755011	0.0414178	1	up	no
gene12071	LVRN	rna24601	GO:0005737(cytoplasm);GO:0005886(plasma membrane);GO:0006508(proteolysis);GO:0007165(signal transduction);GO:0007267(cell-cell signaling);GO:0008217(regulation of blood pressure);GO:0008270(zinc ion binding);GO:0042277(peptide binding);GO:0043171(peptide catabolic process);GO:0070006(metalloaminopeptidase activity)	NA	NA	NA	LOW QUALITY PROTEIN: aminopeptidase Q [Columba livia]	NA	0.0001	0.37286	0.552625	0.963381	0.060029	0.065614	0.176395	0.143634	4.23847	2.08354	0.0415205	1	up	yes
gene23755	PTGES	rna47694;rna47692;rna47693;rna47689;rna47688;rna47690;rna47687;rna47691	GO:0001516(prostaglandin biosynthetic process);GO:0005641(nuclear envelope lumen);GO:0005737(cytoplasm);GO:0008285(negative regulation of cell proliferation);GO:0016021(integral component of membrane);GO:0043295(glutathione binding);GO:0050220(prostaglandin-E synthase activity);GO:0071347(cellular response to interleukin-1);GO:0071347(cellular response to interleukin-1)	00590(Arachidonic acid metabolism);00590(Arachidonic acid metabolism)	K15729	EC:5.3.99.3	prostaglandin E synthase isoform X1 [Columba livia];prostaglandin E synthase, partial [Columba livia];prostaglandin E synthase isoform X2 [Columba livia]	NA	1.09359	1.78455	2.95495	2.51782	1.00263	1.05127	0.589786	1.69664	1.92403	0.944129	0.0416174	1	up	no
gene10353	ITGB5	rna21305	GO:0007155(cell adhesion);GO:0007229(integrin-mediated signaling pathway);GO:0008305(integrin complex)	04512(ECM-receptor interaction);04145(Phagosome);04510(Focal adhesion);04810(Regulation of actin cytoskeleton)	K06588	NA	integrin, beta 5, partial [Columba livia]	NA	22.8	28.4034	25.6742	40.9306	20.3365	17.6337	19.9309	24.4759	1.43011	0.516128	0.0417529	1	up	no
gene8000	SLC25A48	rna16701;rna16700;rna16702;rna16703	GO:0003735(structural constituent of ribosome);GO:0005739(mitochondrion);GO:0006412(translation);GO:0006810(transport);GO:0016021(integral component of membrane);GO:0016021(integral component of membrane)	NA	NA	NA	solute carrier family 25 member 48 isoform X1 [Columba livia];solute carrier family 25 member 48 isoform X2 [Columba livia]	NA	0.747248	3.90761	0.852199	0.800754	0.440094	0.967496	0.387722	0.712164	2.5156	1.3309	0.04187	1	up	yes
gene12665	NDUFB5	rna25701	GO:0005654(nucleoplasm);GO:0005747(mitochondrial respiratory chain complex I);GO:0016021(integral component of membrane)	00190(Oxidative phosphorylation)	K03961	NA	PREDICTED: NADH dehydrogenase [ubiquinone] 1 beta subcomplex subunit 5, mitochondrial, partial [Aquila chrysaetos canadensis]	NA	772.601	778.918	645.107	747.076	927.946	997.523	1031.18	867.021	0.769862	-0.377328	0.0419655	1	down	no
gene19041	PRSS23	rna38344	GO:0004252(serine-type endopeptidase activity);GO:0005634(nucleus);GO:0006508(proteolysis);GO:0070062(extracellular exosome)	NA	NA	NA	PREDICTED: serine protease 23 isoform X1 [Aquila chrysaetos canadensis]	NA	40.4288	50.8429	70.6758	108.422	36.2837	49.0027	27.7796	55.7482	1.60158	0.679496	0.0421125	1	up	no
gene21054	LOC102094073	rna42425	GO:0016021(integral component of membrane);GO:0070062(extracellular exosome);GO:0072562(blood microparticle)	NA	NA	NA	carboxypeptidase N subunit 2 [Columba livia]	NA	6.3411	8.99501	5.95678	14.4299	17.0807	9.28645	11.0889	14.1552	0.69215	-0.530842	0.0421795	1	down	no
gene14178	DCBLD1	rna28886	GO:0016021(integral component of membrane);GO:0070492(oligosaccharide binding)	NA	NA	NA	discoidin, CUB and LCCL domain containing 1 [Columba livia]	NA	4.06775	4.29032	2.66455	4.85396	5.94709	4.69173	4.20139	6.88417	0.730818	-0.452416	0.0424675	1	down	no
gene19718	TLE3	rna39620	GO:0005634(nucleus);GO:0006355(regulation of transcription, DNA-templated)	04310(Wnt signaling pathway);04330(Notch signaling pathway)	K04497	NA	transducin-like enhancer protein 3 [Columba livia]	NA	13.0539	19.432	12.2478	17.744	9.10796	11.9726	10.1034	12.3765	1.43427	0.520321	0.0425237	1	up	no
gene14225	GRB10	rna28964;rna28966;rna28967;rna28965	GO:0005070(SH3/SH2 adaptor activity);GO:0005158(insulin receptor binding);GO:0030178(negative regulation of Wnt signaling pathway);GO:0030949(positive regulation of vascular endothelial growth factor receptor signaling pathway);GO:0042326(negative regulation of phosphorylation);GO:0046325(negative regulation of glucose import);GO:0046627(negative regulation of insulin receptor signaling pathway);…	04150(mTOR signaling pathway);04150(mTOR signaling pathway)	K20064	NA	growth factor receptor-bound protein 10 isoform X2 [Columba livia];growth factor receptor-bound protein 10 isoform X1 [Columba livia]	NA	8.11796	9.01501	7.9395	7.67391	12.4225	9.02453	12.0715	9.39705	0.763042	-0.390165	0.0427773	1	down	no
gene690	ABLIM2	rna1551;rna1552;rna1547;rna1546;rna1548;rna1549;rna1550	GO:0003779(actin binding);GO:0005737(cytoplasm);GO:0006351(transcription, DNA-templated);GO:0008270(zinc ion binding);GO:0015629(actin cytoskeleton);GO:0030036(actin cytoskeleton organization);GO:0030036(actin cytoskeleton organization)	04360(Axon guidance);04360(Axon guidance)	K07520	NA	PREDICTED: actin-binding LIM protein 2 isoform X2 [Aquila chrysaetos canadensis];PREDICTED: actin-binding LIM protein 2 isoform X5 [Aquila chrysaetos canadensis];actin-binding LIM protein 2 isoform D [Patagioenas fasciata monilis];actin-binding LIM protein 2 isoform X7 [Columba livia];PREDICTED: actin-binding LIM protein 2 isoform X1 [Aquila chrysaetos canadensis];actin-binding LIM protein 2 isof…	NA	18.1606	11.7179	12.5467	18.329	9.14798	14.5948	6.45612	8.98496	1.55049	0.632726	0.0427846	1	up	no
gene22605	WDFY1	rna45455	GO:0005545(1-phosphatidylinositol binding);GO:0005634(nucleus);GO:0005769(early endosome);GO:0005829(cytosol);GO:0034141(positive regulation of toll-like receptor 3 signaling pathway);GO:0034145(positive regulation of toll-like receptor 4 signaling pathway);GO:0046872(metal ion binding)	04144(Endocytosis);04145(Phagosome)	K12182	NA	WD repeat and FYVE domain-containing protein 1 [Columba livia]	NA	16.66	21.8362	15.3251	20.696	14.5447	11.3912	12.1021	15.3347	1.39617	0.481472	0.0428657	1	up	no
gene4006	BCO2	rna8505;rna8506;rna8504;rna8503	GO:0016702(oxidoreductase activity, acting on single donors with incorporation of molecular oxygen, incorporation of two atoms of oxygen);GO:0055114(oxidation-reduction process);GO:0055114(oxidation-reduction process)	NA	NA	NA	beta,beta-carotene 9',10'-oxygenase isoform X4 [Columba livia];beta,beta-carotene 9',10'-oxygenase isoform X2 [Columba livia];beta,beta-carotene 9',10'-oxygenase isoform X1 [Columba livia]	NA	1.44945	1.47045	0.901582	2.03926	3.31598	2.25312	1.81234	2.14686	0.615088	-0.701136	0.0428906	1	down	no
gene14121	RNF217	rna28767	GO:0000151(ubiquitin ligase complex);GO:0000209(protein polyubiquitination);GO:0005737(cytoplasm);GO:0031624(ubiquitin conjugating enzyme binding);GO:0032436(positive regulation of proteasomal ubiquitin-dependent protein catabolic process);GO:0061630(ubiquitin protein ligase activity)	NA	NA	NA	probable E3 ubiquitin-protein ligase RNF217 [Columba livia]	NA	1.19328	1.89061	0.747351	1.58603	1.83229	1.48588	1.59945	2.78398	0.703395	-0.507594	0.0432084	1	down	no
gene8909	PFKP	rna18567	GO:0000166(nucleotide binding);GO:0003824(catalytic activity);GO:0003872(6-phosphofructokinase activity);GO:0005524(ATP binding);GO:0005737(cytoplasm);GO:0006002(fructose 6-phosphate metabolic process);GO:0006096(glycolytic process);GO:0008152(metabolic process);GO:0008443(phosphofructokinase activity);GO:0016301(kinase activity);GO:0016310(phosphorylation);GO:0016740(transferase activity);GO:004…	00010(Glycolysis / Gluconeogenesis);00030(Pentose phosphate pathway);00051(Fructose and mannose metabolism);00052(Galactose metabolism);03018(RNA degradation)	K00850	EC:2.7.1.11	ATP-dependent 6-phosphofructokinase, platelet type [Columba livia]	NA	13.0741	13.445	11.0421	25.0784	21.6905	17.6066	21.8262	21.0721	0.762081	-0.391983	0.043314	1	down	no
gene7190	LOC102095881	rna14987	GO:0003674(molecular_function);GO:0005575(cellular_component);GO:0008150(biological_process)	NA	NA	NA	protein DGCR6 [Columba livia]	NA	72.877	45.7079	32.2998	59.0659	32.5009	79.5823	118.351	90.9773	0.653213	-0.614374	0.0434806	1	down	no
gene25431	SERPIND1	rna50677	GO:0004867(serine-type endopeptidase inhibitor activity);GO:0005615(extracellular space)	NA	NA	NA	LOW QUALITY PROTEIN: heparin cofactor 2 [Columba livia]	NA	10.9142	15.2718	25.3878	28.7878	7.63351	10.9657	11.918	18.607	1.63588	0.710069	0.0434924	1	up	no
gene22518	CD276	rna45255;rna45257;rna45259;rna45256;rna45258	GO:0005102(receptor binding);GO:0009897(external side of plasma membrane);GO:0016021(integral component of membrane);GO:0030501(positive regulation of bone mineralization);GO:0042102(positive regulation of T cell proliferation);GO:0042110(T cell activation);GO:0042130(negative regulation of T cell proliferation);GO:0045077(negative regulation of interferon-gamma biosynthetic process);GO:0045078(p…	04514(Cell adhesion molecules (CAMs));04514(Cell adhesion molecules (CAMs))	K06746	NA	CD276 antigen isoform X1 [Columba livia];CD276 antigen isoform X4 [Columba livia];CD276 antigen isoform X2 [Columba livia];CD276 antigen isoform X3 [Columba livia]	NA	0.796548	1.73613	1.94322	3.06359	0.846634	1.03161	0.604435	1.55512	1.86723	0.900897	0.0434954	1	up	no
gene22854	CHRND	rna45982;rna45983	GO:0005892(acetylcholine-gated channel complex);GO:0007271(synaptic transmission, cholinergic);GO:0007274(neuromuscular synaptic transmission);GO:0015464(acetylcholine receptor activity);GO:0030054(cell junction);GO:0035094(response to nicotine);GO:0042166(acetylcholine binding);GO:0042391(regulation of membrane potential);GO:0045211(postsynaptic membrane);GO:0048630(skeletal muscle tissue growth…	04080(Neuroactive ligand-receptor interaction);04080(Neuroactive ligand-receptor interaction)	K04816	NA	acetylcholine receptor subunit delta isoform X2 [Columba livia];acetylcholine receptor subunit delta isoform X1 [Columba livia]	NA	17.9511	17.1795	29.5148	22.1799	16.3537	16.6357	13.7638	10.9053	1.50586	0.590584	0.0435229	1	up	no
gene17808	SPON2	rna35931;rna35926;rna35928;rna35930;rna35927;rna35925;rna35929	GO:0046872(metal ion binding);GO:0046872(metal ion binding)	NA	NA	NA	spondin-2 isoform X1 [Columba livia]	NA	14.2378	11.452	41.7827	25.3436	10.5971	14.2519	7.74252	21.1267	1.72783	0.788964	0.0438163	1	up	no
gene628	TNC	rna1393;rna1394;rna1392;rna1389;rna1391;rna1390;rna1388	GO:0005623(cell);GO:0007155(cell adhesion);GO:0042127(regulation of cell proliferation);GO:0042127(regulation of cell proliferation)	04512(ECM-receptor interaction);04510(Focal adhesion);04510(Focal adhesion)	K06252	NA	tenascin isoform X5 [Columba livia];tenascin isoform X6 [Columba livia];tenascin isoform X4 [Columba livia];tenascin isoform X1 [Columba livia];tenascin isoform X3 [Columba livia];tenascin isoform X2 [Columba livia]	NA	0.908067	1.91971	5.20696	16.6533	1.26407	1.20869	0.90828	5.73329	2.70871	1.4376	0.0438896	1	up	yes
gene20834	LOC110365796	rna41971	NA	NA	NA	NA		NA	1.80067	0.722475	1.65611	0.891561	0.27872	0.634472	0.43491	0.553121	2.66713	1.41529	0.0440455	1	up	yes
gene15510	DNAH17	rna31402	GO:0003777(microtubule motor activity);GO:0005524(ATP binding);GO:0007018(microtubule-based movement);GO:0016887(ATPase activity);GO:0030286(dynein complex)	NA	NA	NA	LOW QUALITY PROTEIN: dynein heavy chain 17, axonemal [Columba livia]	NA	1.58575	1.38464	0.756101	4.27643	0.975861	1.16434	1.01939	1.19691	1.837	0.877355	0.044069	1	up	no
gene5574	RGCC	rna11822	GO:0001100(negative regulation of exit from mitosis);GO:0001937(negative regulation of endothelial cell proliferation);GO:0003331(positive regulation of extracellular matrix constituent secretion);GO:0005634(nucleus);GO:0005737(cytoplasm);GO:0005813(centrosome);GO:0006956(complement activation);GO:0010718(positive regulation of epithelial to mesenchymal transition);GO:0016525(negative regulation …	NA	NA	NA	regulator of cell cycle RGCC [Columba livia]	NA	1.45158	4.67958	48.4356	23.4731	4.71337	4.84044	3.76704	15.2889	2.72774	1.44771	0.0445946	1	up	yes
gene19965	EVA1C	rna40211	GO:0016021(integral component of membrane);GO:0030246(carbohydrate binding)	00562(Inositol phosphate metabolism);04070(Phosphatidylinositol signaling system)	K01099	EC:3.1.3.36	hypothetical protein A306_00002840 [Columba livia]	NA	3.70464	5.48375	4.5107	3.33628	2.05243	2.83653	1.98327	2.25128	1.86719	0.900871	0.0446691	1	up	no
gene2664	TBX18	rna5866	GO:0003677(DNA binding);GO:0003700(DNA binding transcription factor activity);GO:0005634(nucleus);GO:0006351(transcription, DNA-templated);GO:0006355(regulation of transcription, DNA-templated);GO:0072001(renal system development)	NA	NA	NA	T-box transcription factor TBX18 [Columba livia]	NA	9.98492	12.3002	17.3439	9.3393	9.11046	10.2893	5.83517	5.49294	1.59361	0.672298	0.044879	1	up	no
gene20850	FAM20A	rna42018	GO:0005783(endoplasmic reticulum);GO:0005794(Golgi apparatus);GO:0043539(protein serine/threonine kinase activator activity);GO:0044691(tooth eruption);GO:0055074(calcium ion homeostasis);GO:0070062(extracellular exosome);GO:0070166(enamel mineralization);GO:0071902(positive regulation of protein serine/threonine kinase activity)	NA	NA	NA	pseudokinase FAM20A [Columba livia]	NA	1.52428	2.50808	2.94949	3.79533	1.3634	1.14113	1.48552	1.6114	1.924	0.944107	0.0449582	1	up	no
gene3352	LOC102089913	rna7291;rna7292;rna7288;rna7290;rna7289;rna7293	GO:0005887(integral component of plasma membrane);GO:0015179(L-amino acid transmembrane transporter activity);GO:0015297(antiporter activity);GO:1902475(L-alpha-amino acid transmembrane transport);GO:1902475(L-alpha-amino acid transmembrane transport)	04216(Ferroptosis);04216(Ferroptosis)	K13869	NA	cystine/glutamate transporter, transcript variant X2 [Columba livia];cystine/glutamate transporter isoform X1 [Columba livia];cystine/glutamate transporter isoform X2 [Columba livia]	NA	0.247128	0.194667	0.353576	0.215473	0.123349	0.521885	0.774727	0.95078	0.426383	-1.22978	0.045195	1	down	yes
gene18646	LOC102090861	rna37509;rna37511;rna37508;rna37510	GO:0000165(MAPK cascade);GO:0000287(magnesium ion binding);GO:0004707(MAP kinase activity);GO:0005524(ATP binding);GO:0005654(nucleoplasm);GO:0005737(cytoplasm);GO:0018105(peptidyl-serine phosphorylation);GO:0045445(myoblast differentiation);GO:0045445(myoblast differentiation)	04010(MAPK signaling pathway);04370(VEGF signaling pathway);04068(FoxO signaling pathway);04218(Cellular senescence);04620(Toll-like receptor signaling pathway);04621(NOD-like receptor signaling pathway);04622(RIG-I-like receptor signaling pathway);04625(C-type lectin receptor signaling pathway);04912(GnRH signaling pathway);04914(Progesterone-mediated oocyte maturation);04261(Adrenergic signalin…	K04441	EC:2.7.11.24	mitogen-activated protein kinase 12 [Patagioenas fasciata monilis];mitogen-activated protein kinase 12 [Columba livia]	NA	4.38411	5.50341	4.39767	7.39077	8.77848	5.35892	8.41092	6.38329	0.749214	-0.416551	0.0453543	1	down	no
gene20559	HAL	rna41416	GO:0004397(histidine ammonia-lyase activity);GO:0005737(cytoplasm);GO:0019556(histidine catabolic process to glutamate and formamide);GO:0019557(histidine catabolic process to glutamate and formate)	00340(Histidine metabolism)	K01745	EC:4.3.1.3	histidine ammonia-lyase [Columba livia]	NA	0.162219	0.0001	0.10938	0.148434	0.072658	0.689026	0.617415	0.134127	0.277641	-1.84871	0.0456131	1	down	yes
gene6508	CPE	rna13639	GO:0003214(cardiac left ventricle morphogenesis);GO:0004181(metallocarboxypeptidase activity);GO:0004185(serine-type carboxypeptidase activity);GO:0005615(extracellular space);GO:0005794(Golgi apparatus);GO:0008270(zinc ion binding);GO:0016055(Wnt signaling pathway);GO:0030070(insulin processing);GO:0030141(secretory granule);GO:0042043(neurexin family protein binding);GO:0043025(neuronal cell bo…	NA	NA	NA	carboxypeptidase E [Columba livia]	NA	6.59388	4.91526	3.86658	11.8188	3.70831	2.59639	3.96778	6.08079	1.66294	0.733739	0.0457197	1	up	no
gene1543	ACADM	rna3541	GO:0000062(fatty-acyl-CoA binding);GO:0005739(mitochondrion);GO:0005777(peroxisome);GO:0009055(electron transfer activity);GO:0033539(fatty acid beta-oxidation using acyl-CoA dehydrogenase);GO:0050660(flavin adenine dinucleotide binding);GO:0052890(oxidoreductase activity, acting on the CH-CH group of donors, with a flavin as acceptor);GO:0055088(lipid homeostasis);GO:0070991(medium-chain-acyl-Co…	00640(Propanoate metabolism);00071(Fatty acid degradation);00280(Valine, leucine and isoleucine degradation);00410(beta-Alanine metabolism);03320(PPAR signaling pathway)	K00249	EC:1.3.8.7	acyl-CoA dehydrogenase, C-4 to C-12 straight chain [Columba livia]	NA	479.247	461.156	451.872	339.771	474.411	518.677	675.371	702.849	0.730418	-0.453206	0.0457871	1	down	no
gene5732	LOC110358460	rna12135;rna12136;rna12134	NA	NA	NA	NA		NA	2.29396	1.22312	4.03302	0.523563	0.873052	0.862768	0.965108	0.69301	2.37885	1.25026	0.0459649	1	up	yes
gene14140	FABP7	rna28787	GO:0005215(transporter activity);GO:0005654(nucleoplasm);GO:0005737(cytoplasm);GO:0005911(cell-cell junction);GO:0006810(transport);GO:0008289(lipid binding);GO:0021846(cell proliferation in forebrain);GO:0022008(neurogenesis);GO:0042995(cell projection);GO:0043025(neuronal cell body);GO:0060134(prepulse inhibition);GO:0071944(cell periphery)	03320(PPAR signaling pathway)	K08756	NA	fatty acid-binding protein, brain [Columba livia]	NA	0.561861	1.57023	1.36217	29.3513	2.2365	2.03666	2.43661	1.67541	3.91709	1.96978	0.0462831	1	up	yes
gene5706	POSTN	rna12096;rna12098;rna12092;rna12097;rna12093;rna12090;rna12095;rna12091;rna12094	GO:0005615(extracellular space);GO:0007155(cell adhesion);GO:0030198(extracellular matrix organization);GO:0050839(cell adhesion molecule binding);GO:0005802(trans-Golgi network);GO:0008201(heparin binding);GO:0008593(regulation of Notch signaling pathway);GO:0009888(tissue development);GO:0009888(tissue development)	NA	NA	NA	periostin isoform X3 [Columba livia];periostin isoform X7 [Columba livia];periostin isoform X2 [Columba livia];periostin isoform X8 [Columba livia];periostin isoform X9 [Columba livia];periostin isoform X4 [Columba livia];periostin isoform X5 [Columba livia];periostin isoform X6 [Columba livia];periostin isoform X1 [Columba livia]	NA	47.6696	80.7795	77.837	86.7041	53.3608	36.2713	38.091	70.6995	1.4766	0.562276	0.0462855	1	up	no
gene20771	FRMPD3	rna41821	GO:0005856(cytoskeleton);GO:0005886(plasma membrane);GO:0030667(secretory granule membrane);GO:0043312(neutrophil degranulation);GO:0070821(tertiary granule membrane)	NA	NA	NA	LOW QUALITY PROTEIN: FERM and PDZ domain-containing protein 3 [Columba livia]	NA	0.091567	0.068471	0.209468	0.553465	0.08324	0.087178	0.080238	0.055667	3.01306	1.59123	0.0464397	1	up	yes
gene10948	JUND	rna22357	GO:0000122(negative regulation of transcription by RNA polymerase II);GO:0000785(chromatin);GO:0000790(nuclear chromatin);GO:0000978(RNA polymerase II proximal promoter sequence-specific DNA binding);GO:0000981(RNA polymerase II transcription factor activity, sequence-specific DNA binding);GO:0002076(osteoblast development);GO:0003713(transcription coactivator activity);GO:0005515(protein binding…	04010(MAPK signaling pathway)	K04449	NA	transcription factor jun-D [Columba livia]	NA	24.5677	57.4111	32.263	33.5032	19.6433	24.06	23.3898	22.125	1.656	0.7277	0.0467896	1	up	no
gene2216	LOC102086274	rna4959	GO:0005215(transporter activity);GO:0005504(fatty acid binding);GO:0006810(transport);GO:0050727(regulation of inflammatory response)	03320(PPAR signaling pathway)	K08753	NA	fatty acid-binding protein, adipocyte [Columba livia]	NA	13.3282	14.6983	26.2816	46.9791	13.0859	14.8838	129.868	51.6638	0.483468	-1.04851	0.0468259	1	down	yes
gene14554	PHACTR2	rna29670;rna29671;rna29675;rna29672;rna29673;rna29674	GO:0003779(actin binding);GO:0004864(protein phosphatase inhibitor activity);GO:0043086(negative regulation of catalytic activity);GO:0043086(negative regulation of catalytic activity)	NA	NA	NA	phosphatase and actin regulator 2 isoform X4 [Columba livia];phosphatase and actin regulator 2 isoform X1 [Columba livia];phosphatase and actin regulator 2 isoform X2 [Columba livia];phosphatase and actin regulator 2 isoform X3 [Columba livia]	NA	23.8972	13.8166	20.406	24.841	27.1673	21.9777	37.3666	28.5378	0.721089	-0.47175	0.0468614	1	down	no
gene3849	P2RY6	rna8281;rna8282;rna8283	GO:0005886(plasma membrane);GO:0007200(phospholipase C-activating G-protein coupled receptor signaling pathway);GO:0016021(integral component of membrane);GO:0030321(transepithelial chloride transport);GO:0035589(G-protein coupled purinergic nucleotide receptor signaling pathway);GO:0045028(G-protein coupled purinergic nucleotide receptor activity);GO:0045029(UDP-activated nucleotide receptor act…	04080(Neuroactive ligand-receptor interaction);04080(Neuroactive ligand-receptor interaction)	K04272	NA	P2Y purinoceptor 6 [Columba livia];PREDICTED: P2Y purinoceptor 6 isoform X1 [Corvus brachyrhynchos]	NA	2.76307	3.21875	1.59772	6.9254	1.8523	1.93954	1.83433	1.99346	1.90363	0.928753	0.0468745	1	up	no
gene12571	LYPLA1	rna25521;rna25520;rna25522	GO:0008474(palmitoyl-(protein) hydrolase activity);GO:0008474(palmitoyl-(protein) hydrolase activity)	00564(Glycerophospholipid metabolism);00564(Glycerophospholipid metabolism)	K06128	EC:3.1.1.5	lysophospholipase I, partial [Columba livia];acyl-protein thioesterase 1 [Patagioenas fasciata monilis];acyl-protein thioesterase 1 isoform X1 [Columba livia]	NA	9.42901	8.25311	6.23255	8.07086	8.88311	9.93788	20.2731	7.65719	0.684164	-0.547585	0.0469408	1	down	no
gene10533	SGMS1	rna21636;rna21631;rna21638;rna21635;rna21633;rna21634;rna21632;rna21637	GO:0016021(integral component of membrane);GO:0016021(integral component of membrane)	00600(Sphingolipid metabolism);00600(Sphingolipid metabolism)	K04714	EC:2.7.8.27	phosphatidylcholine:ceramide cholinephosphotransferase 1 [Columba livia]	NA	6.01424	8.16658	6.51463	4.99902	3.75098	4.27162	3.29892	6.17961	1.46816	0.554009	0.0469637	1	up	no
gene14110	LOC110362610	rna28750	NA	NA	NA	NA		NA	25.9252	30.0496	12.5503	29.2648	25.3584	21.8604	48.536	41.2268	0.713891	-0.486224	0.0471399	1	down	no
gene19684	IDH2	rna39555	GO:0000287(magnesium ion binding);GO:0004450(isocitrate dehydrogenase (NADP+) activity);GO:0006102(isocitrate metabolic process);GO:0006103(2-oxoglutarate metabolic process)	00020(Citrate cycle (TCA cycle));00480(Glutathione metabolism);04146(Peroxisome)	K00031	EC:1.1.1.42	isocitrate dehydrogenase [NADP], mitochondrial [Patagioenas fasciata monilis]	NA	2264.37	1987.91	1755.6	1766.91	2135.32	2462.73	2796.44	2895.5	0.755569	-0.404365	0.0471602	1	down	no
gene8136	SLIT3	rna17016	GO:0005509(calcium ion binding);GO:0005615(extracellular space);GO:0005623(cell);GO:0008201(heparin binding);GO:0008285(negative regulation of cell proliferation);GO:0009887(animal organ morphogenesis);GO:0010629(negative regulation of gene expression);GO:0030308(negative regulation of cell growth);GO:0032870(cellular response to hormone stimulus);GO:0035385(Roundabout signaling pathway);GO:00484…	NA	NA	NA	slit homolog 3 protein [Columba livia]	NA	0.169358	0.216856	0.658699	0.854327	0.105039	0.153683	0.13521	0.351445	2.54803	1.34938	0.0471832	1	up	yes
gene23832	CIDEA	rna47827	GO:0005811(lipid droplet);GO:0042981(regulation of apoptotic process)	04210(Apoptosis)	K02310	NA	cell death activator CIDE-A [Columba livia]	NA	5.01058	8.36744	4.40579	5.19696	7.17082	7.23919	8.75608	7.06345	0.760209	-0.395532	0.0472234	1	down	no
gene2481	RTFDC1	rna5468;rna5465;rna5466;rna5467	GO:0005634(nucleus);GO:1902979(mitotic DNA replication termination);GO:1902979(mitotic DNA replication termination)	NA	NA	NA	protein RTF2 homolog isoform X1 [Columba livia];protein RTF2 homolog isoform X4 [Columba livia];protein RTF2 homolog isoform X3 [Columba livia];protein RTF2 homolog isoform X2 [Columba livia]	NA	10.2857	28.9895	10.3279	28.2889	28.5776	24.2274	24.9389	28.2386	0.734952	-0.444278	0.0472321	1	down	no
gene9857	CDH15	rna20329	GO:0005509(calcium ion binding);GO:0005901(caveola);GO:0007156(homophilic cell adhesion via plasma membrane adhesion molecules);GO:0016021(integral component of membrane);GO:0031594(neuromuscular junction);GO:0070062(extracellular exosome)	04514(Cell adhesion molecules (CAMs))	K06809	NA	LOW QUALITY PROTEIN: cadherin-15 [Columba livia]	NA	8.50566	5.6948	9.45572	9.1844	10.2595	13.4959	9.98702	11.7859	0.721322	-0.471285	0.0474293	1	down	no
gene19875	PCP4	rna40009	GO:0005516(calmodulin binding);GO:0005634(nucleus);GO:0005829(cytosol)	NA	NA	NA	Purkinje cell protein 4, partial [Columba livia]	NA	4.19651	21.0394	6.53094	7.76186	7.21849	10.2347	32.2069	18.9695	0.575971	-0.795932	0.0480018	1	down	no
gene17573	LOC102087416	rna35459;rna35461;rna35460	GO:0004867(serine-type endopeptidase inhibitor activity);GO:0005615(extracellular space);GO:0010951(negative regulation of endopeptidase activity);GO:0030414(peptidase inhibitor activity);GO:0052548(regulation of endopeptidase activity);GO:0070062(extracellular exosome);GO:0070062(extracellular exosome)	NA	NA	NA	alpha-2-macroglobulin-like protein 1 isoform X2 [Columba livia];alpha-2-macroglobulin-like protein 1 isoform X1 [Columba livia]	NA	1.37155	0.328631	0.0001	2.04279	0.407531	2.04357	2.44186	9.15074	0.26653	-1.90763	0.0482852	1	down	yes
gene18967	MTURN	rna38155;rna38154	GO:0007406(negative regulation of neuroblast proliferation);GO:0021990(neural plate formation);GO:0045666(positive regulation of neuron differentiation);GO:0048666(neuron development);GO:0048666(neuron development)	NA	NA	NA	maturin isoform X1 [Corvus cornix cornix]	NA	0.756601	1.51566	1.66975	3.74905	0.946882	0.806531	0.826374	1.56188	1.85699	0.89297	0.0484915	1	up	no
gene3657	MPP1	rna7918;rna7917	GO:0016020(membrane);GO:0016740(transferase activity);GO:0030863(cortical cytoskeleton);GO:0032420(stereocilium);GO:0090022(regulation of neutrophil chemotaxis);GO:0090022(regulation of neutrophil chemotaxis)	NA	NA	NA	55 kDa erythrocyte membrane protein isoform X1 [Columba livia];55 kDa erythrocyte membrane protein isoform X2 [Columba livia]	NA	90.9345	55.8396	51.6803	66.2376	202.219	64.7216	77.5854	67.3229	0.642692	-0.637802	0.048529	1	down	no
gene25412	HAO1	rna50636;rna50638;rna50637	GO:0001561(fatty acid alpha-oxidation);GO:0005102(receptor binding);GO:0005777(peroxisome);GO:0008891(glycolate oxidase activity);GO:0010181(FMN binding);GO:0046296(glycolate catabolic process);GO:0046296(glycolate catabolic process)	00630(Glyoxylate and dicarboxylate metabolism);04146(Peroxisome);04146(Peroxisome)	K11517	EC:1.1.3.15	hydroxyacid oxidase 1 isoform X1 [Columba livia];hydroxyacid oxidase 1 isoform X3 [Columba livia]	NA	1.33493	1.24199	0.963345	1.22179	1.43455	1.51288	2.40415	2.16468	0.633567	-0.65843	0.0486911	1	down	no
gene18317	AMD1	rna36941	GO:0004014(adenosylmethionine decarboxylase activity);GO:0005829(cytosol);GO:0006557(S-adenosylmethioninamine biosynthetic process);GO:0006597(spermine biosynthetic process);GO:0008295(spermidine biosynthetic process)	00270(Cysteine and methionine metabolism);00330(Arginine and proline metabolism)	K01611	EC:4.1.1.50	adenosylmethionine decarboxylase 1, transcript variant X2, partial [Columba livia]	NA	21.6607	18.7622	14.9748	25.9409	21.9834	28.912	35.5106	20.941	0.757716	-0.400271	0.0487054	1	down	no
gene26468	LOC102084564	rna52346	GO:0004821(histidine-tRNA ligase activity);GO:0005739(mitochondrion);GO:0006427(histidyl-tRNA aminoacylation);GO:0032543(mitochondrial translation)	00970(Aminoacyl-tRNA biosynthesis)	K01892	EC:6.1.1.21	LOW QUALITY PROTEIN: histidine--tRNA ligase, cytoplasmic [Columba livia]	NA	5.74027	3.64013	6.41949	11.252	6.38448	1.04349	1.93073	1.14816	2.57469	1.3644	0.0487468	1	up	yes
gene24282	LOC102098987	rna48758	GO:0003677(DNA binding);GO:0005634(nucleus);GO:0006351(transcription, DNA-templated);GO:0006355(regulation of transcription, DNA-templated);GO:0046983(protein dimerization activity)	04330(Notch signaling pathway)	K06055	NA	transcription factor HES-5 [Columba livia]	NA	4.06971	4.52777	3.86515	3.92427	0.794303	2.96335	2.30116	1.71753	2.10728	1.07538	0.0487608	1	up	yes
gene20847	LOC110365807	rna42010;rna42008;rna42013;rna42007;rna42011;rna42012;rna42009	NA	NA	NA	NA		NA	1.6705	2.05294	2.37091	3.91613	1.1777	1.42835	1.41744	1.32256	1.8725	0.904965	0.04884	1	up	no
gene16223	TNNC1	rna32894	GO:0005509(calcium ion binding);GO:0005654(nucleoplasm);GO:0005739(mitochondrion);GO:0005861(troponin complex);GO:0014883(transition between fast and slow fiber);GO:0031013(troponin I binding);GO:0031014(troponin T binding);GO:0032972(regulation of muscle filament sliding speed);GO:0042803(protein homodimerization activity);GO:0043462(regulation of ATPase activity);GO:0048306(calcium-dependent pr…	04020(Calcium signaling pathway);04260(Cardiac muscle contraction);04261(Adrenergic signaling in cardiomyocytes);05410(Hypertrophic cardiomyopathy (HCM));05414(Dilated cardiomyopathy (DCM))	K05865	NA	PREDICTED: troponin C, slow skeletal and cardiac muscles [Monodelphis domestica]	NA	8204.22	7142.2	1646.9	6450.6	8586.51	9954.56	10878	6192.65	0.658321	-0.603137	0.048865	1	down	no
gene550	GALNT9	rna1192;rna1197;rna1193;rna1190;rna1194;rna1200;rna1199;rna1196;rna1198;rna1195;rna1191	GO:0000139(Golgi membrane);GO:0006486(protein glycosylation);GO:0016021(integral component of membrane);GO:0016757(transferase activity, transferring glycosyl groups);GO:0030246(carbohydrate binding);GO:0030246(carbohydrate binding)	00512(Mucin type O-glycan biosynthesis);00512(Mucin type O-glycan biosynthesis)	K00710	EC:2.4.1.41	polypeptide N-acetylgalactosaminyltransferase 9 isoform X2 [Columba livia];polypeptide N-acetylgalactosaminyltransferase 9 isoform X5 [Numida meleagris];polypeptide N-acetylgalactosaminyltransferase 9 isoform X3 [Columba livia];polypeptide N-acetylgalactosaminyltransferase 9 isoform X1 [Columba livia];polypeptide N-acetylgalactosaminyltransferase 9 isoform X5 [Columba livia];polypeptide N-acetylg…	NA	0.480486	0.7586	0.161379	0.292967	0.199367	0.0898098	0.300963	0.159615	2.25865	1.17546	0.0490618	1	up	yes
gene20975	LOC110365894	rna42253	NA	NA	NA	NA		NA	0.347876	0.22267	0.344885	0.610199	0.516758	0.454099	0.653988	1.14386	0.551026	-0.859809	0.0492454	1	down	no
gene3837	DGAT2	rna8263	GO:0016747(transferase activity, transferring acyl groups other than amino-acyl groups)	00561(Glycerolipid metabolism)	K11160	EC:2.3.1.20;EC:2.3.1.75	diacylglycerol O-acyltransferase 2 [Columba livia]	NA	265.524	367.961	142.814	263.093	326.025	149.767	605.373	499.468	0.657579	-0.604763	0.0492524	1	down	no
gene6433	LOC110358727	rna13516;rna13517	NA	NA	NA	NA		NA	1.57526	1.09483	0.448979	0.112173	0.497224	0.236525	0.0001	0.088032	3.93152	1.97509	0.0495013	1	up	yes
gene11189	TMEM204	rna22847	GO:0001945(lymph vessel development);GO:0005886(plasma membrane);GO:0016021(integral component of membrane);GO:0030947(regulation of vascular endothelial growth factor receptor signaling pathway);GO:0051145(smooth muscle cell differentiation)	NA	NA	NA	transmembrane protein 204 [Columba livia]	NA	33.0649	40.6914	21.7742	35.7851	25.751	19.0848	27.1884	15.6843	1.49718	0.582249	0.0497319	1	up	no
gene8485	LOC110359757	rna17620	NA	NA	NA	NA		NA	3.33416	4.79076	3.88761	2.99837	1.277	1.11712	3.12435	1.60674	2.10674	1.07501	0.049794	1	up	yes
gene12099	LOX	rna24650;rna24651	GO:0004720(protein-lysine 6-oxidase activity);GO:0005507(copper ion binding);GO:0005615(extracellular space);GO:0055114(oxidation-reduction process);GO:0055114(oxidation-reduction process)	NA	NA	NA	hypothetical protein DV515_00011375 [Erythrura gouldiae];protein-lysine 6-oxidase [Zonotrichia albicollis]	NA	5.49692	11.1204	12.0346	23.187	7.45444	6.17664	5.83716	11.9925	1.64773	0.720484	0.0498766	1	up	no
gene12522	LOC110361685	rna25432;rna25428;rna25431;rna25429;rna25430	NA	NA	NA	NA	hypothetical protein AV530_006386 [Patagioenas fasciata monilis]	NA	0.197106	0.267067	0.238286	0.212867	0.211407	0.474204	0.714417	0.274258	0.546697	-0.871188	0.0499792	1	down	no
gene17437	LOC102089456	rna35215;rna35214	NA	00562(Inositol phosphate metabolism);04070(Phosphatidylinositol signaling system);04070(Phosphatidylinositol signaling system)	K01099	EC:3.1.3.36	endochitinase A isoform X1 [Columba livia];endochitinase A isoform X2 [Columba livia]	NA	3.49225	3.45935	2.61373	4.35128	1.30289	1.73761	1.75093	2.96944	1.79318	0.842519	0.0500136	1	up	no
gene26528	LOC110356765	rna52405	GO:0017112(Rab guanyl-nucleotide exchange factor activity);GO:0043547(positive regulation of GTPase activity)	NA	NA	NA	DENN domain-containing protein 2C-like [Columba livia]	NA	1.79837	0.0001	1.78293	0.994976	0.0001	0.232046	0.21104	0.57416	4.49835	2.1694	0.0501898	1	up	no
gene21361	LOC110366063	rna42967	NA	NA	NA	NA		NA	0.322632	0.587304	0.173499	0.516851	0.563997	0.64515	1.14868	0.850482	0.498793	-1.00349	0.0502071	1	down	no
gene1637	NR4A2	rna3728	GO:0000122(negative regulation of transcription by RNA polymerase II);GO:0000979(RNA polymerase II core promoter sequence-specific DNA binding);GO:0001666(response to hypoxia);GO:0001764(neuron migration);GO:0001975(response to amphetamine);GO:0003707(steroid hormone receptor activity);GO:0004879(nuclear receptor activity);GO:0005654(nucleoplasm);GO:0006366(transcription by RNA polymerase II);GO:…	NA	NA	NA	LOW QUALITY PROTEIN: nuclear receptor subfamily 4 group A member 2 [Columba livia]	NA	1.43865	1.86648	1.05733	1.07947	1.18201	0.270496	0.570783	0.286074	2.35647	1.23663	0.0502974	1	up	no
gene25907	NRG4	rna51581;rna51584;rna51582;rna51583;rna51587;rna51579;rna51586;rna51585;rna51588;rna51580	GO:0005102(receptor binding);GO:0005615(extracellular space);GO:0005622(intracellular);GO:0016021(integral component of membrane);GO:0035556(intracellular signal transduction);GO:0048513(animal organ development);GO:0048513(animal organ development)	04012(ErbB signaling pathway);04012(ErbB signaling pathway)	K05458	NA	pro-neuregulin-4, membrane-bound isoform isoform X1 [Athene cunicularia];pro-neuregulin-4, membrane-bound isoform isoform X1 [Columba livia];pro-neuregulin-4, membrane-bound isoform isoform X2 [Columba livia];pro-neuregulin-4, membrane-bound isoform isoform X3 [Columba livia]	NA	2.91294	1.86986	1.24757	1.70485	2.68024	3.24367	3.07439	2.1839	0.691743	-0.531691	0.0509489	1	down	no
gene4707	APBB2	rna10016;rna10034;rna10015;rna10020;rna10022;rna10024;rna10019;rna10025;rna10029;rna10021;rna10028;rna10017;rna10027;rna10035;rna10036;rna10023;rna10032;rna10033;rna10018;rna10031;rna10030;rna10026	GO:0001540(amyloid-beta binding);GO:0005634(nucleus);GO:0005737(cytoplasm);GO:0006355(regulation of transcription, DNA-templated);GO:0008134(transcription factor binding);GO:0001764(neuron migration);GO:0005515(protein binding);GO:0007050(cell cycle arrest);GO:0007411(axon guidance);GO:0016020(membrane);GO:0030027(lamellipodium);GO:0030198(extracellular matrix organization);GO:0030308(negative re…	NA	NA	NA	amyloid beta A4 precursor protein-binding family B member 2 isoform X1 [Columba livia];amyloid beta A4 precursor protein-binding family B member 2 isoform X17 [Columba livia];amyloid beta A4 precursor protein-binding family B member 2 isoform X2 [Columba livia];amyloid beta A4 precursor protein-binding family B member 2 isoform X4 [Columba livia];amyloid beta (A4) precursor protein-binding, famil…	NA	9.69932	11.6872	15.6481	8.53561	8.5011	6.03384	8.60147	8.11164	1.45834	0.544327	0.0511445	1	up	no
gene6268	ACTC1	rna13191	GO:0005524(ATP binding);GO:0005925(focal adhesion);GO:0016020(membrane);GO:0016887(ATPase activity);GO:0017022(myosin binding);GO:0030240(skeletal muscle thin filament assembly);GO:0031674(I band);GO:0033275(actin-myosin filament sliding);GO:0042643(actomyosin, actin portion);GO:0043066(negative regulation of apoptotic process);GO:0055003(cardiac myofibril assembly);GO:0055008(cardiac muscle tiss…	04260(Cardiac muscle contraction);04261(Adrenergic signaling in cardiomyocytes)	K12314	NA	LOW QUALITY PROTEIN: actin, alpha cardiac muscle 1 [Columba livia]	NA	3297.41	2229.39	1048.11	3636.13	1958.23	2493.4	6054.52	5519.51	0.637169	-0.650251	0.0511612	1	down	no
gene11394	CUNH2orf40	rna23235	GO:0005615(extracellular space);GO:0030133(transport vesicle);GO:0070314(G1 to G0 transition);GO:0090398(cellular senescence)	NA	NA	NA	PREDICTED: augurin [Buceros rhinoceros silvestris]	NA	36.9906	62.3545	59.8559	72.9103	49.5802	37.9137	34.0715	38.1738	1.45306	0.539098	0.0511943	1	up	no
gene6805	LOC102095019	rna14266	GO:0001750(photoreceptor outer segment);GO:0005887(integral component of plasma membrane);GO:0007186(G-protein coupled receptor signaling pathway);GO:0007602(phototransduction);GO:0008020(G-protein coupled photoreceptor activity);GO:0071482(cellular response to light stimulus)	NA	NA	NA	opsin-5 [Columba livia]	NA	1.51678	1.5004	1.41751	0.40245	0.652008	0.171497	0.47936	0.530507	2.63838	1.39965	0.0512319	1	up	no
gene20623	VPS16	rna41535	GO:0003779(actin binding);GO:0005765(lysosomal membrane);GO:0005768(endosome);GO:0016197(endosomal transport);GO:0030897(HOPS complex);GO:0032889(regulation of vacuole fusion, non-autophagic);GO:0035542(regulation of SNARE complex assembly)	NA	NA	NA	LOW QUALITY PROTEIN: vacuolar protein sorting-associated protein 16 homolog, partial [Columba livia]	NA	11.3508	15.7365	13.9303	14.9043	9.8766	12.3964	8.50489	8.0014	1.44205	0.528126	0.0512473	1	up	no
gene7286	DYNAP	rna15182;rna15184;rna15186;rna15183;rna15185	GO:0016021(integral component of membrane);GO:0016021(integral component of membrane)	NA	NA	NA	dynactin-associated protein [Columba livia]	NA	0.689118	0.687819	0.305711	0.539444	1.04039	0.981768	0.731008	1.10449	0.576022	-0.795804	0.0513861	1	down	no
gene21972	EXOC3L1	rna44182;rna44181	GO:0000145(exocyst);GO:0000149(SNARE binding);GO:0006887(exocytosis);GO:0030072(peptide hormone secretion);GO:0030141(secretory granule);GO:0051601(exocyst localization);GO:0051601(exocyst localization)	NA	NA	NA	exocyst complex component 3-like protein isoform X1 [Columba livia];exocyst complex component 3-like protein isoform X2 [Columba livia]	NA	5.58924	13.9912	3.93754	9.4313	4.83684	5.57131	5.25761	4.23843	1.65539	0.727175	0.0515788	1	up	no
gene1585	NRG1	rna3631;rna3626;rna3633;rna3635;rna3632;rna3629;rna3636;rna3627;rna3634;rna3630;rna3628;rna3625	GO:0005102(receptor binding);GO:0005178(integrin binding);GO:0005615(extracellular space);GO:0005622(intracellular);GO:0005886(plasma membrane);GO:0007399(nervous system development);GO:0008083(growth factor activity);GO:0009790(embryo development);GO:0016021(integral component of membrane);GO:0030154(cell differentiation);GO:0035556(intracellular signal transduction);GO:0038127(ERBB signaling pa…	04012(ErbB signaling pathway);04012(ErbB signaling pathway)	K05455	NA	pro-neuregulin-1, membrane-bound isoform isoform X1 [Columba livia];pro-neuregulin-1, membrane-bound isoform isoform X5 [Columba livia];pro-neuregulin-1, membrane-bound isoform isoform X2 [Columba livia];pro-neuregulin-1, membrane-bound isoform isoform X4 [Columba livia];pro-neuregulin-1, membrane-bound isoform isoform X8 [Columba livia];pro-neuregulin-1, membrane-bound isoform isoform X6 [Columb…	NA	0.119514	0.238666	0.129263	0.357385	0.363671	0.327711	0.534674	0.318432	0.546996	-0.870398	0.0517718	1	down	no
gene22122	PDHA1	rna44474	GO:0004739(pyruvate dehydrogenase (acetyl-transferring) activity);GO:0006086(acetyl-CoA biosynthetic process from pyruvate);GO:0043231(intracellular membrane-bounded organelle);GO:0055114(oxidation-reduction process)	00010(Glycolysis / Gluconeogenesis);00020(Citrate cycle (TCA cycle));00620(Pyruvate metabolism)	K00161	EC:1.2.4.1	pyruvate dehydrogenase (lipoamide) alpha 1 [Columba livia]	NA	1130.08	836.518	993.136	817.605	1135.29	1249.44	1216.58	1496.63	0.740952	-0.432548	0.0518439	1	down	no
gene8574	LOC110359801	rna17795;rna17794;rna17798;rna17796;rna17797	GO:0002692(negative regulation of cellular extravasation);GO:0004674(protein serine/threonine kinase activity);GO:0005089(Rho guanyl-nucleotide exchange factor activity);GO:0005096(GTPase activator activity);GO:0005829(cytosol);GO:0005886(plasma membrane);GO:0006468(protein phosphorylation);GO:0007420(brain development);GO:0014069(postsynaptic density);GO:0016020(membrane);GO:0030036(actin cytosk…	05200(Pathways in cancer);05220(Chronic myeloid leukemia);05220(Chronic myeloid leukemia)	K08878	EC:2.7.11.1	hypothetical protein AV530_018317 [Patagioenas fasciata monilis];Breakpoint cluster region protein [Lonchura striata domestica]	NA	0.26368	1.04205	0.384272	0.716338	1.05035	0.910711	1.08378	1.03842	0.58932	-0.762877	0.0521902	1	down	no
gene3488	FGD4	rna7601;rna7603;rna7605;rna7600;rna7602;rna7604	GO:0005089(Rho guanyl-nucleotide exchange factor activity);GO:0015629(actin cytoskeleton);GO:0035023(regulation of Rho protein signal transduction);GO:0043547(positive regulation of GTPase activity);GO:0046872(metal ion binding);GO:0030027(lamellipodium);GO:0030032(lamellipodium assembly);GO:0030035(microspike assembly);GO:0030175(filopodium);GO:0008270(zinc ion binding);GO:0008270(zinc ion bindi…	NA	NA	NA	FYVE, RhoGEF and PH domain-containing protein 4 isoform X1 [Columba livia];FYVE, RhoGEF and PH domain-containing protein 4 isoform X4 [Columba livia];FYVE, RhoGEF and PH domain-containing protein 4 isoform X2 [Columba livia]	NA	2.03364	1.65413	2.64886	2.11311	1.34662	1.3187	1.19447	1.18845	1.6738	0.74313	0.0523673	1	up	no
gene26086	LOC102094697	rna51889	GO:0001782(B cell homeostasis);GO:0002262(myeloid cell homeostasis);GO:0005096(GTPase activator activity);GO:0005515(protein binding);GO:0005829(cytosol);GO:0005886(plasma membrane);GO:0005887(integral component of plasma membrane);GO:0006935(chemotaxis);GO:0016020(membrane);GO:0030011(maintenance of cell polarity);GO:0030295(protein kinase activator activity);GO:0030593(neutrophil chemotaxis);GO…	04810(Regulation of actin cytoskeleton)	K05750	NA	LOW QUALITY PROTEIN: nck-associated protein 1-like, partial [Columba livia]	NA	0.994873	3.05625	1.29499	5.39094	1.18513	1.18537	1.21881	1.67847	2.03824	1.02733	0.0525198	1	up	no
gene3728	LOC110357479	rna8057	NA	NA	NA	NA		NA	1.096	0.900838	0.239002	0.599758	0.219122	0.464986	0.182771	0.108798	2.90629	1.53918	0.0525608	1	up	no
gene20057	LOC102092429	rna40387	GO:0009897(external side of plasma membrane);GO:0016021(integral component of membrane);GO:0031295(T cell costimulation);GO:0046641(positive regulation of alpha-beta T cell proliferation);GO:0050731(positive regulation of peptidyl-tyrosine phosphorylation);GO:0071222(cellular response to lipopolysaccharide)	04514(Cell adhesion molecules (CAMs));04620(Toll-like receptor signaling pathway);04672(Intestinal immune network for IgA production)	K05412	NA	T-lymphocyte activation antigen CD80 [Patagioenas fasciata monilis]	NA	0.423459	1.6141	0.827144	2.8237	0.6307	0.477686	0.640863	0.824332	2.2103	1.14425	0.0526644	1	up	no
gene5478	LMO7	rna11668	GO:0008270(zinc ion binding);GO:0023051(regulation of signaling);GO:0030155(regulation of cell adhesion)	04520(Adherens junction)	K06084	NA	LIM domain only protein 7 isoform E [Patagioenas fasciata monilis]	NA	9.99201	7.69592	16.0523	11.2337	17.9123	12.7748	12.9426	21.8304	0.687044	-0.541525	0.0528633	1	down	no
gene16599	LOC102083499	rna33639;rna33641;rna33640	GO:0000790(nuclear chromatin);GO:0003677(DNA binding);GO:0005524(ATP binding);GO:0007420(brain development);GO:0016589(NURF complex);GO:0016887(ATPase activity);GO:0030182(neuron differentiation);GO:0031491(nucleosome binding);GO:0043044(ATP-dependent chromatin remodeling);GO:2000177(regulation of neural precursor cell proliferation);GO:2000177(regulation of neural precursor cell proliferation)	NA	NA	NA	PREDICTED: probable global transcription activator SNF2L1 [Colius striatus];PREDICTED: probable global transcription activator SNF2L1 isoform X5 [Haliaeetus leucocephalus];probable global transcription activator SNF2L1 isoform X2 [Columba livia]	NA	4.54212	5.17282	1.44827	4.48392	6.6603	4.17036	4.87512	6.22191	0.713579	-0.486855	0.0529938	1	down	no
gene20286	LOC102084310	rna40831;rna40830;rna40832;rna40829	GO:0003416(endochondral bone growth);GO:0005518(collagen binding);GO:0005524(ATP binding);GO:0005925(focal adhesion);GO:0010763(positive regulation of fibroblast migration);GO:0016021(integral component of membrane);GO:0018108(peptidyl-tyrosine phosphorylation);GO:0030199(collagen fibril organization);GO:0030500(regulation of bone mineralization);GO:0031214(biomineral tissue development);GO:00359…	NA	NA	NA	discoidin domain-containing receptor 2 isoform X1 [Columba livia];discoidin domain-containing receptor 2 isoform X2 [Columba livia]	NA	6.35533	8.76271	10.748	11.1361	7.32823	6.05636	5.50504	7.0901	1.42427	0.510219	0.05302	1	up	no
gene3893	WASF2	rna8336	GO:0001525(angiogenesis);GO:0001667(ameboidal-type cell migration);GO:0001726(ruffle);GO:0003779(actin binding);GO:0005769(early endosome);GO:0005856(cytoskeleton);GO:0005911(cell-cell junction);GO:0006897(endocytosis);GO:0010592(positive regulation of lamellipodium assembly);GO:0016601(Rac protein signal transduction);GO:0030027(lamellipodium);GO:0030032(lamellipodium assembly);GO:0030036(actin …	04520(Adherens junction);04810(Regulation of actin cytoskeleton);05132(Salmonella infection)	K05748	NA	wiskott-Aldrich syndrome protein family member 2 [Columba livia]	NA	40.8502	46.3398	26.0959	47.7782	53.4571	46.5933	50.2211	53.6187	0.789956	-0.340157	0.0530482	1	down	no
gene14191	LOC110362607	rna28913	NA	NA	NA	NA		NA	1.43155	1.71355	2.97533	1.92874	2.07405	3.93233	3.3346	3.70555	0.616958	-0.696756	0.0531552	1	down	no
gene15321	LOC102084914	rna31134	GO:0004866(endopeptidase inhibitor activity);GO:0005615(extracellular space);GO:0010951(negative regulation of endopeptidase activity)	NA	NA	NA	alpha-2-macroglobulin-like [Columba livia]	NA	0.0001	0.0001	0.0001	0.31039	0.0001	1.71879	2.52872	0.0001	0.073143	-3.77314	0.0532203	1	down	no
gene24724	LOC102094391	rna49560	GO:0005096(GTPase activator activity);GO:0005634(nucleus);GO:0005737(cytoplasm);GO:0005886(plasma membrane);GO:0043547(positive regulation of GTPase activity)	04144(Endocytosis)	K12491	NA	arf-GAP with dual PH domain-containing protein 1-like isoform X1 [Pipra filicauda]	NA	0.72965	0.832918	0.587618	0.864272	1.22924	3.19902	0.84263	0.535709	0.519143	-0.945796	0.0533657	1	down	no
gene8688	LOC102084524	rna18045	GO:0005814(centriole);GO:0007052(mitotic spindle organization);GO:0016020(membrane);GO:0034451(centriolar satellite);GO:0090316(positive regulation of intracellular protein transport)	NA	NA	NA	pericentrin-like [Columba livia]	NA	24.1022	22.4459	25.9959	20.0359	16.1399	17.6503	15.8328	12.003	1.50229	0.587161	0.053407	1	up	no
gene13699	SLC33A1	rna27970	GO:0005789(endoplasmic reticulum membrane);GO:0005887(integral component of plasma membrane);GO:0008521(acetyl-CoA transmembrane transporter activity);GO:0015295(solute:proton symporter activity);GO:0015876(acetyl-CoA transport);GO:0030509(BMP signaling pathway);GO:0060395(SMAD protein signal transduction)	00604(Glycosphingolipid biosynthesis - ganglio series)	K03372	EC:2.3.1.-	acetyl-coenzyme A transporter 1, partial [Columba livia]	NA	8.7779	7.71769	5.59217	11.5403	5.21899	5.65757	4.66318	7.31852	1.47116	0.55695	0.0534147	1	up	no
gene9087	FAAH2	rna18942;rna18943	GO:0016884(carbon-nitrogen ligase activity, with glutamine as amido-N-donor);GO:0016884(carbon-nitrogen ligase activity, with glutamine as amido-N-donor)	NA	NA	NA	fatty-acid amide hydrolase 2 isoform X1 [Columba livia];fatty-acid amide hydrolase 2 isoform X2 [Columba livia]	NA	39.5562	38.287	34.1428	35.9437	42.3021	38.4065	52.3936	59.1783	0.769342	-0.378302	0.0535436	1	down	no
gene8267	FGF18	rna17182	GO:0001525(angiogenesis);GO:0001957(intramembranous ossification);GO:0001958(endochondral ossification);GO:0002063(chondrocyte development);GO:0005105(type 1 fibroblast growth factor receptor binding);GO:0005111(type 2 fibroblast growth factor receptor binding);GO:0005576(extracellular region);GO:0005730(nucleolus);GO:0008083(growth factor activity);GO:0008284(positive regulation of cell prolifer…	04010(MAPK signaling pathway);04810(Regulation of actin cytoskeleton)	K04358	NA	fibroblast growth factor 18 isoform X3 [Anas platyrhynchos]	NA	0.228942	1.32256	1.0383	2.72282	0.237179	0.750225	0.427423	0.413886	2.90512	1.5386	0.0535605	1	up	no
gene3980	SCN4B	rna8452	GO:0001518(voltage-gated sodium channel complex);GO:0010765(positive regulation of sodium ion transport);GO:0014704(intercalated disc);GO:0017080(sodium channel regulator activity);GO:0035725(sodium ion transmembrane transport);GO:0044325(ion channel binding);GO:0060078(regulation of postsynaptic membrane potential);GO:0060307(regulation of ventricular cardiac muscle cell membrane repolarization)…	04261(Adrenergic signaling in cardiomyocytes)	K04848	NA	sodium channel subunit beta-4 [Patagioenas fasciata monilis]	NA	7.05118	4.1944	11.7976	5.2666	4.50146	4.10524	5.606	3.04863	1.64007	0.713755	0.0536023	1	up	no
gene16647	LIPG	rna33714	GO:0004465(lipoprotein lipase activity);GO:0005615(extracellular space);GO:0005769(early endosome);GO:0005794(Golgi apparatus);GO:0006629(lipid metabolic process);GO:0008970(phosphatidylcholine 1-acylhydrolase activity);GO:0009986(cell surface);GO:0010983(positive regulation of high-density lipoprotein particle clearance);GO:0032376(positive regulation of cholesterol transport);GO:0034375(high-de…	00561(Glycerolipid metabolism)	K22284	EC:3.1.1.3	endothelial lipase [Columba livia]	NA	0.111266	0.354305	0.062827	0.454853	0.0001	0.043153	0.0001	0.182633	4.35094	2.12133	0.0539011	1	up	no
gene5018	CRYL1	rna10641;rna10640	GO:0003857(3-hydroxyacyl-CoA dehydrogenase activity);GO:0006631(fatty acid metabolic process);GO:0016021(integral component of membrane);GO:0055114(oxidation-reduction process);GO:0055114(oxidation-reduction process)	00040(Pentose and glucuronate interconversions);00040(Pentose and glucuronate interconversions)	K13247	EC:1.1.1.45	crystallin, lambda 1, partial [Columba livia];lambda-crystallin homolog isoform X2 [Columba livia]	NA	3.53998	5.04662	3.52888	4.7636	2.07362	2.09645	1.75165	3.81096	1.73427	0.794328	0.0540061	1	up	no
gene6584	LOC102092638	rna13771;rna13773;rna13772	GO:0008152(metabolic process);GO:0008484(sulfuric ester hydrolase activity);GO:0016021(integral component of membrane);GO:0016021(integral component of membrane)	NA	NA	NA	arylsulfatase D isoform X1 [Columba livia];arylsulfatase D isoform X2 [Columba livia]	NA	1.05437	1.00965	1.30833	1.66417	1.95956	1.53063	1.46079	2.12597	0.711679	-0.490702	0.0544566	1	down	no
gene11881	LOC102091752	rna24221;rna24222	GO:0004867(serine-type endopeptidase inhibitor activity);GO:0005615(extracellular space);GO:0010951(negative regulation of endopeptidase activity);GO:0010951(negative regulation of endopeptidase activity)	NA	NA	NA	alpha-1-antiproteinase 2 [Columba livia]	NA	0.0001	0.0001	0.268471	0.0001	0.0001	1.89088	1.60893	0.0001	0.0767915	-3.70291	0.054623	1	down	no
gene2224	OSER1	rna4971	GO:0070301(cellular response to hydrogen peroxide)	NA	NA	NA	oxidative stress-responsive serine-rich protein 1 [Columba livia]	NA	15.7698	16.8565	23.8607	34.2207	12.2566	16.1319	18.1444	12.8527	1.52743	0.61111	0.0547756	1	up	no
gene8357	CHGB	rna17397;rna17399;rna17398	GO:0005623(cell);GO:0005623(cell)	NA	NA	NA	secretogranin-1 isoform X1 [Columba livia];secretogranin-1 isoform X3 [Columba livia];secretogranin-1 isoform X2 [Columba livia]	NA	6.3207	5.22197	3.88511	10.1248	3.21684	5.95302	1.50239	3.70611	1.77715	0.829567	0.0550044	1	up	no
gene16253	PCBP4	rna32933	GO:0003677(DNA binding);GO:0005737(cytoplasm)	NA	NA	NA	poly(rC)-binding protein 4 [Columba livia]	NA	4.60906	3.23919	2.20346	2.83268	1.48256	3.6654	16.0687	5.12481	0.489129	-1.03171	0.0551929	1	down	no
gene11145	PPL	rna22739	GO:0005856(cytoskeleton);GO:0070062(extracellular exosome)	NA	NA	NA	periplakin, partial [Columba livia]	NA	0.875165	1.66971	5.08422	9.63206	0.807524	1.1207	1.4938	4.16465	2.27519	1.18599	0.0552247	1	up	no
gene12521	LOC110361686	rna25427	NA	NA	NA	NA		NA	0.064048	0.061426	0.124484	0.158233	0.219951	0.358771	0.182883	0.140449	0.452513	-1.14397	0.0553486	1	down	no
gene4433	LOC102086960	rna9359	GO:0005576(extracellular region);GO:0016020(membrane);GO:0016021(integral component of membrane)	NA	NA	NA	LOW QUALITY PROTEIN: selenoprotein Pb [Columba livia]	NA	0.571511	1.07143	0.114263	0.86569	1.48367	3.47537	3.81368	0.0001	0.298979	-1.74188	0.0557767	1	down	no
gene15361	HOXB7	rna31194;rna31192;rna31190;rna31189;rna31191;rna31193	GO:0003700(DNA binding transcription factor activity);GO:0005654(nucleoplasm);GO:0005737(cytoplasm);GO:0006355(regulation of transcription, DNA-templated);GO:0009952(anterior/posterior pattern specification);GO:0030099(myeloid cell differentiation);GO:0043565(sequence-specific DNA binding);GO:0048704(embryonic skeletal system morphogenesis);GO:0090190(positive regulation of branching involved in …	NA	NA	NA	homeobox protein Hox-B7 isoform X2 [Columba livia];homeobox protein Hox-B7 isoform X1 [Columba livia]	NA	6.04189	11.4025	2.84447	5.64772	11.8182	7.20763	7.3366	12.1234	0.673925	-0.569339	0.0560857	1	down	no
gene12460	LOC102094178	rna25332;rna25331	GO:0003677(DNA binding);GO:0005524(ATP binding);GO:0006260(DNA replication);GO:0006260(DNA replication)	NA	NA	NA	MCM domain-containing protein 2 isoform X1 [Columba livia];PREDICTED: MCM domain-containing protein 2 [Aptenodytes forsteri]	NA	2.36371	3.70711	2.91411	5.87928	2.6426	2.08413	2.13469	2.40143	1.60471	0.682315	0.0561859	1	up	no
gene6997	LOC102098885	rna14594;rna14592;rna14593;rna14588;rna14591;rna14587;rna14595;rna14590;rna14589	GO:0005509(calcium ion binding);GO:0010811(positive regulation of cell-substrate adhesion);GO:0031012(extracellular matrix);GO:0050840(extracellular matrix binding);GO:0070062(extracellular exosome);GO:0070062(extracellular exosome)	NA	NA	NA	fibulin-2 isoform X1 [Columba livia];fibulin-2 isoform X4 [Columba livia];fibulin-2 isoform X6 [Columba livia];fibulin-2 isoform X2 [Columba livia];fibulin-2 isoform X5 [Columba livia];fibulin-2 isoform X3 [Columba livia]	NA	0.312215	1.01475	1.74192	4.56013	0.172001	0.501782	0.310079	1.75488	2.78559	1.47798	0.0563737	1	up	no
gene4732	FAM114A1	rna10092;rna10093	GO:0005515(protein binding);GO:0005737(cytoplasm);GO:0005737(cytoplasm)	NA	NA	NA	protein NOXP20 isoform X1 [Columba livia];protein NOXP20 isoform X2 [Columba livia]	NA	3.39791	3.36935	2.02078	4.96049	1.91437	2.2657	1.12776	2.29761	1.80773	0.854176	0.0566072	1	up	no
gene22596	LOC110355133	rna45427	NA	NA	NA	NA		NA	2.51333	2.99136	0.658501	4.51782	0.472807	3.95148	8.55355	11.9573	0.428351	-1.22313	0.0567982	1	down	no
gene17883	ERCC5	rna36046	GO:0003697(single-stranded DNA binding);GO:0004519(endonuclease activity);GO:0005634(nucleus);GO:0006289(nucleotide-excision repair);GO:0090305(nucleic acid phosphodiester bond hydrolysis)	03420(Nucleotide excision repair)	K10846	NA	DNA repair protein complementing XP-G cells [Columba livia]	NA	6.06283	9.56691	5.15643	7.57216	10.3666	6.04043	8.83367	12.2406	0.756599	-0.4024	0.0568337	1	down	no
gene1416	LOC110363077	rna3235;rna3236;rna3234;rna3233	NA	NA	NA	NA	hypothetical protein AV530_007453 [Patagioenas fasciata monilis]	NA	0.243988	0.119245	0.177511	0.330461	0.443011	0.216818	0.968231	0.245077	0.465105	-1.10437	0.057101	1	down	no
gene6166	SLC8A3	rna12984;rna12986;rna12987;rna12985;rna12988	GO:0002244(hematopoietic progenitor cell differentiation);GO:0005432(calcium:sodium antiporter activity);GO:0005741(mitochondrial outer membrane);GO:0005789(endoplasmic reticulum membrane);GO:0005887(integral component of plasma membrane);GO:0006851(mitochondrial calcium ion transmembrane transport);GO:0007154(cell communication);GO:0007612(learning);GO:0007613(memory);GO:0014819(regulation of sk…	04371(Apelin signaling pathway);04020(Calcium signaling pathway);04020(Calcium signaling pathway)	K05849	NA	sodium/calcium exchanger 3 isoform X1 [Zonotrichia albicollis];sodium/calcium exchanger 3 [Patagioenas fasciata monilis];sodium/calcium exchanger 3 isoform X4 [Columba livia]	NA	1.16168	0.866912	4.57596	0.881201	0.968548	1.07605	0.862288	0.939869	1.94599	0.960506	0.0572891	1	up	no
gene17649	LOC102092918	rna35653	GO:0016021(integral component of membrane)	NA	NA	NA	interferon alpha-inducible protein 6 [Columba livia]	NA	3.55996	6.64988	1.69424	10.1193	23.8295	11.7019	3.38946	5.44751	0.496376	-1.0105	0.0573199	1	down	no
gene10583	ACTG2	rna21711;rna21710	GO:0005737(cytoplasm);GO:0010628(positive regulation of gene expression);GO:0030027(lamellipodium);GO:0030175(filopodium);GO:0044297(cell body);GO:0090131(mesenchyme migration);GO:0005524(ATP binding);GO:0070062(extracellular exosome);GO:0071944(cell periphery);GO:0072562(blood microparticle);GO:0072562(blood microparticle)	04270(Vascular smooth muscle contraction);04270(Vascular smooth muscle contraction)	K12315	NA	PREDICTED: actin, gamma-enteric smooth muscle isoform X1 [Pseudopodoces humilis]	NA	5.18455	7.58957	8.2544	9.8883	11.4761	10.0639	8.35334	13.9108	0.705798	-0.502673	0.0573353	1	down	no
gene13415	LOC102096376	rna27360	GO:0004129(cytochrome-c oxidase activity);GO:0005743(mitochondrial inner membrane);GO:0006784(heme a biosynthetic process);GO:0008535(respiratory chain complex IV assembly);GO:0016021(integral component of membrane);GO:0016627(oxidoreductase activity, acting on the CH-CH group of donors);GO:0016653(oxidoreductase activity, acting on NAD(P)H, heme protein as acceptor);GO:0055114(oxidation-reductio…	00190(Oxidative phosphorylation);00860(Porphyrin and chlorophyll metabolism)	K02259	NA	cytochrome c oxidase assembly protein COX15 homolog [Columba livia]	NA	8.08688	10.3425	6.47802	10.3342	11.884	15.8229	12.3262	8.76975	0.722122	-0.469686	0.0574274	1	down	no
gene23084	SELENOS	rna46415	GO:0006886(intracellular protein transport);GO:0030176(integral component of endoplasmic reticulum membrane)	04141(Protein processing in endoplasmic reticulum)	K14025	NA	PREDICTED: selenoprotein S [Nipponia nippon]	NA	44.78	52.2426	41.0716	67.9079	34.571	37.5035	37.905	36.6528	1.40489	0.490457	0.057567	1	up	no
gene24988	LOC102087856	rna49952	GO:0003924(GTPase activity);GO:0005525(GTP binding)	05164(Influenza A)	K14754	NA	LOW QUALITY PROTEIN: interferon-induced GTP-binding protein Mx-like [Columba livia]	NA	22.0576	50.4529	9.54229	18.5413	124.268	29.1078	14.2782	24.2729	0.524127	-0.93201	0.0576438	1	down	no
gene4376	FBXL22	rna9225	GO:0016567(protein ubiquitination);GO:0043161(proteasome-mediated ubiquitin-dependent protein catabolic process);GO:0061630(ubiquitin protein ligase activity)	NA	NA	NA	F-box and leucine-rich protein 22 [Columba livia]	NA	7.15184	5.74911	8.90923	5.41054	5.66559	12.6198	11.4569	10.3797	0.67845	-0.559686	0.0577474	1	down	no
gene14997	LIFR	rna30591;rna30593;rna30594;rna30592	GO:0004923(leukemia inhibitory factor receptor activity);GO:0004924(oncostatin-M receptor activity);GO:0005127(ciliary neurotrophic factor receptor binding);GO:0008284(positive regulation of cell proliferation);GO:0016021(integral component of membrane);GO:0019838(growth factor binding);GO:0038165(oncostatin-M-mediated signaling pathway);GO:0043235(receptor complex);GO:0048861(leukemia inhibitory…	04060(Cytokine-cytokine receptor interaction);04060(Cytokine-cytokine receptor interaction)	K05058	NA	leukemia inhibitory factor receptor [Columba livia]	NA	12.2747	1.04667	9.0978	12.4773	13.5342	15.6146	23.4928	12.3569	0.536881	-0.897327	0.057868	1	down	no
gene21248	LOC102097118	rna42751	GO:0003677(DNA binding)	NA	NA	NA	tigger transposable element-derived protein 3-like [Columba livia]	NA	2.34911	3.34979	1.71715	4.11763	1.86162	1.19333	0.911019	1.7237	2.02713	1.01944	0.0579608	1	up	no
gene24873	LOC106146023	rna49778	NA	NA	NA	NA	hypothetical protein AV530_013993 [Patagioenas fasciata monilis]	NA	2.03381	7.36513	4.31595	6.74619	1.69405	2.4728	1.7844	4.14926	2.02575	1.01845	0.0580052	1	up	no
gene16298	OGN	rna33003	GO:0005615(extracellular space);GO:0007409(axonogenesis);GO:0008083(growth factor activity);GO:0008201(heparin binding);GO:0035385(Roundabout signaling pathway);GO:0048495(Roundabout binding);GO:0048846(axon extension involved in axon guidance);GO:0050770(regulation of axonogenesis);GO:0070062(extracellular exosome)	NA	NA	NA	mimecan [Columba livia]	NA	23.4292	33.1318	44.553	51.6154	27.3913	26.4075	15.8618	32.662	1.49263	0.577852	0.0581848	1	up	no
gene6522	SPOCK3	rna13660;rna13659	GO:0005509(calcium ion binding);GO:0005539(glycosaminoglycan binding);GO:0005615(extracellular space);GO:0007165(signal transduction);GO:0008191(metalloendopeptidase inhibitor activity);GO:0010951(negative regulation of endopeptidase activity);GO:0019800(peptide cross-linking via chondroitin 4-sulfate glycosaminoglycan);GO:0019800(peptide cross-linking via chondroitin 4-sulfate glycosaminoglycan)	NA	NA	NA	testican-3 isoform X2 [Columba livia];testican-3 [Patagioenas fasciata monilis]	NA	0.0001	0.107588	0.402035	0.304249	0.0952949	0.0564274	0.0001	0.0303847	4.46729	2.1594	0.0584121	1	up	no
gene11319	LHPP	rna23085	GO:0004427(inorganic diphosphatase activity);GO:0005829(cytosol);GO:0006470(protein dephosphorylation)	00190(Oxidative phosphorylation)	K11725	EC:3.6.1.1;EC:3.1.3.-	phospholysine phosphohistidine inorganic pyrophosphate phosphatase [Columba livia]	NA	22.4145	23.9158	23.7204	26.7851	20.7566	36.5741	34.5228	34.7495	0.764878	-0.386698	0.0584523	1	down	no
gene6157	TTC9	rna12971	GO:0000413(protein peptidyl-prolyl isomerization);GO:0003755(peptidyl-prolyl cis-trans isomerase activity);GO:0005528(FK506 binding);GO:0005789(endoplasmic reticulum membrane);GO:0061077(chaperone-mediated protein folding)	NA	NA	NA	tetratricopeptide repeat domain 9 [Columba livia]	NA	4.19943	8.08348	5.20038	7.80499	9.15093	8.947	8.20136	8.24322	0.732092	-0.449904	0.0584709	1	down	no
gene25462	LOC102088772	rna50733	GO:0000287(magnesium ion binding);GO:0001696(gastric acid secretion);GO:0005391(sodium:potassium-exchanging ATPase activity);GO:0005524(ATP binding);GO:0005615(extracellular space);GO:0005886(plasma membrane);GO:0006813(potassium ion transport);GO:0006814(sodium ion transport);GO:0006883(cellular sodium ion homeostasis);GO:0008900(potassium:proton exchanging ATPase activity);GO:0010155(regulation…	00190(Oxidative phosphorylation)	K01542	EC:3.6.3.10	potassium-transporting ATPase alpha chain 1-like, partial [Columba livia]	NA	2.96874	3.04584	1.55946	6.04811	1.13173	1.94349	2.20805	0.762657	2.25311	1.17192	0.0585461	1	up	no
gene20250	DPT	rna40763	GO:0005615(extracellular space);GO:0007155(cell adhesion);GO:0008285(negative regulation of cell proliferation);GO:0030199(collagen fibril organization);GO:0031012(extracellular matrix);GO:0070062(extracellular exosome)	NA	NA	NA	dermatopontin [Columba livia]	NA	9.5026	19.075	18.0848	26.4957	7.87054	14.6844	7.35734	15.728	1.60293	0.680708	0.0585691	1	up	no
gene25701	LOC102085424	rna51238;rna51239	GO:0003674(molecular_function);GO:0005575(cellular_component);GO:0008150(biological_process);GO:0008150(biological_process)	NA	NA	NA	uncharacterized protein C16orf45 isoform X1 [Columba livia];PREDICTED: uncharacterized protein C16orf45-like [Nipponia nippon]	NA	0.441581	1.15432	0.533515	1.4669	0.217468	0.190937	0.546958	0.559097	2.37465	1.24772	0.0586081	1	up	no
gene20137	LOC110365352	rna40551;rna40549;rna40548;rna40550	NA	NA	NA	NA		NA	0.629139	1.09396	1.67659	0.614264	1.08125	3.85351	0.680453	1.84205	0.538262	-0.89362	0.0586357	1	down	no
gene22309	LOC110354987	rna44816	NA	NA	NA	NA		NA	0.89751	0.453041	0.885887	0.550627	1.05947	0.919865	1.88112	2.15183	0.463562	-1.10917	0.059008	1	down	no
gene6782	LOC110359001	rna14221;rna14222;rna14223;rna14224	GO:0000287(magnesium ion binding);GO:0004725(protein tyrosine phosphatase activity);GO:0005634(nucleus);GO:0005739(mitochondrion);GO:0006355(regulation of transcription, DNA-templated);GO:0007275(multicellular organism development);GO:0014706(striated muscle tissue development);GO:0016576(histone dephosphorylation);GO:0035335(peptidyl-tyrosine dephosphorylation);GO:0097192(extrinsic apoptotic sig…	NA	NA	NA	eyes absent homolog 2 [Gallus gallus]	NA	0.149269	0.375443	0.120392	0.354235	0.606391	0.677987	0.565131	0.237916	0.478742	-1.06268	0.0591083	1	down	no
gene4173	CFTR	rna8850;rna8847;rna8849;rna8848	GO:0005260(intracellularly ATP-gated chloride channel activity);GO:0005524(ATP binding);GO:0031901(early endosome membrane);GO:0034707(chloride channel complex);GO:1902476(chloride transmembrane transport);GO:1902476(chloride transmembrane transport)	02010(ABC transporters);04530(Tight junction);04530(Tight junction)	K05031	EC:3.6.3.49	cystic fibrosis transmembrane conductance regulator isoform X1 [Columba livia];cystic fibrosis transmembrane conductance regulator isoform X2 [Columba livia]	NA	4.65537	5.34	3.74801	7.4548	7.71074	5.80189	5.96665	7.22547	0.793798	-0.333156	0.0591221	1	down	no
gene23546	PDSS1	rna47310;rna47308;rna47309	GO:0000010(trans-hexaprenyltranstransferase activity);GO:0005739(mitochondrion);GO:0006744(ubiquinone biosynthetic process);GO:0008299(isoprenoid biosynthetic process);GO:0046982(protein heterodimerization activity);GO:0050347(trans-octaprenyltranstransferase activity);GO:0051290(protein heterotetramerization);GO:1990234(transferase complex);GO:1990234(transferase complex)	00900(Terpenoid backbone biosynthesis);00900(Terpenoid backbone biosynthesis)	K12504	EC:2.5.1.91	decaprenyl-diphosphate synthase subunit 1 isoform X1 [Columba livia];decaprenyl-diphosphate synthase subunit 1 [Patagioenas fasciata monilis]	NA	12.8466	12.9088	11.0416	12.7796	18.1171	10.6663	19.4214	16.7817	0.762877	-0.390477	0.0591776	1	down	no
gene17084	IFNGR1	rna34530;rna34528;rna34529	GO:0004896(cytokine receptor activity);GO:0005886(plasma membrane);GO:0016021(integral component of membrane);GO:0019221(cytokine-mediated signaling pathway);GO:0042015(interleukin-20 binding);GO:0042015(interleukin-20 binding)	04060(Cytokine-cytokine receptor interaction);04217(Necroptosis);05132(Salmonella infection);05164(Influenza A);05168(Herpes simplex infection);05168(Herpes simplex infection)	K05132	NA	interferon gamma receptor 1 isoform X2 [Columba livia];interferon gamma receptor 1 isoform X1 [Columba livia]	NA	3.94525	6.94908	3.23001	7.09387	0.821736	4.00735	0.337606	4.62384	2.16722	1.11584	0.0591801	1	up	no
gene12625	BLVRA	rna25615;rna25613;rna25608;rna25611;rna25612;rna25614;rna25609;rna25616;rna25610	GO:0004074(biliverdin reductase activity);GO:0004074(biliverdin reductase activity)	00860(Porphyrin and chlorophyll metabolism);00860(Porphyrin and chlorophyll metabolism)	K00214	EC:1.3.1.24	biliverdin reductase A isoform X1 [Columba livia]	NA	9.32398	15.2859	11.2033	7.38607	7.948	8.35416	7.39261	5.06355	1.50215	0.587027	0.0594043	1	up	no
gene9147	TUBAL3	rna19046	GO:0003924(GTPase activity);GO:0005200(structural constituent of cytoskeleton);GO:0005525(GTP binding);GO:0005737(cytoplasm);GO:0005874(microtubule);GO:0007017(microtubule-based process)	04145(Phagosome);04210(Apoptosis);04530(Tight junction);04540(Gap junction)	K07374	NA	tubulin alpha chain-like 3 [Columba livia]	NA	5.14738	8.6914	3.56915	4.50967	7.01899	8.63094	5.9213	9.66531	0.701665	-0.511145	0.0596616	1	down	no
gene11736	CEP170B	rna23941;rna23942;rna23939;rna23940;rna23943	GO:0003674(molecular_function);GO:0005575(cellular_component);GO:0005737(cytoplasm);GO:0005856(cytoskeleton);GO:0005874(microtubule);GO:0008150(biological_process);GO:0008150(biological_process)	NA	NA	NA	centrosomal protein of 170 kDa protein B isoform X1 [Columba livia];centrosomal protein of 170 kDa protein B isoform X3 [Columba livia];centrosomal protein of 170 kDa protein B isoform X4 [Columba livia];centrosomal protein of 170 kDa protein B isoform X2 [Columba livia]	NA	2.0282	2.5267	1.14689	2.32684	3.02197	1.86697	2.5388	3.30313	0.748182	-0.41854	0.0597573	1	down	no
gene21029	ECT2	rna42358;rna42355;rna42353;rna42351;rna42357;rna42356;rna42359;rna42354;rna42352	GO:0000902(cell morphogenesis);GO:0000910(cytokinesis);GO:0005089(Rho guanyl-nucleotide exchange factor activity);GO:0005096(GTPase activator activity);GO:0005634(nucleus);GO:0005737(cytoplasm);GO:0005923(bicellular tight junction);GO:0017048(Rho GTPase binding);GO:0030496(midbody);GO:0032147(activation of protein kinase activity);GO:0032154(cleavage furrow);GO:0032467(positive regulation of cyto…	NA	NA	NA	protein ECT2 isoform X1 [Columba livia];protein ECT2 isoform X7 [Columba livia];protein ECT2 isoform X6 [Columba livia];protein ECT2 isoform X8 [Columba livia];protein ECT2 isoform X5 [Columba livia];protein ECT2 isoform X3 [Columba livia];protein ECT2 isoform X2 [Columba livia];protein ECT2 isoform X4 [Columba livia]	NA	0.382388	0.349244	0.400736	0.443353	0.612178	0.823869	0.714724	0.58527	0.575913	-0.796078	0.0598221	1	down	no
gene19427	LOC102090498	rna39055;rna39054	GO:0004842(ubiquitin-protein transferase activity);GO:0005634(nucleus);GO:0005737(cytoplasm);GO:0005737(cytoplasm)	04120(Ubiquitin mediated proteolysis);04120(Ubiquitin mediated proteolysis)	K10614	EC:2.3.2.26	E3 ISG15--protein ligase HERC5 isoform X2 [Columba livia];E3 ISG15--protein ligase HERC5 isoform X1 [Columba livia]	NA	5.17153	12.3208	4.72243	6.45188	26.3536	7.34638	5.93575	6.89416	0.61609	-0.698786	0.0599257	1	down	no
gene18577	CR1	rna37371	GO:0001851(complement component C3b binding);GO:0001855(complement component C4b binding);GO:0001861(complement component C4b receptor activity);GO:0004877(complement component C3b receptor activity);GO:0005887(integral component of plasma membrane);GO:0009986(cell surface);GO:0045957(negative regulation of complement activation, alternative pathway);GO:0045959(negative regulation of complement a…	NA	NA	NA	LOW QUALITY PROTEIN: complement receptor type 1 [Columba livia]	NA	0.421434	0.604715	0.382158	1.60305	0.317539	0.448736	0.239194	0.512668	1.98359	0.988114	0.0600404	1	up	no
gene26030	ECH1	rna51765	GO:0003824(catalytic activity);GO:0008152(metabolic process)	04146(Peroxisome)	K12663	EC:5.3.3.21	delta(3,5)-Delta(2,4)-dienoyl-CoA isomerase, mitochondrial, partial [Columba livia]	NA	85.0521	90.6055	98.426	69.1771	119.094	91.4128	155.127	99.308	0.738288	-0.437745	0.0600688	1	down	no
gene24045	LOC110355739	rna48253	NA	NA	NA	NA	PREDICTED: TBC1 domain family member 15 [Charadrius vociferus]	NA	7.21896	6.81927	10.018	7.6647	6.34396	5.67098	5.64021	4.54112	1.42911	0.515119	0.0600793	1	up	no
gene11936	LOC110361319	rna24327	NA	NA	NA	NA		NA	0.367174	0.54361	0.151893	0.520301	0.165616	0.077613	0.164629	0.202403	2.59394	1.37514	0.0601806	1	up	no
gene18115	IP6K2	rna36504	GO:0005634(nucleus);GO:0008440(inositol-1,4,5-trisphosphate 3-kinase activity);GO:0030308(negative regulation of cell growth);GO:0043065(positive regulation of apoptotic process);GO:0045111(intermediate filament cytoskeleton);GO:0046854(phosphatidylinositol phosphorylation)	04070(Phosphatidylinositol signaling system)	K07756	EC:2.7.4.21	inositol hexakisphosphate kinase 2 [Patagioenas fasciata monilis]	NA	50.8305	103.964	38.3219	74.3344	54.372	39.6838	44.0171	39.3531	1.50739	0.592055	0.0602417	1	up	no
gene13295	LOC110362176	rna27033	NA	04060(Cytokine-cytokine receptor interaction);04672(Intestinal immune network for IgA production)	K05153	NA	tumor necrosis factor receptor superfamily member 17 isoform X2 [Columba livia]	NA	0.0001	0.0001	0.123587	0.282991	0.0001	1.3703	0.813103	0.078451	0.179835	-2.47525	0.0602692	1	down	no
gene8523	FOSL2	rna17684;rna17685;rna17686	GO:0000977(RNA polymerase II regulatory region sequence-specific DNA binding);GO:0003334(keratinocyte development);GO:0003682(chromatin binding);GO:0003700(DNA binding transcription factor activity);GO:0005654(nucleoplasm);GO:0045944(positive regulation of transcription by RNA polymerase II);GO:0048146(positive regulation of fibroblast proliferation);GO:0048146(positive regulation of fibroblast p…	NA	NA	NA	Fos-related antigen 2, partial [Antrostomus carolinensis];fos-related antigen 2 [Patagioenas fasciata monilis]	NA	4.04954	5.81029	2.40933	6.93653	2.91782	2.52291	2.27048	3.3617	1.73448	0.7945	0.0603671	1	up	no
gene4806	PPARGC1A	rna10229;rna10228;rna10227;rna10230	GO:0003677(DNA binding);GO:0003713(transcription coactivator activity);GO:0005634(nucleus);GO:0010822(positive regulation of mitochondrion organization);GO:0014850(response to muscle activity);GO:0022904(respiratory electron transport chain);GO:0031490(chromatin DNA binding);GO:0034599(cellular response to oxidative stress);GO:0043524(negative regulation of neuron apoptotic process);GO:0045893(po…	04371(Apelin signaling pathway);04910(Insulin signaling pathway);04920(Adipocytokine signaling pathway);04920(Adipocytokine signaling pathway)	K07202	NA	peroxisome proliferator-activated receptor gamma, coactivator 1 alpha, partial [Columba livia];peroxisome proliferator-activated receptor gamma coactivator 1-alpha isoform X1 [Columba livia]	NA	9.43052	12.758	9.80881	6.08322	9.18756	16.5051	14.0155	12.7451	0.72599	-0.461979	0.060372	1	down	no
gene23327	CNTNAP1	rna46903	GO:0002175(protein localization to paranode region of axon);GO:0007010(cytoskeleton organization);GO:0008076(voltage-gated potassium channel complex);GO:0019227(neuronal action potential propagation);GO:0030913(paranodal junction assembly);GO:0033270(paranode region of axon);GO:0043209(myelin sheath);GO:0048812(neuron projection morphogenesis);GO:0050884(neuromuscular process controlling posture)…	04514(Cell adhesion molecules (CAMs))	K07379	NA	LOW QUALITY PROTEIN: contactin-associated protein 1 [Columba livia]	NA	0.40637	1.40525	1.46682	1.32695	0.351864	0.603893	0.047963	0.891049	2.43058	1.2813	0.0605005	1	up	no
gene149	LOC110363861	rna340	NA	NA	NA	NA	mitochondrial-processing peptidase subunit beta [Patagioenas fasciata monilis]	NA	0.09012	0.057554	0.112463	0.14747	0.189879	0.292062	0.161357	0.212405	0.476342	-1.06993	0.0608497	1	down	no
gene10931	COMP	rna22339;rna22338	GO:0002020(protease binding);GO:0003417(growth plate cartilage development);GO:0005509(calcium ion binding);GO:0005518(collagen binding);GO:0005615(extracellular space);GO:0007155(cell adhesion);GO:0008201(heparin binding);GO:0031012(extracellular matrix);GO:0043066(negative regulation of apoptotic process);GO:0043395(heparan sulfate proteoglycan binding);GO:0060173(limb development);GO:0070062(e…	04512(ECM-receptor interaction);04145(Phagosome);04510(Focal adhesion);04510(Focal adhesion)	K04659	NA	cartilage oligomeric matrix protein [Columba livia]	NA	27.6487	38.7978	47.6252	238.178	35.9637	24.8184	36.607	71.8804	2.081	1.05728	0.0612023	1	up	no
gene9743	SNX20	rna20118;rna20121;rna20120;rna20122;rna20119	GO:0035091(phosphatidylinositol binding);GO:0035091(phosphatidylinositol binding)	NA	NA	NA	sorting nexin 20, transcript variant X2, partial [Columba livia]	NA	3.56967	5.55937	2.79023	2.09279	2.12141	2.17222	2.57477	1.54068	1.6663	0.736651	0.061621	1	up	no
gene25075	LOC102097622	rna50137;rna50140;rna50135;rna50136;rna50138;rna50134;rna50139;rna50141	GO:0005506(iron ion binding);GO:0008392(arachidonic acid epoxygenase activity);GO:0008395(steroid hydroxylase activity);GO:0016021(integral component of membrane);GO:0016712(oxidoreductase activity, acting on paired donors, with incorporation or reduction of molecular oxygen, reduced flavin or flavoprotein as one donor, and incorporation of one atom of oxygen);GO:0019369(arachidonic acid metaboli…	00140(Steroid hormone biosynthesis);00140(Steroid hormone biosynthesis)	K07414	EC:1.14.14.1	cytochrome P450 2D14 isoform X3 [Columba livia];cytochrome P450 2D14 isoform X2 [Columba livia];cytochrome P450 2D15 isoform X5 [Columba livia];cytochrome P450 2D14 isoform X1 [Columba livia]	NA	2.54446	8.55321	6.14345	9.57285	6.06247	2.40178	3.63494	3.7751	1.68914	0.756293	0.0617668	1	up	no
gene25699	MFSD6L	rna51236	GO:0016021(integral component of membrane)	NA	NA	NA	major facilitator superfamily domain-containing protein 6-like [Columba livia]	NA	0.761064	0.959139	0.536063	1.64089	0.502643	0.142495	0.547737	0.656666	2.10709	1.07525	0.0618534	1	up	no
gene13337	PREPL	rna27154;rna27157;rna27156;rna27155;rna27153	GO:0004252(serine-type endopeptidase activity);GO:0006508(proteolysis);GO:0070008(serine-type exopeptidase activity);GO:0070008(serine-type exopeptidase activity)	NA	NA	NA	prolyl endopeptidase-like isoform X1 [Columba livia];prolyl endopeptidase-like isoform X4 [Columba livia];prolyl endopeptidase-like isoform X2 [Columba livia];prolyl endopeptidase-like isoform X3 [Columba livia]	NA	7.19385	11.5095	8.92242	7.47331	6.79632	5.70992	6.28018	5.4074	1.45075	0.536795	0.0618725	1	up	no
gene3910	PIGV	rna8362	GO:0000030(mannosyltransferase activity);GO:0005789(endoplasmic reticulum membrane);GO:0006506(GPI anchor biosynthetic process);GO:0031501(mannosyltransferase complex)	00563(Glycosylphosphatidylinositol(GPI)-anchor biosynthesis)	K07542	EC:2.4.1.-	LOW QUALITY PROTEIN: GPI mannosyltransferase 2 [Columba livia]	NA	1.74098	2.24507	2.41107	1.37447	1.28705	0.637539	0.906969	1.32682	1.8689	0.902187	0.0619896	1	up	no
gene12148	FBXO40	rna24759;rna24760	GO:0005737(cytoplasm);GO:0008270(zinc ion binding);GO:0016567(protein ubiquitination);GO:0042692(muscle cell differentiation);GO:0061630(ubiquitin protein ligase activity);GO:0061630(ubiquitin protein ligase activity)	NA	NA	NA	F-box protein 40, partial [Columba livia]	NA	17.4792	20.5784	14.8158	15.4795	16.1358	22.523	26.6991	23.1915	0.771918	-0.37348	0.0620916	1	down	no
gene14608	LMOD2	rna29782	GO:0003779(actin binding);GO:0005523(tropomyosin binding);GO:0005865(striated muscle thin filament);GO:0006936(muscle contraction);GO:0007015(actin filament organization);GO:0030239(myofibril assembly);GO:0051694(pointed-end actin filament capping)	NA	NA	NA	LOW QUALITY PROTEIN: leiomodin-2 [Columba livia]	NA	0.42126	2.42212	3.59273	4.06038	2.02965	2.44412	20.0353	1.24059	0.407637	-1.29464	0.0624248	1	down	no
gene24437	CMTM3	rna49076;rna49075	GO:0005737(cytoplasm);GO:0016021(integral component of membrane);GO:0031965(nuclear membrane);GO:0050861(positive regulation of B cell receptor signaling pathway);GO:0050861(positive regulation of B cell receptor signaling pathway)	NA	NA	NA	CKLF-like MARVEL transmembrane domain-containing protein 3 [Patagioenas fasciata monilis]	NA	4.05531	5.56555	3.69189	5.80636	3.67453	2.9247	2.60774	4.02129	1.44532	0.531392	0.0627547	1	up	no
gene22647	LOC110355160	rna45537	GO:0042802(identical protein binding)	04928(Parathyroid hormone synthesis, secretion and action)	K08003	EC:3.4.24.-	PREDICTED: endogenous retrovirus group K member 19 Pol protein-like [Cuculus canorus]	NA	0.079501	0.663346	7.23836	0.639315	0.481786	1.32982	0.387934	0.554329	3.13033	1.64631	0.0628012	1	up	no
gene1732	SVEP1	rna3899	GO:0003682(chromatin binding);GO:0005509(calcium ion binding)	NA	NA	NA	sushi, von Willebrand factor type A, EGF and pentraxin domain containing 1 [Columba livia]	NA	1.20642	3.41818	2.06991	4.45749	1.84133	1.50217	1.81896	1.83039	1.59477	0.67335	0.063025	1	up	no
gene5168	RNF168	rna10940;rna10939	GO:0000151(ubiquitin ligase complex);GO:0004842(ubiquitin-protein transferase activity);GO:0005654(nucleoplasm);GO:0005737(cytoplasm);GO:0006302(double-strand break repair);GO:0006511(ubiquitin-dependent protein catabolic process);GO:0008270(zinc ion binding);GO:0010212(response to ionizing radiation);GO:0031491(nucleosome binding);GO:0034244(negative regulation of transcription elongation from R…	NA	NA	NA	E3 ubiquitin-protein ligase RNF168 [Columba livia]	NA	17.7819	23.8079	20.6087	21.3156	24.8896	23.6557	30.6085	26.1492	0.793084	-0.334455	0.0631664	1	down	no
gene7595	QRICH2	rna15818;rna15822;rna15819;rna15820;rna15821	NA	NA	NA	NA	glutamine-rich protein 2 isoform X1 [Columba livia];glutamine-rich protein 2 isoform X2 [Columba livia];glutamine-rich protein 2 isoform X3 [Columba livia];glutamine-rich protein 2 isoform X4 [Columba livia]	NA	0.364147	0.435894	0.128286	0.0606408	0.133502	0.0906495	0.0001	0.0790297	3.26089	1.70527	0.0632239	1	up	no
gene5248	LOC102084955	rna11095	GO:0001958(endochondral ossification);GO:0001974(blood vessel remodeling);GO:0004122(cystathionine beta-synthase activity);GO:0004124(cysteine synthase activity);GO:0005737(cytoplasm);GO:0006535(cysteine biosynthetic process from serine);GO:0006801(superoxide metabolic process);GO:0019343(cysteine biosynthetic process via cystathionine);GO:0020037(heme binding);GO:0021587(cerebellum morphogenesis…	00260(Glycine, serine and threonine metabolism);00270(Cysteine and methionine metabolism)	K01697	EC:4.2.1.22	LOW QUALITY PROTEIN: cystathionine beta-synthase [Columba livia]	NA	0.301597	0.719528	0.90545	0.459548	0.892542	1.29726	0.707361	1.36053	0.560426	-0.835404	0.0632919	1	down	no
gene17389	LOC110364107	rna35141	NA	NA	NA	NA	hypothetical protein AV530_020045 [Patagioenas fasciata monilis]	NA	0.898979	0.63927	0.467565	0.325801	0.255503	0.400148	0.151304	0.227811	2.25328	1.17203	0.0633301	1	up	no
gene26309	LOC110356671	rna52183	GO:0016787(hydrolase activity)	NA	NA	NA	epoxide hydrolase 3-like, partial [Columba livia]	NA	2.81061	1.82454	2.87827	1.95782	0.395502	0.621367	1.4963	1.33215	2.46306	1.30045	0.0635038	1	up	no
gene15143	LOC110363046	rna30829	NA	NA	NA	NA		NA	6.84216	1.86878	2.09282	0.632935	10.1035	0.783918	6.73914	12.6535	0.377698	-1.4047	0.0639937	1	down	no
gene26449	LOC106146099	rna52327	GO:0005525(GTP binding)	NA	NA	NA	interferon-induced very large GTPase 1-like, partial [Columba livia]	NA	1.26059	6.66361	3.04265	20.1442	2.72968	2.07769	0.835138	5.41251	2.8142	1.49273	0.0641222	1	up	no
gene26613	LOC102084203	rna52497	GO:0005515(protein binding);GO:0005769(early endosome);GO:0005886(plasma membrane);GO:0006893(Golgi to plasma membrane transport);GO:0015031(protein transport);GO:0016021(integral component of membrane);GO:0043312(neutrophil degranulation);GO:0101003(ficolin-1-rich granule membrane)	NA	NA	NA	UPF0505 protein C16orf62 homolog [Columba livia]	NA	0.4148	0.34395	0.376425	0.511945	0.177535	0.189265	0.228059	0.078333	2.44673	1.29086	0.0641774	1	up	no
gene20005	CYYR1	rna40281;rna40282;rna40280;rna40283	GO:0016021(integral component of membrane);GO:0016021(integral component of membrane)	NA	NA	NA	cysteine and tyrosine-rich protein 1 isoform X1 [Columba livia];cysteine and tyrosine-rich protein 1 isoform X4 [Columba livia]	NA	2.36022	1.76976	2.00165	2.9138	4.72343	2.91713	3.97737	1.79357	0.674453	-0.568211	0.064334	1	down	no
gene21820	LOC110366310	rna43909	NA	NA	NA	NA		NA	0.482345	1.3793	0.414491	1.81957	0.26634	0.556414	0.455586	0.236908	2.70299	1.43456	0.0645851	1	up	no
gene9215	ARSA	rna19144	GO:0005886(plasma membrane);GO:0007339(binding of sperm to zona pellucida);GO:0008152(metabolic process);GO:0008484(sulfuric ester hydrolase activity);GO:0016021(integral component of membrane)	00600(Sphingolipid metabolism);04142(Lysosome)	K01134	EC:3.1.6.8	arylsulfatase A [Columba livia]	NA	3.14143	5.32508	3.75322	6.55267	3.58183	3.03471	2.09705	2.88549	1.61844	0.694604	0.0646466	1	up	no
gene4795	ZCCHC4	rna10210	GO:0003676(nucleic acid binding);GO:0008168(methyltransferase activity);GO:0008270(zinc ion binding);GO:0032259(methylation)	00534(Glycosaminoglycan biosynthesis - heparan sulfate / heparin)	K02367	EC:2.4.1.224;EC:2.4.1.225	zinc finger, CCHC domain containing 4, partial [Columba livia]	NA	9.7022	10.1833	9.46816	10.6915	8.62468	5.52755	5.83566	7.28101	1.46853	0.554373	0.0648176	1	up	no
gene24539	GHR	rna49256	GO:0004896(cytokine receptor activity);GO:0016021(integral component of membrane);GO:0019221(cytokine-mediated signaling pathway)	04080(Neuroactive ligand-receptor interaction);04060(Cytokine-cytokine receptor interaction)	K05080	NA	growth hormone receptor [Columba livia]	NA	33.9446	41.9802	30.556	32.7215	41.0569	35.7632	63.9375	40.2747	0.768936	-0.379064	0.0648814	1	down	no
gene24964	LOC102085717	rna49908	GO:0001766(membrane raft polarization);GO:0001768(establishment of T cell polarity);GO:0001771(immunological synapse formation);GO:0002277(myeloid dendritic cell activation involved in immune response);GO:0005096(GTPase activator activity);GO:0005622(intracellular);GO:0006935(chemotaxis);GO:0007264(small GTPase mediated signal transduction);GO:0016020(membrane);GO:0030036(actin cytoskeleton organ…	NA	NA	NA	dedicator of cytokinesis protein 2-like [Columba livia]	NA	1.03984	1.29577	0.737669	2.6363	0.640984	0.545072	0.788608	1.07018	1.87517	0.907019	0.06497	1	up	no
gene22363	PHF19	rna44929	GO:0000122(negative regulation of transcription by RNA polymerase II);GO:0008270(zinc ion binding);GO:0019827(stem cell population maintenance);GO:0035064(methylated histone binding);GO:0035098(ESC/E(Z) complex);GO:0048863(stem cell differentiation);GO:0061087(positive regulation of histone H3-K27 methylation)	NA	NA	NA	LOW QUALITY PROTEIN: PHD finger protein 19 [Columba livia]	NA	1.2722	1.30823	4.76613	2.8947	0.66369	1.80128	1.34906	1.22421	2.03271	1.0234	0.0650393	1	up	no
gene7780	LOC102098403	rna16250	GO:0007212(dopamine receptor signaling pathway);GO:0016021(integral component of membrane);GO:0032051(clathrin light chain binding);GO:0048268(clathrin coat assembly)	NA	NA	NA	hypothetical protein AAES_46715 [Amazona aestiva]	NA	13.8005	21.5536	11.7708	22.87	23.9609	19.9923	20.1378	22.8932	0.804685	-0.313504	0.0650565	1	down	no
gene11354	LOC110361058	rna23150;rna23149	GO:0000724(double-strand break repair via homologous recombination);GO:0003677(DNA binding);GO:0004677(DNA-dependent protein kinase activity);GO:0005524(ATP binding);GO:0005634(nucleus);GO:0005654(nucleoplasm);GO:0005730(nucleolus);GO:0006281(DNA repair);GO:0006303(double-strand break repair via nonhomologous end joining);GO:0006468(protein phosphorylation);GO:0016301(kinase activity);GO:0070419(…	03450(Non-homologous end-joining);04110(Cell cycle);04110(Cell cycle)	K06642	EC:2.7.11.1	DNA-dependent protein kinase catalytic subunit [Columba livia]	NA	2.40413	0.680821	0.54928	2.29922	1.0105	0.663265	0.415309	0.253912	2.53242	1.34052	0.0651263	1	up	no
gene15223	PDZD8	rna30949	GO:0005622(intracellular);GO:0007010(cytoskeleton organization);GO:0016020(membrane);GO:0022604(regulation of cell morphogenesis);GO:0035556(intracellular signal transduction);GO:0046872(metal ion binding)	NA	NA	NA	PDZ domain-containing protein 8, partial [Columba livia]	NA	3.58727	3.84716	2.85501	3.85756	2.81521	2.422	2.19124	2.43097	1.43487	0.520919	0.0651689	1	up	no
gene26513	LOC102089344	rna52390	NA	NA	NA	NA		NA	0.269623	0.894068	0.742436	2.8151	3.8871	1.23676	1.98824	5.01917	0.389178	-1.3615	0.0653904	1	down	no
gene1425	DAB1	rna3249;rna3257;rna3256;rna3260;rna3267;rna3248;rna3255;rna3268;rna3265;rna3266;rna3264;rna3252;rna3261;rna3259;rna3262;rna3251;rna3258;rna3263;rna3254;rna3253;rna3250	GO:0021517(ventral spinal cord development);GO:0097477(lateral motor column neuron migration);GO:0005730(nucleolus);GO:0005815(microtubule organizing center);GO:0007162(negative regulation of cell adhesion);GO:0007264(small GTPase mediated signal transduction);GO:0007628(adult walking behavior);GO:0016358(dendrite development);GO:0021589(cerebellum structural organization);GO:0021813(cell-cell ad…	NA	NA	NA	disabled homolog 1 isoform X1 [Anas platyrhynchos];disabled homolog 1 isoform X5 [Columba livia];disabled homolog 1 isoform X12 [Columba livia];PREDICTED: disabled homolog 1 isoform X3 [Aquila chrysaetos canadensis];disabled homolog 1 isoform X3 [Anas platyrhynchos];PREDICTED: disabled homolog 1 isoform X2 [Parus major];PREDICTED: disabled homolog 1 isoform X9 [Parus major];disabled homolog 1 iso…	NA	0.180955	0.454013	0.0651093	0.188368	0.0876025	0.0881192	0.069007	0.109939	2.50501	1.32481	0.0655961	1	up	no
gene13155	CMPK2	rna26729	GO:0004127(cytidylate kinase activity);GO:0004550(nucleoside diphosphate kinase activity);GO:0004798(thymidylate kinase activity);GO:0005524(ATP binding);GO:0005634(nucleus);GO:0005654(nucleoplasm);GO:0005739(mitochondrion);GO:0005829(cytosol);GO:0006165(nucleoside diphosphate phosphorylation);GO:0006227(dUDP biosynthetic process);GO:0006233(dTDP biosynthetic process);GO:0006235(dTTP biosynthetic…	00240(Pyrimidine metabolism)	K13809	EC:2.7.4.14	UMP-CMP kinase 2, mitochondrial [Columba livia]	NA	6.42695	10.8694	2.48018	7.66478	19.5623	7.35922	6.41246	8.68061	0.653139	-0.614538	0.065706	1	down	no
gene15266	PLEKHS1	rna31021	GO:0005515(protein binding)	04210(Apoptosis)	K04397	EC:3.4.22.60	pleckstrin homology domain-containing family S member 1 [Columba livia]	NA	0.266374	0.43805	0.172802	0.178924	0.042059	0.078723	0.896339	2.45545	0.304141	-1.71719	0.0658764	1	down	no
gene9613	LOC102095329	rna19918	GO:0002312(B cell activation involved in immune response);GO:0002313(mature B cell differentiation involved in immune response);GO:0004930(G-protein coupled receptor activity);GO:0005886(plasma membrane);GO:0006959(humoral immune response);GO:0007186(G-protein coupled receptor signaling pathway);GO:0008142(oxysterol binding);GO:0016021(integral component of membrane);GO:0030890(positive regulatio…	NA	NA	NA	G-protein coupled receptor 183-like [Columba livia]	NA	5.80873	11.1089	3.9503	9.29344	12.6414	8.89739	8.83018	8.78404	0.770347	-0.37642	0.0659275	1	down	no
gene8869	LOC110359897	rna18495	NA	NA	NA	NA	hypothetical protein AV530_019570 [Patagioenas fasciata monilis]	NA	0.519116	1.26429	0.689842	0.659657	1.04658	1.41716	1.40385	1.46691	0.587293	-0.767847	0.0659847	1	down	no
gene5819	LOC102095500	rna12312;rna12309;rna12311;rna12307;rna12310;rna12308	GO:0005096(GTPase activator activity);GO:0005737(cytoplasm);GO:0031235(intrinsic component of the cytoplasmic side of the plasma membrane);GO:0035556(intracellular signal transduction);GO:0043547(positive regulation of GTPase activity);GO:0046580(negative regulation of Ras protein signal transduction);GO:0046580(negative regulation of Ras protein signal transduction)	04014(Ras signaling pathway);04014(Ras signaling pathway)	K17630	NA	ras GTPase-activating protein 4 isoform X3 [Columba livia];ras GTPase-activating protein 4 isoform X1 [Columba livia];ras GTPase-activating protein 4 isoform X4 [Columba livia];ras GTPase-activating protein 4 isoform X2 [Columba livia]	NA	4.03579	4.52691	6.5585	6.24159	2.87497	4.42615	3.11663	3.23522	1.5647	0.645885	0.0660819	1	up	no
gene16517	LOC102094974	rna33450;rna33448;rna33447;rna33449;rna33451	GO:0005096(GTPase activator activity);GO:0005622(intracellular);GO:0006886(intracellular protein transport);GO:0012505(endomembrane system);GO:0017137(Rab GTPase binding);GO:0031338(regulation of vesicle fusion);GO:0090630(activation of GTPase activity);GO:0090630(activation of GTPase activity)	NA	NA	NA	uncharacterized protein LOC102094974 isoform X1 [Columba livia];uncharacterized protein LOC102094974 isoform X3 [Columba livia]	NA	2.74316	3.34384	1.98931	2.34012	2.97762	3.30837	3.92528	4.3063	0.717505	-0.478939	0.0661461	1	down	no
gene18339	LOC110364562	rna36993;rna36994	NA	NA	NA	NA		NA	0.196998	0.467055	0.355156	0.164386	0.0779238	0.0591974	0.0001	0.258947	2.98761	1.57899	0.0662402	1	up	no
gene11904	LGMN	rna24264	GO:0003014(renal system process);GO:0004197(cysteine-type endopeptidase activity);GO:0005764(lysosome);GO:0005770(late endosome);GO:0006624(vacuolar protein processing);GO:0010447(response to acidic pH);GO:0032801(receptor catabolic process);GO:0040015(negative regulation of multicellular organism growth);GO:0043524(negative regulation of neuron apoptotic process);GO:0045177(apical part of cell);…	04142(Lysosome)	K01369	EC:3.4.22.34	legumain [Columba livia]	NA	57.8456	54.8913	56.6601	72.7874	42.4214	45.8414	36.0767	52.0618	1.37292	0.457246	0.0663238	1	up	no
gene6851	ARHGAP40	rna14339;rna14340;rna14342;rna14345;rna14344;rna14343;rna14341	GO:0007165(signal transduction);GO:0007165(signal transduction)	NA	NA	NA	rho GTPase-activating protein 40 isoform X5 [Columba livia];rho GTPase-activating protein 40 isoform X1 [Columba livia];rho GTPase-activating protein 40 isoform X2 [Columba livia];rho GTPase-activating protein 40 isoform X3 [Columba livia]	NA	2.69923	5.22719	2.73717	4.31175	4.58803	5.63928	4.36714	5.6001	0.741553	-0.431378	0.0664367	1	down	no
gene9210	CPT1B	rna19139	GO:0004095(carnitine O-palmitoyltransferase activity);GO:0005739(mitochondrion);GO:0005741(mitochondrial outer membrane);GO:0006629(lipid metabolic process);GO:0006631(fatty acid metabolic process);GO:0015909(long-chain fatty acid transport);GO:0016020(membrane);GO:0016021(integral component of membrane);GO:0016740(transferase activity);GO:0016746(transferase activity, transferring acyl groups);G…	00071(Fatty acid degradation);04920(Adipocytokine signaling pathway);03320(PPAR signaling pathway)	K19523	EC:2.3.1.21	LOW QUALITY PROTEIN: carnitine O-palmitoyltransferase 1, muscle isoform [Columba livia]	NA	82.3998	76.9911	82.6641	71.6459	93.316	95.3316	123.612	94.7378	0.770769	-0.37563	0.0664476	1	down	no
gene6442	TMEM63C	rna13529;rna13530;rna13531	GO:0005227(calcium activated cation channel activity);GO:0016021(integral component of membrane);GO:0098655(cation transmembrane transport);GO:0098655(cation transmembrane transport)	NA	NA	NA	calcium permeable stress-gated cation channel 1 [Patagioenas fasciata monilis];calcium permeable stress-gated cation channel 1 isoform X2 [Columba livia]	NA	0.508119	0.976072	0.994072	1.41974	0.700898	0.578979	0.244746	0.506395	1.91924	0.940533	0.0665514	1	up	no
gene3988	CD3D	rna8464	GO:0042105(alpha-beta T cell receptor complex);GO:0042608(T cell receptor binding)	NA	NA	NA	T-cell surface glycoprotein CD3 delta chain [Columba livia]	NA	5.30782	8.19534	8.24316	10.5373	3.92829	4.5244	5.88288	4.85407	1.68235	0.750475	0.0669756	1	up	no
gene3010	AOAH	rna6466;rna6465	GO:0016788(hydrolase activity, acting on ester bonds);GO:0016788(hydrolase activity, acting on ester bonds)	NA	NA	NA	acyloxyacyl hydrolase isoform X1 [Columba livia]	NA	3.22531	4.23525	3.12726	8.53244	2.35274	2.27944	2.52827	4.30124	1.66819	0.738283	0.0670324	1	up	no
gene470	CUNH12orf65	rna1008	GO:0004045(aminoacyl-tRNA hydrolase activity);GO:0005762(mitochondrial large ribosomal subunit);GO:0016149(translation release factor activity, codon specific);GO:0016150(translation release factor activity, codon nonspecific);GO:0043022(ribosome binding);GO:0070126(mitochondrial translational termination);GO:0072344(rescue of stalled ribosome)	00760(Nicotinate and nicotinamide metabolism)	K03462	EC:2.4.2.12	hypothetical protein AV530_018533 [Patagioenas fasciata monilis]	NA	24.0755	26.0735	13.2343	23.8667	27.5912	30.5604	27.7272	23.8246	0.795326	-0.330382	0.067095	1	down	no
gene16723	CLMP	rna33853	GO:0005881(cytoplasmic microtubule);GO:0005923(bicellular tight junction);GO:0009986(cell surface);GO:0016021(integral component of membrane);GO:0048565(digestive tract development);GO:0070062(extracellular exosome)	NA	NA	NA	LOW QUALITY PROTEIN: CXADR-like membrane protein [Columba livia]	NA	1.45746	1.46393	2.32964	3.55907	0.845988	1.17487	0.760013	2.09482	1.80695	0.853555	0.0672777	1	up	no
gene14627	LOC102085101	rna29808	GO:0016021(integral component of membrane)	03013(RNA transport)	K14316	NA	LOW QUALITY PROTEIN: nuclear envelope pore membrane protein POM 121C, partial [Columba livia]	NA	8.98244	13.2867	6.6458	12.3855	6.86546	6.78413	7.85886	7.26131	1.43555	0.521606	0.0673877	1	up	no
gene10127	STEAP2	rna20805;rna20806	GO:0005215(transporter activity);GO:0005768(endosome);GO:0005769(early endosome);GO:0005829(cytosol);GO:0005887(integral component of plasma membrane);GO:0006893(Golgi to plasma membrane transport);GO:0006897(endocytosis);GO:0008823(cupric reductase activity);GO:0009725(response to hormone);GO:0015677(copper ion import);GO:0030140(trans-Golgi network transport vesicle);GO:0030173(integral compone…	NA	NA	NA	metalloreductase STEAP2 [Columba livia]	NA	1.71657	1.87923	1.45799	1.84105	1.26025	1.42137	0.805744	0.983087	1.54231	0.625094	0.0673966	1	up	no
gene4379	CA12	rna9231	GO:0004089(carbonate dehydratase activity);GO:0006730(one-carbon metabolic process);GO:0008270(zinc ion binding);GO:0016021(integral component of membrane);GO:0055064(chloride ion homeostasis)	00910(Nitrogen metabolism)	K01672	EC:4.2.1.1	carbonic anhydrase 12 [Columba livia]	NA	1.21295	5.28959	1.97319	5.49477	9.7389	5.62677	4.47949	2.68108	0.620188	-0.689223	0.0676282	1	down	no
gene21568	C1QB	rna43438	GO:0005576(extracellular region);GO:0005581(collagen trimer);GO:0006956(complement activation);GO:0006958(complement activation, classical pathway);GO:0042803(protein homodimerization activity);GO:0048839(inner ear development);GO:0070062(extracellular exosome);GO:0072562(blood microparticle)	04610(Complement and coagulation cascades);05322(Systemic lupus erythematosus);05020(Prion diseases);05133(Pertussis);05150(Staphylococcus aureus infection);05142(Chagas disease (American trypanosomiasis))	K03987	NA	LOW QUALITY PROTEIN: complement C1q subcomponent subunit B [Columba livia]	NA	12.6463	10.02	9.40451	37.3348	11.6474	10.0971	7.14204	10.5318	1.76074	0.816183	0.0676409	1	up	no
gene24460	SH2D3C	rna49117	GO:0005070(SH3/SH2 adaptor activity);GO:0005085(guanyl-nucleotide exchange factor activity);GO:0005622(intracellular);GO:0007254(JNK cascade);GO:0007264(small GTPase mediated signal transduction);GO:0009967(positive regulation of signal transduction);GO:0065009(regulation of molecular function)	NA	NA	NA	LOW QUALITY PROTEIN: SH2 domain-containing protein 3C [Columba livia]	NA	24.381	39.9785	17.9465	28.6863	23.4476	17.7474	19.4479	16.3392	1.4418	0.527866	0.0676448	1	up	no
gene10086	TFPI2	rna20735	GO:0004867(serine-type endopeptidase inhibitor activity);GO:0005634(nucleus);GO:0010951(negative regulation of endopeptidase activity)	NA	NA	NA	tissue factor pathway inhibitor 2, partial [Columba livia]	NA	17.5249	32.0238	29.1435	39.5943	15.4301	9.97229	12.1883	37.1648	1.58231	0.662034	0.0677636	1	up	no
gene4608	PPAT	rna9815;rna9814	GO:0004044(amidophosphoribosyltransferase activity);GO:0006189('de novo' IMP biosynthetic process);GO:0009113(purine nucleobase biosynthetic process);GO:0009116(nucleoside metabolic process);GO:0046872(metal ion binding);GO:0051536(iron-sulfur cluster binding);GO:0051536(iron-sulfur cluster binding)	00230(Purine metabolism);00250(Alanine, aspartate and glutamate metabolism);00250(Alanine, aspartate and glutamate metabolism)	K00764	EC:2.4.2.14	amidophosphoribosyltransferase isoform X1 [Columba livia];amidophosphoribosyltransferase isoform X2 [Columba livia]	NA	0.552221	0.375495	0.376306	0.905218	0.587621	1.17165	0.940383	1.11128	0.579711	-0.786593	0.0678755	1	down	no
gene1483	RAVER2	rna3438;rna3434;rna3439;rna3437;rna3435;rna3436	GO:0000398(mRNA splicing, via spliceosome);GO:0003676(nucleic acid binding);GO:0005634(nucleus);GO:0000166(nucleotide binding);GO:0005737(cytoplasm);GO:0005737(cytoplasm)	04217(Necroptosis);04621(NOD-like receptor signaling pathway);05164(Influenza A);05168(Herpes simplex infection);05168(Herpes simplex infection)	K11219	EC:2.7.10.2	ribonucleoprotein PTB-binding 2 isoform X2 [Columba livia];ribonucleoprotein PTB-binding 2 isoform X1 [Columba livia];ribonucleoprotein PTB-binding 2 isoform X5 [Columba livia];ribonucleoprotein PTB-binding 2 isoform X6 [Columba livia];ribonucleoprotein PTB-binding 2 isoform X4 [Columba livia];ribonucleoprotein PTB-binding 2 isoform X3 [Columba livia]	NA	2.00965	2.79941	7.70429	3.01148	2.10802	1.39933	2.38302	2.91833	1.76244	0.817577	0.0679601	1	up	no
gene14712	LOC102094914	rna29966	GO:0004842(ubiquitin-protein transferase activity);GO:0016567(protein ubiquitination);GO:0031463(Cul3-RING ubiquitin ligase complex)	NA	NA	NA	LOW QUALITY PROTEIN: kelch-like protein 4 [Columba livia]	NA	4.27926	5.737	4.78297	4.35906	6.44015	6.73351	3.87894	9.85717	0.711946	-0.49016	0.0679605	1	down	no
gene5048	KDELC2	rna10709;rna10707;rna10708	GO:0005788(endoplasmic reticulum lumen);GO:0006664(glycolipid metabolic process);GO:0046527(glucosyltransferase activity);GO:0046527(glucosyltransferase activity)	00514(Other types of O-glycan biosynthesis);00514(Other types of O-glycan biosynthesis)	K13667	EC:2.4.1.-	KDEL (Lys-Asp-Glu-Leu) containing 2, partial [Columba livia]	NA	2.29811	3.41833	3.0237	4.31239	2.6904	2.0176	1.772	2.77659	1.41008	0.495777	0.0680087	1	up	no
gene6953	ROR2	rna14525;rna14526	GO:0001502(cartilage condensation);GO:0001756(somitogenesis);GO:0004672(protein kinase activity);GO:0005109(frizzled binding);GO:0005524(ATP binding);GO:0005622(intracellular);GO:0007169(transmembrane receptor protein tyrosine kinase signaling pathway);GO:0007223(Wnt signaling pathway, calcium modulating pathway);GO:0007224(smoothened signaling pathway);GO:0007254(JNK cascade);GO:0008285(negative…	NA	NA	NA	tyrosine-protein kinase transmembrane receptor ROR2 isoform X1 [Columba livia];receptor tyrosine kinase-like orphan receptor 2 [Columba livia]	NA	1.25059	0.80436	1.75013	0.949204	0.509782	0.997113	0.626132	0.400045	1.87688	0.90834	0.068186	1	up	no
gene26543	MRTO4	rna52420	GO:0000027(ribosomal large subunit assembly);GO:0000956(nuclear-transcribed mRNA catabolic process);GO:0002181(cytoplasmic translation);GO:0003735(structural constituent of ribosome);GO:0005654(nucleoplasm);GO:0005730(nucleolus);GO:0006364(rRNA processing);GO:0022625(cytosolic large ribosomal subunit);GO:0030687(preribosome, large subunit precursor);GO:0031965(nuclear membrane);GO:0070180(large r…	NA	NA	NA	MRT4 homolog, ribosome maturation factor, partial [Columba livia]	NA	27.9132	26.9691	29.445	27.4818	45.6457	30.6559	32.523	43.0271	0.736304	-0.441626	0.068322	1	down	no
gene11126	LOC102098534	rna22706;rna22705	GO:0016021(integral component of membrane);GO:0016021(integral component of membrane)	NA	NA	NA	septin-12 [Columba livia]	NA	0.45489	1.41994	1.0587	3.80368	0.612548	0.34068	0.658775	1.10503	2.47962	1.31012	0.0684185	1	up	no
gene1494	TCTEX1D1	rna3459	GO:0005515(protein binding)	00630(Glyoxylate and dicarboxylate metabolism);00640(Propanoate metabolism);00280(Valine, leucine and isoleucine degradation)	K05606	EC:5.1.99.1	tctex1 domain-containing protein 1 [Columba livia]	NA	0.693803	0.710739	0.480456	0.991343	0.26542	0.167803	0.0001	0.582757	2.83082	1.50122	0.0684565	1	up	no
gene22362	CUTA	rna44928	GO:0005507(copper ion binding);GO:0010038(response to metal ion)	NA	NA	NA	protein CutA [Columba livia]	NA	0.403992	0.636998	0.917221	0.967068	0.790613	1.87811	1.95417	1.34314	0.490322	-1.0282	0.0685291	1	down	no
gene19522	FTH1	rna39217	GO:0004322(ferroxidase activity);GO:0005623(cell);GO:0006826(iron ion transport);GO:0006879(cellular iron ion homeostasis);GO:0006955(immune response);GO:0008199(ferric iron binding);GO:0008285(negative regulation of cell proliferation);GO:0055114(oxidation-reduction process)	04216(Ferroptosis);04217(Necroptosis)	K00522	EC:1.16.3.2	ferritin heavy chain [Manacus vitellinus]	NA	15043.9	16602	7851.38	11825.2	23357.3	25171.1	8515.8	15628.3	0.706215	-0.50182	0.0685869	1	down	no
gene1284	DDR2	rna2966;rna2967;rna2964;rna2965	GO:0003416(endochondral bone growth);GO:0005518(collagen binding);GO:0005524(ATP binding);GO:0005887(integral component of plasma membrane);GO:0005925(focal adhesion);GO:0010763(positive regulation of fibroblast migration);GO:0018108(peptidyl-tyrosine phosphorylation);GO:0030199(collagen fibril organization);GO:0030500(regulation of bone mineralization);GO:0031214(biomineral tissue development);G…	NA	NA	NA	discoidin domain-containing receptor 2 isoform X1 [Columba livia];discoidin domain-containing receptor 2 isoform X3 [Columba livia];discoidin domain-containing receptor 2 isoform X2 [Columba livia];discoidin domain-containing receptor 2 isoform X4 [Columba livia]	NA	4.70215	4.55729	5.74625	7.18238	3.50552	4.07416	2.30083	5.11034	1.48011	0.565703	0.0685869	1	up	no
gene6994	LOC102094769	rna14583	GO:0000122(negative regulation of transcription by RNA polymerase II);GO:0000987(proximal promoter sequence-specific DNA binding);GO:0001010(transcription factor activity, sequence-specific DNA binding transcription factor recruiting);GO:0001047(core promoter binding);GO:0001085(RNA polymerase II transcription factor binding);GO:0005654(nucleoplasm);GO:0005719(nuclear euchromatin);GO:0005737(cyto…	NA	NA	NA	Krueppel-like factor 4, partial [Columba livia]	NA	4.011	25.7597	4.92758	8.3971	3.7056	3.42723	9.88952	3.98878	2.05107	1.03638	0.0687747	1	up	no
gene24108	LNPK	rna48374;rna48373	GO:0005789(endoplasmic reticulum membrane);GO:0071782(endoplasmic reticulum tubular network);GO:0071786(endoplasmic reticulum tubular network organization);GO:0016021(integral component of membrane);GO:0016021(integral component of membrane)	NA	NA	NA	protein lunapark isoform X2 [Columba livia];protein lunapark isoform X1 [Columba livia]	NA	13.3	8.31624	13.9242	9.86944	12.8887	14.9838	13.4775	22.924	0.706503	-0.501232	0.0687901	1	down	no
gene24393	SLC7A10	rna48979	GO:0003333(amino acid transmembrane transport);GO:0005887(integral component of plasma membrane);GO:0015194(L-serine transmembrane transporter activity);GO:0015297(antiporter activity);GO:0015825(L-serine transport);GO:0042941(D-alanine transport);GO:0042942(D-serine transport)	NA	NA	NA	solute carrier family 7 (neutral amino acid transporter light chain, asc system), member 10, partial [Columba livia]	NA	0.815506	0.616561	0.0001	0.253288	2.68345	1.29457	0.248375	0.947602	0.325755	-1.61814	0.0688548	1	down	no
gene4261	NAV3	rna9016;rna9012;rna9017;rna9015;rna9008;rna9014;rna9009;rna9011;rna9019;rna9010;rna9018;rna9013	GO:0005524(ATP binding);GO:0005524(ATP binding)	NA	NA	NA	neuron navigator 3 isoform X1 [Columba livia];neuron navigator 3 isoform X10 [Columba livia];neuron navigator 3 isoform X4 [Columba livia];neuron navigator 3 isoform X3 [Columba livia];neuron navigator 3 isoform X7 [Columba livia];neuron navigator 3 isoform X5 [Columba livia];neuron navigator 3 isoform X2 [Columba livia];neuron navigator 3 isoform X12 [Columba livia];neuron navigator 3 isoform X6…	NA	0.850206	0.797608	0.757293	1.26834	0.775513	0.455944	0.461293	0.613632	1.59273	0.671503	0.0689939	1	up	no
gene23831	TUBB6	rna47826	GO:0003924(GTPase activity);GO:0005200(structural constituent of cytoskeleton);GO:0005525(GTP binding);GO:0005634(nucleus);GO:0005737(cytoplasm);GO:0005874(microtubule);GO:0007017(microtubule-based process);GO:0070062(extracellular exosome)	04145(Phagosome);04540(Gap junction)	K07375	NA	Tubulin beta-5 chain, partial [Aptenodytes forsteri]	NA	14.0783	19.2362	17.4638	33.1134	12.766	14.1295	14.6109	16.0101	1.45857	0.544551	0.0690401	1	up	no
gene7921	MYOZ3	rna16543;rna16544;rna16545	GO:0005515(protein binding);GO:0030018(Z disc);GO:0003779(actin binding);GO:0005737(cytoplasm);GO:0015629(actin cytoskeleton);GO:0030239(myofibril assembly);GO:0031433(telethonin binding);GO:0051373(FATZ binding);GO:0051373(FATZ binding)	04530(Tight junction);04530(Tight junction)	K21112	NA	myozenin-3 isoform X1 [Columba livia];myozenin-3 isoform X2 [Columba livia]	NA	114.39	102.243	91.0449	86.2821	124.185	130.015	149.8	106.34	0.771955	-0.373411	0.0691218	1	down	no
gene25822	KLHL6	rna51414	GO:0002467(germinal center formation);GO:0050853(B cell receptor signaling pathway)	NA	NA	NA	kelch-like protein 6 [Columba livia]	NA	9.65451	15.8122	7.53501	14.7499	19.8704	10.9741	16.6868	13.8252	0.778266	-0.361664	0.0691361	1	down	no
gene7617	LOC110359328	rna15875;rna15889;rna15867;rna15871;rna15890;rna15864;rna15892;rna15881;rna15877;rna15878;rna15884;rna15866;rna15883;rna15893;rna15872;rna15895;rna15880;rna15874;rna15886;rna15879;rna15870;rna15868;rna15896;rna15891;rna15885;rna15887;rna15897;rna15865;rna15882;rna15869;rna15873;rna15876;rna15894;rna15888	NA	NA	NA	NA	hypothetical protein AV530_003235 [Patagioenas fasciata monilis]	NA	0.0502534	0.040742	0.0999384	0.324212	0.0428745	0.0222279	0.0568448	0.0675111	2.71905	1.4431	0.0693689	1	up	no
gene23055	DDIT4	rna46362	GO:0001666(response to hypoxia);GO:0005739(mitochondrion);GO:0032007(negative regulation of TOR signaling);GO:0042771(intrinsic apoptotic signaling pathway in response to DNA damage by p53 class mediator);GO:0045820(negative regulation of glycolytic process);GO:0071889(14-3-3 protein binding);GO:0072593(reactive oxygen species metabolic process)	04150(mTOR signaling pathway);04140(Autophagy - animal)	K08270	NA	LOW QUALITY PROTEIN: DNA damage-inducible transcript 4 protein [Columba livia]	NA	157.028	159.135	127.219	59.4418	138.241	51.3233	64.0831	65.1891	1.57706	0.657238	0.0693924	1	up	no
gene25696	LOC110356421	rna51233	NA	NA	NA	NA		NA	0.43646	0.505732	0.906502	0.524398	2.04546	0.865497	1.41103	1.01062	0.445014	-1.16808	0.0694103	1	down	no
gene8805	LOC102092464	rna18322;rna18323	GO:0016021(integral component of membrane);GO:0016021(integral component of membrane)	NA	NA	NA	transmembrane protein 2-like isoform X1 [Columba livia]	NA	0.032908	0.87533	1.564	2.41704	0.681338	0.343464	0.185724	0.501441	2.85594	1.51397	0.0696309	1	up	no
gene785	PTPN13	rna1761;rna1759;rna1760;rna1762	GO:0004725(protein tyrosine phosphatase activity);GO:0005515(protein binding);GO:0005634(nucleus);GO:0005654(nucleoplasm);GO:0005737(cytoplasm);GO:0005856(cytoskeleton);GO:0005886(plasma membrane);GO:0006470(protein dephosphorylation);GO:0006661(phosphatidylinositol biosynthetic process);GO:0014066(regulation of phosphatidylinositol 3-kinase signaling);GO:0030027(lamellipodium);GO:0035335(peptidy…	04210(Apoptosis);04210(Apoptosis)	K02374	NA	tyrosine-protein phosphatase non-receptor type 13 isoform X1 [Columba livia];tyrosine-protein phosphatase non-receptor type 13 isoform X3 [Columba livia];tyrosine-protein phosphatase non-receptor type 13 isoform X2 [Columba livia]	NA	2.01724	2.43227	1.95228	3.91058	1.88486	1.35252	1.09927	2.45151	1.51917	0.603284	0.0696683	1	up	no
gene12345	CUNH14orf79	rna25115;rna25114;rna25116	GO:0005737(cytoplasm);GO:0030276(clathrin binding);GO:0046907(intracellular transport);GO:0046907(intracellular transport)	NA	NA	NA	uncharacterized protein C14orf79 homolog isoform X1 [Columba livia];uncharacterized protein C14orf79 homolog isoform X2 [Columba livia]	NA	3.03903	3.33594	2.13181	4.69336	5.00885	3.63606	4.25568	5.64904	0.711612	-0.490838	0.0697117	1	down	no
gene3630	FAM199X	rna7873	GO:0003674(molecular_function);GO:0005575(cellular_component);GO:0008150(biological_process)	NA	NA	NA	protein FAM199X [Columba livia]	NA	3.28436	4.47629	2.14702	4.34349	2.89832	2.03208	1.95208	2.6631	1.49296	0.578176	0.0697379	1	up	no
gene15575	ECI1	rna31510;rna31511;rna31509	GO:0003824(catalytic activity);GO:0004300(enoyl-CoA hydratase activity);GO:0005739(mitochondrion);GO:0006635(fatty acid beta-oxidation);GO:0008152(metabolic process);GO:0008152(metabolic process)	00071(Fatty acid degradation);00071(Fatty acid degradation)	K13238	EC:5.3.3.8	enoyl-CoA delta isomerase 1, mitochondrial isoform X1 [Columba livia]	NA	126.093	122.001	110.191	113.995	118.273	155.729	173.771	155.082	0.783405	-0.352169	0.0697625	1	down	no
gene10703	TNNI1	rna21915	GO:0003009(skeletal muscle contraction);GO:0005861(troponin complex);GO:0014883(transition between fast and slow fiber);GO:0055010(ventricular cardiac muscle tissue morphogenesis);GO:0060048(cardiac muscle contraction)	NA	NA	NA	hypothetical protein DV515_00012894 [Erythrura gouldiae]	NA	2.51042	1.34187	1.46904	3.15348	3.26046	2.20825	5.27566	3.52898	0.593751	-0.752071	0.0699834	1	down	no
gene19533	ABTB2	rna39243;rna39242;rna39244;rna39247;rna39245;rna39246	GO:0003674(molecular_function);GO:0005575(cellular_component);GO:0005634(nucleus);GO:0005654(nucleoplasm);GO:0046982(protein heterodimerization activity);GO:0097237(cellular response to toxic substance);GO:0097237(cellular response to toxic substance)	NA	NA	NA	ankyrin repeat and BTB/POZ domain-containing protein 2 isoform X1 [Columba livia];ankyrin repeat and BTB/POZ domain-containing protein 2 isoform X4 [Columba livia];ankyrin repeat and BTB/POZ domain-containing protein 2 isoform X2 [Columba livia];ankyrin repeat and BTB/POZ domain-containing protein 2 isoform X3 [Columba livia]	NA	1.1438	1.27451	0.855166	0.867512	0.591159	0.19656	0.688308	0.747267	1.86255	0.897279	0.0700597	1	up	no
gene12863	LOC102092546	rna26134	GO:0003924(GTPase activity);GO:0005200(structural constituent of cytoskeleton);GO:0005525(GTP binding);GO:0005634(nucleus);GO:0005737(cytoplasm);GO:0005874(microtubule);GO:0007017(microtubule-based process);GO:0070062(extracellular exosome)	04145(Phagosome);04540(Gap junction)	K07375	NA	PREDICTED: tubulin beta-1 chain-like [Parus major]	NA	6.34551	9.93228	9.05118	17.1115	6.60071	6.90388	6.79802	6.70165	1.57162	0.652253	0.0701982	1	up	no
gene18970	METTL6	rna38160;rna38158;rna38159;rna38161	GO:0008168(methyltransferase activity);GO:0032259(methylation);GO:0032259(methylation)	NA	NA	NA	methyltransferase-like protein 6 isoform X1 [Columba livia];methyltransferase-like protein 6 isoform X2 [Columba livia]	NA	9.61127	2.44521	2.28292	7.33091	4.03922	2.27203	1.90077	3.16553	1.90466	0.92953	0.0702179	1	up	no
gene143	FGL2	rna318	GO:0006508(proteolysis);GO:0008233(peptidase activity);GO:0009986(cell surface);GO:0010952(positive regulation of peptidase activity);GO:0016504(peptidase activator activity);GO:0070062(extracellular exosome)	04512(ECM-receptor interaction)	K06255	NA	fibroleukin [Limosa lapponica baueri]	NA	15.4777	22.2842	20.0759	32.908	17.4087	14.1199	11.837	20.6319	1.41796	0.503815	0.0703088	1	up	no
gene8603	ACADS	rna17873	GO:0000062(fatty-acyl-CoA binding);GO:0003995(acyl-CoA dehydrogenase activity);GO:0004085(butyryl-CoA dehydrogenase activity);GO:0005634(nucleus);GO:0005739(mitochondrion);GO:0009055(electron transfer activity);GO:0033539(fatty acid beta-oxidation using acyl-CoA dehydrogenase);GO:0046359(butyrate catabolic process);GO:0050660(flavin adenine dinucleotide binding);GO:0055088(lipid homeostasis)	00650(Butanoate metabolism);00071(Fatty acid degradation);00280(Valine, leucine and isoleucine degradation)	K00248	EC:1.3.8.1	short-chain specific acyl-CoA dehydrogenase, mitochondrial, partial [Columba livia]	NA	150.161	155.89	107.405	154.996	168.994	164.407	208.916	168.949	0.79921	-0.323353	0.0703368	1	down	no
gene9314	GRIA3	rna19326;rna19323;rna19320;rna19321;rna19322;rna19325;rna19327;rna19324	GO:0004971(AMPA glutamate receptor activity);GO:0032281(AMPA glutamate receptor complex);GO:0005234(extracellularly glutamate-gated ion channel activity);GO:0005654(nucleoplasm);GO:0030054(cell junction);GO:0034220(ion transmembrane transport);GO:0035235(ionotropic glutamate receptor signaling pathway);GO:0045211(postsynaptic membrane);GO:0005231(excitatory extracellular ligand-gated ion channel …	04080(Neuroactive ligand-receptor interaction);04080(Neuroactive ligand-receptor interaction)	K05199	NA	glutamate receptor 3 isoform X2 [Columba livia];glutamate receptor 3 isoform X3 [Columba livia];glutamate receptor 3 isoform X1 [Anas platyrhynchos];glutamate receptor 3 isoform X2 [Anas platyrhynchos];glutamate receptor 3 isoform X1 [Columba livia]	NA	0.0958743	0.0531942	0.217441	0.189744	0.0585163	0.0001	0.0739926	0.0478648	3.08219	1.62396	0.0703483	1	up	no
gene310	LOC102091110	rna725;rna724;rna726	GO:0016021(integral component of membrane);GO:0055085(transmembrane transport);GO:0055085(transmembrane transport)	NA	NA	NA	solute carrier family 2, facilitated glucose transporter member 11-like [Patagioenas fasciata monilis];solute carrier family 2, facilitated glucose transporter member 11-like [Columba livia]	NA	1.36904	2.48559	1.27731	2.18291	3.14294	2.19118	1.76017	3.22317	0.708977	-0.496189	0.0703869	1	down	no
gene15092	TPM2	rna30752	GO:0003779(actin binding);GO:0005737(cytoplasm);GO:0005856(cytoskeleton)	04260(Cardiac muscle contraction);04261(Adrenergic signaling in cardiomyocytes)	K09290	NA		NA	142.82	175.61	595.205	455.835	161.119	394.67	1417.67	644.927	0.523021	-0.93506	0.0704297	1	down	no
gene22101	SCARA3	rna44427	GO:0016021(integral component of membrane)	04145(Phagosome)	K10062	NA	LOW QUALITY PROTEIN: scavenger receptor class A member 3 [Columba livia]	NA	2.86759	5.01822	3.3496	5.77935	2.65958	2.41675	2.1987	4.09878	1.49596	0.581071	0.0704911	1	up	no
gene16355	LCT	rna33142	GO:0000016(lactase activity);GO:0005887(integral component of plasma membrane);GO:0005975(carbohydrate metabolic process);GO:0008422(beta-glucosidase activity);GO:1901657(glycosyl compound metabolic process)	00052(Galactose metabolism)	K01229	EC:3.2.1.108;EC:3.2.1.62	lactase-phlorizin hydrolase [Columba livia]	NA	0.191887	0.151003	0.22568	0.30466	0.157843	0.504752	0.612968	0.421834	0.514452	-0.95889	0.0705222	1	down	no
gene8640	LOC110359822	rna17943;rna17942;rna17945;rna17944	NA	NA	NA	NA	uncharacterized protein LOC110359822 isoform X1 [Columba livia];uncharacterized protein LOC110359822 isoform X2 [Columba livia];uncharacterized protein LOC110359822 isoform X4 [Columba livia];uncharacterized protein LOC110359822 isoform X3 [Columba livia]	NA	3.56482	2.40695	0.363362	2.95835	1.39663	0.843252	0.210634	1.39535	2.41649	1.27291	0.0705954	1	up	no
gene20273	CPOX	rna40809	GO:0004109(coproporphyrinogen oxidase activity);GO:0005212(structural constituent of eye lens);GO:0005739(mitochondrion);GO:0006783(heme biosynthetic process);GO:0016020(membrane);GO:0042803(protein homodimerization activity);GO:0055114(oxidation-reduction process)	00860(Porphyrin and chlorophyll metabolism)	K00228	EC:1.3.3.3	oxygen-dependent coproporphyrinogen-III oxidase, mitochondrial [Columba livia]	NA	30.298	28.561	21.8884	28.1623	37.0911	33.8496	31.0997	33.2175	0.805201	-0.312579	0.0706177	1	down	no
gene1488	DNAJC6	rna3445;rna3444	GO:0072318(clathrin coat disassembly);GO:2000369(regulation of clathrin-dependent endocytosis);GO:2000369(regulation of clathrin-dependent endocytosis)	04144(Endocytosis);04144(Endocytosis)	K09526	NA	putative tyrosine-protein phosphatase auxilin isoform X2 [Columba livia]	NA	3.61638	3.50056	5.99745	3.88111	4.60229	1.97541	1.97911	2.55003	1.53018	0.613705	0.071023	1	up	no
gene14696	EFNB2	rna29935	GO:0001945(lymph vessel development);GO:0002042(cell migration involved in sprouting angiogenesis);GO:0005886(plasma membrane);GO:0005925(focal adhesion);GO:0007155(cell adhesion);GO:0007411(axon guidance);GO:0009887(animal organ morphogenesis);GO:0010839(negative regulation of keratinocyte proliferation);GO:0016021(integral component of membrane);GO:0016477(cell migration);GO:0031295(T cell cost…	NA	NA	NA	ephrin-B2 [Columba livia]	NA	4.94118	10.6398	2.91997	8.05668	8.17775	8.67745	9.18096	8.85188	0.761224	-0.393608	0.0710944	1	down	no
gene4378	LOC110357758	rna9230	NA	NA	NA	NA		NA	1.10559	2.71994	1.34478	1.75377	2.3955	1.98751	2.77326	2.87851	0.690007	-0.535316	0.0713004	1	down	no
gene10044	KCTD19	rna20662	GO:0051260(protein homooligomerization)	NA	NA	NA	LOW QUALITY PROTEIN: BTB/POZ domain-containing protein KCTD19 [Columba livia]	NA	0.862387	0.483184	1.27365	1.28429	0.47027	0.279376	0.714762	0.54483	1.94278	0.958125	0.0713422	1	up	no
gene13374	IDE	rna27250;rna27251;rna27249	GO:0001540(amyloid-beta binding);GO:0001618(virus receptor activity);GO:0004222(metalloendopeptidase activity);GO:0005102(receptor binding);GO:0005515(protein binding);GO:0005524(ATP binding);GO:0005615(extracellular space);GO:0005634(nucleus);GO:0005654(nucleoplasm);GO:0005737(cytoplasm);GO:0005739(mitochondrion);GO:0005777(peroxisome);GO:0005782(peroxisomal matrix);GO:0005829(cytosol);GO:000588…	NA	NA	NA	PREDICTED: insulin-degrading enzyme [Nipponia nippon];insulin-degrading enzyme [Columba livia];insulin-degrading enzyme isoform X5 [Amazona aestiva]	NA	10.6324	10.2715	9.58093	9.70853	9.87971	8.62242	3.92773	3.85257	1.52928	0.612856	0.0714633	1	up	no
gene7326	LOC102084708	rna15267;rna15266	GO:0003723(RNA binding);GO:0051607(defense response to virus);GO:0051607(defense response to virus)	05160(Hepatitis C);05168(Herpes simplex infection);05168(Herpes simplex infection)	K14217	NA	interferon-induced protein with tetratricopeptide repeats 5 isoform X2 [Columba livia];interferon-induced protein with tetratricopeptide repeats 5 isoform X1 [Columba livia]	NA	1.47243	3.25601	0.527054	2.2812	7.70969	3.05853	1.12168	1.68274	0.555286	-0.848698	0.0715367	1	down	no
gene4817	SLIT2	rna10246;rna10247;rna10248;rna10253;rna10250;rna10254;rna10251;rna10249;rna10252	GO:0005615(extracellular space);GO:0008201(heparin binding);GO:0021952(central nervous system projection neuron axonogenesis);GO:0030308(negative regulation of cell growth);GO:0031290(retinal ganglion cell axon guidance);GO:0035385(Roundabout signaling pathway);GO:0048495(Roundabout binding);GO:0048846(axon extension involved in axon guidance);GO:0050770(regulation of axonogenesis);GO:0005509(cal…	NA	NA	NA	slit homolog 2 protein isoform X8 [Columba livia];slit homolog 2 protein isoform X6 [Columba livia];slit homolog 2 protein isoform X9 [Columba livia];slit homolog 2 protein isoform X4 [Columba livia];slit homolog 2 protein isoform X2 [Columba livia];slit homolog 2 protein isoform X7 [Columba livia];slit homolog 2 protein isoform X5 [Columba livia];slit homolog 2 protein isoform X1 [Columba livia]…	NA	1.34389	1.10742	1.93422	1.77481	0.961189	1.24212	0.892235	0.514138	1.70662	0.771139	0.0716894	1	up	no
gene153	SLC26A5	rna346;rna345	GO:0005254(chloride channel activity);GO:0005887(integral component of plasma membrane);GO:0007605(sensory perception of sound);GO:0008271(secondary active sulfate transmembrane transporter activity);GO:0015106(bicarbonate transmembrane transporter activity);GO:0015116(sulfate transmembrane transporter activity);GO:0015301(anion:anion antiporter activity);GO:0015701(bicarbonate transport);GO:0016…	NA	NA	NA	prestin isoform X1 [Columba livia]	NA	7.26485	9.62473	11.3138	8.51442	7.95021	6.32872	2.05939	7.42422	1.5452	0.627792	0.0717564	1	up	no
gene19419	ARL9	rna39044;rna39045	GO:0005525(GTP binding);GO:0005622(intracellular);GO:0007264(small GTPase mediated signal transduction);GO:0007264(small GTPase mediated signal transduction)	NA	NA	NA	signal recognition particle subunit SRP72 isoform A [Patagioenas fasciata monilis];ADP-ribosylation factor-like protein 9 isoform X1 [Columba livia]	NA	8.74704	9.20223	8.40589	10.6011	11.5582	10.9831	9.67909	18.9203	0.722638	-0.468655	0.0721261	1	down	no
gene23215	LOXL2	rna46673;rna46678;rna46677;rna46674;rna46676;rna46675	GO:0005044(scavenger receptor activity);GO:0005507(copper ion binding);GO:0006898(receptor-mediated endocytosis);GO:0016020(membrane);GO:0016641(oxidoreductase activity, acting on the CH-NH2 group of donors, oxygen as acceptor);GO:0055114(oxidation-reduction process);GO:0055114(oxidation-reduction process)	NA	NA	NA	lysyl oxidase homolog 2 isoform X2 [Columba livia]	NA	3.77502	5.18515	4.0102	14.6777	3.08295	4.34682	2.48768	6.13365	1.7225	0.784506	0.0727863	1	up	no
gene7394	FAM180A	rna15395	GO:0005576(extracellular region)	NA	NA	NA	protein FAM180A [Columba livia]	NA	0.374358	0.867964	0.717457	1.52475	0.175271	0.308306	0.185809	0.822247	2.33605	1.22407	0.0728618	1	up	no
gene1959	SPON1	rna4439;rna4440;rna4441	GO:0007155(cell adhesion);GO:0046872(metal ion binding);GO:0046872(metal ion binding)	NA	NA	NA	spondin-1 isoform X1 [Columba livia];spondin-1 isoform X3 [Columba livia];spondin-1 isoform X2 [Columba livia]	NA	1.17593	0.961485	1.09457	2.23904	1.30312	0.268488	0.676408	0.714869	1.84652	0.884807	0.0728898	1	up	no
gene25294	GPAA1	rna50468	GO:0016255(attachment of GPI anchor to protein);GO:0042765(GPI-anchor transamidase complex)	00563(Glycosylphosphatidylinositol(GPI)-anchor biosynthesis)	K05289	NA	LOW QUALITY PROTEIN: glycosylphosphatidylinositol anchor attachment 1 protein, partial [Columba livia]	NA	21.5555	17.5289	11.3663	21.8891	13.6022	19.4846	50.4262	20.9547	0.69246	-0.530196	0.073037	1	down	no
gene23710	TRUB2	rna47582	GO:0001522(pseudouridine synthesis);GO:0003723(RNA binding);GO:0006396(RNA processing);GO:0009982(pseudouridine synthase activity)	NA	NA	NA	LOW QUALITY PROTEIN: probable tRNA pseudouridine synthase 2, partial [Columba livia]	NA	20.8202	24.03	18.3035	21.29	22.8777	26.6937	25.392	30.0395	0.804204	-0.314367	0.0731892	1	down	no
gene15414	LOC110363133	rna31257	NA	NA	NA	NA		NA	2.96789	4.47985	4.12817	8.22594	2.87875	2.4604	2.96784	3.01495	1.74898	0.806514	0.0732846	1	up	no
gene8237	DNAJC18	rna17142	GO:0016021(integral component of membrane)	NA	NA	NA	LOW QUALITY PROTEIN: dnaJ homolog subfamily C member 18 [Columba livia]	NA	23.2164	15.7908	15.5617	21.3741	18.2385	24.8054	25.6963	32.2652	0.751871	-0.411443	0.0734434	1	down	no
gene20789	ARHGEF28	rna41856;rna41854;rna41859;rna41855;rna41860;rna41857;rna41861;rna41858	GO:0005089(Rho guanyl-nucleotide exchange factor activity);GO:0005622(intracellular);GO:0035023(regulation of Rho protein signal transduction);GO:0035556(intracellular signal transduction);GO:0043547(positive regulation of GTPase activity);GO:0046872(metal ion binding);GO:0046872(metal ion binding)	NA	NA	NA	rho guanine nucleotide exchange factor 28 isoform X2 [Columba livia];rho guanine nucleotide exchange factor 28 isoform X1 [Columba livia];rho guanine nucleotide exchange factor 28 isoform X3 [Columba livia];rho guanine nucleotide exchange factor 28 isoform X8 [Columba livia];rho guanine nucleotide exchange factor 28 isoform X7 [Columba livia];rho guanine nucleotide exchange factor 28 isoform X5 […	NA	0.329787	1.39194	0.330818	0.31294	1.1818	0.801861	1.57049	0.416113	0.595801	-0.747098	0.073639	1	down	no
gene6224	THBS1	rna13126	GO:0000187(activation of MAPK activity);GO:0001786(phosphatidylserine binding);GO:0001937(negative regulation of endothelial cell proliferation);GO:0001953(negative regulation of cell-matrix adhesion);GO:0001968(fibronectin binding);GO:0002040(sprouting angiogenesis);GO:0002544(chronic inflammatory response);GO:0002581(negative regulation of antigen processing and presentation of peptide or polys…	04350(TGF-beta signaling pathway);04512(ECM-receptor interaction);04145(Phagosome);04115(p53 signaling pathway);04510(Focal adhesion)	K16857	NA	thrombospondin-1 [Patagioenas fasciata monilis]	NA	7.14238	16.4053	8.84612	33.6979	8.65526	7.6771	7.26794	15.4319	1.69326	0.759806	0.0737682	1	up	no
gene14456	STXBP5	rna29435	GO:0005096(GTPase activator activity);GO:0005737(cytoplasm);GO:0005886(plasma membrane);GO:0005892(acetylcholine-gated channel complex);GO:0006887(exocytosis);GO:0008021(synaptic vesicle);GO:0010468(regulation of gene expression);GO:0015031(protein transport);GO:0017075(syntaxin-1 binding);GO:0017137(Rab GTPase binding);GO:0017157(regulation of exocytosis);GO:0019905(syntaxin binding);GO:0030054(…	NA	NA	NA	syntaxin-binding protein 5, partial [Columba livia]	NA	3.08437	4.38926	2.87724	4.23256	4.7239	3.96059	4.28687	4.93336	0.814502	-0.296011	0.0738171	1	down	no
gene9373	C1QTNF8	rna19463	GO:0005576(extracellular region);GO:0005581(collagen trimer)	NA	NA	NA	C1q and tumor necrosis factor related protein 8 [Columba livia]	NA	0.412974	0.711347	0.602436	5.50031	0.281101	0.201132	0.280101	1.60061	3.05851	1.61283	0.0739125	1	up	no
gene15868	FRMD1	rna32119;rna32118;rna32120	GO:0005856(cytoskeleton);GO:0005856(cytoskeleton)	04390(Hippo signaling pathway);04392(Hippo signaling pathway - multiple species);04392(Hippo signaling pathway - multiple species)	K16821	NA	FERM domain-containing protein 1 isoform X1 [Columba livia];FERM domain-containing protein 1 isoform X2 [Columba livia]	NA	0.559672	0.725005	0.428971	0.827877	1.07005	1.01235	0.796035	0.910383	0.670796	-0.576055	0.0739504	1	down	no
gene7130	LOC110359155	rna14885;rna14891;rna14889;rna14887;rna14892;rna14883;rna14882;rna14893;rna14884;rna14888;rna14886;rna14890	NA	NA	NA	NA	uncharacterized protein LOC110359155 [Columba livia]	NA	0.0001	0.203431	0.0211606	0.0853068	0.00525705	0.128844	0.249926	0.783423	0.265535	-1.91303	0.0740969	1	down	no
gene4618	CLOCK	rna9848;rna9850;rna9847;rna9849;rna9851	GO:0003677(DNA binding);GO:0051775(response to redox state);GO:0051775(response to redox state)	05168(Herpes simplex infection);05168(Herpes simplex infection)	K02223	EC:2.3.1.48	circadian locomoter output cycles protein kaput isoform X2 [Zonotrichia albicollis];circadian locomoter output cycles protein kaput isoform X1 [Zonotrichia albicollis];circadian locomoter output cycles protein kaput isoform X3 [Columba livia]	NA	9.52926	7.88992	7.731	6.11857	6.26182	4.38524	4.21332	7.64992	1.38909	0.474137	0.0741083	1	up	no
gene15656	LOC102084597	rna31700	GO:0005319(lipid transporter activity);GO:0006869(lipid transport)	NA	NA	NA	uncharacterized protein LOC102084597 [Columba livia]	NA	1.66194	1.35328	0.898687	9.16741	1.62729	1.0891	0.979182	2.11559	2.25106	1.17061	0.0741138	1	up	no
gene4646	LOC110357876	rna9895	GO:0004860(protein kinase inhibitor activity);GO:0005737(cytoplasm);GO:0006469(negative regulation of protein kinase activity);GO:0019221(cytokine-mediated signaling pathway);GO:0046426(negative regulation of JAK-STAT cascade)	NA	NA	NA	leucine-rich repeat-containing protein 66-like [Columba livia]	NA	0.48508	0.276496	0.365823	0.553348	0.341276	0.117379	0.002427	0.160973	2.70193	1.43399	0.0741409	1	up	no
gene17877	LOC102090965	rna36037;rna36038	GO:0016021(integral component of membrane);GO:0016279(protein-lysine N-methyltransferase activity);GO:0018022(peptidyl-lysine methylation);GO:0018022(peptidyl-lysine methylation)	NA	NA	NA	protein-lysine methyltransferase METTL21C isoform X1 [Columba livia]	NA	9.22581	45.0611	67.0559	36.5847	17.5273	78.9879	163.032	43.8542	0.520523	-0.941967	0.0741813	1	down	no
gene7513	CHAD	rna15596;rna15597	GO:0004860(protein kinase inhibitor activity);GO:0005737(cytoplasm);GO:0006469(negative regulation of protein kinase activity);GO:0019221(cytokine-mediated signaling pathway);GO:0046426(negative regulation of JAK-STAT cascade);GO:0060348(bone development);GO:1900155(negative regulation of bone trabecula formation);GO:1900155(negative regulation of bone trabecula formation)	04512(ECM-receptor interaction);04510(Focal adhesion);04510(Focal adhesion)	K06248	NA	chondroadherin isoform X1 [Falco cherrug]	NA	33.5889	78.2017	59.1167	64.2109	38.0003	47.6139	34.2795	43.054	1.44291	0.528977	0.0743608	1	up	no
gene15000	LOC102086673	rna30599;rna30597;rna30598;rna30600	GO:0004924(oncostatin-M receptor activity);GO:0005900(oncostatin-M receptor complex);GO:0008284(positive regulation of cell proliferation);GO:0016324(apical plasma membrane);GO:0019838(growth factor binding);GO:0038165(oncostatin-M-mediated signaling pathway);GO:0038165(oncostatin-M-mediated signaling pathway)	04060(Cytokine-cytokine receptor interaction);04060(Cytokine-cytokine receptor interaction)	K05057	NA	oncostatin-M-specific receptor subunit beta isoform X1 [Columba livia];oncostatin-M-specific receptor subunit beta isoform X2 [Columba livia]	NA	0.0987213	0.4847	0.386131	0.597298	0.239126	0.0756549	0.207428	0.151689	2.32506	1.21727	0.0743871	1	up	no
gene2248	CTSA	rna5007	GO:0004185(serine-type carboxypeptidase activity);GO:0005654(nucleoplasm);GO:0051603(proteolysis involved in cellular protein catabolic process)	04142(Lysosome)	K13289	EC:3.4.16.5	lysosomal protective protein [Columba livia]	NA	39.0178	45.351	34.6616	78.347	32.5413	35.079	28.6981	41.7751	1.4293	0.515311	0.0745145	1	up	no
gene4005	PTS	rna8502	GO:0003874(6-pyruvoyltetrahydropterin synthase activity);GO:0005739(mitochondrion);GO:0006729(tetrahydrobiopterin biosynthetic process);GO:0042803(protein homodimerization activity)	00790(Folate biosynthesis)	K01737	EC:4.2.3.12;EC:4.1.2.50	6-pyruvoyl tetrahydrobiopterin synthase, partial [Columba livia]	NA	4.40222	5.58441	2.73325	6.27776	6.55855	4.3236	9.10583	10.2919	0.627402	-0.672538	0.0747298	1	down	no
gene14014	LOC102091384	rna28589	GO:0003676(nucleic acid binding);GO:0003712(transcription cofactor activity);GO:0005634(nucleus);GO:0006357(regulation of transcription by RNA polymerase II);GO:0046872(metal ion binding)	NA	NA	NA	LOW QUALITY PROTEIN: zinc finger protein 665-like [Columba livia]	NA	1.73416	2.91881	1.86577	1.5536	2.77801	2.41578	3.97015	2.9387	0.666991	-0.584262	0.0751173	1	down	no
gene12068	CDO1	rna24598	GO:0000097(sulfur amino acid biosynthetic process);GO:0005506(iron ion binding);GO:0005829(cytosol);GO:0017172(cysteine dioxygenase activity);GO:0019451(L-cysteine catabolic process to pyruvate, using cysteine dioxygenase);GO:0042412(taurine biosynthetic process);GO:0055114(oxidation-reduction process)	00270(Cysteine and methionine metabolism);00430(Taurine and hypotaurine metabolism)	K00456	EC:1.13.11.20	cysteine dioxygenase type 1, partial [Columba livia]	NA	8.26695	12.2663	15.2139	27.1636	10.0465	8.89304	11.2152	9.66048	1.58007	0.659985	0.0751835	1	up	no
gene26028	LOC102088294	rna51763	GO:0005737(cytoplasm);GO:0007165(signal transduction)	NA	NA	NA	LOW QUALITY PROTEIN: rho GTPase-activating protein 44, partial [Columba livia]	NA	0.081985	0.0001	0.525112	0.622973	0.044134	0.115102	0.0001	0.130002	4.25167	2.08803	0.0751878	1	up	no
gene19499	LOC110365136	rna39191	NA	NA	NA	NA		NA	2.00981	1.62455	1.27929	0.365519	0.827081	0.109029	0.0001	0.799995	3.04064	1.60437	0.0753163	1	up	no
gene25615	COL6A2	rna51106;rna51105	GO:0005581(collagen trimer);GO:0007155(cell adhesion);GO:0007155(cell adhesion)	04512(ECM-receptor interaction);04510(Focal adhesion);04510(Focal adhesion)	K06238	NA	collagen alpha-2(VI) chain isoform X1 [Columba livia];collagen alpha-2(VI) chain isoform X2 [Columba livia]	NA	67.8835	112.98	94.103	226.07	78.7281	81.8819	44.525	112.035	1.57971	0.65966	0.0755928	1	up	no
gene18368	DHTKD1	rna37046	GO:0002244(hematopoietic progenitor cell differentiation);GO:0004591(oxoglutarate dehydrogenase (succinyl-transferring) activity);GO:0005739(mitochondrion);GO:0005829(cytosol);GO:0006099(tricarboxylic acid cycle);GO:0030976(thiamine pyrophosphate binding);GO:0045252(oxoglutarate dehydrogenase complex)	NA	NA	NA	LOW QUALITY PROTEIN: probable 2-oxoglutarate dehydrogenase E1 component DHKTD1, mitochondrial [Columba livia]	NA	3.22189	3.22046	5.27086	4.44012	4.57846	5.66169	5.23292	6.89951	0.722015	-0.4699	0.0758532	1	down	no
gene20043	ILDR2	rna40362;rna40361;rna40358;rna40359;rna40360	GO:0009749(response to glucose);GO:0016021(integral component of membrane);GO:0030073(insulin secretion);GO:0030154(cell differentiation);GO:0031016(pancreas development);GO:0048873(homeostasis of number of cells within a tissue);GO:0048873(homeostasis of number of cells within a tissue)	NA	NA	NA	immunoglobulin-like domain-containing receptor 2 isoform X4 [Columba livia];immunoglobulin-like domain-containing receptor 2 isoform X3 [Columba livia];immunoglobulin-like domain-containing receptor 2 isoform X1 [Columba livia];immunoglobulin-like domain-containing receptor 2 isoform X2 [Columba livia]	NA	5.44526	11.6282	3.66059	9.90628	7.73204	3.08348	4.18328	4.29123	1.5884	0.667575	0.0758724	1	up	no
gene13371	HHEX	rna27246	GO:0000122(negative regulation of transcription by RNA polymerase II);GO:0000978(RNA polymerase II proximal promoter sequence-specific DNA binding);GO:0001570(vasculogenesis);GO:0001701(in utero embryonic development);GO:0002573(myeloid leukocyte differentiation);GO:0003682(chromatin binding);GO:0005515(protein binding);GO:0005634(nucleus);GO:0005737(cytoplasm);GO:0006351(transcription, DNA-templ…	NA	NA	NA	hematopoietically-expressed homeobox protein HHEX, partial [Columba livia]	NA	7.46397	20.2499	8.7388	17.8393	19.3935	17.1835	12.6514	23.2058	0.749535	-0.415932	0.0760765	1	down	no
gene17243	FAM118A	rna34870;rna34868;rna34869;rna34871;rna34872	GO:0005575(cellular_component);GO:0008150(biological_process);GO:0016020(membrane);GO:0016021(integral component of membrane);GO:0042802(identical protein binding);GO:0042802(identical protein binding)	04110(Cell cycle);04114(Oocyte meiosis);04114(Oocyte meiosis)	K06636	NA	protein FAM118A isoform X1 [Columba livia];protein FAM118A isoform X2 [Columba livia]	NA	1.27739	1.15391	6.1484	1.24195	1.08528	1.52905	0.968004	1.60608	1.89299	0.92067	0.0761729	1	up	no
gene6534	POMK	rna13683;rna13685;rna13684	GO:0004672(protein kinase activity);GO:0005524(ATP binding);GO:0005789(endoplasmic reticulum membrane);GO:0006468(protein phosphorylation);GO:0006493(protein O-linked glycosylation);GO:0016021(integral component of membrane);GO:0016773(phosphotransferase activity, alcohol group as acceptor);GO:0019200(carbohydrate kinase activity);GO:0046835(carbohydrate phosphorylation);GO:0046835(carbohydrate p…	00515(Mannose type O-glycan biosyntheis);00515(Mannose type O-glycan biosyntheis)	K17547	EC:2.7.1.183	protein O-mannose kinase isoform X1 [Columba livia]	NA	14.5978	12.875	13.5298	10.1142	14.3094	13.3114	21.6258	20.1329	0.736771	-0.440711	0.076225	1	down	no
gene19788	BHLHE40	rna39818	GO:0000122(negative regulation of transcription by RNA polymerase II);GO:0001102(RNA polymerase II activating transcription factor binding);GO:0003714(transcription corepressor activity);GO:0005730(nucleolus);GO:0005794(Golgi apparatus);GO:0006351(transcription, DNA-templated);GO:0019904(protein domain specific binding);GO:0032922(circadian regulation of gene expression);GO:0042803(protein homodi…	NA	NA	NA	LOW QUALITY PROTEIN: class E basic helix-loop-helix protein 40 [Columba livia]	NA	22.6335	17.7603	30.6997	34.4921	19.4032	21.7406	16.8754	15.4342	1.43745	0.52351	0.076495	1	up	no
gene11163	MCRIP2	rna22781	GO:0005634(nucleus);GO:0005737(cytoplasm);GO:0007165(signal transduction);GO:0010494(cytoplasmic stress granule)	NA	NA	NA	MAPK regulated corepressor interacting protein 2, partial [Columba livia]	NA	115.01	126.712	86.6952	153.076	132.232	116.816	216.683	146.98	0.785839	-0.347694	0.0766234	1	down	no
gene7925	CD74	rna16550;rna16549	GO:0001516(prostaglandin biosynthetic process);GO:0001540(amyloid-beta binding);GO:0001961(positive regulation of cytokine-mediated signaling pathway);GO:0002606(positive regulation of dendritic cell antigen processing and presentation);GO:0002792(negative regulation of peptide secretion);GO:0002830(positive regulation of type 2 immune response);GO:0002906(negative regulation of mature B cell apo…	05168(Herpes simplex infection);05168(Herpes simplex infection)	K06505	NA	HLA class II histocompatibility antigen gamma chain isoform X2 [Columba livia];HLA class II histocompatibility antigen gamma chain isoform X1 [Columba livia]	NA	390.878	597.055	304.376	1326.53	394.559	393.227	355.398	464.55	1.6289	0.703896	0.0769659	1	up	no
gene21601	HTR4	rna43493;rna43489;rna43492;rna43491;rna43490	GO:0004993(G-protein coupled serotonin receptor activity);GO:0005737(cytoplasm);GO:0005887(integral component of plasma membrane);GO:0007210(serotonin receptor signaling pathway);GO:0007214(gamma-aminobutyric acid signaling pathway);GO:0007268(chemical synaptic transmission);GO:0032098(regulation of appetite);GO:0032098(regulation of appetite)	04020(Calcium signaling pathway);04080(Neuroactive ligand-receptor interaction);04080(Neuroactive ligand-receptor interaction)	K04160	NA	5-hydroxytryptamine receptor 4 isoform X2 [Columba livia];5-hydroxytryptamine receptor 4 isoform X1 [Columba livia];5-hydroxytryptamine receptor 4 isoform X4 [Columba livia];5-hydroxytryptamine receptor 4 isoform X3 [Columba livia]	NA	0.191781	0.190206	0.0804746	0.198429	0.171709	0.0264668	0.0181825	0.0360781	2.61805	1.38849	0.0773942	1	up	no
gene9378	CACNA1H	rna19469	GO:0005261(cation channel activity);GO:0005886(plasma membrane);GO:0006816(calcium ion transport);GO:0034220(ion transmembrane transport);GO:0045956(positive regulation of calcium ion-dependent exocytosis);GO:0086010(membrane depolarization during action potential)	04010(MAPK signaling pathway);04020(Calcium signaling pathway)	K04855	NA	voltage-dependent T-type calcium channel subunit alpha-1H [Columba livia]	NA	8.39643	11.8416	4.76559	12.9358	8.13668	5.6667	4.18872	7.64064	1.48012	0.56571	0.0774038	1	up	no
gene6985	MARCH3	rna14574;rna14573;rna14572	GO:0005764(lysosome);GO:0005768(endosome);GO:0006897(endocytosis);GO:0008270(zinc ion binding);GO:0016021(integral component of membrane);GO:0016567(protein ubiquitination);GO:0016740(transferase activity);GO:0030659(cytoplasmic vesicle membrane);GO:0031901(early endosome membrane);GO:0043231(intracellular membrane-bounded organelle);GO:0043231(intracellular membrane-bounded organelle)	NA	NA	NA	E3 ubiquitin-protein ligase MARCH3 isoform X1 [Columba livia];E3 ubiquitin-protein ligase MARCH3 isoform C [Patagioenas fasciata monilis];E3 ubiquitin-protein ligase MARCH3 isoform X2 [Columba livia]	NA	0.321755	0.848569	0.626958	0.31908	0.144548	0.280217	0.230736	0.352639	2.09927	1.06989	0.0775262	1	up	no
gene21960	CTCF	rna44162;rna44155;rna44160;rna44163;rna44159;rna44158;rna44157;rna44156;rna44161	GO:0000122(negative regulation of transcription by RNA polymerase II);GO:0000775(chromosome, centromeric region);GO:0000793(condensed chromosome);GO:0000978(RNA polymerase II proximal promoter sequence-specific DNA binding);GO:0001228(transcriptional activator activity, RNA polymerase II transcription regulatory region sequence-specific DNA binding);GO:0005654(nucleoplasm);GO:0005730(nucleolus);G…	NA	NA	NA	transcriptional repressor CTCF isoform X4 [Columba livia];transcriptional repressor CTCF isoform X3 [Columba livia];transcriptional repressor CTCF isoform X1 [Columba livia];transcriptional repressor CTCF isoform X5 [Columba livia];transcriptional repressor CTCF isoform X2 [Columba livia]	NA	33.0952	33.1271	26.4938	33.6368	24.9933	24.2438	20.2216	23.9807	1.35225	0.435357	0.0776097	1	up	no
gene22564	LOC102084377	rna45369;rna45366;rna45368;rna45367	NA	NA	NA	NA	uncharacterized protein LOC114013283 isoform X2 [Falco peregrinus]	NA	4.63103	6.82314	4.86475	7.72566	6.87	8.2313	7.22262	9.70483	0.750719	-0.413655	0.0776587	1	down	no
gene9406	PEMT	rna19511;rna19512	GO:0000773(phosphatidyl-N-methylethanolamine N-methyltransferase activity);GO:0004608(phosphatidylethanolamine N-methyltransferase activity);GO:0005739(mitochondrion);GO:0005789(endoplasmic reticulum membrane);GO:0006656(phosphatidylcholine biosynthetic process);GO:0016021(integral component of membrane);GO:0032259(methylation);GO:0080101(phosphatidyl-N-dimethylethanolamine N-methyltransferase ac…	00564(Glycerophospholipid metabolism);00564(Glycerophospholipid metabolism)	K00551	EC:2.1.1.17;EC:2.1.1.71	phosphatidylethanolamine N-methyltransferase [Patagioenas fasciata monilis]	NA	13.9204	16.1496	16.7017	23.0411	10.1341	12.5793	12.8131	13.9866	1.40999	0.495683	0.0777503	1	up	no
gene15271	DCAKD	rna31046	GO:0004140(dephospho-CoA kinase activity);GO:0005524(ATP binding);GO:0005739(mitochondrion);GO:0015937(coenzyme A biosynthetic process);GO:0016021(integral component of membrane);GO:0016310(phosphorylation)	NA	NA	NA	LOW QUALITY PROTEIN: dephospho-CoA kinase domain-containing protein [Columba livia]	NA	6.07994	8.07128	6.02483	7.54591	3.86803	4.69613	4.86417	5.04971	1.50027	0.585218	0.0779682	1	up	no
gene18705	ALCAM	rna37621;rna37622;rna37623	GO:0001772(immunological synapse);GO:0002250(adaptive immune response);GO:0005886(plasma membrane);GO:0005887(integral component of plasma membrane);GO:0005925(focal adhesion);GO:0007155(cell adhesion);GO:0007157(heterophilic cell-cell adhesion via plasma membrane cell adhesion molecules);GO:0007411(axon guidance);GO:0008045(motor neuron axon guidance);GO:0009897(external side of plasma membrane)…	04514(Cell adhesion molecules (CAMs));04514(Cell adhesion molecules (CAMs))	K06547	NA	CD166 antigen isoform X1 [Columba livia];CD166 antigen isoform X2 [Columba livia]	NA	5.20085	6.15039	3.94803	4.7032	5.78653	7.80112	5.58664	6.29814	0.785259	-0.348759	0.0781026	1	down	no
gene1492	PDE4B	rna3456;rna3457	GO:0000930(gamma-tubulin complex);GO:0001780(neutrophil homeostasis);GO:0004115(3',5'-cyclic-AMP phosphodiesterase activity);GO:0005813(centrosome);GO:0005829(cytosol);GO:0005891(voltage-gated calcium channel complex);GO:0006198(cAMP catabolic process);GO:0007186(G-protein coupled receptor signaling pathway);GO:0008021(synaptic vesicle);GO:0014069(postsynaptic density);GO:0030018(Z disc);GO:00305…	00230(Purine metabolism);00230(Purine metabolism)	K13293	EC:3.1.4.53	cAMP-specific 3',5'-cyclic phosphodiesterase 4B isoform X1 [Columba livia];cAMP-specific 3',5'-cyclic phosphodiesterase 4B isoform X2 [Columba livia]	NA	13.7627	29.5627	29.2536	25.0368	13.124	17.7275	18.8332	17.4748	1.45349	0.539522	0.0782842	1	up	no
gene1234	PTPRC	rna2865;rna2875;rna2866;rna2872;rna2874;rna2873;rna2868;rna2867;rna2869;rna2876;rna2871;rna2870	GO:0004725(protein tyrosine phosphatase activity);GO:0016021(integral component of membrane);GO:0035335(peptidyl-tyrosine dephosphorylation);GO:0050852(T cell receptor signaling pathway);GO:0050852(T cell receptor signaling pathway)	04514(Cell adhesion molecules (CAMs));04514(Cell adhesion molecules (CAMs))	K06478	EC:3.1.3.48	receptor-type tyrosine-protein phosphatase C [Columba livia]	NA	1.5706	3.07093	1.53953	4.49318	2.00008	1.59962	1.13451	1.96309	1.59381	0.672482	0.0783474	1	up	no
gene13935	SLC41A2	rna28391;rna28392	GO:0005886(plasma membrane);GO:0008324(cation transmembrane transporter activity);GO:0016021(integral component of membrane);GO:0055085(transmembrane transport);GO:0098655(cation transmembrane transport);GO:0098655(cation transmembrane transport)	NA	NA	NA	solute carrier family 41 member 2 isoform X1 [Columba livia]	NA	0.687905	1.02948	0.650585	1.41349	0.52339	0.576155	0.328738	0.66529	1.80623	0.852978	0.0786869	1	up	no
gene7868	ADAM19	rna16416	GO:0004222(metalloendopeptidase activity);GO:0005794(Golgi apparatus);GO:0006509(membrane protein ectodomain proteolysis);GO:0007507(heart development);GO:0008270(zinc ion binding);GO:0016021(integral component of membrane)	NA	NA	NA	disintegrin and metalloproteinase domain-containing protein 19 [Columba livia]	NA	2.12775	4.03676	1.65946	3.88896	4.96897	4.95413	1.96263	4.70329	0.706065	-0.502126	0.078758	1	down	no
gene6013	FAM180B	rna12667	NA	NA	NA	NA	protein FAM180B [Columba livia]	NA	3.81453	8.94868	17.5444	15.8498	6.21209	5.93289	6.81525	8.76085	1.66506	0.735576	0.0787898	1	up	no
gene10892	ABHD8	rna22288	GO:0016787(hydrolase activity)	NA	NA	NA	protein ABHD8 [Columba livia]	NA	0.058171	0.826733	0.460362	0.479873	0.963459	0.939348	0.46475	1.6691	0.452142	-1.14515	0.0789486	1	down	no
gene20835	LOC110365793	rna41972;rna41975;rna41974;rna41973	NA	NA	NA	NA		NA	6.07264	2.48121	7.3643	4.99441	3.27816	3.14703	2.58482	3.58646	1.66019	0.731349	0.0790215	1	up	no
gene18955	LOC102091950	rna38129	GO:0005509(calcium ion binding);GO:0005814(centriole);GO:0031683(G-protein beta/gamma-subunit complex binding);GO:0032795(heterotrimeric G-protein binding);GO:0036064(ciliary basal body)	NA	NA	NA	caltractin [Columba livia]	NA	15.2285	14.9346	15.4938	16.4554	17.1613	22.0888	17.4284	20.9379	0.800246	-0.321484	0.0790245	1	down	no
gene24684	LOC102089341	rna49481;rna49482;rna49480;rna49483;rna49479	GO:0003674(molecular_function);GO:0005575(cellular_component);GO:0008150(biological_process);GO:0008150(biological_process)	NA	NA	NA	uncharacterized protein CXorf21 homolog isoform X1 [Columba livia];hypothetical protein A306_00007557, partial [Columba livia]	NA	2.49389	1.53641	1.78657	1.9793	2.99489	2.4173	2.82926	3.26194	0.677728	-0.561221	0.0790292	1	down	no
gene8631	CCDC94	rna17931	GO:0005515(protein binding)	NA	NA	NA	coiled-coil domain-containing protein 94 [Columba livia]	NA	7.2107	13.2516	9.1889	11.3322	11.6573	12.5095	14.0472	13.8654	0.786938	-0.345678	0.0790491	1	down	no
gene25924	FNDC5	rna51620	GO:0005576(extracellular region);GO:0005783(endoplasmic reticulum);GO:0005886(plasma membrane);GO:0014850(response to muscle activity);GO:0016021(integral component of membrane);GO:0090336(positive regulation of brown fat cell differentiation)	NA	NA	NA	fibronectin type III domain-containing protein 5 isoform X2 [Numida meleagris]	NA	1.97316	5.70776	2.25833	6.45833	3.42109	4.01036	11.8993	5.70508	0.654965	-0.610511	0.0791009	1	down	no
gene12242	KIAA0586	rna24936;rna24935;rna24937;rna24934;rna24938	GO:0005737(cytoplasm);GO:0005813(centrosome);GO:0007224(smoothened signaling pathway);GO:0036064(ciliary basal body);GO:0044458(motile cilium assembly);GO:0051642(centrosome localization);GO:0070201(regulation of establishment of protein localization);GO:0070201(regulation of establishment of protein localization)	NA	NA	NA	protein TALPID3 isoform X3 [Columba livia];protein TALPID3 isoform X2 [Columba livia];protein TALPID3 isoform X4 [Columba livia];protein TALPID3 isoform X1 [Columba livia];protein TALPID3 isoform X5 [Columba livia]	NA	2.29149	2.97292	1.77326	3.75013	2.0359	1.65564	1.19428	2.19217	1.52413	0.607987	0.0791815	1	up	no
gene12514	LOC110361716	rna25416	NA	NA	NA	NA		NA	0.117753	0.433529	0.093836	0.202935	0.438956	0.306407	0.713597	0.297322	0.482868	-1.0503	0.0791961	1	down	no
gene23188	HOXA5	rna46627	GO:0003700(DNA binding transcription factor activity);GO:0005634(nucleus);GO:0006351(transcription, DNA-templated);GO:0006355(regulation of transcription, DNA-templated);GO:0007275(multicellular organism development);GO:0043565(sequence-specific DNA binding)	NA	NA	NA	homeobox protein Hox-A5 [Columba livia]	NA	41.0704	35.7632	26.4106	36.0103	38.8869	35.8718	48.3431	51.5319	0.797409	-0.326609	0.0794153	1	down	no
gene2247	PLTP	rna5006	GO:0005615(extracellular space);GO:0006629(lipid metabolic process);GO:0008289(lipid binding);GO:0010189(vitamin E biosynthetic process);GO:0010875(positive regulation of cholesterol efflux);GO:0030317(flagellated sperm motility);GO:0034375(high-density lipoprotein particle remodeling)	03320(PPAR signaling pathway)	K08761	NA	phospholipid transfer protein, partial [Columba livia]	NA	1.0025	2.16141	1.9607	5.99375	1.17425	1.81856	0.958017	1.49954	2.03993	1.02852	0.0795068	1	up	no
gene20816	SDK2	rna41899	GO:0005886(plasma membrane);GO:0007156(homophilic cell adhesion via plasma membrane adhesion molecules);GO:0007416(synapse assembly);GO:0010842(retina layer formation);GO:0016021(integral component of membrane);GO:0030054(cell junction);GO:0042802(identical protein binding);GO:0045202(synapse);GO:0060219(camera-type eye photoreceptor cell differentiation)	NA	NA	NA	LOW QUALITY PROTEIN: protein sidekick-2 [Columba livia]	NA	0.091075	0.087866	0.102261	0.747909	0.106287	0.069254	0.0189	0.155152	2.94374	1.55765	0.079508	1	up	no
gene26399	LOC102091594	rna52278	GO:0002504(antigen processing and presentation of peptide or polysaccharide antigen via MHC class II);GO:0006955(immune response);GO:0016021(integral component of membrane);GO:0042613(MHC class II protein complex)	04514(Cell adhesion molecules (CAMs));04145(Phagosome);04672(Intestinal immune network for IgA production);05164(Influenza A);05168(Herpes simplex infection)	K06752	NA	class II histocompatibility antigen, B-L beta chain [Columba livia]	NA	65.9255	84.2113	39.6142	192.448	70.3163	54.1721	51.1978	59.949	1.622	0.69777	0.0796142	1	up	no
gene13025	BAG2	rna26485;rna26486	GO:0006457(protein folding);GO:0019538(protein metabolic process);GO:0042802(identical protein binding);GO:0051087(chaperone binding);GO:0051087(chaperone binding)	04141(Protein processing in endoplasmic reticulum);04141(Protein processing in endoplasmic reticulum)	K09556	NA	BAG family molecular chaperone regulator 2 isoform X1 [Columba livia];BAG family molecular chaperone regulator 2 isoform X2 [Columba livia]	NA	3.49017	9.42342	7.47004	11.4039	10.3757	7.53579	7.07217	22.1369	0.6746	-0.567895	0.0797811	1	down	no
gene19935	MRPS6	rna40140	GO:0003735(structural constituent of ribosome);GO:0005739(mitochondrion);GO:0005840(ribosome);GO:0006412(translation);GO:0019843(rRNA binding)	03010(Ribosome)	K02990	NA	mitochondrial ribosomal protein S6, partial [Columba livia]	NA	115.695	132.806	54.6869	136.529	151.237	148.323	125.529	130.214	0.791852	-0.336697	0.08009	1	down	no
gene14795	ETFDH	rna30115	GO:0004174(electron-transferring-flavoprotein dehydrogenase activity);GO:0006979(response to oxidative stress);GO:0009055(electron transfer activity);GO:0022900(electron transport chain);GO:0031305(integral component of mitochondrial inner membrane);GO:0033539(fatty acid beta-oxidation using acyl-CoA dehydrogenase);GO:0046872(metal ion binding);GO:0048039(ubiquinone binding);GO:0051539(4 iron, 4 …	NA	NA	NA	electron-transferring-flavoprotein dehydrogenase, partial [Columba livia]	NA	123.926	115.396	111.66	87.9322	129.715	141.919	117.534	183.425	0.766538	-0.383571	0.0800922	1	down	no
gene15661	CUNH16orf45	rna31708	GO:0007026(negative regulation of microtubule depolymerization);GO:0015630(microtubule cytoskeleton);GO:0021822(negative regulation of cell motility involved in cerebral cortex radial glia guided migration)	NA	NA	NA	Uncharacterized protein C16orf45, partial [Cuculus canorus]	NA	17.2204	27.4381	20.8582	18.9538	17.7591	24.0317	39.1007	30.6537	0.757277	-0.401108	0.0801841	1	down	no
gene10328	FKBP3	rna21266	GO:0000413(protein peptidyl-prolyl isomerization);GO:0003755(peptidyl-prolyl cis-trans isomerase activity);GO:0005528(FK506 binding);GO:0005634(nucleus);GO:0005789(endoplasmic reticulum membrane);GO:0061077(chaperone-mediated protein folding)	NA	NA	NA	peptidyl-prolyl cis-trans isomerase FKBP3, partial [Columba livia]	NA	188.276	188.953	286.105	187.599	254.301	282.848	283.283	310.181	0.752631	-0.409986	0.0803054	1	down	no
gene22344	SDCCAG3	rna44881	GO:0005769(early endosome);GO:0007049(cell cycle);GO:0015031(protein transport);GO:0030496(midbody);GO:0030904(retromer complex);GO:0032465(regulation of cytokinesis);GO:0051301(cell division);GO:0055037(recycling endosome);GO:1990126(retrograde transport, endosome to plasma membrane)	NA	NA	NA	serologically defined colon cancer antigen 3, partial [Columba livia]	NA	5.18417	10.3429	5.24551	8.84234	6.05185	2.9504	3.51996	3.96462	1.79628	0.845008	0.0803639	1	up	no
gene2357	TCEA2	rna5169	GO:0003677(DNA binding);GO:0005654(nucleoplasm);GO:0005813(centrosome);GO:0006351(transcription, DNA-templated);GO:0006357(regulation of transcription by RNA polymerase II);GO:0008270(zinc ion binding);GO:0032784(regulation of DNA-templated transcription, elongation)	NA	NA	NA	PREDICTED: transcription elongation factor A protein 2 [Balearica regulorum gibbericeps]	NA	22.8345	22.7602	15.3018	26.7345	19.1507	18.7855	11.2176	9.05829	1.50538	0.590123	0.0804185	1	up	no
gene11488	CUNH3orf58	rna23451	GO:0005615(extracellular space);GO:0014066(regulation of phosphatidylinositol 3-kinase signaling);GO:0030126(COPI vesicle coat);GO:0060038(cardiac muscle cell proliferation)	NA	NA	NA	hypothetical protein llap_3963 [Limosa lapponica baueri]	NA	19.6612	31.2129	14.0705	26.3013	31.8254	26.1852	26.2378	28.3976	0.810025	-0.303962	0.0805646	1	down	no
gene6946	SYK	rna14508	GO:0004715(non-membrane spanning protein tyrosine kinase activity);GO:0005524(ATP binding);GO:0005737(cytoplasm);GO:0018108(peptidyl-tyrosine phosphorylation);GO:0035556(intracellular signal transduction)	04625(C-type lectin receptor signaling pathway)	K05855	EC:2.7.10.2	LOW QUALITY PROTEIN: tyrosine-protein kinase SYK [Columba livia]	NA	0.244181	0.925658	0.260102	0.723362	0.057361	0.367792	0.165884	0.245551	2.57391	1.36396	0.0805673	1	up	no
gene26403	LOC110356706	rna52282	GO:0003674(molecular_function);GO:0005575(cellular_component);GO:0008150(biological_process)	NA	NA	NA	PREDICTED: protein FAM179A [Fulmarus glacialis]	NA	0.395206	0.790701	1.14301	0.135774	1.01512	1.53663	1.26921	1.3841	0.473519	-1.07851	0.0807107	1	down	no
gene21567	LOC102084244	rna43436;rna43437	GO:0005581(collagen trimer);GO:0030853(negative regulation of granulocyte differentiation);GO:0045650(negative regulation of macrophage differentiation);GO:0070062(extracellular exosome);GO:0072562(blood microparticle);GO:0072562(blood microparticle)	04610(Complement and coagulation cascades);05322(Systemic lupus erythematosus);05020(Prion diseases);05133(Pertussis);05150(Staphylococcus aureus infection);05142(Chagas disease (American trypanosomiasis));05142(Chagas disease (American trypanosomiasis))	K03988	NA	complement C1q subcomponent subunit C-like isoform X1 [Columba livia]	NA	7.41494	11.3684	8.48624	32.3064	10.25	7.17174	7.30464	9.94518	1.7183	0.780982	0.080729	1	up	no
[truncated: 25,835 more rows]
